# Supplementary material for: City-scale resistome-mobilome architecture and mobility-associated ARG backbones across a megacity watershed
Source: iScience. 2026 Jul 16;29(8):116841. doi: 10.1016/j.isci.2026.116841 (PMC13383857; doi:10.1016/j.isci.2026.116841)
Supplement: Table S4. Human-health-oriented risk-rank annotation of detected drug-related ARG features [file mmc2.xlsx]

## Sheet: Sheet1
Gene_label	Categories	Drug_or_multi_classes	Mechanisms	Inclusion_rules	No_MEGARes_IDs	No_samples_detected	Total_RPM	SW_RPM	RSD_RPM	WT_RPM	LS_RPM	HW_RPM	Dominant_habitat_by_RPM	Mean_RPM_per_sample_all_63	RequiresSNPConfirmation_any	Risk_rank_family_level	Risk_match_type	Matched_SARG_family	SARG_ranks_observed	SARG_match_key
OXA	Drugs	betalactams	Class_D_betalactamases	Drugs	1040	63	3143.83	237.156	1287.02	520.138	846.345	253.173	RSD	49.9021	No	I	prefix-family-level	OXA-1;OXA-10;OXA-4;OXA_1;OXA_10;OXA_4	I;Unassessed	OXA1;OXA10;OXA4
AAC6-PRIME	Drugs	Aminoglycosides	Aminoglycoside_N-acetyltransferases	Drugs	308	63	1666.12	109.642	612.833	280.194	470.478	192.968	RSD	26.4463	No	I	prefix-family-level	aac(6')-I;aac_6___I	I;III;IV;Unassessed	AAC6I
TETM	Drugs	Tetracyclines	Tetracycline_resistance_ribosomal_protection_proteins	Drugs	46	63	972.656	7.695	37.604	13.351	882.077	31.929	LS	15.439	No	I	exact-normalized	tetM	I;II;III;IV;Unassessed	TETM
APH3-DPRIME	Drugs	Aminoglycosides	Aminoglycoside_O-phosphotransferases	Drugs	40	63	883.222	46.06	196.927	113.895	469.127	57.213	LS	14.0194	No	I	prefix-family-level	aph(3'')-I;aph(3')-I;aph(3')-III;aph_3___I;aph_3_____III	I;III;IV;Unassessed	APH3I;APH3III
FLOR	Drugs	Phenicol	Phenicol_resistance_MFS_efflux_pumps	Drugs	21	63	784.857	7.744	28.65	28.36	695.022	25.081	LS	12.458	No	I	exact-normalized	floR	I;IV;Unassessed	FLOR
AAC3	Drugs	Aminoglycosides	Aminoglycoside_N-acetyltransferases	Drugs	49	63	678.234	47.944	305.028	162.323	148.857	14.082	RSD	10.7656	No	I	prefix-family-level	aac(3)-II;aac(3)-VI;aac_3__II;aac_3__VI	I;III;IV;Unassessed	AAC3II;AAC3VI
APH6	Drugs	Aminoglycosides	Aminoglycoside_O-phosphotransferases	Drugs	14	63	540.041	32.606	112.456	75.493	274.299	45.187	LS	8.57208	No	I	prefix-family-level	aph(6)-I;aph_6__I	I;IV;Unassessed	APH6I
CATB	Drugs	Phenicol	Chloramphenicol_acetyltransferases	Drugs	37	63	508.208	10.325	43.145	29.589	381.636	43.513	LS	8.06679	Yes	I	exact-normalized	catB	I;IV;Unassessed	CATB
CTX	Drugs	betalactams	Class_A_betalactamases	Drugs	317	63	407.054	22.809	144.835	60.134	149.953	29.323	LS	6.46117	No	I	CTX-to-CTXM-family	CTX-M;CTX_M	I;III;IV;Unassessed	CTXM
ERM	Drugs	MLS	23S_rRNA_methyltransferases	Drugs	19	63	402.752	30.569	170.885	78.123	111.799	11.376	RSD	6.39289	No	I	prefix-family-level	ermB;ermC;ermT	I;II;III;IV;Unassessed	ERMB;ERMC;ERMT
APH3-PRIME	Drugs	Aminoglycosides	Aminoglycoside_O-phosphotransferases	Drugs	23	63	335.522	24.024	144.821	71.023	84.444	11.21	RSD	5.32575	No	I	prefix-family-level	aph(3'')-I;aph(3')-I;aph(3')-III;aph_3___I;aph_3_____III	I;III;IV;Unassessed	APH3I;APH3III
TEM	Drugs	betalactams	Class_A_betalactamases	Drugs	307	63	319.819	4.507	22.918	6.382	259.759	26.253	LS	5.07649	No	I	prefix-family-level	TEM-1;TEM_1;TEM_156;TEM_169	I;IV;Unassessed	TEM1;TEM156;TEM169
GES	Drugs	betalactams	Class_A_betalactamases	Drugs	52	63	299.258	20.149	55.914	57.282	103.06	62.853	LS	4.75013	No	I	prefix-family-level	GES-11	I	GES11
DFRA	Drugs	Trimethoprim	Dihydrofolate_reductase	Drugs	84	63	239.942	12.018	59.819	15.112	139.917	13.076	LS	3.8086	No	I	prefix-family-level	dfrA1;dfrA12;dfrA14;dfrA15;dfrA17;dfrA25;dfrA5	I;IV;Unassessed	DFRA1;DFRA12;DFRA14;DFRA15;DFRA17;DFRA25;DFRA5
CMY	Drugs	betalactams	Class_C_betalactamases	Drugs	229	63	222.548	17.63	111.402	40.443	42.288	10.785	RSD	3.53251	No	I	prefix-family-level	CMY-111;CMY-4;CMY-6;CMY_111	I;Unassessed	CMY111;CMY4;CMY6
MCR	Drugs	Lipopeptides	Colistin_phosphoethanolamine_transferase	Drugs	73	63	209.344	19.653	103.175	33.822	39.534	13.16	RSD	3.32292	No	I	prefix-family-level	mcr1	I	MCR1
SHV	Drugs	betalactams	Class_A_betalactamases	Drugs	315	63	186.612	13.001	96.199	42.944	30.678	3.79	RSD	2.9621	No	I	exact-normalized	SHV	I;II;III;IV;Unassessed	SHV
ERMB	Drugs	MLS	23S_rRNA_methyltransferases	Drugs	20	63	160.456	3.642	12.429	11.051	107.812	25.522	LS	2.54692	No	I	exact-normalized	ermB	I;II	ERMB
MECA	Drugs	betalactams	Penicillin_binding_protein	Drugs	29	63	154.812	18.525	73.168	10.948	46.232	5.939	RSD	2.45733	No	I	exact-normalized	mecA	I;III;Unassessed	MECA
CATA	Drugs	Phenicol	Chloramphenicol_acetyltransferases	Drugs	35	63	147.92	11.727	65.207	16.138	42.709	12.139	RSD	2.34794	No	I	exact-normalized	catA	I;II;III;IV;Unassessed	CATA
TETL	Drugs	Tetracyclines	Tetracycline_resistance_MFS_efflux_pumps	Drugs	11	63	146.84	4.872	20.503	3.253	115.11	3.102	LS	2.33079	No	I	exact-normalized	tetL	I;III;IV;Unassessed	TETL
VEB	Drugs	betalactams	Class_A_betalactamases	Drugs	30	63	137.329	5.021	10.6	23.067	27.958	70.683	HW	2.17983	No	I	prefix-family-level	VEB-3	I	VEB3
CMLA	Drugs	Phenicol	Phenicol_resistance_MFS_efflux_pumps	Drugs	20	63	124.841	3.408	11.657	7.499	92.802	9.475	LS	1.9816	No	I	exact-normalized	cmlA	I;IV;Unassessed	CMLA
BLAZ	Drugs	betalactams	Class_A_betalactamases	Drugs	138	63	109.498	13.3	53.361	6.81	32.673	3.354	RSD	1.73806	No	I	exact-normalized	blaZ	I;III;Unassessed	BLAZ
QNRS	Drugs	Fluoroquinolones	Quinolone_resistance_protein_Qnr	Drugs	16	62	107.583	1.34	4.815	2.004	96.96	2.464	LS	1.70767	No	I	exact-normalized	qnrS	I;IV;Unassessed	QNRS
CAT	Drugs	Phenicol	Chloramphenicol_acetyltransferases	Drugs	12	63	102.449	7.477	42.402	13.508	33.732	5.33	RSD	1.62617	No	I	prefix-family-level	catA;catB;cat_chloramphenicol acetyltransferase;cat_chloramphenicol_acetyltransferase	I;II;III;IV;Unassessed	CATA;CATB;CATCHLORAMPHENICOLACETYLTRANSFERASE
CML	Drugs	Phenicol	Phenicol_resistance_MFS_efflux_pumps	Drugs	3	63	95.095	7.434	50.238	22.169	13.839	1.415	RSD	1.50944	No	I	prefix-family-level	cmlA	I;IV;Unassessed	CMLA
QNRB	Drugs	Fluoroquinolones	Quinolone_resistance_protein_Qnr	Drugs	136	63	84.635	6.248	39.461	10.302	26.974	1.65	RSD	1.34341	No	I	exact-normalized	qnrB	I;III;IV;Unassessed	QNRB
KPC	Drugs	betalactams	Class_A_betalactamases	Drugs	90	63	76.192	4.943	31.833	12.802	10.872	15.742	RSD	1.2094	No	I	prefix-family-level	KPC-2;KPC-4;KPC-6	I	KPC2;KPC4;KPC6
MPHA	Drugs	MLS	Macrolide_phosphotransferases	Drugs	3	63	58.584	4.805	20.61	13.806	9.384	9.979	RSD	0.929905	No	I	exact-normalized	mphA	I;Unassessed	MPHA
VANYA	Drugs	Glycopeptides	VanA-type_accessory_protein	Drugs	6	63	57.176	5.459	27.106	10.729	11.99	1.892	RSD	0.907556	No	I	prefix-family-level	vanY	I;III;IV;Unassessed	VANY
VIM	Drugs	betalactams	Class_B_betalactamases	Drugs	81	63	53.581	3.878	26.582	11.285	9.175	2.661	RSD	0.850492	No	I	prefix-family-level	VIM-1;VIM-2;VIM_1;VIM_2	I;III;Unassessed	VIM1;VIM2
NDM	Drugs	betalactams	Class_B_betalactamases	Drugs	33	63	51.66	3.756	26.97	11.268	7.499	2.167	RSD	0.82	No	I	prefix-family-level	NDM-5;NDM-6	I	NDM5;NDM6
BACA	Drugs	Bacitracin	Undecaprenyl_pyrophosphate_phosphatase	Drugs	2	63	51.312	1.13	6.991	2.25	38.551	2.39	LS	0.814476	No	I	exact-normalized	bacA	I;III;IV;Unassessed	BACA
MDTE	Multi-compound	Drug_and_biocide_resistance	Drug_and_biocide_RND_efflux_pumps	Multi-compound containing drug	1	63	50.414	0.986	7.447	2.415	36.939	2.627	LS	0.800222	No	I	exact-normalized	mdtE	I;III;IV	MDTE
RMTF	Drugs	Aminoglycosides	16S_rRNA_methyltransferases	Drugs	2	63	49.206	3.679	21.525	12.282	11.165	0.555	RSD	0.781048	No	I	exact-normalized	rmtF	I	RMTF
VANYF	Drugs	Glycopeptides	VanF-type_accessory_protein	Drugs	7	63	46.483	4.394	24.622	3.989	12.107	1.371	RSD	0.737825	No	I	prefix-family-level	vanY	I;III;IV;Unassessed	VANY
LNUA	Drugs	MLS	Lincosamide_nucleotidyltransferases	Drugs	9	63	44.409	3.269	14.35	2.562	18.573	5.655	LS	0.704905	No	I	exact-normalized	lnuA	I;III;Unassessed	LNUA
LNUB	Drugs	MLS	Lincosamide_nucleotidyltransferases	Drugs	1	62	41.653	0.94	2.867	0.847	35.366	1.633	LS	0.661159	No	I	exact-normalized	lnuB	I;Unassessed	LNUB
ANT2-DPRIME	Drugs	Aminoglycosides	Aminoglycoside_O-nucleotidyltransferases	Drugs	23	63	37.99	2.005	8.25	5.598	15.417	6.72	LS	0.603016	No	I	prefix-family-level	ant(2'')-I	I;IV	ANT2I
MSRA	Drugs	MLS	MLS_resistance_ABC_efflux_pumps	Drugs	6	63	36.834	4.57	17.101	2.286	11.819	1.058	RSD	0.584667	No	I	exact-normalized	msrA	I;IV;Unassessed	MSRA
NORA	Multi-compound	Drug_and_biocide_resistance	Drug_and_biocide_MFS_efflux_pumps	Multi-compound containing drug	4	63	35.338	3.918	18.001	2.588	9.964	0.867	RSD	0.560921	No	I	exact-normalized	norA	I;III;IV;Unassessed	NORA
VANYD	Drugs	Glycopeptides	VanD-type_accessory_protein	Drugs	7	63	35.134	3.403	18.534	3.57	8.852	0.775	RSD	0.557683	No	I	prefix-family-level	vanY	I;III;IV;Unassessed	VANY
ERMC	Drugs	MLS	23S_rRNA_methyltransferases	Drugs	15	63	32.911	1.878	9.701	1.375	18.732	1.225	LS	0.522397	No	I	exact-normalized	ermC	I;III;IV;Unassessed	ERMC
FOSB	Drugs	Fosfomycin	Fosfomycin_thiol_transferases	Drugs	12	63	30.669	3.906	15.257	1.816	8.53	1.16	RSD	0.48681	No	I	exact-normalized	fosB	I;III;IV;Unassessed	FOSB
MPHB	Drugs	MLS	Macrolide_phosphotransferases	Drugs	3	62	29.718	1.189	7.069	1.163	19.467	0.83	LS	0.471714	No	I	exact-normalized	mphB	I	MPHB
RMTG	Drugs	Aminoglycosides	16S_rRNA_methyltransferases	Drugs	1	63	26.456	2.372	10.775	7.337	5.398	0.574	RSD	0.419937	No	I	exact-normalized	rmtG	I	RMTG
ERMT	Drugs	MLS	23S_rRNA_methyltransferases	Drugs	3	62	25.641	1.213	4.251	0.887	16.954	2.336	LS	0.407	No	I	exact-normalized	ermT	I;III	ERMT
QNRA	Drugs	Fluoroquinolones	Quinolone_resistance_protein_Qnr	Drugs	11	63	24.458	2.064	13.169	4.992	3.902	0.331	RSD	0.388222	No	I	exact-normalized	qnrA	I;IV;Unassessed	QNRA
DFRB	Drugs	Trimethoprim	Dihydrofolate_reductase	Drugs	16	63	22.514	1.726	8.65	3.249	7.167	1.722	RSD	0.357365	Yes	I	prefix-family-level	dfrB1	I;IV;Unassessed	DFRB1
VAN	Drugs	Glycopeptides	VanA-type_resistance_protein	Drugs	5	63	17.203	1.826	8.669	1.981	4.313	0.414	RSD	0.273063	Yes	I	prefix-family-level	vanY	I;III;IV;Unassessed	VANY
MEPA	Multi-compound	Drug_and_biocide_resistance	Drug_and_biocide_MATE_efflux_pumps	Multi-compound containing drug	3	62	15.271	1.856	8.08	1.139	3.826	0.37	RSD	0.242397	No	I	exact-normalized	mepA	I;III;IV	MEPA
FUSB	Drugs	Fusidic_acid	Ribosomal_zinc-binding_protein	Drugs	2	61	13.362	1.459	6.526	0.99	4.002	0.385	RSD	0.212095	No	I	exact-normalized	fusB	I;Unassessed	FUSB
MPH	Drugs	MLS	Macrolide_phosphotransferases	Drugs	2	63	11.851	1.625	5.619	0.82	3.479	0.308	RSD	0.188111	No	I	prefix-family-level	mphA;mphB	I;Unassessed	MPHA;MPHB
VANYG	Drugs	Glycopeptides	VanG-type_accessory_protein	Drugs	2	61	9.052	0.758	4.862	1.145	1.984	0.303	RSD	0.143683	No	I	prefix-family-level	vanY	I;III;IV;Unassessed	VANY
VANYB	Drugs	Glycopeptides	VanD-type_accessory_protein	Drugs	1	61	6.129	0.437	3.077	0.822	1.418	0.375	RSD	0.097286	No	I	prefix-family-level	vanY	I;III;IV;Unassessed	VANY
AAC3-PRIME	Drugs	Aminoglycosides	Aminoglycoside_N-acetyltransferases	Drugs	4	59	5.289	0.234	2.697	1.034	1.075	0.249	RSD	0.083952	No	I	prefix-family-level	aac(3)-II;aac(3)-VI;aac_3__II;aac_3__VI	I;III;IV;Unassessed	AAC3II;AAC3VI
TETW	Drugs	Tetracyclines	Tetracycline_resistance_ribosomal_protection_proteins	Drugs	32	63	724.773	4.016	26.634	12.701	659.689	21.733	LS	11.5043	No	II	exact-normalized	tetW	II;III;Unassessed	TETW
TETO	Drugs	Tetracyclines	Tetracycline_resistance_ribosomal_protection_proteins	Drugs	30	63	410.11	4.53	22.385	12.05	344.137	27.008	LS	6.50968	No	II	exact-normalized	tetO	II;III;IV;Unassessed	TETO
APH2-DPRIME	Drugs	Aminoglycosides	Aminoglycoside_O-phosphotransferases	Drugs	11	63	188.753	10.109	45.392	7.988	105.973	19.291	LS	2.99608	No	II	prefix-family-level	aph(2'')-Ie;aph_2____Ie	II;Unassessed	APH2IE
PENA	Drugs	betalactams	Class_A_betalactamases	Drugs	3	63	123.312	11.283	55.89	34.115	19.95	2.074	RSD	1.95733	Yes	II	exact-normalized	penA	II;III;IV;Unassessed	PENA
EMRD	Multi-compound	Drug_and_biocide_resistance	Drug_and_biocide_MFS_efflux_pumps	Multi-compound containing drug	3	63	97.313	2.547	20.009	7.484	63.459	3.814	LS	1.54465	No	II	exact-normalized	emrD	II;III;IV;Unassessed	EMRD
MDFA	Multi-compound	Drug_and_biocide_resistance	Drug_and_biocide_MFS_efflux_pumps	Multi-compound containing drug	4	63	93.352	1.926	14.032	4.523	70.33	2.541	LS	1.48178	No	II	exact-normalized	mdfA	II;III;IV;Unassessed	MDFA
MDTM	Multi-compound	Drug_and_biocide_resistance	Drug_and_biocide_MFS_efflux_pumps	Multi-compound containing drug	2	63	72.9	1.161	8.956	2.923	57.353	2.507	LS	1.15714	No	II	exact-normalized	mdtM	II;III;IV;Unassessed	MDTM
MDTG	Multi-compound	Drug_and_biocide_resistance	Drug_and_biocide_MFS_efflux_pumps	Multi-compound containing drug	2	63	66.458	0.913	7.371	2.755	53.535	1.884	LS	1.05489	No	II	exact-normalized	mdtG	II;III;IV;Unassessed	MDTG
MDTH	Multi-compound	Drug_and_biocide_resistance	Drug_and_biocide_MFS_efflux_pumps	Multi-compound containing drug	1	63	47.214	0.88	8.158	2.23	34.294	1.652	LS	0.749429	No	II	exact-normalized	mdtH	II;III;IV;Unassessed	MDTH
VATE	Drugs	MLS	Streptogramin_A_O-acetyltransferase	Drugs	7	58	9.149	0.718	2.851	0.492	4.808	0.28	LS	0.145222	No	II	exact-normalized	vatE	II;IV;Unassessed	VATE
TETA	Drugs	Tetracyclines	Tetracycline_resistance_MFS_efflux_pumps	Drugs	21	63	655.258	30.796	145.654	81.649	364.227	32.932	LS	10.4009	No	III	exact-normalized	tetA	III;IV;Unassessed	TETA
TETQ	Drugs	Tetracyclines	Tetracycline_resistance_ribosomal_protection_proteins	Drugs	7	63	413.177	3.884	15.537	6.952	307.677	79.127	LS	6.55837	No	III	exact-normalized	tetQ	III;Unassessed	TETQ
ERMF	Drugs	MLS	23S_rRNA_methyltransferases	Drugs	6	63	324.186	2.332	7.595	26.193	248.133	39.933	LS	5.14581	No	III	exact-normalized	ermF	III;IV;Unassessed	ERMF
MEFA	Drugs	MLS	MLS_resistance_MFS_efflux_pumps	Drugs	22	63	244.81	5.451	24.418	10.468	176.459	28.014	LS	3.88587	No	III	exact-normalized	mefA	III;IV;Unassessed	MEFA
ACRB	Multi-compound	Drug_and_biocide_resistance	Drug_and_biocide_RND_efflux_pumps	Multi-compound containing drug	3	63	216.728	8.829	62.447	22.273	113.381	9.798	LS	3.44013	Yes	III	exact-normalized	acrB	III;IV;Unassessed	ACRB
ACT	Drugs	betalactams	Class_C_betalactamases	Drugs	103	63	213.711	16.598	116.933	37.702	37.341	5.137	RSD	3.39224	No	III	prefix-family-level	ACT-14;ACT-2;ACT-23;ACT-5	III	ACT14;ACT2;ACT23;ACT5
TET44	Drugs	Tetracyclines	Tetracycline_resistance_ribosomal_protection_proteins	Drugs	2	63	207.267	5.032	16.761	4.067	172.519	8.888	LS	3.28995	No	III	exact-normalized	tet44	III	TET44
LSA	Drugs	MLS	MLS_resistance_ABC_efflux_pumps	Drugs	5	63	179.354	6.035	22.672	5.617	137.712	7.318	LS	2.84689	No	III	exact-normalized	lsa	III;IV	LSA
IMP	Drugs	betalactams	Class_B_betalactamases	Drugs	96	63	173.514	30.443	60.761	17.852	44.856	19.602	RSD	2.75419	No	III	exact-normalized	IMP	III;Unassessed	IMP
ARNA	Drugs	Cationic_antimicrobial_peptides	Polymyxin_B_resistance_regulator	Drugs	1	63	155.928	13.039	64.205	46.284	27.854	4.546	RSD	2.47505	No	III	exact-normalized	arnA	III;IV	ARNA
ANT9	Drugs	Aminoglycosides	Aminoglycoside_O-nucleotidyltransferases	Drugs	5	63	143.177	4.445	19.668	3.017	111.368	4.679	LS	2.27265	No	III	prefix-family-level	ant(9)-I	III;IV	ANT9I
MDTF	Multi-compound	Drug_and_biocide_resistance	Drug_and_biocide_RND_efflux_pumps	Multi-compound containing drug	1	63	137.953	3.44	19.599	6.935	100.598	7.381	LS	2.18973	No	III	exact-normalized	mdtF	III;IV;Unassessed	MDTF
VANHA	Drugs	Glycopeptides	VanA-type_resistance_protein	Drugs	15	63	133.901	11.151	67.361	24.538	24.87	5.981	RSD	2.12541	No	III	prefix-family-level	vanH	III;IV;Unassessed	VANH
OKP	Drugs	betalactams	Class_A_betalactamases	Drugs	52	63	133.167	11.934	67.722	30.804	20.478	2.229	RSD	2.11376	No	III	prefix-family-level	OKP-A;OKP-B;OKP_A;OKP_B	III;IV;Unassessed	OKPA;OKPB
VANHD	Drugs	Glycopeptides	VanD-type_resistance_protein	Drugs	20	63	128.336	10.487	65.314	19.475	26.755	6.305	RSD	2.03708	No	III	prefix-family-level	vanH	III;IV;Unassessed	VANH
MEXX	Multi-compound	Drug_and_biocide_resistance	Drug_and_biocide_RND_efflux_pumps	Multi-compound containing drug	2	63	127.406	9.574	61.702	34.846	18.871	2.413	RSD	2.02232	No	III	exact-normalized	mexX	III;IV;Unassessed	MEXX
CFX	Drugs	betalactams	Class_A_betalactamases	Drugs	13	62	110.432	3.06	8.267	3.132	53.317	42.656	LS	1.75289	No	III	prefix-family-level	CfxA2;CfxA3	III;Unassessed	CFXA2;CFXA3
TET40	Drugs	Tetracyclines	Tetracycline_resistance_ribosomal_protection_proteins	Drugs	4	63	108.078	2.239	11.158	5.159	84.063	5.459	LS	1.71552	No	III	exact-normalized	tet40	III;Unassessed	TET40
VANXA	Drugs	Glycopeptides	VanA-type_resistance_protein	Drugs	11	63	107.066	8.455	54.669	23.886	17.347	2.709	RSD	1.69946	No	III	prefix-family-level	vanX	III;IV;Unassessed	VANX
TET32	Drugs	Tetracyclines	Tetracycline_resistance_ribosomal_protection_proteins	Drugs	3	63	106.439	2.137	10.158	4.714	78.365	11.065	LS	1.68951	No	III	exact-normalized	tet32	III	TET32
AAC2-PRIME	Drugs	Aminoglycosides	Aminoglycoside_N-acetyltransferases	Drugs	7	63	94.141	7.755	47.896	23.275	13.498	1.717	RSD	1.4943	No	III	prefix-family-level	aac(2')-I;aac_2___I	III;IV	AAC2I
LEN	Drugs	betalactams	Class_A_betalactamases	Drugs	57	63	91.59	6.581	49.255	19.646	14.75	1.358	RSD	1.45381	No	III	prefix-family-level	LEN-16;LEN-18;LEN-24	III	LEN16;LEN18;LEN24
OXY	Drugs	betalactams	Class_A_betalactamases	Drugs	43	63	90.151	6.163	49.484	18.498	14.519	1.487	RSD	1.43097	No	III	prefix-family-level	OXY-1;OXY-2;OXY_1;OXY_2	III;IV;Unassessed	OXY1;OXY2
MDTK	Multi-compound	Drug_and_biocide_resistance	Drug_and_biocide_MATE_efflux_pumps	Multi-compound containing drug	3	63	89.514	2.185	16	4.993	63.563	2.773	LS	1.42086	No	III	exact-normalized	mdtK	III;IV;Unassessed	MDTK
MDTO	Multi-compound	Drug_and_biocide_resistance	Drug_and_biocide_RND_efflux_pumps	Multi-compound containing drug	1	63	89.385	1.978	13.133	4.924	65.16	4.19	LS	1.41881	No	III	exact-normalized	mdtO	III;IV;Unassessed	MDTO
ERMO	Drugs	MLS	23S_rRNA_methyltransferases	Drugs	2	63	89.064	7.079	42.837	24.647	13.166	1.335	RSD	1.41371	No	III	exact-normalized	ermO	III;IV;Unassessed	ERMO
VANXM	Drugs	Glycopeptides	VanM-type_resistance_protein	Drugs	2	63	75.907	5.679	40.871	13.208	14.686	1.463	RSD	1.20487	No	III	prefix-family-level	vanX	III;IV;Unassessed	VANX
TETB	Drugs	Tetracyclines	Tetracycline_resistance_MFS_efflux_pumps	Drugs	16	63	75.674	2.612	12.71	3.506	55.521	1.325	LS	1.20118	No	III	exact-normalized	tetB	III;IV;Unassessed	TETB
ERMA	Drugs	MLS	23S_rRNA_methyltransferases	Drugs	5	63	74.625	2.899	10.38	2.026	54.37	4.95	LS	1.18452	No	III	exact-normalized	ermA	III;IV;Unassessed	ERMA
MACB	Drugs	Multi-drug_resistance	Multi-drug_ABC_efflux_pumps	Drugs	1	63	73.836	7.31	27.545	17.312	18.938	2.731	RSD	1.172	No	III	exact-normalized	macB	III;IV	MACB
BLAB	Drugs	betalactams	Class_B_betalactamases	Drugs	45	63	73.529	8.388	35.679	5.571	20.506	3.385	RSD	1.16713	No	III	exact-normalized	blaB	III	BLAB
TETBP	Drugs	Tetracyclines	Tetracycline_resistance_MFS_efflux_pumps	Drugs	1	63	71.239	3.124	13.405	3.01	49.474	2.226	LS	1.13078	No	III	prefix-family-level	tetB	III;IV;Unassessed	TETB
ERMG	Drugs	MLS	23S_rRNA_methyltransferases	Drugs	3	63	67.9	1.498	6.105	2.031	50.144	8.122	LS	1.07778	No	III	exact-normalized	ermG	III	ERMG
ERMX	Drugs	MLS	23S_rRNA_methyltransferases	Drugs	8	63	65.914	1.877	10.898	6.902	40.37	5.867	LS	1.04625	No	III	exact-normalized	ermX	III;IV;Unassessed	ERMX
VANTC	Drugs	Glycopeptides	VanC-type_resistance_protein	Drugs	6	63	63.343	6.619	32.8	6.15	16.403	1.371	RSD	1.00544	No	III	prefix-family-level	vanT	III;Unassessed	VANT
MDTP	Multi-compound	Drug_and_biocide_resistance	Drug_and_biocide_RND_efflux_pumps	Multi-compound containing drug	1	63	63.177	1.543	9.456	3.488	45.802	2.888	LS	1.00281	No	III	exact-normalized	mdtP	III;IV;Unassessed	MDTP
VANRS	Drugs	Glycopeptides	VanR-type_regulator	Drugs	1	63	62.845	5.557	23.644	19.918	11.851	1.875	RSD	0.99754	No	III	prefix-family-level	vanR	III;IV;Unassessed	VANR
ACRA	Multi-compound	Drug_and_biocide_resistance	Drug_and_biocide_RND_efflux_pumps	Multi-compound containing drug	2	63	59.628	2.051	13.158	4.335	37.538	2.546	LS	0.946476	No	III	exact-normalized	acrA	III;IV;Unassessed	ACRA
AMPC	Drugs	betalactams	Class_C_betalactamases	Drugs	5	63	53.914	3.804	21.742	8.624	18.596	1.148	RSD	0.855778	No	III	exact-normalized	ampC	III;IV;Unassessed	AMPC
MDTN	Multi-compound	Drug_and_biocide_resistance	Drug_and_biocide_RND_efflux_pumps	Multi-compound containing drug	1	63	50.344	1.479	8.799	3.907	33.877	2.282	LS	0.799111	No	III	exact-normalized	mdtN	III;IV;Unassessed	MDTN
VANXB	Drugs	Glycopeptides	VanB-type_resistance_protein	Drugs	6	63	49.887	3.841	26.507	7.891	10.521	1.127	RSD	0.791857	No	III	prefix-family-level	vanX	III;IV;Unassessed	VANX
VANRA	Drugs	Glycopeptides	VanA-type_regulator	Drugs	11	63	43.412	3.626	19.064	3.881	10.248	6.593	RSD	0.689079	No	III	prefix-family-level	vanR	III;IV;Unassessed	VANR
VANSO	Drugs	Glycopeptides	VanO-type_regulator	Drugs	2	62	43.131	3.113	21.03	11.372	6.881	0.735	RSD	0.684619	No	III	prefix-family-level	vanS	III;IV;Unassessed	VANS
VANG	Drugs	Glycopeptides	VanG-type_resistance_protein	Drugs	6	63	41.983	4.074	19.831	3.511	12.369	2.198	RSD	0.666397	No	III	exact-normalized	vanG	III;IV;Unassessed	VANG
VANSD	Drugs	Glycopeptides	VanD-type_regulator	Drugs	7	63	41.044	3.424	22.544	4.273	9.945	0.858	RSD	0.651492	No	III	prefix-family-level	vanS	III;IV;Unassessed	VANS
VANSC	Drugs	Glycopeptides	VanC-type_regulator	Drugs	7	63	40.603	4.179	21.809	3.874	9.669	1.072	RSD	0.644492	No	III	prefix-family-level	vanS	III;IV;Unassessed	VANS
VANSM	Drugs	Glycopeptides	VanM-type_regulator	Drugs	6	63	39.545	3.124	15.731	2.466	9.465	8.759	RSD	0.627698	No	III	prefix-family-level	vanS	III;IV;Unassessed	VANS
VANRC	Drugs	Glycopeptides	VanC-type_regulator	Drugs	5	63	37.068	3.391	17.673	3.574	11.373	1.057	RSD	0.588381	No	III	prefix-family-level	vanR	III;IV;Unassessed	VANR
VANRO	Drugs	Glycopeptides	VanO-type_regulator	Drugs	1	63	35.412	2.894	15.477	9.707	6.343	0.991	RSD	0.562095	No	III	prefix-family-level	vanR	III;IV;Unassessed	VANR
OMPF	Drugs	Multi-drug_resistance	MDR_mutant_porin_proteins	Drugs	3	62	31.986	2.447	16.468	5.945	6.415	0.711	RSD	0.507714	Yes	III	exact-normalized	ompF	III;IV	OMPF
RMTD	Drugs	Aminoglycosides	16S_rRNA_methyltransferases	Drugs	2	63	29.328	1.924	16.371	6.515	4.171	0.347	RSD	0.465524	No	III	exact-normalized	rmtD	III	RMTD
VANRB	Drugs	Glycopeptides	VanB-type_regulator	Drugs	10	63	29.318	1.976	15.953	3.663	6.788	0.938	RSD	0.465365	No	III	prefix-family-level	vanR	III;IV;Unassessed	VANR
EMRE	Drugs	Multi-drug_resistance	Multi-drug_SMR_efflux_regulator	Drugs	1	63	29.083	3.032	10.902	8.125	6.225	0.799	RSD	0.461635	No	III	exact-normalized	emrE	III;IV	EMRE
VANSA	Drugs	Glycopeptides	VanA-type_regulator	Drugs	4	63	25.877	3.023	12.73	2.881	6.266	0.977	RSD	0.410746	No	III	prefix-family-level	vanS	III;IV;Unassessed	VANS
VANXYC	Drugs	Glycopeptides	VanC-type_resistance_protein	Drugs	12	63	25.203	2.392	12.903	2.713	6.605	0.59	RSD	0.400048	No	III	prefix-family-level	vanX	III;IV;Unassessed	VANX
MACA	Drugs	Multi-drug_resistance	Multi-drug_ABC_efflux_pumps	Drugs	1	63	24.303	1.896	13.058	5.066	3.838	0.445	RSD	0.385762	No	III	exact-normalized	macA	III;IV;Unassessed	MACA
VANTG	Drugs	Glycopeptides	VanG-type_resistance_protein	Drugs	2	63	23.705	2.793	10.848	1.599	6.64	1.825	RSD	0.37627	No	III	prefix-family-level	vanT	III;Unassessed	VANT
MPHC	Drugs	MLS	Macrolide_phosphotransferases	Drugs	7	63	21.064	3.04	9.632	1.37	6.57	0.452	RSD	0.334349	No	III	exact-normalized	mphC	III;IV;Unassessed	MPHC
VANHB	Drugs	Glycopeptides	VanB-type_resistance_protein	Drugs	6	62	20.715	2.398	10.692	2.883	3.846	0.896	RSD	0.32881	No	III	prefix-family-level	vanH	III;IV;Unassessed	VANH
VANTE	Drugs	Glycopeptides	VanE-type_resistance_protein	Drugs	1	63	19.165	2.333	9.476	1.334	5.326	0.696	RSD	0.304206	No	III	prefix-family-level	vanT	III;Unassessed	VANT
VANTN	Drugs	Glycopeptides	VanN-type_resistance_protein	Drugs	2	63	18.931	2.026	9.286	1.602	5.538	0.479	RSD	0.300492	No	III	prefix-family-level	vanT	III;Unassessed	VANT
VANRD	Drugs	Glycopeptides	VanD-type_regulator	Drugs	5	63	18.422	1.281	9.25	1.842	5.316	0.733	RSD	0.292413	No	III	prefix-family-level	vanR	III;IV;Unassessed	VANR
CMEA	Multi-compound	Drug_and_biocide_and_metal_resistance	Drug_and_biocide_and_metal_RND_efflux_pumps	Multi-compound containing drug	2	63	17.704	1.697	9.099	1.415	5.024	0.469	RSD	0.281016	No	III	exact-normalized	cmeA	III	CMEA
VANRI	Drugs	Glycopeptides	VanL-type_regulator	Drugs	1	63	17.697	1	5.939	1.598	8.756	0.404	LS	0.280905	No	III	prefix-family-level	vanR	III;IV;Unassessed	VANR
MECI	Drugs	betalactams	Penicillin_binding_protein_regulator	Drugs	3	61	16.744	1.737	8.169	0.868	5.544	0.426	RSD	0.265778	No	III	exact-normalized	mecI	III;IV	MECI
TETA60	Drugs	Tetracyclines	Tetracycline_resistance_ABC_efflux_pumps	Drugs	1	63	13.88	1.254	7.803	1.136	3.446	0.241	RSD	0.220317	No	III	prefix-family-level	tetA	III;IV;Unassessed	TETA
PBP2X	Drugs	betalactams	Penicillin_binding_protein	Drugs	1	63	13.347	1.547	6.92	1.314	3.179	0.387	RSD	0.211857	Yes	III	exact-normalized	PBP-2X;PBP_2X	III;IV;Unassessed	PBP2X
VANSB	Drugs	Glycopeptides	VanB-type_regulator	Drugs	7	63	13.259	0.809	6.294	1.567	3.602	0.987	RSD	0.21046	No	III	prefix-family-level	vanS	III;IV;Unassessed	VANS
VANSL	Drugs	Glycopeptides	VanL-type_regulator	Drugs	1	63	12.941	1.447	5.828	1.208	3.962	0.496	RSD	0.205413	No	III	prefix-family-level	vanS	III;IV;Unassessed	VANS
VANWG	Drugs	Glycopeptides	VanG-type_accessory_protein	Drugs	2	62	12.885	1.589	5.484	1.047	3.799	0.966	RSD	0.204524	No	III	prefix-family-level	vanW	III;IV;Unassessed	VANW
TETA46	Drugs	Tetracyclines	Tetracycline_resistance_ABC_efflux_pumps	Drugs	1	62	12.656	1.015	6.845	1.416	3.041	0.339	RSD	0.200889	No	III	prefix-family-level	tetA	III;IV;Unassessed	TETA
VANN	Drugs	Glycopeptides	VanN-type_resistance_protein	Drugs	3	63	12.46	1.471	6.191	1.275	3.21	0.313	RSD	0.197778	No	III	exact-normalized	vanN	III;IV;Unassessed	VANN
VANRG	Drugs	Glycopeptides	VanG-type_regulator	Drugs	1	62	11.736	1.123	5.266	0.875	3.987	0.485	RSD	0.186286	No	III	prefix-family-level	vanR	III;IV;Unassessed	VANR
TETB46	Drugs	Tetracyclines	Tetracycline_resistance_ABC_efflux_pumps	Drugs	1	61	11.735	1.245	6.133	1.198	2.671	0.488	RSD	0.18627	No	III	prefix-family-level	tetB	III;IV;Unassessed	TETB
TETJ	Drugs	Tetracyclines	Tetracycline_resistance_MFS_efflux_pumps	Drugs	2	63	11.358	0.955	6.145	0.972	2.95	0.336	RSD	0.180286	No	III	exact-normalized	tetJ	III;IV;Unassessed	TETJ
VANSE	Drugs	Glycopeptides	VanE-type_regulator	Drugs	1	59	10.984	1.198	5.876	0.859	2.862	0.189	RSD	0.174349	No	III	prefix-family-level	vanS	III;IV;Unassessed	VANS
VANSG	Drugs	Glycopeptides	VanG-type_regulator	Drugs	2	62	10.849	0.93	5.702	0.847	3.1	0.27	RSD	0.172206	No	III	prefix-family-level	vanS	III;IV;Unassessed	VANS
VANWI	Drugs	Glycopeptides	VanI-type_accessory_protein	Drugs	2	61	10.748	0.884	5.985	1.572	2.126	0.181	RSD	0.170603	No	III	prefix-family-level	vanW	III;IV;Unassessed	VANW
TETB60	Drugs	Tetracyclines	Tetracycline_resistance_ABC_efflux_pumps	Drugs	1	62	10.635	1.066	5.85	0.952	2.526	0.241	RSD	0.16881	No	III	prefix-family-level	tetB	III;IV;Unassessed	TETB
VATB	Drugs	MLS	Streptogramin_A_O-acetyltransferase	Drugs	1	62	10.215	0.949	4.744	0.563	3.561	0.398	RSD	0.162143	No	III	exact-normalized	vatB	III;IV;Unassessed	VATB
VANB	Drugs	Glycopeptides	VanB-type_resistance_protein	Drugs	11	62	10.099	0.92	5.409	1.415	2.045	0.31	RSD	0.160302	No	III	exact-normalized	vanB	III;IV;Unassessed	VANB
VANXYE	Drugs	Glycopeptides	VanE-type_resistance_protein	Drugs	2	61	9.699	0.906	4.445	0.727	3.427	0.194	RSD	0.153952	No	III	prefix-family-level	vanX	III;IV;Unassessed	VANX
VANTML	Drugs	Glycopeptides	VanL-type_resistance_protein	Drugs	1	60	9.474	0.926	4.874	0.622	2.778	0.274	RSD	0.150381	No	III	prefix-family-level	vanT	III;Unassessed	VANT
VANSN	Drugs	Glycopeptides	VanN-type_regulator	Drugs	1	61	9.043	1.099	4.898	0.661	2.134	0.251	RSD	0.14354	No	III	prefix-family-level	vanS	III;IV;Unassessed	VANS
VANRL	Drugs	Glycopeptides	VanL-type_regulator	Drugs	1	61	8.872	0.995	4.444	0.551	2.559	0.323	RSD	0.140825	No	III	prefix-family-level	vanR	III;IV;Unassessed	VANR
NMCA	Drugs	betalactams	Class_A_betalactamases	Drugs	2	62	7.885	0.938	3.65	0.77	2.34	0.187	RSD	0.125159	No	III	exact-normalized	NMC-A;NMC_A	III;Unassessed	NMCA
VANRE	Drugs	Glycopeptides	VanE-type_regulator	Drugs	1	62	7.763	0.752	3.954	0.732	2.042	0.283	RSD	0.123222	No	III	prefix-family-level	vanR	III;IV;Unassessed	VANR
VANWA	Drugs	Glycopeptides	VanA-type_accessory_protein	Drugs	1	61	7.681	0.521	4.034	1.315	1.622	0.189	RSD	0.121921	No	III	prefix-family-level	vanW	III;IV;Unassessed	VANW
VANTRL	Drugs	Glycopeptides	VanL-type_resistance_protein	Drugs	1	61	7.432	0.879	3.967	0.662	1.79	0.134	RSD	0.117968	No	III	prefix-family-level	vanT	III;Unassessed	VANT
VANRN	Drugs	Glycopeptides	VanN-type_regulator	Drugs	1	61	7.284	0.606	3.466	0.785	2.228	0.199	RSD	0.115619	No	III	prefix-family-level	vanR	III;IV;Unassessed	VANR
SDIA	Drugs	Multi-drug_resistance	Multi-drug_RND_efflux_pumps	Drugs	1	62	7.093	0.513	3.086	0.915	2.364	0.215	RSD	0.112587	No	III	exact-normalized	sdiA	III;IV	SDIA
VANWB	Drugs	Glycopeptides	VanB-type_accessory_protein	Drugs	5	58	6.522	0.401	3.338	0.597	1.777	0.409	RSD	0.103524	No	III	prefix-family-level	vanW	III;IV;Unassessed	VANW
VANXD	Drugs	Glycopeptides	VanD-type_resistance_protein	Drugs	6	59	6.047	0.532	3.465	0.54	1.407	0.103	RSD	0.095984	No	III	prefix-family-level	vanX	III;IV;Unassessed	VANX
VANXYG	Drugs	Glycopeptides	VanG-type_resistance_protein	Drugs	2	60	5.83	0.37	2.757	0.538	1.768	0.397	RSD	0.09254	No	III	prefix-family-level	vanX	III;IV;Unassessed	VANX
VANXO	Drugs	Glycopeptides	VanO-type_resistance_protein	Drugs	1	50	3.489	0.237	2.171	0.61	0.408	0.063	RSD	0.055381	No	III	prefix-family-level	vanX	III;IV;Unassessed	VANX
TETU	Drugs	Tetracyclines	Tetracycline_resistance_MFS_efflux_regulator	Drugs	1	54	3.481	0.412	1.567	0.236	0.963	0.303	RSD	0.055254	No	III	exact-normalized	tetU	III	TETU
VANXYL	Drugs	Glycopeptides	VanL-type_resistance_protein	Drugs	1	50	3.052	0.362	1.569	0.262	0.831	0.028	RSD	0.048444	No	III	prefix-family-level	vanX	III;IV;Unassessed	VANX
VANXYN	Drugs	Glycopeptides	VanN-type_resistance_protein	Drugs	1	53	2.693	0.253	1.199	0.335	0.853	0.053	RSD	0.042746	No	III	prefix-family-level	vanX	III;IV;Unassessed	VANX
VANXI	Drugs	Glycopeptides	VanI-type_resistance_protein	Drugs	1	52	2.233	0.2	1.155	0.41	0.42	0.048	RSD	0.035444	No	III	prefix-family-level	vanX	III;IV;Unassessed	VANX
MACAB	Drugs	MLS	MLS_resistance_ABC_efflux_pumps	Drugs	1	34	1.326	0.083	0.892	0.084	0.241	0.026	RSD	0.021048	Yes	III	prefix-family-level	macA	III;IV;Unassessed	MACA
CCRA	Drugs	betalactams	Class_B_betalactamases	Drugs	1	19	0.406	0.072	0.222	0.037	0.075	0	RSD	0.006444	No	III	exact-normalized	ccrA	III	CCRA
ANT3-DPRIME	Drugs	Aminoglycosides	Aminoglycoside_O-nucleotidyltransferases	Drugs	219	63	1433.38	41.713	132.759	120.835	997.689	140.382	LS	22.752	No	IV	prefix-family-level	ant(3'')-Ih-aac(6')-IId;ant_3____Ih_aac_6___IId	IV;Unassessed	ANT3IHAAC6IID
SULI	Drugs	Sulfonamides	Sulfonamide-resistant_dihydropteroate_synthases	Drugs	38	63	1195.06	41.146	35.734	126.343	850.42	141.417	LS	18.9692	No	IV	sul-roman-to-digit	sul1	IV;Unassessed	SUL1
SME	Multi-compound	Drug_and_biocide_resistance	Drug_and_biocide_RND_efflux_pumps	Multi-compound containing drug	9	63	1148.33	97.39	454.06	305.174	256.705	34.996	RSD	18.2274	No	IV	prefix-family-level	SME-2;smeB;smeC;smeD;smeE;smeF	IV;Unassessed	SME2;SMEB;SMEC;SMED;SMEE;SMEF
SULII	Drugs	Sulfonamides	Sulfonamide-resistant_dihydropteroate_synthases	Drugs	22	63	780.347	17.04	28.55	89.679	588.655	56.423	LS	12.3865	No	IV	sul-roman-to-digit	sul2	IV;Unassessed	SUL2
MEXF	Multi-compound	Drug_and_biocide_resistance	Drug_and_biocide_RND_efflux_pumps	Multi-compound containing drug	2	63	550.98	73.96	198.354	130.865	132.265	15.536	RSD	8.74571	No	IV	exact-normalized	mexF	IV	MEXF
PDC	Drugs	betalactams	Class_C_betalactamases	Drugs	483	63	493.163	35.541	263.128	111.855	74.368	8.271	RSD	7.82798	No	IV	prefix-family-level	PDC-1;PDC-10;PDC-2;PDC-3;PDC-5;PDC-6;PDC-7;PDC-8	IV	PDC1;PDC10;PDC2;PDC3;PDC5;PDC6;PDC7;PDC8
TETX	Drugs	Tetracyclines	Tetracycline_inactivation_enzymes	Drugs	10	63	477.133	5.734	24.878	28.27	368.866	49.385	LS	7.57354	No	IV	exact-normalized	tetX	IV;Unassessed	TETX
QEPA	Drugs	Fluoroquinolones	Quinolone_active_efflux	Drugs	10	63	380.865	27.945	177.582	103.83	62.229	9.279	RSD	6.04548	No	IV	exact-normalized	qepA	IV	QEPA
TETR	Drugs	Tetracyclines	Tetracycline_transcriptional_repressor	Drugs	11	63	354.868	21.457	109.542	59.913	142.874	21.082	LS	5.63283	Yes	IV	exact-normalized	tetR	IV;Unassessed	TETR
MEXB	Multi-compound	Drug_and_biocide_resistance	Drug_and_biocide_RND_efflux_pumps	Multi-compound containing drug	3	63	353.758	28.719	120.05	80.038	109.628	15.323	RSD	5.61521	No	IV	exact-normalized	mexB	IV	MEXB
MEXY	Multi-compound	Drug_and_biocide_resistance	Drug_and_biocide_RND_efflux_pumps	Multi-compound containing drug	2	63	333.238	27.321	148.574	90.634	57.246	9.463	RSD	5.28949	No	IV	exact-normalized	mexY	IV;Unassessed	MEXY
CEOB	Multi-compound	Drug_and_biocide_resistance	Drug_and_biocide_RND_efflux_pumps	Multi-compound containing drug	1	63	298.477	35.6	116.529	91.193	48.146	7.009	RSD	4.73773	No	IV	exact-normalized	ceoB	IV;Unassessed	CEOB
AMRB	Multi-compound	Drug_and_biocide_resistance	Drug_and_biocide_RND_efflux_pumps	Multi-compound containing drug	1	63	297.162	26.728	122.792	93.857	47.304	6.481	RSD	4.71686	No	IV	exact-normalized	amrB	IV;Unassessed	AMRB
MEXD1	Multi-compound	Drug_and_biocide_resistance	Drug_and_biocide_RND_efflux_pumps	Multi-compound containing drug	1	63	288.544	20.879	80.117	62.722	93.154	31.672	LS	4.58006	No	IV	prefix-family-level	mexD	IV;Unassessed	MEXD
MDTB	Multi-compound	Drug_and_biocide_and_metal_resistance	Drug_and_biocide_and_metal_RND_efflux_pumps	Multi-compound containing drug	2	63	263.267	18.191	72.18	38.489	124.062	10.345	LS	4.17884	No	IV	exact-normalized	mdtB	IV	MDTB
MEXI	Multi-compound	Drug_and_biocide_resistance	Drug_and_biocide_RND_efflux_pumps	Multi-compound containing drug	1	63	260.922	24.778	102.98	71.174	54.786	7.204	RSD	4.14162	No	IV	exact-normalized	mexI	IV	MEXI
OTRA	Drugs	Tetracyclines	Tetracycline_resistance_ribosomal_protection_proteins	Drugs	2	63	250.238	19.381	117.372	70.868	38.24	4.377	RSD	3.97203	No	IV	exact-normalized	otrA	IV	OTRA
TETG	Drugs	Tetracyclines	Tetracycline_resistance_MFS_efflux_pumps	Drugs	6	63	233.136	5.685	18.542	24.352	163.539	21.018	LS	3.70057	No	IV	exact-normalized	tetG	IV;Unassessed	TETG
TET36	Drugs	Tetracyclines	Tetracycline_resistance_ribosomal_protection_proteins	Drugs	1	63	221.622	1.934	6.9	5.632	189.748	17.408	LS	3.51781	No	IV	exact-normalized	tet36	IV	TET36
MDTC	Multi-compound	Drug_and_biocide_and_metal_resistance	Drug_and_biocide_and_metal_RND_efflux_pumps	Multi-compound containing drug	2	63	221.049	11.48	61.969	27.812	111.811	7.977	LS	3.50871	No	IV	exact-normalized	mdtC	IV	MDTC
CARB	Drugs	betalactams	Class_A_betalactamases	Drugs	60	63	209.258	14.436	31.329	26.482	117.851	19.16	LS	3.32156	No	IV	prefix-family-level	CARB-9	IV	CARB9
EREA	Drugs	MLS	Macrolide_esterases	Drugs	12	63	208.687	7.23	15.334	26.724	45.643	113.756	HW	3.31249	No	IV	exact-normalized	ereA	IV;Unassessed	EREA
ACRF	Multi-compound	Drug_and_biocide_resistance	Drug_and_biocide_RND_efflux_pumps	Multi-compound containing drug	2	63	203.113	3.584	22.602	7.637	161.743	7.547	LS	3.22402	No	IV	exact-normalized	acrF	IV	ACRF
TETC	Drugs	Tetracyclines	Tetracycline_resistance_MFS_efflux_pumps	Drugs	12	63	201.878	9.365	32.748	35.883	48.081	75.801	HW	3.20441	No	IV	exact-normalized	tetC	IV;Unassessed	TETC
MEXD	Multi-compound	Drug_and_biocide_resistance	Drug_and_biocide_RND_efflux_pumps	Multi-compound containing drug	1	63	198.361	18.582	80.767	52.46	39.864	6.688	RSD	3.14859	No	IV	exact-normalized	mexD	IV;Unassessed	MEXD
MEXE	Multi-compound	Drug_and_biocide_resistance	Drug_and_biocide_RND_efflux_pumps	Multi-compound containing drug	3	63	175.008	18.511	78.778	40.999	33.616	3.104	RSD	2.77791	No	IV	exact-normalized	mexE	IV;Unassessed	MEXE
OPRN	Multi-compound	Drug_and_biocide_resistance	Drug_and_biocide_RND_efflux_pumps	Multi-compound containing drug	2	63	162.613	15.994	70.075	41.867	30.966	3.711	RSD	2.58116	No	IV	exact-normalized	oprN	IV;Unassessed	OPRN
TETT	Drugs	Tetracyclines	Tetracycline_resistance_ribosomal_protection_proteins	Drugs	2	63	161.823	2.101	10.474	1.988	146.498	0.762	LS	2.56862	No	IV	exact-normalized	tetT	IV;Unassessed	TETT
MEXC	Multi-compound	Drug_and_biocide_resistance	Drug_and_biocide_RND_efflux_pumps	Multi-compound containing drug	3	63	137.153	11.09	62.546	37.695	22.55	3.272	RSD	2.17703	No	IV	exact-normalized	mexC	IV	MEXC
VANA	Drugs	Glycopeptides	VanA-type_resistance_protein	Drugs	9	63	136.958	9.254	73.378	31.828	20.086	2.412	RSD	2.17394	No	IV	exact-normalized	vanA	IV;Unassessed	VANA
FOSA	Drugs	Fosfomycin	Fosfomycin_thiol_transferases	Drugs	24	63	136.896	10.284	67.972	31.662	22.1	4.878	RSD	2.17295	No	IV	exact-normalized	fosA	IV	FOSA
VGA	Drugs	Multi-drug_resistance	Multi-drug_ABC_efflux_pumps	Drugs	12	63	123.391	12.69	47.672	7.198	51.664	4.167	LS	1.95859	No	IV	prefix-family-level	vgaA;vgaE	IV;Unassessed	VGAA;VGAE
CARA	Drugs	Multi-drug_resistance	Multi-drug_ABC_efflux_pumps	Drugs	1	63	122.762	11.846	49.174	33.583	24.9	3.259	RSD	1.9486	No	IV	exact-normalized	carA	IV	CARA
SRMB	Drugs	Multi-drug_resistance	Multi-drug_ABC_efflux_pumps	Drugs	1	63	119.461	11.596	50.038	32.912	22.217	2.698	RSD	1.89621	No	IV	exact-normalized	srmB	IV	SRMB
OPMD	Drugs	Multi-drug_resistance	Multi-drug_RND_efflux_pumps	Drugs	1	63	119.147	10.14	52.108	35.241	19.255	2.403	RSD	1.89122	No	IV	exact-normalized	opmD	IV	OPMD
MOX	Drugs	betalactams	Class_C_betalactamases	Drugs	15	63	115.423	8.286	57.66	25.772	16.001	7.704	RSD	1.83211	No	IV	prefix-family-level	MOX-3;MOX-4;MOX-7	IV	MOX3;MOX4;MOX7
TCR3	Drugs	Tetracyclines	Tetracycline_resistance_MFS_efflux_pumps	Drugs	1	63	112.155	8.983	52.69	31.445	17.204	1.833	RSD	1.78024	No	IV	exact-normalized	tcr3	IV	TCR3
MEXT	Multi-compound	Drug_and_biocide_resistance	Drug_and_biocide_RND_efflux_regulator	Multi-compound containing drug	3	63	100.249	10.548	45.416	20.936	21.155	2.194	RSD	1.59125	Yes	IV	exact-normalized	mexT	IV	MEXT
TETZ	Drugs	Tetracyclines	Tetracycline_resistance_MFS_efflux_pumps	Drugs	2	63	100.011	3.26	19.63	10.663	65.813	0.645	LS	1.58748	No	IV	exact-normalized	tetZ	IV	TETZ
TET39	Drugs	Tetracyclines	Tetracycline_resistance_MFS_efflux_pumps	Drugs	4	63	99.148	7.907	42.17	6.959	36.7	5.412	RSD	1.57378	No	IV	exact-normalized	tet39	IV	TET39
OPCM	Drugs	Multi-drug_resistance	Multi-drug_RND_efflux_pumps	Drugs	1	63	98.826	8.302	46.851	27.873	14.157	1.643	RSD	1.56867	No	IV	exact-normalized	opcM	IV;Unassessed	OPCM
EMRBSM	Multi-compound	Drug_and_biocide_resistance	Drug_and_biocide_MFS_efflux_pumps	Multi-compound containing drug	1	63	95.695	7.064	42.736	23.889	18.718	3.288	RSD	1.51897	No	IV	prefix-family-level	emrB	IV	EMRB
OMPR	Drugs	betalactams	Mutant_porin_proteins	Drugs	1	63	95.695	10.144	28.362	32.506	20.077	4.606	WT	1.51897	No	IV	exact-normalized	ompR	IV	OMPR
EMRASM	Multi-compound	Drug_and_biocide_resistance	Drug_and_biocide_MFS_efflux_pumps	Multi-compound containing drug	1	63	94.178	8.708	37.507	27.127	17.95	2.886	RSD	1.49489	No	IV	prefix-family-level	emrA	IV	EMRA
OPRA	Drugs	Multi-drug_resistance	Multi-drug_RND_efflux_pumps	Drugs	1	63	94.099	7.709	42.318	25.56	16.152	2.36	RSD	1.49364	No	IV	exact-normalized	oprA	IV;Unassessed	OPRA
TCMA	Drugs	Tetracenomycin	Tetracenomycin_MFS_efflux_pump	Drugs	1	63	89.698	6.926	42.921	24.532	13.765	1.554	RSD	1.42378	No	IV	exact-normalized	tcmA	IV	TCMA
LMRA	Drugs	Multi-drug_resistance	Multi-drug_ABC_efflux_pumps	Drugs	1	63	84.962	7.108	38.967	24.493	13.158	1.236	RSD	1.3486	Yes	IV	exact-normalized	lmrA	IV;Unassessed	LMRA
BCR	Multi-compound	Drug_and_biocide_resistance	Drug_and_biocide_MFS_efflux_pumps	Multi-compound containing drug	3	63	82.323	2.144	11.669	4.349	61.735	2.426	LS	1.30671	No	IV	prefix-family-level	bcrA;bcrC	IV;Unassessed	BCRA;BCRC
MEXC1	Drugs	Multi-drug_resistance	Multi-drug_RND_efflux_pumps	Drugs	1	63	82.155	4.418	23.768	16.688	27.54	9.741	LS	1.30405	No	IV	prefix-family-level	mexC	IV	MEXC
MDTA	Multi-compound	Drug_and_biocide_and_metal_resistance	Drug_and_biocide_and_metal_RND_efflux_pumps	Multi-compound containing drug	3	63	82.107	3.599	21.395	6.972	47.206	2.935	LS	1.30329	No	IV	exact-normalized	mdtA	IV	MDTA
EMRB	Multi-compound	Drug_and_biocide_resistance	Drug_and_biocide_MFS_efflux_pumps	Multi-compound containing drug	2	63	82.084	2.151	12.196	4.651	60.336	2.75	LS	1.30292	No	IV	exact-normalized	emrB	IV	EMRB
FUSH	Drugs	Fusidic_acid	Fusidic_acid_esterases	Drugs	1	63	80.579	6.363	38.13	22.393	12.384	1.309	RSD	1.27903	No	IV	exact-normalized	fusH	IV;Unassessed	FUSH
FOX	Drugs	betalactams	Class_C_betalactamases	Drugs	21	63	80.064	5.674	38.342	16.971	12.321	6.756	RSD	1.27086	No	IV	prefix-family-level	FOX-3;FOX-5;FOX-8	IV	FOX3;FOX5;FOX8
ERME	Drugs	MLS	23S_rRNA_methyltransferases	Drugs	2	63	78.886	5.126	40.746	21.815	9.775	1.424	RSD	1.25216	No	IV	exact-normalized	ermE	IV;Unassessed	ERME
TETV	Drugs	Tetracyclines	Tetracycline_resistance_MFS_efflux_pumps	Drugs	1	63	73.716	6.216	33.237	20.775	11.661	1.827	RSD	1.1701	No	IV	exact-normalized	tetV	IV	TETV
MEXA	Multi-compound	Drug_and_biocide_resistance	Drug_and_biocide_RND_efflux_pumps	Multi-compound containing drug	2	63	69.53	6.33	33.031	15.85	12.677	1.642	RSD	1.10365	No	IV	exact-normalized	mexA	IV	MEXA
MEXH	Multi-compound	Drug_and_biocide_resistance	Drug_and_biocide_RND_efflux_pumps	Multi-compound containing drug	1	63	67.881	5.282	32.382	18.298	10.526	1.393	RSD	1.07748	No	IV	exact-normalized	mexH	IV	MEXH
EMRA	Multi-compound	Drug_and_biocide_resistance	Drug_and_biocide_MFS_efflux_pumps	Multi-compound containing drug	2	63	64.606	1.175	8.397	2.547	50.368	2.119	LS	1.02549	No	IV	exact-normalized	emrA	IV	EMRA
EMRK	Multi-compound	Drug_and_biocide_resistance	Drug_and_biocide_MFS_efflux_pumps	Multi-compound containing drug	2	62	58.227	0.783	4.64	0.899	50.064	1.841	LS	0.924238	No	IV	exact-normalized	emrK	IV	EMRK
ANT4-PRIME	Drugs	Aminoglycosides	Aminoglycoside_O-nucleotidyltransferases	Drugs	10	63	53.261	2.691	20.571	6.633	22.924	0.442	LS	0.845413	No	IV	prefix-family-level	ant(4')-Ia	IV	ANT4IA
CMEB	Multi-compound	Drug_and_biocide_and_metal_resistance	Drug_and_biocide_and_metal_RND_efflux_pumps	Multi-compound containing drug	2	63	51.006	6.357	25.248	3.9	13.541	1.96	RSD	0.809619	No	IV	exact-normalized	cmeB	IV	CMEB
DHA	Drugs	betalactams	Class_C_betalactamases	Drugs	31	63	48.199	3.612	25.944	7.091	10.215	1.337	RSD	0.765063	No	IV	prefix-family-level	DHA-12;DHA-6;DHA-7;DHA_6	IV;Unassessed	DHA12;DHA6;DHA7
TETY	Drugs	Tetracyclines	Tetracycline_resistance_MFS_efflux_pumps	Drugs	2	63	44.392	1.268	8.147	1.645	32.551	0.781	LS	0.704635	No	IV	exact-normalized	tetY	IV;Unassessed	TETY
VANC	Drugs	Glycopeptides	VanC-type_resistance_protein	Drugs	27	63	43.415	4.229	21.321	5.347	11.213	1.305	RSD	0.689127	No	IV	exact-normalized	vanC	IV	VANC
ADEJ	Multi-compound	Drug_and_biocide_resistance	Drug_and_biocide_RND_efflux_pumps	Multi-compound containing drug	1	63	43.046	5.32	18.665	4.702	12.377	1.982	RSD	0.68327	No	IV	exact-normalized	adeJ	IV	ADEJ
APH4	Drugs	Aminoglycosides	Aminoglycoside_O-phosphotransferases	Drugs	2	63	41.382	1.23	12.858	4.951	21.98	0.363	LS	0.656857	No	IV	prefix-family-level	aph(4)-I;aph_4__I	IV;Unassessed	APH4I
MTRE	Multi-compound	Drug_and_biocide_resistance	Drug_and_biocide_RND_efflux_pumps	Multi-compound containing drug	2	63	37.116	3.576	18.867	7.849	6.222	0.602	RSD	0.589143	No	IV	exact-normalized	mtrE	IV	MTRE
OMP36	Drugs	betalactams	Mutant_porin_proteins	Drugs	5	63	33.7	2.141	11.591	2.561	15.948	1.459	LS	0.534921	Yes	IV	exact-normalized	omp36	IV;Unassessed	OMP36
PER	Drugs	betalactams	Class_A_betalactamases	Drugs	17	63	31.741	2.442	14.054	3.516	6.886	4.843	RSD	0.503825	No	IV	prefix-family-level	PER-1;PER-3;PER-7	IV	PER1;PER3;PER7
EREB	Drugs	MLS	Macrolide_esterases	Drugs	2	62	30.644	1.501	6.338	1.628	11.306	9.871	LS	0.486413	No	IV	exact-normalized	ereB	IV;Unassessed	EREB
SULIII	Drugs	Sulfonamides	Sulfonamide-resistant_dihydropteroate_synthases	Drugs	1	63	30.407	0.734	3.783	0.79	24.384	0.716	LS	0.482651	No	IV	sul-roman-to-digit	sul3	IV	SUL3
ADEK	Multi-compound	Drug_and_biocide_resistance	Drug_and_biocide_RND_efflux_pumps	Multi-compound containing drug	6	62	28.345	3.475	14.211	2.827	6.919	0.913	RSD	0.449921	No	IV	exact-normalized	adeK	IV;Unassessed	ADEK
TETS	Drugs	Tetracyclines	Tetracycline_resistance_ribosomal_protection_proteins	Drugs	4	63	27.092	2.415	8.826	2.762	10.87	2.219	LS	0.430032	No	IV	exact-normalized	tetS	IV;Unassessed	TETS
RMTB	Drugs	Aminoglycosides	16S_rRNA_methyltransferases	Drugs	5	63	26.841	2.365	13.609	5.173	5.224	0.47	RSD	0.426048	No	IV	exact-normalized	rmtB	IV	RMTB
FOSX	Drugs	Fosfomycin	Fosfomycin_thiol_transferases	Drugs	5	63	26.579	2.149	14.706	4.929	4.238	0.557	RSD	0.421889	No	IV	exact-normalized	fosX	IV;Unassessed	FOSX
AER	Drugs	betalactams	Class_A_betalactamases	Drugs	2	63	25.051	1.356	5.557	3.734	9.096	5.308	LS	0.397635	No	IV	prefix-family-level	AER_1	IV	AER1
MIR	Drugs	betalactams	Class_C_betalactamases	Drugs	26	62	23.542	2.263	12.909	4.125	3.582	0.663	RSD	0.373683	No	IV	prefix-family-level	MIR-8;MIR_6	IV	MIR6;MIR8
ADEB	Multi-compound	Drug_and_biocide_resistance	Drug_and_biocide_RND_efflux_pumps	Multi-compound containing drug	1	63	23.217	2.959	11.913	2.071	5.431	0.843	RSD	0.368524	No	IV	exact-normalized	adeB	IV;Unassessed	ADEB
VGAE	Drugs	Multi-drug_resistance	Multi-drug_ABC_efflux_pumps	Drugs	1	63	20.73	2.099	6.833	1.371	10.022	0.405	LS	0.329048	No	IV	exact-normalized	vgaE	IV	VGAE
TETH	Drugs	Tetracyclines	Tetracycline_resistance_MFS_efflux_pumps	Drugs	5	61	19.496	0.976	4.743	1.082	7.33	5.365	LS	0.30946	No	IV	exact-normalized	tetH	IV;Unassessed	TETH
MSRC	Drugs	MLS	MLS_resistance_ABC_efflux_pumps	Drugs	2	63	18.535	1.843	9.582	1.482	4.99	0.638	RSD	0.294206	No	IV	exact-normalized	msrC	IV	MSRC
TETE	Drugs	Tetracyclines	Tetracycline_resistance_MFS_efflux_pumps	Drugs	5	63	17.572	1.836	6.386	2.634	2.317	4.399	RSD	0.278921	No	IV	exact-normalized	tetE	IV;Unassessed	TETE
TETD	Drugs	Tetracyclines	Tetracycline_resistance_MFS_efflux_pumps	Drugs	3	63	17.56	1.28	7.499	2.436	5.856	0.489	RSD	0.27873	No	IV	exact-normalized	tetD	IV;Unassessed	TETD
QACG	Multi-compound	Drug_and_biocide_resistance	Drug_and_biocide_SMR_efflux_pumps	Multi-compound containing drug	9	63	16.631	1.56	4.358	3.664	3.472	3.577	RSD	0.263984	No	IV	exact-normalized	qacG	IV	QACG
TET31	Drugs	Tetracyclines	Tetracycline_resistance_MFS_efflux_pumps	Drugs	3	60	16.018	0.88	4.554	0.706	9.665	0.213	LS	0.254254	No	IV	exact-normalized	tet31	IV	TET31
BCRA	Drugs	Bacitracin	Bacitracin_ABC_transporter	Drugs	1	63	15.304	1.672	7.564	2.33	3.379	0.359	RSD	0.242921	No	IV	exact-normalized	bcrA	IV;Unassessed	BCRA
VAND	Drugs	Glycopeptides	VanD-type_resistance_protein	Drugs	7	63	14.884	1.389	8.136	1.433	3.593	0.333	RSD	0.236254	No	IV	exact-normalized	vanD	IV;Unassessed	VAND
VANZA	Drugs	Glycopeptides	VanA-type_accessory_protein	Drugs	3	63	14.426	1.253	7.252	1.683	3.881	0.357	RSD	0.228984	No	IV	prefix-family-level	vanZ	IV;Unassessed	VANZ
MARR	Multi-compound	Drug_and_biocide_resistance	Drug_and_biocide_RND_efflux_regulator	Multi-compound containing drug	1	48	14.247	0.24	1.917	0.462	11.142	0.486	LS	0.226143	No	IV	exact-normalized	marR	IV	MARR
NORB	Multi-compound	Drug_and_biocide_resistance	Drug_and_biocide_MFS_efflux_pumps	Multi-compound containing drug	1	63	13.954	1.818	6.441	0.912	4.258	0.525	RSD	0.221492	No	IV	exact-normalized	norB	IV	NORB
VANE	Drugs	Glycopeptides	VanE-type_resistance_protein	Drugs	2	63	13.231	1.454	6.36	0.946	4.145	0.326	RSD	0.210016	No	IV	exact-normalized	vanE	IV	VANE
MFPA	Drugs	Fluoroquinolones	Quinolone_resistance_protein_Qnr	Drugs	1	62	12.897	1.047	6.368	3.205	2.035	0.242	RSD	0.204714	No	IV	exact-normalized	mfpA	IV	MFPA
ADEC	Multi-compound	Drug_and_biocide_resistance	Drug_and_biocide_RND_efflux_pumps	Multi-compound containing drug	1	62	12.855	1.568	6.518	0.989	3.427	0.353	RSD	0.204048	No	IV	exact-normalized	adeC	IV	ADEC
TETRM	Drugs	Tetracyclines	Tetracycline_resistance_MFS_efflux_regulator	Drugs	2	61	12.622	0.476	3.919	0.954	7.067	0.206	LS	0.200349	Yes	IV	prefix-family-level	tetR	IV;Unassessed	TETR
VATA	Drugs	MLS	Streptogramin_A_O-acetyltransferase	Drugs	2	61	12.608	1.065	6.382	0.929	3.786	0.446	RSD	0.200127	No	IV	exact-normalized	vatA	IV	VATA
MTRR	Multi-compound	Drug_and_biocide_resistance	Drug_and_biocide_MFS_efflux_regulator	Multi-compound containing drug	3	62	11.733	0.857	6.2	1.856	2.652	0.168	RSD	0.186238	Yes	IV	exact-normalized	mtrR	IV;Unassessed	MTRR
LMRB	Drugs	Multi-drug_resistance	Multi-drug_ABC_efflux_pumps	Drugs	1	61	10.57	0.906	5.737	1.629	2.18	0.118	RSD	0.167778	No	IV	exact-normalized	lmrB	IV;Unassessed	LMRB
TET35	Drugs	Tetracyclines	Tetracycline_resistance_MFS_efflux_pumps	Drugs	2	62	10.297	0.916	5.69	1.021	2.395	0.275	RSD	0.163444	No	IV	exact-normalized	tet35	IV	TET35
ROSB	Drugs	Multi-drug_resistance	Multi-drug_MFS_efflux_pumps	Drugs	1	62	10.234	0.796	6.028	1.472	1.765	0.173	RSD	0.162444	No	IV	exact-normalized	rosB	IV;Unassessed	ROSB
ERM41	Drugs	MLS	23S_rRNA_methyltransferases	Drugs	1	63	9.922	0.746	4.996	2.535	1.427	0.218	RSD	0.157492	No	IV	exact-normalized	erm(41)	IV	ERM41
PBP1A	Drugs	betalactams	Penicillin_binding_protein	Drugs	1	59	9.891	1.124	5.334	0.873	2.351	0.209	RSD	0.157	Yes	IV	exact-normalized	PBP-1A;PBP_1A	IV;Unassessed	PBP1A
VATD	Drugs	MLS	Streptogramin_A_O-acetyltransferase	Drugs	2	61	8.92	0.784	3.999	0.425	3.349	0.363	RSD	0.141587	No	IV	exact-normalized	vatD	IV;Unassessed	VATD
PMRA	Multi-compound	Drug_and_biocide_resistance	Drug_and_biocide_MFS_efflux_pumps	Multi-compound containing drug	3	58	7.518	0.849	3.823	0.622	1.992	0.232	RSD	0.119333	No	IV	exact-normalized	pmrA	IV	PMRA
ADEA	Multi-compound	Drug_and_biocide_resistance	Drug_and_biocide_RND_efflux_pumps	Multi-compound containing drug	1	61	7.222	0.878	3.884	0.499	1.774	0.187	RSD	0.114635	No	IV	exact-normalized	adeA	IV;Unassessed	ADEA
VGBA	Drugs	MLS	Streptogramin_B_ester_bond_cleavage	Drugs	2	58	6.431	0.897	3.306	0.432	1.631	0.165	RSD	0.102079	No	IV	exact-normalized	vgbA	IV;Unassessed	VGBA
ABES	Multi-compound	Drug_and_biocide_resistance	Drug_and_biocide_SMR_efflux_pumps	Multi-compound containing drug	7	60	6.43	0.966	2.949	0.55	1.605	0.36	RSD	0.102063	No	IV	exact-normalized	abeS	IV	ABES
BEL	Drugs	betalactams	Class_A_betalactamases	Drugs	4	57	6.224	0.364	2.723	1.447	1.076	0.614	RSD	0.098794	No	IV	prefix-family-level	BEL-2	IV	BEL2
LMRP	Drugs	Multi-drug_resistance	Multi-drug_MFS_efflux_pumps	Drugs	1	58	6.017	0.651	3.296	0.425	1.459	0.186	RSD	0.095508	No	IV	exact-normalized	lmrP	IV	LMRP
ROSA	Drugs	Multi-drug_resistance	Multi-drug_MFS_efflux_pumps	Drugs	1	59	5.834	0.414	3.144	0.612	1.439	0.225	RSD	0.092603	No	IV	exact-normalized	rosA	IV;Unassessed	ROSA
BCRC	Drugs	Bacitracin	Bacitracin_ABC_transporter	Drugs	1	60	5.49	0.611	2.742	0.557	1.414	0.166	RSD	0.087143	No	IV	exact-normalized	bcrC	IV	BCRC
BCRCM	Multi-compound	Drug_and_biocide_resistance	Drug_and_biocide_SMR_efflux_pumps	Multi-compound containing drug	3	55	4.877	0.517	2.554	0.399	1.31	0.097	RSD	0.077413	No	IV	prefix-family-level	bcrC	IV	BCRC
YKKC	Multi-compound	Drug_and_biocide_and_metal_resistance	Drug_and_biocide_and_metal_SMR_efflux_pump	Multi-compound containing drug	2	55	4.703	0.297	2.702	0.602	0.98	0.122	RSD	0.074651	No	IV	exact-normalized	ykkC	IV	YKKC
TMRB	Drugs	Nucleosides	Tunicamycin_resistance_protein	Drugs	1	54	3.305	0.273	1.832	0.534	0.611	0.055	RSD	0.05246	No	IV	exact-normalized	tmrB	IV	TMRB
TET34	Drugs	Tetracyclines	Tetracycline_inactivation_enzymes	Drugs	1	50	2.405	0.276	1.434	0.229	0.428	0.038	RSD	0.038175	No	IV	exact-normalized	tet34	IV	TET34
OLEB	Drugs	MLS	MLS_resistance_ABC_efflux_pumps	Drugs	1	63	131.075	11.88	52.474	36.867	26.509	3.345	RSD	2.08056	No	Unassessed	exact-normalized	oleB	Unassessed	OLEB
SDEY	Multi-compound	Drug_and_biocide_resistance	Drug_and_biocide_RND_efflux_pumps	Multi-compound containing drug	1	63	102.89	8.585	45.095	22	22.387	4.823	RSD	1.63318	No	Unassessed	exact-normalized	sdeY	Unassessed	SDEY
CEOA	Multi-compound	Drug_and_biocide_resistance	Drug_and_biocide_RND_efflux_pumps	Multi-compound containing drug	1	63	101.436	8.43	46.104	29.872	15.178	1.852	RSD	1.6101	No	Unassessed	exact-normalized	ceoA	Unassessed	CEOA
OLED	Drugs	MLS	Macrolide_glycosyltransferases	Drugs	1	63	61.792	4.429	31.033	16.882	8.503	0.945	RSD	0.980825	No	Unassessed	exact-normalized	oleD	Unassessed	OLED
MECC	Drugs	betalactams	Penicillin_binding_protein	Drugs	4	63	58	6.723	28.388	3.604	17.183	2.102	RSD	0.920635	No	Unassessed	exact-normalized	mecC	Unassessed	MECC
CMRA	Drugs	Phenicol	Phenicol_resistance_MFS_efflux_pumps	Drugs	2	63	55.471	4.316	27.808	14.243	8.254	0.85	RSD	0.880492	No	Unassessed	exact-normalized	cmrA	Unassessed	CMRA
ERMS	Drugs	MLS	23S_rRNA_methyltransferases	Drugs	1	63	54.32	4.341	25.156	16.357	7.587	0.879	RSD	0.862222	No	Unassessed	exact-normalized	ermS	Unassessed	ERMS
TET43	Drugs	Tetracyclines	Tetracycline_resistance_MFS_efflux_pumps	Drugs	1	63	52.325	4.261	25.62	14.066	7.618	0.76	RSD	0.830556	No	Unassessed	exact-normalized	tet43	Unassessed	TET43
THINB	Drugs	betalactams	Class_B_betalactamases	Drugs	1	63	44.132	4.113	19.895	11.442	7.691	0.991	RSD	0.700508	No	Unassessed	exact-normalized	THIN_B	Unassessed	THINB
ERMN	Drugs	MLS	23S_rRNA_methyltransferases	Drugs	1	63	36.707	3.088	18.54	9.54	4.902	0.637	RSD	0.582651	No	Unassessed	exact-normalized	ermN	Unassessed	ERMN
VGAB	Drugs	Multi-drug_resistance	Multi-drug_ABC_efflux_pumps	Drugs	1	63	33.905	3.93	15.128	2.388	11.011	1.448	RSD	0.538175	No	Unassessed	exact-normalized	vgaB	Unassessed	VGAB
MEXG	Multi-compound	Drug_and_biocide_resistance	Drug_and_biocide_RND_efflux_pumps	Multi-compound containing drug	1	62	31.296	2.862	13.792	8.29	5.825	0.527	RSD	0.496762	No	Unassessed	exact-normalized	mexG	Unassessed	MEXG
ERMH	Drugs	MLS	23S_rRNA_methyltransferases	Drugs	1	63	26.967	1.789	14.267	6.979	3.528	0.404	RSD	0.428048	No	Unassessed	exact-normalized	ermH	Unassessed	ERMH
VGAD	Drugs	Multi-drug_resistance	Multi-drug_ABC_efflux_pumps	Drugs	1	61	14.997	1.744	7.365	1.173	4.426	0.289	RSD	0.238048	No	Unassessed	exact-normalized	vgaD	Unassessed	VGAD
BLAI	Drugs	betalactams	Penicillin_binding_protein_regulator	Drugs	3	63	12.652	1.315	6.411	1.157	3.425	0.344	RSD	0.200825	No	Unassessed	exact-normalized	blaI	Unassessed	BLAI
SIM	Drugs	betalactams	Class_B_betalactamases	Drugs	2	63	12.361	1.027	5.512	1.562	2.745	1.515	RSD	0.196206	No	Unassessed	prefix-family-level	SIM_1	Unassessed	SIM1
CFE	Drugs	betalactams	Class_C_betalactamases	Drugs	2	62	11.333	1.01	6.075	1.772	2.262	0.214	RSD	0.179889	No	Unassessed	prefix-family-level	CFE_1	Unassessed	CFE1
CATP	Drugs	Phenicol	Chloramphenicol_acetyltransferases	Drugs	2	61	11.285	0.88	3.906	0.584	5.166	0.749	LS	0.179127	Yes	Unassessed	exact-normalized	catP	Unassessed	CATP
FOSC	Drugs	Fosfomycin	Fosfomycin_thiol_transferases	Drugs	2	61	10.879	1.011	5.514	2.331	1.699	0.324	RSD	0.172683	No	Unassessed	exact-normalized	fosC	Unassessed	FOSC
RMTA	Drugs	Aminoglycosides	16S_rRNA_methyltransferases	Drugs	1	58	6.462	0.636	3.611	1.02	1.106	0.089	RSD	0.102571	No	Unassessed	exact-normalized	rmtA	Unassessed	RMTA
RMTC	Drugs	Aminoglycosides	16S_rRNA_methyltransferases	Drugs	1	58	5.481	0.549	3.218	0.58	1.053	0.081	RSD	0.087	No	Unassessed	exact-normalized	rmtC	Unassessed	RMTC
VGBB	Drugs	MLS	Streptogramin_B_ester_bond_cleavage	Drugs	1	56	5.221	0.406	2.655	0.411	1.562	0.187	RSD	0.082873	No	Unassessed	exact-normalized	vgbB	Unassessed	VGBB
GIM	Drugs	betalactams	Class_B_betalactamases	Drugs	2	56	4.749	0.347	2.447	0.352	1.478	0.125	RSD	0.075381	No	Unassessed	prefix-family-level	GIM_1	Unassessed	GIM1
VATC	Drugs	MLS	Streptogramin_A_O-acetyltransferase	Drugs	1	53	3.944	0.433	2.058	0.506	0.89	0.057	RSD	0.062603	No	Unassessed	exact-normalized	vatC	Unassessed	VATC
CATS	Drugs	Phenicol	Chloramphenicol_acetyltransferases	Drugs	1	50	3.346	0.281	1.799	0.169	0.957	0.14	RSD	0.053111	No	Unassessed	exact-normalized	catS	Unassessed	CATS
TET37	Drugs	Tetracyclines	Tetracycline_inactivation_enzymes	Drugs	1	39	1.405	0.131	0.729	0.147	0.324	0.074	RSD	0.022302	No	Unassessed	exact-normalized	tet37	Unassessed	TET37
MLS23S	Drugs	MLS	Macrolide-resistant_23S_rRNA_mutation	Drugs	26	63	12757.5	2254.53	1625.45	2522.02	5145.42	1210.09	LS	202.5	Yes	Unmatched	unmatched
RPOB	Drugs	Rifampin	Rifampin-resistant_beta-subunit_of_RNA_polymerase_RpoB	Drugs	49	63	7411.59	1029.43	1737.37	1514.32	2638.09	492.381	LS	117.644	Yes	Unmatched	unmatched
GYRA	Drugs	Fluoroquinolones	Fluoroquinolone-resistant_DNA_topoisomerases	Drugs	68	63	4376.01	520.983	1339.35	951.814	1323.86	240.013	RSD	69.4605	Yes	Unmatched	unmatched
A16S	Drugs	Aminoglycosides	Aminoglycoside-resistant_16S_ribosomal_subunit_protein	Drugs	12	63	4288.29	749.664	502.429	870.674	1811.99	353.53	LS	68.0681	Yes	Unmatched	unmatched
TUFAB	Drugs	Elfamycins	EF-Tu_inhibition	Drugs	21	63	2769.41	469.498	427.457	494.283	1169.13	209.046	LS	43.9589	Yes	Unmatched	unmatched
PARC	Drugs	Fluoroquinolones	Fluoroquinolone-resistant_DNA_topoisomerases	Drugs	43	63	1767.85	183.782	602.539	282.669	632.567	66.293	LS	28.0611	Yes	Unmatched	unmatched
PARE	Drugs	Aminocoumarins	Aminocoumarin-resistant_DNA_topoisomerases	Drugs	32	63	1539.13	182.984	488.715	339.12	453.354	74.953	RSD	24.4306	Yes	Unmatched	unmatched
O23S	Drugs	Oxazolidinone	Oxazolidinone-resistant_23S_rRNA_mutation	Drugs	1	63	901.02	108.65	108.695	152.946	464.176	66.553	LS	14.3019	Yes	Unmatched	unmatched
GYRB	Drugs	Fluoroquinolones	Fluoroquinolone-resistant_DNA_topoisomerases	Drugs	10	63	762.081	98.177	233.081	151.541	227.268	52.014	RSD	12.0965	Yes	Unmatched	unmatched
RPOCR	Drugs	Rifampin	Rifampin-resistant_beta-subunit_of_RNA_polymerase_RpoB	Drugs	1	63	690.583	96.519	129.857	186.624	208.472	69.111	LS	10.9616	Yes	Unmatched	unmatched
GYRBA	Drugs	Aminocoumarins	Aminocoumarin-resistant_DNA_topoisomerases	Drugs	7	63	645.014	66.8	188.47	139.882	222.283	27.579	LS	10.2383	Yes	Unmatched	unmatched
FOLP	Drugs	Sulfonamides	Sulfonamide-resistant_dihydropteroate_synthases	Drugs	40	63	630.515	51.231	238.527	117.421	196.359	26.977	RSD	10.0082	Yes	Unmatched	unmatched
TET16S	Drugs	Tetracyclines	Tetracycline-resistant_16S_ribosomal_subunit_protein	Drugs	2	63	625.344	94.583	73.193	130.035	262.996	64.537	LS	9.9261	Yes	Unmatched	unmatched
ANT6	Drugs	Aminoglycosides	Aminoglycoside_O-nucleotidyltransferases	Drugs	17	63	519.298	13.949	56.434	21.375	377.788	49.752	LS	8.24282	No	Unmatched	unmatched
RRSH	Drugs	Aminoglycosides	Aminoglycoside-resistant_16S_ribosomal_subunit_protein	Drugs	1	63	445.768	63.612	53.195	73.78	216.994	38.187	LS	7.07568	Yes	Unmatched	unmatched
CAP16S	Drugs	Cationic_antimicrobial_peptides	Cationic_peptide-resistant_16S_ribosomal_subunit_protein	Drugs	1	63	435.481	62.167	51.709	74.217	210.262	37.126	LS	6.9124	Yes	Unmatched	unmatched
RRSC	Drugs	Aminoglycosides	Aminoglycoside-resistant_16S_ribosomal_subunit_protein	Drugs	1	63	427.481	61.453	52.173	74.436	201.459	37.96	LS	6.78541	Yes	Unmatched	unmatched
AXY	Multi-compound	Drug_and_biocide_resistance	Drug_and_biocide_RND_efflux_pumps	Multi-compound containing drug	2	63	421.949	38.877	156.805	120.55	91.476	14.241	RSD	6.6976	No	Unmatched	unmatched
MUXB	Drugs	Multi-drug_resistance	Multi-drug_RND_efflux_pumps	Drugs	1	63	414.118	49.559	121.312	116.705	102.696	23.846	RSD	6.5733	No	Unmatched	unmatched
RRS	Drugs	Aminoglycosides	Aminoglycoside-resistant_16S_ribosomal_subunit_protein	Drugs	1	63	401.137	59.347	37.71	81.801	193.295	28.984	LS	6.36725	Yes	Unmatched	unmatched
MEXK	Multi-compound	Drug_and_biocide_resistance	Drug_and_biocide_RND_efflux_pumps	Multi-compound containing drug	1	63	383.558	48.412	114.485	92.471	111.301	16.889	RSD	6.08822	No	Unmatched	unmatched
P23S	Drugs	Pleuromutilin	Pleuromutilin-resistant_23S_rRNA_mutation	Drugs	2	63	380.749	51.473	65.491	87.269	154.206	22.31	LS	6.04364	Yes	Unmatched	unmatched
OQXB	Multi-compound	Drug_and_biocide_resistance	Drug_and_biocide_RND_efflux_pumps	Multi-compound containing drug	34	63	377.023	30.416	180.904	84.763	69.218	11.722	RSD	5.98449	No	Unmatched	unmatched
MEXQ	Multi-compound	Drug_and_biocide_resistance	Drug_and_biocide_RND_efflux_pumps	Multi-compound containing drug	3	63	368.131	32.193	163.762	102.696	61.286	8.194	RSD	5.84335	No	Unmatched	unmatched
RRSA	Drugs	Aminoglycosides	Aminoglycoside-resistant_16S_ribosomal_subunit_protein	Drugs	1	63	359.827	49.138	32.563	69.69	171.029	37.407	LS	5.71154	Yes	Unmatched	unmatched
BLASGM	Drugs	betalactams	Class_A_betalactamases	Drugs	8	63	345.875	30.969	152.903	94.668	60.326	7.009	RSD	5.49008	No	Unmatched	unmatched
MEXN	Multi-compound	Drug_and_biocide_resistance	Drug_and_biocide_RND_efflux_pumps	Multi-compound containing drug	2	63	307.706	27.192	131.154	85.662	56.946	6.752	RSD	4.88422	No	Unmatched	unmatched
ACRD	Multi-compound	Drug_and_biocide_and_metal_resistance	Drug_and_biocide_and_metal_RND_efflux_pumps	Multi-compound containing drug	4	63	306.535	9.84	64.509	25.884	195.261	11.041	LS	4.86564	No	Unmatched	unmatched
CPXAR	Multi-compound	Drug_and_biocide_resistance	Drug_and_biocide_RND_efflux_regulator	Multi-compound containing drug	8	63	303.918	19.446	84.709	45.524	142.698	11.541	LS	4.82409	No	Unmatched	unmatched
LRA	Drugs	betalactams	Class_B_betalactamases	Drugs	12	63	300.749	24.57	154.886	71.035	45.371	4.887	RSD	4.77379	No	Unmatched	unmatched
MUXC	Drugs	Multi-drug_resistance	Multi-drug_RND_efflux_pumps	Drugs	1	63	285.076	30.284	105.405	80.361	56.484	12.542	RSD	4.52502	No	Unmatched	unmatched
L1	Drugs	betalactams	Class_B_betalactamases	Drugs	18	63	282.602	21.614	143.695	69.046	42.709	5.538	RSD	4.48575	No	Unmatched	unmatched
MSRE	Drugs	MLS	MLS_resistance_ABC_efflux_pumps	Drugs	1	63	275.765	12.261	33.604	27.848	157.525	44.527	LS	4.37722	No	Unmatched	unmatched
KATG	Drugs	Mycobacterium_tuberculosis-specific_Drug	Isoniazid-resistant_mutant	Drugs	2	63	275.567	37.679	76.971	96.706	49.552	14.659	WT	4.37408	Yes	Unmatched	unmatched
MPHE	Drugs	MLS	Macrolide_phosphotransferases	Drugs	3	63	260.535	10.148	34.839	22.819	154.557	38.172	LS	4.13548	No	Unmatched	unmatched
SDEB	Multi-compound	Drug_and_biocide_resistance	Drug_and_biocide_RND_efflux_pumps	Multi-compound containing drug	1	63	258.375	25.324	98.022	74.791	53.558	6.68	RSD	4.10119	No	Unmatched	unmatched
RPH	Drugs	Rifampin	Rifampin_phosphotransferase	Drugs	4	63	256.316	18.19	124.974	59.724	49.896	3.532	RSD	4.06851	No	Unmatched	unmatched
TTGB	Multi-compound	Drug_and_biocide_resistance	Drug_and_biocide_RND_efflux_pumps	Multi-compound containing drug	2	63	248.258	23.805	92.295	50.751	72.872	8.535	RSD	3.9406	No	Unmatched	unmatched
ILES	Drugs	Mupirocin	Mupirocin-resistant_isoleucyl-tRNA_synthetase	Drugs	2	63	244.85	22.708	84.885	55.896	63.738	17.623	RSD	3.88651	Yes	Unmatched	unmatched
RPSA	Drugs	Mycobacterium_tuberculosis-specific_Drug	Pyrazinamide-resistant_mutant	Drugs	1	63	237.682	26.256	43.118	65.024	76.907	26.377	LS	3.77273	Yes	Unmatched	unmatched
PENI	Drugs	betalactams	Class_A_betalactamases	Drugs	4	63	221.544	18.837	98.741	67.727	32.755	3.484	RSD	3.51657	No	Unmatched	unmatched
GYRBZ	Drugs	Spiropyrimidinetriones	Zoliflodacin-resistant_DNA_topoisomerases	Drugs	1	63	220.968	40.79	51.993	56.061	55.94	16.184	WT	3.50743	Yes	Unmatched	unmatched
RPOC	Drugs	Glycopeptides	Vancomycin-resistant_mutation	Drugs	1	63	207.144	15.584	30.684	11.566	141.298	8.012	LS	3.288	Yes	Unmatched	unmatched
EMBA	Drugs	Mycobacterium_tuberculosis-specific_Drug	Ethambutol_resistant_arabinosyltransferase	Drugs	2	63	189.385	15.182	85.075	49.854	29.024	10.25	RSD	3.00611	Yes	Unmatched	unmatched
OTRB	Drugs	Tetracyclines	Tetracycline_resistance_MFS_efflux_pumps	Drugs	3	63	188.252	14.013	88.57	52.669	29.604	3.396	RSD	2.98813	No	Unmatched	unmatched
PARY	Drugs	Aminocoumarins	Aminocoumarin-resistant_DNA_topoisomerases	Drugs	1	63	188.189	20.967	57.054	55.289	45.784	9.095	RSD	2.98713	No	Unmatched	unmatched
CFR	Drugs	MLS	23S_rRNA_methyltransferases	Drugs	2	63	182.364	1.333	4.788	1.679	170.838	3.726	LS	2.89467	No	Unmatched	unmatched
ADC	Drugs	betalactams	Class_C_betalactamases	Drugs	235	63	179.935	18.416	91.725	13.386	50.773	5.635	RSD	2.85611	No	Unmatched	unmatched
RRL	Drugs	Oxazolidinone	Oxazolidinone-resistant_23S_rRNA_mutation	Drugs	1	63	179.875	29.614	24.565	35.133	75.337	15.226	LS	2.85516	Yes	Unmatched	unmatched
CMX	Drugs	Phenicol	Phenicol_resistance_MFS_efflux_pumps	Drugs	3	63	178.564	2.638	15.42	8.122	130.439	21.945	LS	2.83435	No	Unmatched	unmatched
SAT	Drugs	Nucleosides	Streptothricin_acetyltransferase	Drugs	14	63	178.155	5.842	29.29	11.885	120.341	10.797	LS	2.82786	No	Unmatched	unmatched
TLRC	Drugs	MLS	MLS_resistance_ABC_efflux_pumps	Drugs	1	63	161.029	15.769	61.067	45.249	34.468	4.476	RSD	2.55602	No	Unmatched	unmatched
RPOCL	Drugs	Lipopeptides	Daptomycin-resistant_beta-subunit_of_RNA_polymerase_RpoC	Drugs	1	63	159.818	23.79	28.543	11.848	87.034	8.603	LS	2.53679	Yes	Unmatched	unmatched
EVGS	Multi-compound	Drug_and_biocide_resistance	Drug_and_biocide_MFS_efflux_regulator	Multi-compound containing drug	3	63	159.453	3.176	20.016	4.096	126.534	5.631	LS	2.531	No	Unmatched	unmatched
SRT	Drugs	betalactams	Class_C_betalactamases	Drugs	8	63	157.844	10.72	78.77	41.324	23.925	3.105	RSD	2.50546	No	Unmatched	unmatched
ERED	Drugs	MLS	Macrolide_esterases	Drugs	1	63	157.711	3.191	7.158	6.255	108.528	32.579	LS	2.50335	No	Unmatched	unmatched
DHFR	Drugs	Trimethoprim	Dihydrofolate_reductase	Drugs	33	63	157.288	14.272	42.706	12.313	76.955	11.042	LS	2.49663	Yes	Unmatched	unmatched
NDH	Drugs	Mycobacterium_tuberculosis-specific_Drug	Isoniazid-resistant_mutant	Drugs	3	63	157.057	14.984	60.518	42.306	28.684	10.565	RSD	2.49297	Yes	Unmatched	unmatched
BASRS	Drugs	Cationic_antimicrobial_peptides	Polymyxin_B_resistance_regulator	Drugs	2	63	156.348	13.383	69.001	43.433	27.372	3.159	RSD	2.48171	Yes	Unmatched	unmatched
OPTRA	Drugs	Multi-drug_resistance	Multi-drug_ABC_efflux_pumps	Drugs	20	63	153.744	4.899	18.665	3.417	124.404	2.359	LS	2.44038	No	Unmatched	unmatched
PBP2	Drugs	betalactams	Penicillin_binding_protein	Drugs	8	63	147.107	9.542	48.534	11.028	72.762	5.241	LS	2.33503	Yes	Unmatched	unmatched
EMBC	Drugs	Mycobacterium_tuberculosis-specific_Drug	Ethambutol_resistant_arabinosyltransferase	Drugs	1	63	146.573	12.414	59.798	38.057	24.553	11.751	RSD	2.32656	Yes	Unmatched	unmatched
EMBB	Drugs	Mycobacterium_tuberculosis-specific_Drug	Ethambutol_resistant_arabinosyltransferase	Drugs	2	63	143.271	10.873	61.88	35.412	21.594	13.512	RSD	2.27414	Yes	Unmatched	unmatched
OPRZ	Multi-compound	Drug_and_biocide_resistance	Drug_and_biocide_RND_efflux_pumps	Multi-compound containing drug	1	63	142.866	12.208	57.215	43.761	26.144	3.538	RSD	2.26771	No	Unmatched	unmatched
NOVA	Drugs	Aminocoumarins	Aminocoumarin_efflux_pump	Drugs	1	63	139.399	11.87	59.933	39.996	24.883	2.717	RSD	2.21268	No	Unmatched	unmatched
MSRD	Drugs	MLS	MLS_resistance_ABC_efflux_pumps	Drugs	2	63	139.072	2.996	10.634	8.993	91.008	25.441	LS	2.20749	No	Unmatched	unmatched
TLRCM	Drugs	Multi-drug_resistance	Multi-drug_ABC_efflux_pumps	Drugs	1	63	132.649	12.314	54.491	36.529	26.242	3.073	RSD	2.10554	No	Unmatched	unmatched
MURA	Drugs	Fosfomycin	Fosfomycin_target_mutation	Drugs	5	63	131.456	9.373	41.164	13.91	59.289	7.72	LS	2.0866	Yes	Unmatched	unmatched
AMRA	Multi-compound	Drug_and_biocide_resistance	Drug_and_biocide_RND_efflux_pumps	Multi-compound containing drug	1	63	129.762	11.591	53.161	42.724	20.149	2.137	RSD	2.05971	No	Unmatched	unmatched
MSI	Drugs	betalactams	Class_B_betalactamases	Drugs	3	63	129.511	10.121	58.484	37.802	20.732	2.372	RSD	2.05573	No	Unmatched	unmatched
FUSA	Drugs	Fusidic_acid	Fusidic_acid-resistant_mutation	Drugs	2	63	126.935	13.574	22.652	10.132	72.177	8.4	LS	2.01484	Yes	Unmatched	unmatched
ASMA	Drugs	Multi-drug_resistance	Multi-drug_RND_efflux_regulator	Drugs	2	63	125.951	5.822	36.685	15.525	63.485	4.434	LS	1.99922	No	Unmatched	unmatched
MDR	Drugs	Multi-drug_resistance	MDR_mutation	Drugs	1	63	123.648	18.242	47.194	12.567	39.155	6.49	RSD	1.96267	Yes	Unmatched	unmatched
BLAL	Drugs	betalactams	Class_A_betalactamases	Drugs	3	63	123.201	8.877	59.511	34.995	17.546	2.272	RSD	1.95557	No	Unmatched	unmatched
NORM	Multi-compound	Drug_and_biocide_resistance	Drug_and_biocide_MATE_efflux_pumps	Multi-compound containing drug	1	63	122.091	10.237	52.82	37.696	19.206	2.132	RSD	1.93795	No	Unmatched	unmatched
RPSL	Drugs	Aminoglycosides	Aminoglycoside-resistant_16S_ribosomal_subunit_protein;Aminoglycoside-resistant_30S_ribosomal_protein_S12	Drugs	3	63	121.41	16.296	22.195	26.599	44.726	11.594	LS	1.92714	Yes	Unmatched	unmatched
TET64	Drugs	Tetracyclines	Tetracycline_resistance_MFS_efflux_pumps	Drugs	1	63	119.794	10.13	50.129	38.16	19.242	2.133	RSD	1.90149	No	Unmatched	unmatched
TET33	Drugs	Tetracyclines	Tetracycline_resistance_MFS_efflux_pumps	Drugs	4	63	118.891	2.828	17.557	17.705	77.862	2.939	LS	1.88716	No	Unmatched	unmatched
BLAA	Drugs	betalactams	Class_A_betalactamases	Drugs	11	63	117.933	11.595	55.198	22.757	19.456	8.927	RSD	1.87195	No	Unmatched	unmatched
BAES	Multi-compound	Drug_and_biocide_and_metal_resistance	Drug_and_biocide_and_metal_RND_efflux_regulator	Multi-compound containing drug	3	63	117.618	4.924	25.958	10.71	72.411	3.615	LS	1.86695	No	Unmatched	unmatched
BEPE	Multi-compound	Drug_and_biocide_resistance	Drug_and_biocide_RND_efflux_pumps	Multi-compound containing drug	1	63	117.152	11.51	50.463	29.937	22.008	3.234	RSD	1.85956	No	Unmatched	unmatched
CMLV	Drugs	Phenicol	Chloramphenicol_phosphotransferase	Drugs	2	63	116.959	9.012	56.349	32.03	17.555	2.013	RSD	1.85649	No	Unmatched	unmatched
PMPM	Multi-compound	Drug_and_biocide_resistance	Drug_and_biocide_MATE_efflux_pumps	Multi-compound containing drug	1	63	114.888	11.446	47.24	28.976	24.595	2.631	RSD	1.82362	No	Unmatched	unmatched
MPRF	Drugs	Cationic_antimicrobial_peptides	Defensin-resistant_mprF	Drugs	4	63	114.834	10.507	60.282	15.148	26.234	2.663	RSD	1.82276	No	Unmatched	unmatched
OPMH	Drugs	Multi-drug_resistance	Multi-drug_RND_efflux_pumps	Drugs	1	63	113.908	13.12	43.372	24.603	30.004	2.809	RSD	1.80806	No	Unmatched	unmatched
FACT	Drugs	Elfamycins	Elfamycin_efflux_pumps	Drugs	1	63	112.661	8.852	51.598	32.008	18.203	2	RSD	1.78827	No	Unmatched	unmatched
EMRCSM	Multi-compound	Drug_and_biocide_resistance	Drug_and_biocide_MFS_efflux_pumps	Multi-compound containing drug	1	63	109.581	10.104	46.202	30.113	20.617	2.545	RSD	1.73938	No	Unmatched	unmatched
TOPR	Drugs	Multi-drug_resistance	Multi-drug_RND_efflux_pumps	Drugs	1	63	106.941	6.2	30.121	21.592	36.323	12.705	LS	1.69748	No	Unmatched	unmatched
CPHA	Drugs	betalactams	Class_B_betalactamases	Drugs	14	63	105.185	8.035	56.315	23.24	15.956	1.639	RSD	1.6696	No	Unmatched	unmatched
FAR1	Drugs	betalactams	Class_A_betalactamases	Drugs	2	63	104.007	8.181	47.411	30.429	15.758	2.228	RSD	1.65091	No	Unmatched	unmatched
EMHC	Multi-compound	Drug_and_biocide_resistance	Drug_and_biocide_RND_efflux_pumps	Multi-compound containing drug	2	63	103.565	10.889	50.755	18.233	21.876	1.812	RSD	1.64389	No	Unmatched	unmatched
OPMB	Drugs	Multi-drug_resistance	Multi-drug_RND_efflux_pumps	Drugs	1	63	103.182	9.845	44.912	26.889	18.965	2.571	RSD	1.63781	No	Unmatched	unmatched
ROX	Drugs	Rifampin	Monooxygenase	Drugs	1	63	102.939	7.698	46.453	30.123	16.672	1.993	RSD	1.63395	No	Unmatched	unmatched
GRM	Drugs	Aminoglycosides	16S_rRNA_methyltransferases	Drugs	3	63	102.503	7.521	48.813	27.963	16.025	2.181	RSD	1.62703	No	Unmatched	unmatched
MUXA	Drugs	Multi-drug_resistance	Multi-drug_RND_efflux_pumps	Drugs	1	63	100.829	9.925	42.697	26.396	18.82	2.991	RSD	1.60046	No	Unmatched	unmatched
AXC	Drugs	betalactams	Class_A_betalactamases	Drugs	5	63	100.772	7.449	50.85	25.114	15.402	1.957	RSD	1.59956	No	Unmatched	unmatched
IRFA	Drugs	Multi-drug_resistance	Multi-drug_MFS_efflux_pumps	Drugs	1	63	100.621	8.421	44.073	28.825	16.877	2.425	RSD	1.59716	No	Unmatched	unmatched
BLAR	Drugs	betalactams	Penicillin_binding_protein_regulator	Drugs	6	63	99.899	11.86	47.321	6.547	30.169	4.002	RSD	1.5857	No	Unmatched	unmatched
BCR1	Multi-compound	Drug_and_biocide_resistance	Drug_and_biocide_MFS_efflux_pumps	Multi-compound containing drug	1	63	99.349	9	42.714	28.889	16.421	2.325	RSD	1.57697	No	Unmatched	unmatched
BEPG	Multi-compound	Drug_and_biocide_resistance	Drug_and_biocide_RND_efflux_pumps	Multi-compound containing drug	1	63	98.643	8.567	47.954	23.381	16.111	2.63	RSD	1.56576	No	Unmatched	unmatched
PHOQ	Drugs	Lipopeptides	Colistin-resistant_mutant	Drugs	1	63	98.439	8.889	41.341	25.826	20.219	2.164	RSD	1.56252	Yes	Unmatched	unmatched
OLEC	Drugs	MLS	MLS_resistance_ABC_efflux_pumps	Drugs	1	63	96.188	8.555	36.378	28.861	19.722	2.672	RSD	1.52679	No	Unmatched	unmatched
POM	Drugs	betalactams	Class_B_betalactamases	Drugs	3	63	94.394	8.054	47.197	22.594	14.458	2.091	RSD	1.49832	No	Unmatched	unmatched
MYRA	Drugs	MLS	23S_rRNA_methyltransferases	Drugs	2	63	94.12	4.725	32.117	17.374	38.832	1.072	LS	1.49397	No	Unmatched	unmatched
MGT	Drugs	MLS	Macrolide_glycosyltransferases	Drugs	2	63	91.742	6.524	45.09	24.963	13.495	1.67	RSD	1.45622	No	Unmatched	unmatched
LMRC	Drugs	Multi-drug_resistance	Multi-drug_ABC_efflux_pumps	Drugs	1	63	90.099	7.648	39.076	24.086	17.128	2.161	RSD	1.43014	No	Unmatched	unmatched
BLAEC	Drugs	betalactams	Class_C_betalactamases	Drugs	10	63	88.705	1.265	8.138	2.34	74.757	2.205	LS	1.40802	No	Unmatched	unmatched
P16S	Drugs	Pactamycin	Pactamycin-resistant_16S_ribosomal_subunit_protein	Drugs	1	63	87.3	5.865	14.01	11.21	51.883	4.332	LS	1.38571	Yes	Unmatched	unmatched
CRH	Drugs	betalactams	Class_A_betalactamases	Drugs	3	63	87.161	7.383	38.518	23.351	16.099	1.81	RSD	1.38351	No	Unmatched	unmatched
BLAPAM	Drugs	betalactams	Class_A_betalactamases	Drugs	2	63	86.622	6.578	42.808	21.439	14.312	1.485	RSD	1.37495	No	Unmatched	unmatched
QACEDELTA1	Multi-compound	Drug_and_biocide_resistance	Drug_and_biocide_SMR_efflux_pumps	Multi-compound containing drug	3	63	86.161	4.741	2.121	10.067	55.461	13.771	LS	1.36763	No	Unmatched	unmatched
FOLC	Drugs	Mycobacterium_tuberculosis-specific_Drug	Para-aminosalicylic_acid_resistant_mutant	Drugs	1	63	83.958	7.456	34.492	22.124	16.058	3.828	RSD	1.33267	Yes	Unmatched	unmatched
GOB	Drugs	betalactams	Class_B_betalactamases	Drugs	54	63	82.317	8.304	40.041	7.301	24.362	2.309	RSD	1.30662	No	Unmatched	unmatched
AIM	Drugs	betalactams	Class_B_betalactamases	Drugs	2	63	82.178	6.052	41.834	19.717	13.115	1.46	RSD	1.30441	No	Unmatched	unmatched
PTSL	Drugs	Fosfomycin	Fosfomycin_target_mutation	Drugs	1	63	82.082	2.512	15.92	4.224	54.409	5.017	LS	1.30289	Yes	Unmatched	unmatched
ERMR	Drugs	MLS	23S_rRNA_methyltransferases	Drugs	2	63	81.732	6.307	34.842	23.452	15.326	1.805	RSD	1.29733	No	Unmatched	unmatched
OQXA	Multi-compound	Drug_and_biocide_resistance	Drug_and_biocide_RND_efflux_pumps	Multi-compound containing drug	12	63	80.599	5.771	41.675	18.792	12.2	2.161	RSD	1.27935	No	Unmatched	unmatched
ERMV	Drugs	MLS	23S_rRNA_methyltransferases	Drugs	3	63	79.461	5.165	41.06	20.604	11.339	1.293	RSD	1.26129	No	Unmatched	unmatched
MSBA	Drugs	Multi-drug_resistance	Multi-drug_ABC_efflux_pumps	Drugs	1	63	79.011	2.747	14.452	4.634	53.938	3.24	LS	1.25414	No	Unmatched	unmatched
KAMB	Drugs	Aminoglycosides	16S_rRNA_methyltransferases	Drugs	3	63	78.9	5.762	38.562	21.925	11.313	1.338	RSD	1.25238	No	Unmatched	unmatched
IND	Drugs	betalactams	Class_B_betalactamases	Drugs	29	63	78.07	7.136	40.512	6.552	21.538	2.332	RSD	1.23921	No	Unmatched	unmatched
AMPH	Drugs	betalactams	Penicillin_binding_protein	Drugs	2	63	77.514	3.349	22.044	10.03	39.196	2.895	LS	1.23038	No	Unmatched	unmatched
EMRY	Multi-compound	Drug_and_biocide_resistance	Drug_and_biocide_MFS_efflux_pumps	Multi-compound containing drug	2	61	77.402	0.936	5.454	1.228	67.503	2.281	LS	1.2286	No	Unmatched	unmatched
PAREF	Drugs	Fluoroquinolones	Fluoroquinolone-resistant_DNA_topoisomerases	Drugs	2	63	76.983	2.839	12.735	3.221	54.64	3.548	LS	1.22195	Yes	Unmatched	unmatched
MDR23S	Drugs	Multi-drug_resistance	MDR_23S_rRNA_mutation	Drugs	1	63	76.584	10.921	14.136	12.421	34.065	5.041	LS	1.21562	Yes	Unmatched	unmatched
UHPT	Drugs	Fosfomycin	Fosfomycin_target_mutation	Drugs	2	63	76.565	2.121	17.231	4.636	48.029	4.548	LS	1.21532	Yes	Unmatched	unmatched
MTRD	Multi-compound	Drug_and_biocide_resistance	Drug_and_biocide_RND_efflux_pumps	Multi-compound containing drug	2	63	76.134	7.144	39.635	13.978	13.683	1.694	RSD	1.20848	No	Unmatched	unmatched
GIMA	Drugs	MLS	Macrolide_glycosyltransferases	Drugs	1	63	76.023	5.686	34.432	22.033	12.591	1.281	RSD	1.20671	No	Unmatched	unmatched
MPHO	Drugs	MLS	Macrolide_phosphotransferases	Drugs	1	63	75.941	6.022	32.379	22.972	13.232	1.336	RSD	1.20541	No	Unmatched	unmatched
MSHA	Drugs	Mycobacterium_tuberculosis-specific_Drug	Isoniazid-resistant_mutant	Drugs	1	63	75.09	6.597	30.142	20.717	11.741	5.893	RSD	1.1919	Yes	Unmatched	unmatched
CPRS	Drugs	Lipopeptides	Colistin_phosphoethanolamine_transferase	Drugs	1	63	74.115	5.941	34.93	19.047	12.747	1.45	RSD	1.17643	No	Unmatched	unmatched
YOGI	Multi-compound	Drug_and_biocide_resistance	Drug_and_biocide_ABC_efflux_pumps	Multi-compound containing drug	1	62	73.845	2.09	13.493	4.65	50.63	2.982	LS	1.17214	No	Unmatched	unmatched
OLEI	Drugs	MLS	Macrolide_glycosyltransferases	Drugs	1	63	72.193	5.342	35.019	20.012	10.52	1.3	RSD	1.14592	No	Unmatched	unmatched
BJP1	Drugs	betalactams	Class_B_betalactamases	Drugs	2	63	71.719	5.716	37.478	17.716	9.95	0.859	RSD	1.1384	No	Unmatched	unmatched
KPN	Multi-compound	Drug_and_biocide_resistance	Drug_and_biocide_MFS_efflux_pumps	Multi-compound containing drug	2	63	71.637	3.173	21.487	8.685	35.5	2.792	LS	1.13709	No	Unmatched	unmatched
GLPT	Drugs	Fosfomycin	Fosfomycin_target_mutation	Drugs	2	63	70.844	3.01	16.228	4.493	44.263	2.85	LS	1.12451	Yes	Unmatched	unmatched
BLM	Drugs	Glycopeptides	Bleomycin_resistance_protein	Drugs	2	63	70.494	5.584	32.043	20.132	11.686	1.049	RSD	1.11895	No	Unmatched	unmatched
DRRA	Drugs	Multi-drug_resistance	Multi-drug_ABC_efflux_pumps	Drugs	1	63	70.347	6.384	27.855	20.935	13.571	1.602	RSD	1.11662	No	Unmatched	unmatched
OTRC	Drugs	Tetracyclines	Tetracycline_resistance_ABC_efflux_pumps	Drugs	1	63	70.198	5.54	31.366	20.191	11.92	1.181	RSD	1.11425	No	Unmatched	unmatched
MEXJ	Multi-compound	Drug_and_biocide_resistance	Drug_and_biocide_RND_efflux_pumps	Multi-compound containing drug	1	63	70.167	5.73	32.156	17.736	13.084	1.461	RSD	1.11376	No	Unmatched	unmatched
THYA	Drugs	Mycobacterium_tuberculosis-specific_Drug	Para-aminosalicylic_acid_resistant_mutant	Drugs	1	63	69.736	9.399	17.206	19.058	17.465	6.608	WT	1.10692	Yes	Unmatched	unmatched
CMLR	Drugs	Phenicol	Phenicol_resistance_MFS_efflux_pumps	Drugs	1	63	69.183	5.35	32.131	20.035	10.397	1.27	RSD	1.09814	No	Unmatched	unmatched
REMB	Drugs	Rifampin	Rifamycin-resistant_arabinosyltransferase	Drugs	1	63	69.127	5.539	29.852	16.799	10.638	6.299	RSD	1.09725	Yes	Unmatched	unmatched
ALG	Drugs	betalactams	Class_B_betalactamases	Drugs	2	63	68.388	5.108	36.211	16.952	9.048	1.069	RSD	1.08552	No	Unmatched	unmatched
EPTA	Drugs	Cationic_antimicrobial_peptides	Lipid_A_modification	Drugs	1	63	68.14	1.522	9.158	3.083	50.966	3.411	LS	1.08159	No	Unmatched	unmatched
EFPA	Multi-compound	Drug_and_biocide_resistance	Drug_and_biocide_MFS_efflux_pumps	Multi-compound containing drug	1	63	67.944	5.803	28.837	16.454	9.625	7.225	RSD	1.07848	No	Unmatched	unmatched
KASA	Drugs	Mycobacterium_tuberculosis-specific_Drug	Isoniazid-resistant_mutant	Drugs	1	63	67.897	6.727	24.653	17.523	11.175	7.819	RSD	1.07773	Yes	Unmatched	unmatched
TET42	Drugs	Tetracyclines	Tetracycline_resistance_MFS_efflux_pumps	Drugs	1	63	67.844	5.469	32.307	18.282	10.929	0.857	RSD	1.07689	No	Unmatched	unmatched
PARS	Drugs	Multi-drug_resistance	MDR_regulator	Drugs	1	63	66.571	5.634	30.698	17.687	11.133	1.419	RSD	1.05668	No	Unmatched	unmatched
MUPA	Drugs	Mupirocin	Mupirocin-resistant_isoleucyl-tRNA_synthetase	Drugs	2	63	66.499	7.961	30.235	4.584	20.77	2.949	RSD	1.05554	No	Unmatched	unmatched
KMRA	Multi-compound	Drug_and_biocide_resistance	Drug_and_biocide_MFS_efflux_pumps	Multi-compound containing drug	1	63	66.31	5.756	30.424	16.918	11.28	1.932	RSD	1.05254	No	Unmatched	unmatched
BKC	Drugs	betalactams	Class_A_betalactamases	Drugs	2	63	65.375	4.746	33.805	16.439	9.037	1.348	RSD	1.0377	No	Unmatched	unmatched
ESTD	Drugs	Phenicol	Chloramphenicol_hydrolase	Drugs	2	63	65.306	6.108	31.294	16.714	9.709	1.481	RSD	1.0366	No	Unmatched	unmatched
ETHA	Drugs	Mycobacterium_tuberculosis-specific_Drug	Ethionamide-resistant_mutant	Drugs	2	63	63.88	6.343	28.242	17.962	9.848	1.485	RSD	1.01397	Yes	Unmatched	unmatched
MPHH	Drugs	MLS	Macrolide_phosphotransferases	Drugs	1	63	63.484	5.189	28.412	18.855	9.879	1.149	RSD	1.00768	No	Unmatched	unmatched
LNUF	Drugs	MLS	Lincosamide_nucleotidyltransferases	Drugs	7	63	63.227	1.869	9.942	6.784	41.249	3.383	LS	1.0036	No	Unmatched	unmatched
GESB	Multi-compound	Drug_and_biocide_and_metal_resistance	Drug_and_biocide_and_metal_RND_efflux_pumps	Multi-compound containing drug	1	63	62.55	5.657	30.937	13.61	10.861	1.485	RSD	0.992857	No	Unmatched	unmatched
QACH	Multi-compound	Drug_and_biocide_resistance	Drug_and_biocide_SMR_efflux_pumps	Multi-compound containing drug	4	63	62.411	4.947	8.416	13.671	26.264	9.113	LS	0.990651	No	Unmatched	unmatched
INIC	Drugs	Mycobacterium_tuberculosis-specific_Drug	Ethambutol-resistant_mutant	Drugs	1	63	62.395	4.985	28.128	17.591	9.353	2.338	RSD	0.990397	Yes	Unmatched	unmatched
TTGC	Multi-compound	Drug_and_biocide_resistance	Drug_and_biocide_RND_efflux_pumps	Multi-compound containing drug	2	63	62.253	5.285	30.57	14.133	11.326	0.939	RSD	0.988143	No	Unmatched	unmatched
ERM32	Drugs	MLS	23S_rRNA_methyltransferases	Drugs	2	63	62.189	4.282	30.857	17.115	9.109	0.826	RSD	0.987127	No	Unmatched	unmatched
SPN	Drugs	betalactams	Class_B_betalactamases	Drugs	1	63	61.988	5.53	27.723	18.344	9.384	1.007	RSD	0.983937	No	Unmatched	unmatched
FEXA	Multi-compound	Drug_and_biocide_resistance	Drug_and_biocide_MFS_efflux_pumps	Multi-compound containing drug	5	62	61.637	1.798	5.857	1.549	51.772	0.661	LS	0.978365	No	Unmatched	unmatched
POXT	Drugs	Multi-drug_resistance	Multi-drug_ABC_efflux_pumps	Drugs	3	63	61.412	6.095	23.883	5.476	24.334	1.624	LS	0.974794	No	Unmatched	unmatched
TAP	Drugs	Multi-drug_resistance	Multi-drug_MFS_efflux_pumps	Drugs	1	63	60.904	4.666	27.707	16.822	9.275	2.434	RSD	0.96673	No	Unmatched	unmatched
TET59	Drugs	Tetracyclines	Tetracycline_resistance_MFS_efflux_pumps	Drugs	2	62	60.878	2.216	6.759	1.095	50.136	0.672	LS	0.966317	No	Unmatched	unmatched
NSHR	Drugs	Thiopeptides	Thiostrepton_23S_rRNA_methyltransferases	Drugs	1	63	60.866	4.461	27.529	18.215	9.664	0.997	RSD	0.966127	No	Unmatched	unmatched
LNUC	Drugs	MLS	Lincosamide_nucleotidyltransferases	Drugs	2	63	59.621	1.525	5.215	2.107	44.421	6.353	LS	0.946365	No	Unmatched	unmatched
VANK	Drugs	Glycopeptides	VanK-type_resistance_protein	Drugs	1	63	59.284	4.873	27.623	16.964	8.603	1.221	RSD	0.941016	No	Unmatched	unmatched
DHT	Drugs	betalactams	Class_B_betalactamases	Drugs	1	63	58.267	4.869	27.579	16.421	8.51	0.888	RSD	0.924873	No	Unmatched	unmatched
LSAE	Drugs	Multi-drug_resistance	Multi-drug_ABC_efflux_pumps	Drugs	1	62	58.239	0.972	2.671	1.101	51.066	2.429	LS	0.924429	No	Unmatched	unmatched
FMRO	Drugs	Aminoglycosides	16S_rRNA_methyltransferases	Drugs	1	63	58.07	4.691	26.808	16.856	8.88	0.835	RSD	0.921746	No	Unmatched	unmatched
APH7-DPRIME	Drugs	Aminoglycosides	Aminoglycoside_O-phosphotransferases	Drugs	1	63	57.768	4.172	26.903	15.943	9.694	1.056	RSD	0.916952	No	Unmatched	unmatched
AST	Drugs	betalactams	Class_A_betalactamases	Drugs	1	63	57.607	5.228	23.891	17.385	10.02	1.083	RSD	0.914397	No	Unmatched	unmatched
PHOP	Drugs	Lipopeptides	Colistin-resistant_mutant	Drugs	1	63	57.421	5.694	22.01	13.999	14.225	1.493	RSD	0.911444	Yes	Unmatched	unmatched
MEFB	Drugs	MLS	MLS_resistance_MFS_efflux_pumps	Drugs	1	63	56.925	0.734	3.672	1.995	47.437	3.087	LS	0.903571	No	Unmatched	unmatched
MEFC	Drugs	MLS	MLS_resistance_MFS_efflux_pumps	Drugs	1	63	56.599	1.504	4.234	5.389	19.34	26.132	HW	0.898397	No	Unmatched	unmatched
MEXS	Multi-compound	Drug_and_biocide_resistance	Drug_and_biocide_RND_efflux_regulator	Multi-compound containing drug	1	63	56.118	5.097	24.925	15.362	9.578	1.156	RSD	0.890762	Yes	Unmatched	unmatched
PH23S	Drugs	Phenicol	Phenicol-resistant_23S_rRNA_mutation	Drugs	1	63	55.959	3.484	11.604	7.879	30.909	2.083	LS	0.888238	Yes	Unmatched	unmatched
CPRR	Drugs	Lipopeptides	Colistin_phosphoethanolamine_transferase	Drugs	1	63	54.762	5.092	22.157	15.588	10.641	1.284	RSD	0.869238	No	Unmatched	unmatched
ARNT	Drugs	Lipopeptides	Colistin_phosphoethanolamine_transferase	Drugs	1	63	54.703	4.298	25.38	13.163	9.758	2.104	RSD	0.868302	No	Unmatched	unmatched
DHPS	Drugs	Sulfonamides	Sulfonamide-resistant_dihydropteroate_synthases	Drugs	1	63	53.529	7.898	23.763	4.111	15.663	2.094	RSD	0.849667	Yes	Unmatched	unmatched
R39	Drugs	betalactams	Class_D_betalactamases	Drugs	1	63	53.504	3.715	26.026	15.056	7.998	0.709	RSD	0.84927	No	Unmatched	unmatched
CAU	Drugs	betalactams	Class_B_betalactamases	Drugs	2	63	53.252	4.365	27.327	12.83	7.8	0.93	RSD	0.84527	No	Unmatched	unmatched
APH9	Drugs	Aminoglycosides	Aminoglycoside_O-phosphotransferases	Drugs	3	63	52.702	5.502	27.215	9.204	9.617	1.164	RSD	0.83654	No	Unmatched	unmatched
FOMB	Drugs	Fosfomycin	Fosfomycin_phosphorylation	Drugs	2	62	52.648	3.695	26.469	13.429	8.259	0.796	RSD	0.835683	No	Unmatched	unmatched
INIB	Drugs	Mycobacterium_tuberculosis-specific_Drug	Ethambutol-resistant_mutant	Drugs	1	63	52.3	4.426	25.05	13.257	8.507	1.06	RSD	0.830159	Yes	Unmatched	unmatched
RGT	Drugs	Rifampin	Rifampin_glycosyltransferase	Drugs	1	63	52.296	3.659	27.328	12.748	7.69	0.871	RSD	0.830095	No	Unmatched	unmatched
VPH	Drugs	Mycobacterium_tuberculosis-specific_Drug	Viomycin_phosphotransferases	Drugs	1	63	52.221	4.416	22	16.405	8.381	1.019	RSD	0.828905	No	Unmatched	unmatched
TSNR	Drugs	Thiopeptides	Thiostrepton_23S_rRNA_methyltransferases	Drugs	1	63	52.049	3.912	24.744	14.314	8.025	1.054	RSD	0.826175	No	Unmatched	unmatched
TTGA	Multi-compound	Drug_and_biocide_resistance	Drug_and_biocide_RND_efflux_pumps	Multi-compound containing drug	2	63	51.514	4.341	25.28	8.914	11.93	1.049	RSD	0.817683	No	Unmatched	unmatched
EXO	Drugs	betalactams	Class_A_betalactamases	Drugs	1	63	51.476	3.746	25.02	14.454	7.605	0.651	RSD	0.817079	No	Unmatched	unmatched
BLE	Drugs	Glycopeptides	Bleomycin_resistance_protein	Drugs	4	63	51.091	3.313	21.891	10.083	15.061	0.743	RSD	0.810968	No	Unmatched	unmatched
MUPB	Drugs	Mupirocin	Mupirocin-resistant_isoleucyl-tRNA_synthetase	Drugs	1	63	50.873	6.219	24.385	3.351	14.91	2.008	RSD	0.807508	No	Unmatched	unmatched
PME	Drugs	betalactams	Class_A_betalactamases	Drugs	1	63	50.309	4.342	22.497	14.134	8.431	0.905	RSD	0.798556	No	Unmatched	unmatched
MECB	Drugs	betalactams	Penicillin_binding_protein	Drugs	2	63	50.021	6.724	22.728	3.897	14.553	2.119	RSD	0.793984	No	Unmatched	unmatched
INIA	Drugs	Mycobacterium_tuberculosis-specific_Drug	Ethambutol-resistant_mutant	Drugs	1	63	49.771	4.138	24.409	12.553	7.14	1.531	RSD	0.790016	Yes	Unmatched	unmatched
PBP1	Drugs	betalactams	Penicillin_binding_protein	Drugs	3	63	49.711	4.16	26.954	7.005	10.601	0.991	RSD	0.789063	Yes	Unmatched	unmatched
LIAFSR	Drugs	Lipopeptides	Daptomycin-resistant_mutant	Drugs	6	63	49.703	6.207	24.75	3.924	13.118	1.704	RSD	0.788937	Yes	Unmatched	unmatched
BAER	Multi-compound	Drug_and_biocide_and_metal_resistance	Drug_and_biocide_and_metal_RND_efflux_regulator	Multi-compound containing drug	2	63	49.476	2.451	13.705	5.607	25.801	1.912	LS	0.785333	No	Unmatched	unmatched
ACRC	Multi-compound	Drug_and_biocide_resistance	Drug_and_biocide_RND_efflux_pumps	Multi-compound containing drug	1	62	49.287	3.953	24.556	12.656	7.253	0.869	RSD	0.782333	No	Unmatched	unmatched
KMR	Drugs	Aminoglycosides	16S_rRNA_methyltransferases	Drugs	1	63	49.245	3.76	23.501	14.684	6.595	0.705	RSD	0.781667	No	Unmatched	unmatched
PBP4B	Drugs	betalactams	Penicillin_binding_protein	Drugs	1	63	49.035	0.992	5.631	1.869	38.552	1.991	LS	0.778333	No	Unmatched	unmatched
CMLB	Drugs	Phenicol	Phenicol_resistance_MFS_efflux_pumps	Drugs	2	63	48.533	1.854	11.483	3.502	30.937	0.757	LS	0.770365	No	Unmatched	unmatched
ACRE	Multi-compound	Drug_and_biocide_resistance	Drug_and_biocide_RND_efflux_pumps	Multi-compound containing drug	1	63	48.26	1.253	6.561	2.56	35.885	2.001	LS	0.766032	No	Unmatched	unmatched
ALR	Drugs	Mycobacterium_tuberculosis-specific_Drug	Cycloserine-resistant_mutant	Drugs	1	63	48.094	4.327	21.794	12.649	7.923	1.401	RSD	0.763397	Yes	Unmatched	unmatched
HLYD	Drugs	Multi-drug_resistance	Multi-drug_RND_efflux_pumps	Drugs	1	63	48.054	4.073	22.501	12.578	7.933	0.969	RSD	0.762762	No	Unmatched	unmatched
CPT	Drugs	Phenicol	Chloramphenicol_phosphotransferase	Drugs	2	63	47.134	3.443	23.665	12.704	6.751	0.571	RSD	0.748159	No	Unmatched	unmatched
TLMB	Drugs	Glycopeptides	Bleomycin_resistance_protein	Drugs	1	63	46.08	3.482	22.976	12.94	6.092	0.59	RSD	0.731429	No	Unmatched	unmatched
ARR	Drugs	Rifampin	Rifampin_ADP-ribosyltransferase_Arr	Drugs	16	63	45.871	3.222	21.184	8.129	9.177	4.159	RSD	0.728111	No	Unmatched	unmatched
INHA	Drugs	Mycobacterium_tuberculosis-specific_Drug	Isoniazid-resistant_mutant	Drugs	1	62	45.729	4.35	16.562	11.279	7.46	6.078	RSD	0.725857	Yes	Unmatched	unmatched
ERM42	Drugs	MLS	23S_rRNA_methyltransferases	Drugs	3	63	45.386	1.993	10.119	2.55	29.294	1.43	LS	0.720413	No	Unmatched	unmatched
BLAECM	Drugs	betalactams	Class_B_betalactamases	Drugs	1	63	45.253	3.699	22.313	12.001	6.654	0.586	RSD	0.718302	No	Unmatched	unmatched
PMRAR	Drugs	Lipopeptides	Colistin-resistant_mutant	Drugs	2	63	44.577	2.106	11.04	5.118	24.619	1.694	LS	0.707571	Yes	Unmatched	unmatched
QACC	Multi-compound	Drug_and_biocide_resistance	Drug_and_biocide_SMR_efflux_pumps	Multi-compound containing drug	3	63	43.696	4.705	18.825	3.631	14.972	1.563	RSD	0.693587	No	Unmatched	unmatched
BLAC	Drugs	betalactams	Class_C_betalactamases	Drugs	2	63	43.687	3.614	22.627	9.662	7.065	0.719	RSD	0.693444	No	Unmatched	unmatched
IDSA	Drugs	Aminoglycosides	Aminoglycoside-resistant_idsA	Drugs	1	63	43.39	3.9	20.281	11.494	6.046	1.669	RSD	0.68873	Yes	Unmatched	unmatched
MPHG	Drugs	MLS	Macrolide_phosphotransferases	Drugs	1	63	43.347	1.249	4.104	4.051	16.703	17.24	HW	0.688048	No	Unmatched	unmatched
CLS	Drugs	Lipopeptides	Daptomycin-resistant_mutant	Drugs	3	63	43.268	4.982	22.235	3.291	11.233	1.527	RSD	0.686794	Yes	Unmatched	unmatched
KGMB	Drugs	Aminoglycosides	16S_rRNA_methyltransferases	Drugs	1	63	43.15	2.812	22.086	11.73	6.044	0.478	RSD	0.684921	No	Unmatched	unmatched
MCA	Drugs	betalactams	Class_C_betalactamases	Drugs	1	63	42.751	4.188	19.706	7.132	3.178	8.547	RSD	0.678587	No	Unmatched	unmatched
FOMA	Drugs	Fosfomycin	Fosfomycin_phosphorylation	Drugs	1	63	42.406	3.106	20.251	11.705	6.592	0.752	RSD	0.673111	No	Unmatched	unmatched
BLAS	Drugs	betalactams	Class_A_betalactamases	Drugs	1	63	42.168	3.448	20.648	11.025	6.127	0.92	RSD	0.669333	No	Unmatched	unmatched
TLYA	Drugs	Aminoglycosides	Aminoglycoside-resistant_arabinosyltransferase	Drugs	2	62	42.159	3.525	20.5	10.966	5.527	1.641	RSD	0.66919	Yes	Unmatched	unmatched
ACRR	Multi-compound	Drug_and_biocide_resistance	Drug_and_biocide_RND_efflux_regulator	Multi-compound containing drug	5	63	41.843	2.019	12.597	3.261	22.136	1.83	LS	0.664175	Yes	Unmatched	unmatched
ERMQ	Drugs	MLS	23S_rRNA_methyltransferases	Drugs	2	63	41.654	2.716	9.965	1.745	25.948	1.28	LS	0.661175	No	Unmatched	unmatched
EPTB	Drugs	Lipopeptides	Colistin_phosphoethanolamine_transferase	Drugs	1	63	41.484	2.727	18.658	7.992	9.874	2.233	RSD	0.658476	No	Unmatched	unmatched
KDEA	Multi-compound	Drug_and_biocide_resistance	Drug_and_biocide_MFS_efflux_pumps	Multi-compound containing drug	1	63	41.473	3.452	19.032	10.362	7.133	1.494	RSD	0.658302	No	Unmatched	unmatched
RCP	Drugs	betalactams	Class_A_betalactamases	Drugs	1	63	41.25	3.44	18.215	12.618	5.282	1.695	RSD	0.654762	No	Unmatched	unmatched
MTRC	Multi-compound	Drug_and_biocide_resistance	Drug_and_biocide_RND_efflux_pumps	Multi-compound containing drug	3	63	41.191	2.953	21.81	8.109	7.713	0.606	RSD	0.653825	Yes	Unmatched	unmatched
QACL	Multi-compound	Drug_and_biocide_resistance	Drug_and_biocide_SMR_efflux_pumps	Multi-compound containing drug	5	63	40.928	2.814	5.291	7.747	21.556	3.52	LS	0.649651	No	Unmatched	unmatched
MTRAD	Drugs	Multi-drug_resistance	Multi-drug_RND_efflux_regulator	Drugs	1	63	39.833	4.131	12.272	9.912	7.166	6.352	RSD	0.63227	No	Unmatched	unmatched
MEFE	Drugs	MLS	MLS_resistance_MFS_efflux_pumps	Drugs	2	63	39.74	2.338	10.327	1.989	13.949	11.137	LS	0.630794	No	Unmatched	unmatched
UGD	Drugs	Cationic_antimicrobial_peptides	Lipid_A_modification	Drugs	1	62	39.645	1.628	4.333	1.382	30.11	2.192	LS	0.629286	No	Unmatched	unmatched
PHOB	Multi-compound	Drug_and_biocide_resistance	Drug_and_biocide_ABC_efflux_regulator	Multi-compound containing drug	2	63	39.487	3.294	18.179	9.041	7.769	1.204	RSD	0.626778	Yes	Unmatched	unmatched
FARA	Multi-compound	Drug_and_biocide_resistance	Drug_and_biocide_MFS_efflux_pumps	Multi-compound containing drug	2	63	39.387	3.179	21.05	8.514	6.007	0.637	RSD	0.62519	No	Unmatched	unmatched
PHOR	Multi-compound	Drug_and_biocide_resistance	Drug_and_biocide_SMR_efflux_regulator	Multi-compound containing drug	1	63	39.35	2.654	18.351	8.001	8.913	1.431	RSD	0.624603	No	Unmatched	unmatched
KDPE	Drugs	Aminoglycosides	Aminoglycoside_efflux_pumps	Drugs	1	63	38.959	1.721	8.873	4.655	22.266	1.444	LS	0.618397	No	Unmatched	unmatched
TAEA	Drugs	Multi-drug_resistance	Multi-drug_ABC_efflux_pumps	Drugs	1	63	38.797	3.39	18.074	7.83	8.491	1.012	RSD	0.615825	No	Unmatched	unmatched
ANA	Drugs	betalactams	Class_B_betalactamases	Drugs	1	63	38.791	2.436	19.74	11.186	4.963	0.466	RSD	0.61573	No	Unmatched	unmatched
PILQ	Drugs	betalactams	Penicillin_binding_protein	Drugs	2	63	38.712	3.592	20.819	6.149	7.519	0.633	RSD	0.614476	Yes	Unmatched	unmatched
EFM	Drugs	betalactams	Class_B_betalactamases	Drugs	1	63	38.641	3.153	18.194	10.57	5.953	0.771	RSD	0.613349	No	Unmatched	unmatched
ERMU	Drugs	MLS	23S_rRNA_methyltransferases	Drugs	2	63	38.409	2.422	21.296	8.963	5.361	0.367	RSD	0.609667	No	Unmatched	unmatched
OMPFB	Drugs	betalactams	Mutant_porin_proteins	Drugs	1	62	38.33	0.613	4.15	1.218	30.53	1.819	LS	0.608413	Yes	Unmatched	unmatched
OPRD	Drugs	betalactams	Mutant_porin_proteins	Drugs	1	63	38.27	3.336	19.659	8.677	5.784	0.814	RSD	0.60746	Yes	Unmatched	unmatched
TER	Drugs	betalactams	Class_A_betalactamases	Drugs	2	63	38.193	2.76	20.091	9.462	5.388	0.492	RSD	0.606238	No	Unmatched	unmatched
TLA	Drugs	betalactams	Class_A_betalactamases	Drugs	4	63	38.066	3.331	15.07	2.806	9.167	7.692	RSD	0.604222	No	Unmatched	unmatched
IMI	Drugs	betalactams	Class_A_betalactamases	Drugs	20	63	37.87	4.38	19.132	3.376	9.944	1.038	RSD	0.601111	No	Unmatched	unmatched
PARR	Drugs	Multi-drug_resistance	MDR_regulator	Drugs	1	63	37.441	2.969	17.771	9.082	6.655	0.964	RSD	0.594302	No	Unmatched	unmatched
PRC	Drugs	betalactams	Class_C_betalactamases	Drugs	1	63	37.167	3.966	16.924	9.442	5.728	1.107	RSD	0.589952	No	Unmatched	unmatched
LPTD	Drugs	Multi-drug_resistance	Multi-drug_ABC_efflux_pumps	Drugs	1	63	36.71	2.823	18.629	7.75	5.649	1.859	RSD	0.582698	No	Unmatched	unmatched
PMRF	Drugs	Cationic_antimicrobial_peptides	Lipid_A_modification	Drugs	1	63	36.668	0.643	4.443	1.093	28.834	1.655	LS	0.582032	No	Unmatched	unmatched
CMEF	Multi-compound	Drug_and_biocide_and_metal_resistance	Drug_and_biocide_and_metal_RND_efflux_pumps	Multi-compound containing drug	1	63	36.652	4.407	18.088	2.878	10.077	1.202	RSD	0.581778	No	Unmatched	unmatched
AFM	Drugs	betalactams	Class_B_betalactamases	Drugs	2	63	36.594	3.191	17.869	8.894	5.645	0.995	RSD	0.580857	No	Unmatched	unmatched
CFRC	Drugs	Multi-drug_resistance	MDR_23S_ribosomal_RNA_methyltransferase	Drugs	1	60	36.403	0.696	4.433	0.574	30.549	0.151	LS	0.577825	No	Unmatched	unmatched
IDC	Drugs	betalactams	Class_C_betalactamases	Drugs	2	63	36.087	2.641	17.817	8.868	5.877	0.884	RSD	0.57281	No	Unmatched	unmatched
RM3	Drugs	betalactams	Class_B_betalactamases	Drugs	1	63	36.047	2.9	17.12	9.284	5.881	0.862	RSD	0.572175	No	Unmatched	unmatched
FARB	Multi-compound	Drug_and_biocide_resistance	Drug_and_biocide_MFS_efflux_pumps	Multi-compound containing drug	2	63	35.47	2.753	19.186	6.779	6.079	0.673	RSD	0.563016	No	Unmatched	unmatched
SDEX	Multi-compound	Drug_and_biocide_resistance	Drug_and_biocide_RND_efflux_pumps	Multi-compound containing drug	1	62	35.297	3.063	17.607	7.695	6.265	0.667	RSD	0.56027	No	Unmatched	unmatched
IRI	Drugs	Rifampin	Monooxygenase	Drugs	1	62	35.23	2.491	18.929	8.617	4.548	0.645	RSD	0.559206	No	Unmatched	unmatched
MEXL	Multi-compound	Drug_and_biocide_resistance	Drug_and_biocide_RND_efflux_regulator	Multi-compound containing drug	1	63	34.663	2.825	16.79	8.684	5.836	0.528	RSD	0.550206	No	Unmatched	unmatched
CFRA	Drugs	Multi-drug_resistance	MDR_23S_ribosomal_RNA_methyltransferase	Drugs	2	61	34.233	1.158	4.901	0.853	27.02	0.301	LS	0.543381	No	Unmatched	unmatched
LNUG	Drugs	MLS	Lincosamide_nucleotidyltransferases	Drugs	1	62	34.159	1.181	4.531	0.813	27.365	0.269	LS	0.542206	No	Unmatched	unmatched
ROBA	Multi-compound	Drug_and_biocide_and_metal_resistance	Drug_and_biocide_and_metal_RND_efflux_pumps	Multi-compound containing drug	1	60	33.829	0.486	4.152	1.454	26.086	1.651	LS	0.536968	No	Unmatched	unmatched
MSRG	Drugs	MLS	MLS_resistance_ABC_efflux_pumps	Drugs	2	63	33.749	1.694	8.449	1.614	21.737	0.255	LS	0.535698	No	Unmatched	unmatched
FRI	Drugs	betalactams	Class_A_betalactamases	Drugs	11	63	33.669	4.1	16.174	2.604	9.935	0.856	RSD	0.534429	No	Unmatched	unmatched
OMPA	Drugs	betalactams	Mutant_porin_proteins	Drugs	1	63	33.503	1.815	8.136	3.379	17.883	2.29	LS	0.531794	No	Unmatched	unmatched
EMBR	Drugs	Mycobacterium_tuberculosis-specific_Drug	Ethambutol_resistant_arabinosyltransferase	Drugs	1	63	33.073	2.852	16.554	8.711	4.386	0.57	RSD	0.524968	Yes	Unmatched	unmatched
AQU	Drugs	betalactams	Class_C_betalactamases	Drugs	3	63	33.053	2.639	17.748	7.312	4.821	0.533	RSD	0.524651	No	Unmatched	unmatched
VEXD	Multi-compound	Drug_and_biocide_resistance	Drug_and_biocide_RND_efflux_pumps	Multi-compound containing drug	1	63	32.867	3.277	16.917	5.606	6.655	0.412	RSD	0.521698	No	Unmatched	unmatched
PNCA	Drugs	Mycobacterium_tuberculosis-specific_Drug	Pyrazinamide-resistant_mutant	Drugs	2	63	32.665	2.685	14.062	9.432	5.558	0.928	RSD	0.518492	Yes	Unmatched	unmatched
GPC	Drugs	betalactams	Class_A_betalactamases	Drugs	1	62	32.651	2.865	15.761	8.544	4.856	0.625	RSD	0.51827	No	Unmatched	unmatched
CRD	Drugs	betalactams	Class_B_betalactamases	Drugs	1	62	32.584	2.659	17.617	7.032	4.813	0.463	RSD	0.517206	No	Unmatched	unmatched
OCH	Drugs	betalactams	Class_C_betalactamases	Drugs	9	63	32.362	2.602	18.578	5.829	4.976	0.377	RSD	0.513683	No	Unmatched	unmatched
BUT	Drugs	betalactams	Class_C_betalactamases	Drugs	3	63	32.117	2.035	17.648	6.363	5.656	0.415	RSD	0.509794	No	Unmatched	unmatched
OMP38	Drugs	betalactams	Mutant_porin_proteins	Drugs	1	63	31.952	2.617	15.387	7.929	5.347	0.672	RSD	0.507175	No	Unmatched	unmatched
NUOA	Drugs	Mycobacterium_tuberculosis-specific_Drug	MDR_mutant_promoter	Drugs	1	63	31.8	3.389	11.983	9.073	5.37	1.985	RSD	0.504762	Yes	Unmatched	unmatched
BEPD	Multi-compound	Drug_and_biocide_resistance	Drug_and_biocide_RND_efflux_pumps	Multi-compound containing drug	1	61	31.773	2.387	16.921	7.084	5.024	0.357	RSD	0.504333	No	Unmatched	unmatched
BLAF	Drugs	betalactams	Class_A_betalactamases	Drugs	1	63	31.759	2.831	15.548	7.818	5.047	0.515	RSD	0.504111	No	Unmatched	unmatched
NORMD	Drugs	Multi-drug_resistance	Multi-drug_MATE_efflux_pump	Drugs	1	63	31.258	2.58	15.169	7.218	5.707	0.584	RSD	0.496159	No	Unmatched	unmatched
SALB	Drugs	Multi-drug_resistance	Multi-drug_ABC_efflux_pumps	Drugs	1	63	31.258	3.656	14.273	2.295	9.905	1.129	RSD	0.496159	No	Unmatched	unmatched
GADW	Multi-compound	Drug_and_biocide_resistance	Drug_and_biocide_RND_efflux_regulator	Multi-compound containing drug	2	61	31.219	0.548	4.728	1.153	23.001	1.789	LS	0.49554	No	Unmatched	unmatched
GRD	Drugs	betalactams	Class_B_betalactamases	Drugs	2	63	30.978	2.45	16.397	7.001	4.717	0.413	RSD	0.491714	No	Unmatched	unmatched
MECD	Drugs	betalactams	Penicillin_binding_protein	Drugs	1	63	30.906	3.805	14.873	2.007	9.179	1.042	RSD	0.490571	No	Unmatched	unmatched
SPG	Drugs	betalactams	Class_B_betalactamases	Drugs	1	63	30.539	2.508	15.217	7.345	5.134	0.335	RSD	0.484746	No	Unmatched	unmatched
RIBD	Drugs	Mycobacterium_tuberculosis-specific_Drug	Para-aminosalicylic_acid_resistant_mutant	Drugs	1	63	30.395	2.365	14.321	8.163	5.006	0.54	RSD	0.48246	Yes	Unmatched	unmatched
BEPF	Multi-compound	Drug_and_biocide_resistance	Drug_and_biocide_RND_efflux_pumps	Multi-compound containing drug	1	63	30.371	2.467	15.491	6.945	4.938	0.53	RSD	0.482079	No	Unmatched	unmatched
ABCA	Drugs	Multi-drug_resistance	Multi-drug_ABC_efflux_pumps	Drugs	1	63	30.186	2.779	17.817	4.122	4.931	0.537	RSD	0.479143	No	Unmatched	unmatched
SMET	Multi-compound	Drug_and_biocide_resistance	Drug_and_biocide_RND_efflux_regulator	Multi-compound containing drug	1	63	30.174	2.662	15.442	7.04	4.421	0.609	RSD	0.478952	No	Unmatched	unmatched
RAMR	Drugs	Multi-drug_resistance	Multi-drug_RND_efflux_regulator	Drugs	3	62	30.173	2.312	14.729	7.703	4.651	0.778	RSD	0.478937	Yes	Unmatched	unmatched
ERM30	Drugs	MLS	23S_rRNA_methyltransferases	Drugs	1	63	29.994	1.983	15.996	7.386	4.138	0.491	RSD	0.476095	No	Unmatched	unmatched
TETK	Drugs	Tetracyclines	Tetracycline_resistance_MFS_efflux_pumps	Drugs	3	63	29.857	2.793	12.129	1.522	12.424	0.989	LS	0.473921	No	Unmatched	unmatched
CHRBM	Drugs	MLS	23S_rRNA_methyltransferases	Drugs	1	61	29.56	2.526	15.025	7.229	4.262	0.518	RSD	0.469206	No	Unmatched	unmatched
AXYZ	Multi-compound	Drug_and_biocide_resistance	Drug_and_biocide_RND_efflux_pumps	Multi-compound containing drug	1	63	29.5	2.515	14.34	7.371	4.456	0.818	RSD	0.468254	Yes	Unmatched	unmatched
PBP3	Drugs	betalactams	Penicillin_binding_protein	Drugs	2	63	29.462	3.481	14.567	2.813	7.799	0.802	RSD	0.467651	Yes	Unmatched	unmatched
SALC	Drugs	Multi-drug_resistance	Multi-drug_ABC_efflux_pumps	Drugs	1	63	29.234	3.565	13.938	2.087	8.635	1.009	RSD	0.464032	No	Unmatched	unmatched
PEDO	Drugs	betalactams	Class_B_betalactamases	Drugs	3	63	29.062	3.202	14.579	2.545	7.753	0.983	RSD	0.461302	No	Unmatched	unmatched
MEXZ	Multi-compound	Drug_and_biocide_resistance	Drug_and_biocide_RND_efflux_regulator	Multi-compound containing drug	1	62	28.76	2.201	14.28	7.705	4.124	0.45	RSD	0.456508	Yes	Unmatched	unmatched
GADX	Multi-compound	Drug_and_biocide_resistance	Drug_and_biocide_RND_efflux_regulator	Multi-compound containing drug	1	61	28.745	0.303	2.565	0.584	23.494	1.799	LS	0.45627	No	Unmatched	unmatched
HERA	Drugs	betalactams	Class_A_betalactamases	Drugs	7	63	28.578	1.757	15.8	5.865	4.726	0.43	RSD	0.453619	No	Unmatched	unmatched
QACD	Multi-compound	Drug_and_biocide_resistance	Drug_and_biocide_SMR_efflux_pumps	Multi-compound containing drug	1	62	28.094	3.075	10.299	2.074	11.837	0.809	LS	0.445937	No	Unmatched	unmatched
CSA	Drugs	betalactams	Class_C_betalactamases	Drugs	2	63	27.609	1.516	15.429	5.528	4.763	0.373	RSD	0.438238	No	Unmatched	unmatched
LHK	Drugs	betalactams	Class_A_betalactamases	Drugs	6	63	27.589	2.027	14.668	5.118	4.808	0.968	RSD	0.437921	No	Unmatched	unmatched
SED	Drugs	betalactams	Class_A_betalactamases	Drugs	2	63	27.574	2.237	13.617	6.132	5.095	0.493	RSD	0.437683	No	Unmatched	unmatched
CMEC	Multi-compound	Drug_and_biocide_and_metal_resistance	Drug_and_biocide_and_metal_RND_efflux_pumps	Multi-compound containing drug	2	63	27.44	3.872	13.64	1.999	6.917	1.012	RSD	0.435556	No	Unmatched	unmatched
CVI	Drugs	betalactams	Class_B_betalactamases	Drugs	1	63	27.33	2.092	13.754	6.749	4.248	0.487	RSD	0.43381	No	Unmatched	unmatched
NALD	Drugs	Multi-drug_resistance	Multi-drug_RND_efflux_regulator	Drugs	1	63	26.755	2.031	13.204	6.403	4.687	0.43	RSD	0.424683	Yes	Unmatched	unmatched
LSAB	Drugs	Multi-drug_resistance	Multi-drug_ABC_efflux_pumps	Drugs	1	63	26.638	2.015	7.352	1.058	15.721	0.492	LS	0.422825	No	Unmatched	unmatched
CRP	Multi-compound	Drug_and_biocide_resistance	Drug_and_biocide_RND_efflux_regulator	Multi-compound containing drug	1	60	26.629	0.488	4.358	0.829	19.03	1.924	LS	0.422683	No	Unmatched	unmatched
TVAB	Drugs	Multi-drug_resistance	Multi-drug_ABC_efflux_pumps	Drugs	1	63	26.361	3.368	12.423	1.49	8.262	0.818	RSD	0.418429	No	Unmatched	unmatched
CMA	Drugs	betalactams	Class_C_betalactamases	Drugs	2	63	26.345	1.806	14.415	5.635	4	0.489	RSD	0.418175	No	Unmatched	unmatched
FONA	Drugs	betalactams	Class_A_betalactamases	Drugs	6	63	26.288	1.916	14.247	5.543	4.267	0.315	RSD	0.41727	No	Unmatched	unmatched
ERM51	Drugs	MLS	23S_rRNA_methyltransferases	Drugs	1	62	26.135	1.481	8.743	6.083	9.391	0.437	LS	0.414841	No	Unmatched	unmatched
BLACRP	Drugs	betalactams	Class_A_betalactamases	Drugs	1	63	26.038	2.416	12.188	6.348	4.512	0.574	RSD	0.413302	No	Unmatched	unmatched
UL3	Drugs	Pleuromutilin	Pleuromutilin-resistant_23S_rRNA_mutation	Drugs	1	63	25.968	1.938	13.113	7.048	3.427	0.442	RSD	0.41219	Yes	Unmatched	unmatched
CDEA	Multi-compound	Drug_and_biocide_resistance	Drug_and_biocide_MATE_efflux_pumps	Multi-compound containing drug	2	62	25.899	3.164	12.696	1.455	7.742	0.842	RSD	0.411095	No	Unmatched	unmatched
VANI	Drugs	Glycopeptides	VanI-type_resistance_protein	Drugs	4	63	25.71	2.028	14.231	3.825	5.227	0.399	RSD	0.408095	No	Unmatched	unmatched
SALA	Drugs	Multi-drug_resistance	Multi-drug_ABC_efflux_pumps	Drugs	1	63	25.688	3.415	11.834	1.785	7.911	0.743	RSD	0.407746	No	Unmatched	unmatched
ARLS	Drugs	Multi-drug_resistance	MDR_regulator	Drugs	2	63	25.67	2.994	11.897	1.945	7.961	0.873	RSD	0.40746	No	Unmatched	unmatched
GESA	Multi-compound	Drug_and_biocide_and_metal_resistance	Drug_and_biocide_and_metal_RND_efflux_pumps	Multi-compound containing drug	1	63	25.555	1.929	13.09	6.141	4.011	0.384	RSD	0.405635	No	Unmatched	unmatched
EBR	Drugs	betalactams	Class_B_betalactamases	Drugs	4	63	25.413	3.001	12.367	2.068	7.106	0.871	RSD	0.403381	No	Unmatched	unmatched
MRPOB	Drugs	Multi-drug_resistance	MDR_mutation	Drugs	1	62	25.22	2.855	4.096	1.374	16.217	0.678	LS	0.400317	Yes	Unmatched	unmatched
SOXR	Multi-compound	Drug_and_biocide_resistance	Drug_and_biocide_ABC_efflux_regulator	Multi-compound containing drug	2	63	25.135	2.087	12.719	6.153	3.48	0.696	RSD	0.398968	Yes	Unmatched	unmatched
YKKCL	Drugs	Lipopeptides	Defensin-resistant_mutant	Drugs	1	63	25.037	2.133	13.53	3.881	5.004	0.489	RSD	0.397413	Yes	Unmatched	unmatched
RAHN	Drugs	betalactams	Class_A_betalactamases	Drugs	3	62	24.959	2.012	13.312	5.436	3.799	0.4	RSD	0.396175	No	Unmatched	unmatched
QACF	Multi-compound	Drug_and_biocide_resistance	Drug_and_biocide_SMR_efflux_pumps	Multi-compound containing drug	8	63	24.644	2.515	10.384	2.434	7.546	1.765	RSD	0.391175	No	Unmatched	unmatched
VEXF	Multi-compound	Drug_and_biocide_resistance	Drug_and_biocide_RND_efflux_pumps	Multi-compound containing drug	1	62	24.642	2.292	13.178	3.376	5.455	0.341	RSD	0.391143	No	Unmatched	unmatched
TET30	Drugs	Tetracyclines	Tetracycline_resistance_MFS_efflux_pumps	Drugs	1	63	24.594	1.802	13.034	5.488	3.865	0.405	RSD	0.390381	No	Unmatched	unmatched
VEXB	Multi-compound	Drug_and_biocide_resistance	Drug_and_biocide_RND_efflux_pumps	Multi-compound containing drug	1	63	24.514	1.927	13.961	3.807	4.319	0.5	RSD	0.389111	No	Unmatched	unmatched
ACRS	Multi-compound	Drug_and_biocide_resistance	Drug_and_biocide_RND_efflux_regulator	Multi-compound containing drug	1	59	24.297	0.497	2.922	0.924	18.726	1.228	LS	0.385667	No	Unmatched	unmatched
PST	Drugs	betalactams	Class_B_betalactamases	Drugs	2	63	24.236	1.805	12.433	6.025	3.422	0.551	RSD	0.384698	No	Unmatched	unmatched
TTGR	Multi-compound	Drug_and_biocide_resistance	Drug_and_biocide_RND_efflux_regulator	Multi-compound containing drug	1	63	24.206	2.263	10.971	5.986	4.467	0.519	RSD	0.384222	No	Unmatched	unmatched
MEXR	Multi-compound	Drug_and_biocide_resistance	Drug_and_biocide_RND_efflux_regulator	Multi-compound containing drug	7	63	23.738	1.559	13.705	4.539	3.588	0.347	RSD	0.376794	No	Unmatched	unmatched
SGM	Drugs	Aminoglycosides	16S_rRNA_methyltransferases	Drugs	1	61	23.687	1.631	12.485	5.902	3.207	0.462	RSD	0.375984	No	Unmatched	unmatched
VEXH	Multi-compound	Drug_and_biocide_resistance	Drug_and_biocide_RND_efflux_pumps	Multi-compound containing drug	1	63	23.671	2.732	12.47	3.25	4.822	0.397	RSD	0.37573	No	Unmatched	unmatched
CMH	Drugs	betalactams	Class_C_betalactamases	Drugs	6	63	23.383	2.069	13.742	3.248	3.823	0.501	RSD	0.371159	No	Unmatched	unmatched
ETHR	Drugs	Mycobacterium_tuberculosis-specific_Drug	Ethionamide-resistant_mutant	Drugs	1	62	23.359	1.606	12.235	5.727	3.404	0.387	RSD	0.370778	Yes	Unmatched	unmatched
BLAEAM	Drugs	betalactams	Class_B_betalactamases	Drugs	1	62	23.209	2.074	12.002	5.283	3.495	0.355	RSD	0.368397	No	Unmatched	unmatched
MEFF	Drugs	MLS	MLS_resistance_MFS_efflux_pumps	Drugs	2	60	23.195	0.98	4.53	0.676	16.844	0.165	LS	0.368175	No	Unmatched	unmatched
TET38	Drugs	Tetracyclines	Tetracycline_resistance_MFS_efflux_pumps	Drugs	6	63	23.168	3.067	11.27	1.605	6.676	0.55	RSD	0.367746	No	Unmatched	unmatched
BLAE	Drugs	betalactams	Class_C_betalactamases	Drugs	1	63	23.045	1.876	12.732	5.1	3.003	0.334	RSD	0.365794	No	Unmatched	unmatched
LMRD	Drugs	Multi-drug_resistance	Multi-drug_ABC_efflux_pumps	Drugs	1	63	23.044	2.984	10.56	2.233	6.324	0.943	RSD	0.365778	No	Unmatched	unmatched
NALC	Drugs	Multi-drug_resistance	Multi-drug_RND_efflux_pumps	Drugs	1	63	22.858	1.607	12.003	5.621	3.222	0.405	RSD	0.362825	Yes	Unmatched	unmatched
TVAA	Drugs	Multi-drug_resistance	Multi-drug_ABC_efflux_pumps	Drugs	1	62	22.828	2.356	11.175	1.397	6.934	0.966	RSD	0.362349	No	Unmatched	unmatched
LNUP	Drugs	MLS	Lincosamide_nucleotidyltransferases	Drugs	1	63	22.669	1.512	4.603	0.832	15.295	0.427	LS	0.359825	No	Unmatched	unmatched
RPLC	Drugs	Oxazolidinone	Oxazolidinone-resistant_23S_rRNA_mutation	Drugs	1	62	22.631	2.101	8.668	5.343	3.535	2.984	RSD	0.359222	Yes	Unmatched	unmatched
ERP	Drugs	betalactams	Class_A_betalactamases	Drugs	1	63	22.487	2.146	9.65	5.771	4.319	0.601	RSD	0.356937	No	Unmatched	unmatched
BRO	Drugs	betalactams	Class_A_betalactamases	Drugs	4	63	22.486	2.879	10.716	1.928	6.222	0.741	RSD	0.356921	No	Unmatched	unmatched
ACC	Drugs	betalactams	Class_C_betalactamases	Drugs	14	63	22.415	2.067	13.064	2.782	3.962	0.54	RSD	0.355794	No	Unmatched	unmatched
GESC	Multi-compound	Drug_and_biocide_and_metal_resistance	Drug_and_biocide_and_metal_RND_efflux_pumps	Multi-compound containing drug	1	63	22.346	1.533	11.887	5.098	3.481	0.347	RSD	0.354698	No	Unmatched	unmatched
GYRC	Drugs	Fluoroquinolones	Fluoroquinolone-resistant_DNA_topoisomerases	Drugs	1	63	22.332	2.691	10.737	1.886	6.253	0.765	RSD	0.354476	Yes	Unmatched	unmatched
EIS	Drugs	Aminoglycosides	Aminoglycoside-resistant_eis_promoter	Drugs	1	63	22.12	1.357	12.531	4.974	2.895	0.363	RSD	0.351111	Yes	Unmatched	unmatched
SEPA	Multi-compound	Drug_and_biocide_resistance	Drug_and_biocide_RND_efflux_pumps	Multi-compound containing drug	3	63	22.09	1.93	11.112	3.925	4.727	0.396	RSD	0.350635	No	Unmatched	unmatched
SALD	Drugs	Multi-drug_resistance	Multi-drug_ABC_efflux_pumps	Drugs	1	63	22.086	2.594	11.499	2.078	5.498	0.417	RSD	0.350571	No	Unmatched	unmatched
MSRL	Drugs	MLS	MLS_resistance_ABC_efflux_pumps	Drugs	1	62	21.998	3.312	9.242	1.593	7.142	0.709	RSD	0.349175	No	Unmatched	unmatched
BAHA	Drugs	Bacitracin	Undecaprenyl_pyrophosphate_phosphatase	Drugs	1	63	21.909	1.816	11.895	3.4	4.456	0.342	RSD	0.347762	No	Unmatched	unmatched
ICR	Drugs	Lipopeptides	Colistin_phosphoethanolamine_transferase	Drugs	2	63	21.732	2.398	10.504	3.515	4.552	0.763	RSD	0.344952	No	Unmatched	unmatched
CMED	Multi-compound	Drug_and_biocide_and_metal_resistance	Drug_and_biocide_and_metal_RND_efflux_pumps	Multi-compound containing drug	1	63	21.656	3.057	10.327	1.305	6.068	0.899	RSD	0.343746	No	Unmatched	unmatched
EFRA	Multi-compound	Drug_and_biocide_resistance	Drug_and_biocide_ABC_efflux_pumps	Multi-compound containing drug	2	63	21.622	1.792	9.819	1.715	7.572	0.724	RSD	0.343206	No	Unmatched	unmatched
QACAB	Multi-compound	Drug_and_biocide_resistance	Drug_and_biocide_MFS_efflux_pumps	Multi-compound containing drug	8	63	21.532	2.121	10.491	1.476	6.89	0.554	RSD	0.341778	No	Unmatched	unmatched
VEXK	Multi-compound	Drug_and_biocide_resistance	Drug_and_biocide_RND_efflux_pumps	Multi-compound containing drug	1	63	21.514	1.976	12.679	2.681	3.866	0.312	RSD	0.341492	No	Unmatched	unmatched
MPRFD	Drugs	Lipopeptides	Daptomycin-resistant_mutant	Drugs	1	63	21.434	2.29	10.827	1.498	6.258	0.561	RSD	0.340222	Yes	Unmatched	unmatched
EMRR	Multi-compound	Drug_and_biocide_resistance	Drug_and_biocide_MFS_efflux_regulator	Multi-compound containing drug	1	61	21.291	0.53	3.315	0.673	15.607	1.166	LS	0.337952	No	Unmatched	unmatched
YAJC	Multi-compound	Drug_and_biocide_resistance	Drug_and_biocide_RND_efflux_regulator	Multi-compound containing drug	1	63	20.884	2.321	8.791	3.213	6.133	0.426	RSD	0.331492	No	Unmatched	unmatched
SALE	Drugs	Multi-drug_resistance	Multi-drug_ABC_efflux_pumps	Drugs	1	63	20.714	2.67	10.08	1.523	5.798	0.643	RSD	0.328794	No	Unmatched	unmatched
ADEE	Multi-compound	Drug_and_biocide_resistance	Drug_and_biocide_RND_efflux_pumps	Multi-compound containing drug	1	63	20.697	2.277	10.928	2.033	4.777	0.682	RSD	0.328524	No	Unmatched	unmatched
STA	Drugs	betalactams	Class_B_betalactamases	Drugs	1	63	20.563	1.595	9.812	5.605	3.042	0.509	RSD	0.326397	No	Unmatched	unmatched
CFRB	Drugs	Multi-drug_resistance	MDR_23S_ribosomal_RNA_methyltransferase	Drugs	2	59	20.442	0.839	3.601	0.525	15.251	0.226	LS	0.324476	No	Unmatched	unmatched
MSRH	Drugs	MLS	MLS_resistance_ABC_efflux_pumps	Drugs	1	63	20.379	2.115	9.675	1.694	6.245	0.65	RSD	0.323476	No	Unmatched	unmatched
LPEB	Drugs	Multi-drug_resistance	Multi-drug_RND_efflux_pumps	Drugs	1	63	20.376	2.293	10.989	1.825	4.939	0.33	RSD	0.323429	No	Unmatched	unmatched
QNRVC	Drugs	Fluoroquinolones	Quinolone_resistance_protein_Qnr	Drugs	8	63	20.275	2.383	5.992	1.872	7.464	2.564	LS	0.321825	No	Unmatched	unmatched
MYX	Drugs	betalactams	Class_B_betalactamases	Drugs	1	61	20.159	1.714	11.301	4.456	2.554	0.134	RSD	0.319984	No	Unmatched	unmatched
QACE	Multi-compound	Drug_and_biocide_resistance	Drug_and_biocide_SMR_efflux_pumps	Multi-compound containing drug	2	63	20.139	1.041	0.666	2.447	12.581	3.404	LS	0.319667	No	Unmatched	unmatched
ADEG	Multi-compound	Drug_and_biocide_resistance	Drug_and_biocide_RND_efflux_pumps	Multi-compound containing drug	1	63	20.041	2.28	10.982	2.498	3.768	0.513	RSD	0.318111	No	Unmatched	unmatched
LPXC	Drugs	Lipopeptides	Colistin-resistant_mutant	Drugs	1	63	19.976	1.852	8.449	1.542	7.284	0.849	RSD	0.317079	Yes	Unmatched	unmatched
ERM50	Drugs	MLS	23S_rRNA_methyltransferases	Drugs	1	61	19.881	1.671	9.19	5.284	3.318	0.418	RSD	0.315571	No	Unmatched	unmatched
CSP	Drugs	betalactams	Class_A_betalactamases	Drugs	2	63	19.797	2.34	8.976	1.994	5.962	0.525	RSD	0.314238	No	Unmatched	unmatched
ERM52	Drugs	MLS	23S_rRNA_methyltransferases	Drugs	1	63	19.593	1.365	7.071	1.511	7.694	1.952	LS	0.311	No	Unmatched	unmatched
LIN	Drugs	MLS	Lincosamide_nucleotidyltransferases	Drugs	1	63	19.432	2.257	9.446	1.76	5.51	0.459	RSD	0.308444	No	Unmatched	unmatched
WALK	Drugs	Lipopeptides	Daptomycin-resistant_mutant	Drugs	1	63	19.295	1.859	9.685	1.285	5.848	0.618	RSD	0.30627	Yes	Unmatched	unmatched
MTRF	Multi-compound	Drug_and_biocide_resistance	Drug_and_biocide_RND_efflux_pumps	Multi-compound containing drug	1	63	19.196	1.514	10.447	2.726	4.165	0.344	RSD	0.304698	No	Unmatched	unmatched
MARA	Multi-compound	Drug_and_biocide_resistance	Drug_and_biocide_RND_efflux_regulator	Multi-compound containing drug	2	49	19.191	0.171	2.311	0.439	15.714	0.556	LS	0.304619	No	Unmatched	unmatched
SMB	Drugs	betalactams	Class_B_betalactamases	Drugs	1	63	19.131	1.526	10.633	3.993	2.719	0.26	RSD	0.303667	No	Unmatched	unmatched
CEPS	Drugs	betalactams	Class_C_betalactamases	Drugs	1	63	19.127	1.628	10.813	3.988	2.342	0.356	RSD	0.303603	No	Unmatched	unmatched
PBP5	Drugs	betalactams	Penicillin_binding_protein	Drugs	1	63	18.89	1.639	9.063	1.653	5.498	1.037	RSD	0.299841	Yes	Unmatched	unmatched
EMRRSM	Multi-compound	Drug_and_biocide_resistance	Drug_and_biocide_MFS_efflux_regulator	Multi-compound containing drug	1	63	18.866	1.401	8.393	5.336	3.357	0.379	RSD	0.29946	No	Unmatched	unmatched
OMPK36	Drugs	betalactams	Mutant_porin_proteins	Drugs	1	63	18.779	0.813	5.492	2.131	9.522	0.821	LS	0.298079	Yes	Unmatched	unmatched
LSAC	Drugs	Multi-drug_resistance	Multi-drug_ABC_efflux_pumps	Drugs	1	63	18.683	2.142	8.635	1.058	6.336	0.512	RSD	0.296556	No	Unmatched	unmatched
EATAV	Drugs	Multi-drug_resistance	Multi-drug_ABC_efflux_pumps	Drugs	2	63	18.547	2.072	8.557	1.722	5.492	0.704	RSD	0.294397	Yes	Unmatched	unmatched
NIMI	Drugs	Metronidazole	nim_nitroimidazole_reductase	Drugs	6	63	18.545	1.171	9.703	3.916	3.456	0.299	RSD	0.294365	No	Unmatched	unmatched
KPNO	Multi-compound	Drug_and_biocide_resistance	Drug_and_biocide_SMR_efflux_pumps	Multi-compound containing drug	1	63	18.403	0.791	5.629	1.98	8.895	1.108	LS	0.292111	No	Unmatched	unmatched
ADEI	Multi-compound	Drug_and_biocide_resistance	Drug_and_biocide_RND_efflux_pumps	Multi-compound containing drug	6	61	18.389	2.476	8.824	1.243	5.25	0.596	RSD	0.291889	No	Unmatched	unmatched
AHPC	Drugs	Mycobacterium_tuberculosis-specific_Drug	Isoniazid-resistant_mutant	Drugs	1	62	18.374	1.398	8.993	4.17	3.446	0.367	RSD	0.291651	Yes	Unmatched	unmatched
TET63	Drugs	Tetracyclines	Tetracycline_resistance_MFS_efflux_pumps	Drugs	1	63	18.371	2.656	8.815	1.312	4.917	0.671	RSD	0.291603	No	Unmatched	unmatched
NFXB	Drugs	Multi-drug_resistance	Multi-drug_RND_efflux_pumps	Drugs	1	61	18.197	1.549	9.714	4.23	2.422	0.282	RSD	0.288841	Yes	Unmatched	unmatched
BES	Drugs	betalactams	Class_A_betalactamases	Drugs	1	63	18.175	1.456	8.888	4.266	2.975	0.59	RSD	0.288492	No	Unmatched	unmatched
RSA	Drugs	betalactams	Class_A_betalactamases	Drugs	3	63	18.169	1.302	10.034	3.227	2.945	0.661	RSD	0.288397	No	Unmatched	unmatched
BMR	Multi-compound	Drug_and_biocide_resistance	Drug_and_biocide_MFS_efflux_regulator	Multi-compound containing drug	3	60	17.986	1.479	9.805	1.959	4.506	0.237	RSD	0.285492	No	Unmatched	unmatched
HNS	Drugs	Multi-drug_resistance	Multi-drug_RND_efflux_pumps	Drugs	1	62	17.88	0.53	3.901	0.866	11.687	0.896	LS	0.28381	No	Unmatched	unmatched
EVM	Drugs	betalactams	Class_B_betalactamases	Drugs	1	62	17.847	1.33	9.807	3.878	2.609	0.223	RSD	0.283286	No	Unmatched	unmatched
TET62	Drugs	Tetracyclines	Tetracycline_resistance_MFS_efflux_pumps	Drugs	1	62	17.79	1.163	8.146	2.377	5.878	0.226	RSD	0.282381	No	Unmatched	unmatched
ORN	Drugs	betalactams	Class_A_betalactamases	Drugs	6	63	17.64	1.291	10.844	2.778	2.458	0.269	RSD	0.28	No	Unmatched	unmatched
MSRF	Drugs	MLS	MLS_resistance_ABC_efflux_pumps	Drugs	1	63	17.636	2.274	8.216	1.209	5.381	0.556	RSD	0.279937	No	Unmatched	unmatched
GSHF	Drugs	Lipopeptides	Daptomycin-resistant_mutant	Drugs	1	63	17.625	1.642	8.913	1.605	4.802	0.663	RSD	0.279762	Yes	Unmatched	unmatched
PFM	Drugs	betalactams	Class_B_betalactamases	Drugs	4	63	17.584	1.122	10.32	2.512	3.385	0.245	RSD	0.279111	No	Unmatched	unmatched
FIA	Drugs	betalactams	Class_B_betalactamases	Drugs	1	63	17.469	1.521	8.621	4.329	2.685	0.313	RSD	0.277286	No	Unmatched	unmatched
SULIV	Drugs	Sulfonamides	Sulfonamide-resistant_dihydropteroate_synthases	Drugs	1	62	17.443	1.474	6.113	4.196	4.096	1.564	RSD	0.276873	No	Unmatched	unmatched
VMLR	Drugs	Multi-drug_resistance	Multi-drug_ABC_efflux_pumps	Drugs	1	63	17.163	1.303	8.633	2.063	4.831	0.333	RSD	0.272429	No	Unmatched	unmatched
MEFD	Drugs	MLS	MLS_resistance_MFS_efflux_pumps	Drugs	1	63	16.983	2.185	7.602	1.244	5.35	0.602	RSD	0.269571	No	Unmatched	unmatched
PAC	Drugs	betalactams	Class_C_betalactamases	Drugs	1	61	16.877	1.238	9.457	3.533	2.387	0.262	RSD	0.267889	No	Unmatched	unmatched
TET58	Drugs	Tetracyclines	Tetracycline_resistance_MFS_efflux_pumps	Drugs	1	63	16.846	1.336	8.449	3.747	2.994	0.32	RSD	0.267397	No	Unmatched	unmatched
RBPA	Drugs	Rifampin	RNA-polymerase_binding_protein	Drugs	1	59	16.737	1.55	5.47	3.572	2.556	3.589	RSD	0.265667	No	Unmatched	unmatched
PAND	Drugs	Mycobacterium_tuberculosis-specific_Drug	Pyrazinamide-resistant_mutant	Drugs	1	63	16.619	0.967	6.813	3.749	4.153	0.937	RSD	0.263794	Yes	Unmatched	unmatched
CMR	Drugs	Multi-drug_resistance	Multi-drug_MFS_efflux_pumps	Drugs	1	63	16.603	1.583	8.45	2.877	3.414	0.279	RSD	0.26354	No	Unmatched	unmatched
RV0678	Drugs	Mycobacterium_tuberculosis-specific_Drug	MDR_mutant_promoter	Drugs	1	62	16.567	1.195	8.09	4.23	2.674	0.378	RSD	0.262968	Yes	Unmatched	unmatched
BCII	Drugs	betalactams	Class_B_betalactamases	Drugs	5	62	16.407	1.551	8.283	1.412	4.616	0.545	RSD	0.260429	No	Unmatched	unmatched
OMP37	Drugs	betalactams	Mutant_porin_proteins	Drugs	1	63	16.351	0.924	8.504	2.923	3.145	0.855	RSD	0.25954	No	Unmatched	unmatched
PLA	Drugs	betalactams	Class_A_betalactamases	Drugs	4	58	16.196	0.984	9.125	3.724	2.048	0.315	RSD	0.257079	No	Unmatched	unmatched
FEXB	Drugs	Phenicol	Phenicol_resistance_MFS_efflux_pumps	Drugs	1	62	16.079	1.503	5.868	0.93	7.34	0.438	LS	0.255222	No	Unmatched	unmatched
ACI	Drugs	betalactams	Class_A_betalactamases	Drugs	1	63	15.944	0.874	4.965	1.354	8.326	0.425	LS	0.253079	No	Unmatched	unmatched
CMER	Multi-compound	Drug_and_biocide_and_metal_resistance	Drug_and_biocide_and_metal_RND_efflux_regulator	Multi-compound containing drug	2	63	15.826	2.189	7.767	0.964	4.541	0.365	RSD	0.251206	No	Unmatched	unmatched
LUT	Drugs	betalactams	Class_A_betalactamases	Drugs	6	63	15.814	1.39	8.526	3.267	2.311	0.32	RSD	0.251016	No	Unmatched	unmatched
BEPC	Multi-compound	Drug_and_biocide_resistance	Drug_and_biocide_RND_efflux_pumps	Multi-compound containing drug	1	62	15.805	1.15	9.326	2.773	2.215	0.341	RSD	0.250873	No	Unmatched	unmatched
YYBT	Drugs	Lipopeptides	Daptomycin-resistant_mutant	Drugs	1	63	15.612	1.553	7.981	1.861	3.817	0.4	RSD	0.24781	Yes	Unmatched	unmatched
SULX	Drugs	Sulfonamides	Sulfonamide_monooxygenase	Drugs	1	63	15.364	1.051	8.456	3.564	1.974	0.319	RSD	0.243873	No	Unmatched	unmatched
CME	Drugs	betalactams	Class_A_betalactamases	Drugs	3	62	15.151	1.703	8.155	0.853	4.008	0.432	RSD	0.240492	No	Unmatched	unmatched
TRU	Drugs	betalactams	Class_C_betalactamases	Drugs	1	63	15.057	1.313	8.161	2.766	2.492	0.325	RSD	0.239	No	Unmatched	unmatched
RSC	Drugs	betalactams	Class_C_betalactamases	Drugs	1	62	14.984	1.559	7.338	2.567	2.319	1.201	RSD	0.237841	No	Unmatched	unmatched
PGSA	Drugs	Lipopeptides	Daptomycin-resistant_mutant	Drugs	2	63	14.689	1.249	7.741	1.713	3.513	0.473	RSD	0.233159	Yes	Unmatched	unmatched
TET45	Drugs	Tetracyclines	Tetracycline_resistance_MFS_efflux_pumps	Drugs	1	63	14.672	1.264	5.261	0.819	7.047	0.281	LS	0.232889	No	Unmatched	unmatched
LRG	Drugs	betalactams	Class_A_betalactamases	Drugs	1	63	14.661	1.679	7.02	3.046	2.568	0.348	RSD	0.232714	No	Unmatched	unmatched
MPHN	Drugs	MLS	Macrolide_phosphotransferases	Drugs	1	61	14.574	0.677	4.072	0.427	9.211	0.187	LS	0.231333	No	Unmatched	unmatched
CEPH	Drugs	betalactams	Class_C_betalactamases	Drugs	1	63	14.532	0.852	8.057	3.156	2.112	0.355	RSD	0.230667	No	Unmatched	unmatched
CFIA	Drugs	betalactams	Class_B_betalactamases	Drugs	23	62	14.497	1.197	6.574	1.628	3.588	1.51	RSD	0.230111	No	Unmatched	unmatched
SOXS	Multi-compound	Drug_and_biocide_and_metal_resistance	Drug_and_biocide_and_metal_resistance_regulator	Multi-compound containing drug	2	57	14.439	0.624	2.787	0.897	9.311	0.82	LS	0.22919	Yes	Unmatched	unmatched
LAQ	Drugs	betalactams	Class_C_betalactamases	Drugs	1	62	14.162	1.136	7.266	2.624	2.828	0.308	RSD	0.224794	No	Unmatched	unmatched
MURG	Drugs	Glycopeptides	Vancomycin-resistant_mutation	Drugs	1	63	14.006	1.164	6.991	1.059	4.327	0.465	RSD	0.222317	Yes	Unmatched	unmatched
LPSA	Drugs	Lipopeptides	Colistin-resistant_mutant	Drugs	1	63	13.855	1.819	6.083	1.169	4.173	0.611	RSD	0.219921	No	Unmatched	unmatched
POR	Drugs	Multi-drug_resistance	MDR_mutant_porin_proteins	Drugs	2	61	13.725	1.054	8.267	2.327	1.86	0.217	RSD	0.217857	Yes	Unmatched	unmatched
CMEE	Multi-compound	Drug_and_biocide_and_metal_resistance	Drug_and_biocide_and_metal_RND_efflux_pumps	Multi-compound containing drug	1	63	13.54	1.415	6.288	1.189	4.109	0.539	RSD	0.214921	No	Unmatched	unmatched
FOSM	Drugs	Fosfomycin	Fosfomycin_thiol_transferases	Drugs	3	63	13.42	1.177	6.933	0.858	4.145	0.307	RSD	0.213016	No	Unmatched	unmatched
SPR	Drugs	betalactams	Class_B_betalactamases	Drugs	1	63	13.366	1.088	6.759	2.819	2.304	0.396	RSD	0.212159	No	Unmatched	unmatched
CBP	Drugs	betalactams	Class_A_betalactamases	Drugs	1	63	13.324	1.491	6.504	0.714	4.085	0.53	RSD	0.211492	No	Unmatched	unmatched
ELM	Drugs	betalactams	Class_B_betalactamases	Drugs	1	61	13.289	1.014	7.305	2.415	2.361	0.194	RSD	0.210937	No	Unmatched	unmatched
RMTH	Drugs	Aminoglycosides	16S_rRNA_methyltransferases	Drugs	1	63	13.286	1.15	6.935	2.876	2.019	0.306	RSD	0.210889	No	Unmatched	unmatched
DES	Drugs	betalactams	Class_A_betalactamases	Drugs	1	63	13.243	1.14	7.111	2.416	2.214	0.362	RSD	0.210206	No	Unmatched	unmatched
ARL	Drugs	betalactams	Class_A_betalactamases	Drugs	6	63	13.157	1.662	6.4	0.87	3.797	0.428	RSD	0.208841	No	Unmatched	unmatched
HUGA	Drugs	betalactams	Class_A_betalactamases	Drugs	3	61	13.015	1.562	5.837	1.151	3.986	0.479	RSD	0.206587	No	Unmatched	unmatched
LSAD	Drugs	Multi-drug_resistance	Multi-drug_ABC_efflux_pumps	Drugs	1	63	13	1.35	6.622	1.252	3.3	0.476	RSD	0.206349	No	Unmatched	unmatched
MDTI	Multi-compound	Drug_and_biocide_resistance	Drug_and_biocide_SMR_efflux_pumps	Multi-compound containing drug	1	60	12.991	0.454	2.164	0.807	9.1	0.466	LS	0.206206	No	Unmatched	unmatched
ERM37	Drugs	MLS	23S_rRNA_methyltransferases	Drugs	1	62	12.972	0.784	7.376	2.888	1.715	0.209	RSD	0.205905	No	Unmatched	unmatched
ZBMA	Drugs	Glycopeptides	Bleomycin_resistance_protein	Drugs	1	60	12.862	0.908	6.963	3.174	1.723	0.094	RSD	0.204159	No	Unmatched	unmatched
AAK	Drugs	betalactams	Class_A_betalactamases	Drugs	1	60	12.861	0.942	6.482	3.497	1.73	0.21	RSD	0.204143	No	Unmatched	unmatched
VANL	Drugs	Glycopeptides	VanL-type_resistance_protein	Drugs	2	63	12.824	1.623	6.637	1.091	3.042	0.431	RSD	0.203556	No	Unmatched	unmatched
BLASME	Drugs	betalactams	Class_A_betalactamases	Drugs	7	62	12.747	1.467	5.553	0.93	4.332	0.465	RSD	0.202333	No	Unmatched	unmatched
ERMD	Drugs	MLS	23S_rRNA_methyltransferases	Drugs	3	63	12.635	1.543	6.013	1.284	3.335	0.46	RSD	0.200556	No	Unmatched	unmatched
PBP4	Drugs	betalactams	Penicillin_binding_protein	Drugs	2	63	12.619	1.09	6.73	0.852	3.625	0.322	RSD	0.200302	Yes	Unmatched	unmatched
PATB	Drugs	Fluoroquinolones	Fluoroquinolone_ABC_efflux_pump	Drugs	1	63	12.602	1.214	6.935	1.246	2.881	0.326	RSD	0.200032	No	Unmatched	unmatched
CPS	Drugs	betalactams	Class_B_betalactamases	Drugs	1	63	12.6	1.403	6.539	0.828	3.434	0.396	RSD	0.2	No	Unmatched	unmatched
BEXA	Multi-compound	Drug_and_biocide_resistance	Drug_and_biocide_MATE_efflux_pumps	Multi-compound containing drug	1	62	12.598	0.757	5.149	1.426	2.288	2.978	RSD	0.199968	No	Unmatched	unmatched
TET48	Drugs	Tetracyclines	Tetracycline_resistance_MFS_efflux_pumps	Drugs	1	62	12.459	1.576	6.306	1.244	3.05	0.283	RSD	0.197762	No	Unmatched	unmatched
MDTJ	Multi-compound	Drug_and_biocide_resistance	Drug_and_biocide_SMR_efflux_pumps	Multi-compound containing drug	1	55	12.437	0.271	1.402	0.273	9.995	0.496	LS	0.197413	No	Unmatched	unmatched
PMRCM	Multi-compound	Drug_and_metal_resistance	Drug_and_metal_MFS_efflux_pumps	Multi-compound containing drug	1	63	12.43	1.083	7.022	2.156	2.007	0.162	RSD	0.197302	No	Unmatched	unmatched
MEFJ	Drugs	MLS	MLS_resistance_MFS_efflux_pumps	Drugs	1	63	12.261	1.45	5.837	1.126	3.54	0.308	RSD	0.194619	No	Unmatched	unmatched
PBP2B	Drugs	betalactams	Penicillin_binding_protein	Drugs	1	61	12.23	1.564	6.975	1.045	2.406	0.24	RSD	0.194127	Yes	Unmatched	unmatched
MDRL	Multi-compound	Drug_and_biocide_and_metal_resistance	Drug_and_biocide_and_metal_MFS_efflux_pumps	Multi-compound containing drug	3	59	12.206	1.585	6.425	1.059	2.914	0.223	RSD	0.193746	No	Unmatched	unmatched
BRP	Drugs	Glycopeptides	Bleomycin_resistance_protein	Drugs	2	61	12.19	0.608	4.536	1.694	4.592	0.76	LS	0.193492	No	Unmatched	unmatched
MPHD	Drugs	MLS	Macrolide_phosphotransferases	Drugs	1	60	12.171	0.789	6.572	2.989	1.483	0.338	RSD	0.19319	No	Unmatched	unmatched
FUSF	Drugs	Fusidic_acid	Fusidic_acid_esterases	Drugs	2	63	12.115	1.236	5.851	0.991	3.589	0.448	RSD	0.192302	No	Unmatched	unmatched
RSD2	Drugs	betalactams	Class_D_betalactamases	Drugs	2	60	11.952	0.478	2.838	0.513	1.273	6.85	HW	0.189714	No	Unmatched	unmatched
HMRM	Multi-compound	Drug_and_biocide_resistance	Drug_and_biocide_MATE_efflux_pumps	Multi-compound containing drug	2	60	11.855	1.372	5.951	1.074	3.094	0.364	RSD	0.188175	No	Unmatched	unmatched
CIA	Drugs	betalactams	Class_A_betalactamases	Drugs	4	63	11.789	0.954	6.17	0.994	3.284	0.387	RSD	0.187127	No	Unmatched	unmatched
RANA	Drugs	Aminoglycosides	Aminoglycoside_efflux_pumps	Drugs	1	62	11.747	1.127	5.195	0.67	3.583	1.172	RSD	0.18646	No	Unmatched	unmatched
BLT	Multi-compound	Drug_and_biocide_resistance	Drug_and_biocide_MFS_efflux_pumps	Multi-compound containing drug	2	60	11.742	1.154	6.491	0.882	2.914	0.301	RSD	0.186381	No	Unmatched	unmatched
PATA	Drugs	Fluoroquinolones	Fluoroquinolone_ABC_efflux_pump	Drugs	1	63	11.573	1.187	6.31	1.125	2.615	0.336	RSD	0.183698	No	Unmatched	unmatched
APMA	Drugs	Aminoglycosides	Aminoglycoside_N-acetyltransferases	Drugs	2	61	11.372	0.779	3.891	0.868	5.687	0.147	LS	0.180508	No	Unmatched	unmatched
PMRBM	Multi-compound	Drug_and_metal_resistance	Drug_and_metal_MFS_efflux_pumps	Multi-compound containing drug	1	60	11.363	0.799	6.144	2.18	1.963	0.277	RSD	0.180365	No	Unmatched	unmatched
KLUC	Drugs	betalactams	Class_A_betalactamases	Drugs	5	59	11.334	0.869	6.382	2.3	1.619	0.164	RSD	0.179905	No	Unmatched	unmatched
SDRM	Multi-compound	Drug_and_biocide_resistance	Drug_and_biocide_MFS_efflux_pumps	Multi-compound containing drug	1	60	11.305	1.444	5.714	0.895	2.792	0.46	RSD	0.179444	No	Unmatched	unmatched
QACR	Multi-compound	Drug_and_biocide_resistance	Drug_and_biocide_MFS_efflux_regulator	Multi-compound containing drug	1	62	11.25	1.31	5.368	0.615	3.368	0.589	RSD	0.178571	No	Unmatched	unmatched
VCMA	Multi-compound	Drug_and_biocide_resistance	Drug_and_biocide_MATE_efflux_pumps	Multi-compound containing drug	2	62	11.21	1.39	5.888	1.579	2.057	0.296	RSD	0.177937	No	Unmatched	unmatched
MTRA	Multi-compound	Drug_and_biocide_resistance	Drug_and_biocide_RND_efflux_regulator	Multi-compound containing drug	2	62	11.184	1.286	6.548	1.656	1.516	0.178	RSD	0.177524	No	Unmatched	unmatched
NORC	Multi-compound	Drug_and_biocide_resistance	Drug_and_biocide_MFS_efflux_pumps	Multi-compound containing drug	1	62	11.182	1.362	5.334	1.067	2.952	0.467	RSD	0.177492	No	Unmatched	unmatched
FTU	Drugs	betalactams	Class_A_betalactamases	Drugs	1	62	11.164	1.525	5.368	0.813	3.027	0.431	RSD	0.177206	No	Unmatched	unmatched
M1	Drugs	betalactams	Class_A_betalactamases	Drugs	1	63	10.908	1.174	5.591	0.895	2.95	0.298	RSD	0.173143	No	Unmatched	unmatched
ALI	Drugs	betalactams	Class_B_betalactamases	Drugs	2	63	10.9	1.585	5.611	1.097	2.313	0.294	RSD	0.173016	No	Unmatched	unmatched
DFRE	Drugs	Trimethoprim	Dihydrofolate_reductase	Drugs	2	61	10.862	0.759	5.01	0.583	4.161	0.349	RSD	0.172413	No	Unmatched	unmatched
SDEA	Multi-compound	Drug_and_biocide_resistance	Drug_and_biocide_RND_efflux_pumps	Multi-compound containing drug	1	60	10.852	1.287	5.673	0.563	3.077	0.252	RSD	0.172254	No	Unmatched	unmatched
GIDB	Drugs	Aminoglycosides	Aminoglycoside-resistant_gidB	Drugs	1	60	10.838	0.757	6.375	2.247	1.352	0.107	RSD	0.172032	Yes	Unmatched	unmatched
VEXC	Multi-compound	Drug_and_biocide_resistance	Drug_and_biocide_RND_efflux_pumps	Multi-compound containing drug	1	61	10.726	0.922	5.87	2.061	1.773	0.1	RSD	0.170254	No	Unmatched	unmatched
FUSC	Drugs	Fusidic_acid	Ribosomal_zinc-binding_protein	Drugs	1	61	10.701	1.419	5.115	0.705	3.141	0.321	RSD	0.169857	No	Unmatched	unmatched
ARLR	Drugs	Multi-drug_resistance	MDR_regulator	Drugs	4	61	10.697	1.139	5.62	0.882	2.777	0.279	RSD	0.169794	No	Unmatched	unmatched
TET56	Drugs	Tetracyclines	Tetracycline_resistance_MFS_efflux_pumps	Drugs	1	63	10.686	1.15	5.643	1.069	2.475	0.349	RSD	0.169619	No	Unmatched	unmatched
RUB	Drugs	betalactams	Class_A_betalactamases	Drugs	1	62	10.406	0.631	5.638	2.391	1.568	0.178	RSD	0.165175	No	Unmatched	unmatched
ROB	Drugs	betalactams	Class_A_betalactamases	Drugs	14	63	10.338	1.202	5.092	1.192	2.495	0.357	RSD	0.164095	No	Unmatched	unmatched
CEPA	Drugs	betalactams	Class_A_betalactamases	Drugs	7	63	10.306	1.027	4.404	0.769	2.436	1.67	RSD	0.163587	No	Unmatched	unmatched
LMRS	Multi-compound	Drug_and_biocide_resistance	Drug_and_biocide_MFS_efflux_pumps	Multi-compound containing drug	1	62	10.263	0.799	5.67	0.69	2.763	0.341	RSD	0.162905	No	Unmatched	unmatched
DFRD	Drugs	Trimethoprim	Dihydrofolate_reductase	Drugs	3	61	10.248	0.888	3.933	0.815	4.331	0.281	LS	0.162667	No	Unmatched	unmatched
BLAP	Drugs	betalactams	Class_A_betalactamases	Drugs	2	62	10.23	0.88	5.796	1.049	2.285	0.22	RSD	0.162381	No	Unmatched	unmatched
EFRB	Multi-compound	Drug_and_biocide_resistance	Drug_and_biocide_ABC_efflux_pumps	Multi-compound containing drug	1	62	10.118	0.834	4.889	0.806	3.235	0.354	RSD	0.160603	No	Unmatched	unmatched
NPS	Drugs	betalactams	Class_D_betalactamases	Drugs	1	55	10.045	0.197	1.927	2.229	2.046	3.646	HW	0.159444	No	Unmatched	unmatched
QNRE	Drugs	Fluoroquinolones	Quinolone_resistance_protein_Qnr	Drugs	3	60	9.921	0.931	6.12	1.189	1.537	0.144	RSD	0.157476	No	Unmatched	unmatched
YRC	Drugs	betalactams	Class_C_betalactamases	Drugs	1	63	9.899	0.701	4.72	1.639	1.606	1.233	RSD	0.157127	No	Unmatched	unmatched
HP	Drugs	Multi-drug_resistance	Multi-drug_MFS_efflux_pumps	Drugs	1	62	9.789	1.002	5.171	0.846	2.432	0.338	RSD	0.155381	No	Unmatched	unmatched
ESP	Drugs	betalactams	Class_B_betalactamases	Drugs	1	62	9.715	0.629	5.577	0.64	2.541	0.328	RSD	0.154206	No	Unmatched	unmatched
VEXE	Multi-compound	Drug_and_biocide_resistance	Drug_and_biocide_RND_efflux_pumps	Multi-compound containing drug	1	63	9.665	0.839	5.486	1.531	1.674	0.135	RSD	0.153413	No	Unmatched	unmatched
VCEC	Multi-compound	Drug_and_biocide_resistance	Drug_and_biocide_RND_efflux_pumps	Multi-compound containing drug	1	60	9.585	1.215	5.215	1.411	1.597	0.147	RSD	0.152143	No	Unmatched	unmatched
LLMA	Drugs	MLS	23S_rRNA_methyltransferases	Drugs	1	62	9.535	0.656	4.815	1.665	2.21	0.189	RSD	0.151349	No	Unmatched	unmatched
ARMA	Drugs	Aminoglycosides	16S_rRNA_methyltransferases	Drugs	1	62	9.444	1.019	4.699	0.724	2.521	0.481	RSD	0.149905	No	Unmatched	unmatched
RSMA	Multi-compound	Drug_and_biocide_resistance	Drug_and_biocide_RND_efflux_pumps	Multi-compound containing drug	1	62	9.405	1.137	3.055	1.48	3.453	0.28	LS	0.149286	No	Unmatched	unmatched
OMPK	Drugs	Multi-drug_resistance	MDR_mutant_porin_proteins	Drugs	1	62	9.337	0.921	4.502	1.857	1.446	0.611	RSD	0.148206	Yes	Unmatched	unmatched
LPSB	Drugs	Lipopeptides	Colistin-resistant_mutant	Drugs	1	61	9.299	0.762	5.507	0.718	2.046	0.266	RSD	0.147603	No	Unmatched	unmatched
FUSE	Drugs	Fusidic_acid	Fusidic_acid-resistant_mutation	Drugs	1	61	9.236	1.176	2.961	0.638	4.086	0.375	LS	0.146603	Yes	Unmatched	unmatched
ADEL	Multi-compound	Drug_and_biocide_resistance	Drug_and_biocide_RND_efflux_regulator	Multi-compound containing drug	2	61	9.215	0.97	5.073	0.912	2.026	0.234	RSD	0.14627	No	Unmatched	unmatched
CLBD	Drugs	Multi-drug_resistance	MDR_23S_ribosomal_RNA_methyltransferase	Drugs	1	56	9.206	0.351	1.825	0.161	6.708	0.161	LS	0.146127	No	Unmatched	unmatched
EFMA	Multi-compound	Drug_and_biocide_resistance	Drug_and_biocide_MFS_efflux_pumps	Multi-compound containing drug	1	61	9.135	0.892	4.965	0.938	1.834	0.506	RSD	0.145	No	Unmatched	unmatched
LPEA	Drugs	Multi-drug_resistance	Multi-drug_RND_efflux_pumps	Drugs	1	62	9.112	0.789	5.004	0.733	2.363	0.223	RSD	0.144635	No	Unmatched	unmatched
SULR	Drugs	Sulfonamides	Flavin_reductase	Drugs	1	62	9.034	0.633	5.169	1.706	1.431	0.095	RSD	0.143397	No	Unmatched	unmatched
ABAQ	Drugs	Fosfomycin	Fosfomycin_MFS_efflux_pump	Drugs	1	61	8.974	1.137	4.956	0.942	1.764	0.175	RSD	0.142444	No	Unmatched	unmatched
GIL	Drugs	betalactams	Class_A_betalactamases	Drugs	1	60	8.948	0.62	4.895	1.508	1.813	0.112	RSD	0.142032	No	Unmatched	unmatched
NPMB	Drugs	Aminoglycosides	16S_rRNA_methyltransferases	Drugs	1	55	8.944	0.675	4.7	2.467	1.074	0.028	RSD	0.141968	No	Unmatched	unmatched
CBLA	Drugs	betalactams	Class_A_betalactamases	Drugs	2	63	8.928	0.584	3.258	0.833	1.904	2.349	RSD	0.141714	No	Unmatched	unmatched
PMRAM	Multi-compound	Drug_and_metal_resistance	Drug_and_metal_MFS_efflux_pumps	Multi-compound containing drug	1	60	8.924	0.551	5.271	1.596	1.319	0.187	RSD	0.141651	No	Unmatched	unmatched
AMVA	Multi-compound	Drug_and_biocide_resistance	Drug_and_biocide_MFS_efflux_pumps	Multi-compound containing drug	1	63	8.891	0.997	4.495	0.954	2.114	0.331	RSD	0.141127	No	Unmatched	unmatched
KPNF	Multi-compound	Drug_and_biocide_resistance	Drug_and_biocide_SMR_efflux_pumps	Multi-compound containing drug	1	63	8.861	0.64	4.503	2.043	1.356	0.319	RSD	0.140651	No	Unmatched	unmatched
MDE	Multi-compound	Drug_and_biocide_resistance	Drug_and_biocide_MFS_efflux_pumps	Multi-compound containing drug	1	62	8.859	0.815	4.679	0.957	2.14	0.268	RSD	0.140619	No	Unmatched	unmatched
ABEM	Multi-compound	Drug_and_biocide_resistance	Drug_and_biocide_MATE_efflux_pumps	Multi-compound containing drug	2	60	8.734	1.054	4.645	0.883	2.025	0.127	RSD	0.138635	No	Unmatched	unmatched
DFRG	Drugs	Trimethoprim	Dihydrofolate_reductase	Drugs	1	61	8.728	0.541	2.402	0.499	5.075	0.211	LS	0.13854	No	Unmatched	unmatched
DFRK	Drugs	Trimethoprim	Dihydrofolate_reductase	Drugs	3	60	8.66	0.964	4.337	0.451	2.609	0.299	RSD	0.13746	No	Unmatched	unmatched
FPH	Drugs	betalactams	Class_A_betalactamases	Drugs	1	60	8.643	1.206	4.15	0.594	2.393	0.3	RSD	0.13719	No	Unmatched	unmatched
CLBB	Drugs	Multi-drug_resistance	MDR_23S_ribosomal_RNA_methyltransferase	Drugs	1	60	8.563	0.608	4.834	1.645	1.408	0.068	RSD	0.135921	No	Unmatched	unmatched
TET47	Drugs	Tetracyclines	Tetracycline_resistance_MFS_efflux_pumps	Drugs	1	63	8.496	0.835	4.876	0.855	1.703	0.227	RSD	0.134857	No	Unmatched	unmatched
RMTE	Drugs	Aminoglycosides	16S_rRNA_methyltransferases	Drugs	2	61	8.492	0.745	4.114	0.747	2.518	0.368	RSD	0.134794	No	Unmatched	unmatched
ADET1	Multi-compound	Drug_and_biocide_resistance	Drug_and_biocide_RND_efflux_pumps	Multi-compound containing drug	1	62	8.429	0.898	4.123	0.91	2.258	0.24	RSD	0.133794	No	Unmatched	unmatched
NORBD	Drugs	Multi-drug_resistance	Multi-drug_MFS_efflux_pumps	Drugs	1	63	8.425	0.614	4.644	0.706	2.298	0.163	RSD	0.13373	No	Unmatched	unmatched
VCEB	Multi-compound	Drug_and_biocide_resistance	Drug_and_biocide_RND_efflux_pumps	Multi-compound containing drug	1	61	8.337	0.983	4.73	1.023	1.448	0.153	RSD	0.132333	No	Unmatched	unmatched
OHIO	Drugs	betalactams	Class_A_betalactamases	Drugs	1	58	8.331	0.655	4.259	2.104	1.135	0.178	RSD	0.132238	No	Unmatched	unmatched
ADER	Multi-compound	Drug_and_biocide_resistance	Drug_and_biocide_RND_efflux_regulator	Multi-compound containing drug	1	61	8.299	1.09	3.931	0.675	2.385	0.218	RSD	0.13173	No	Unmatched	unmatched
DHAP	Drugs	Phenicol	Phenicol_resistance_MFS_efflux_pumps	Drugs	1	63	8.295	1.139	4.302	0.873	1.754	0.227	RSD	0.131667	No	Unmatched	unmatched
CAM	Drugs	betalactams	Class_B_betalactamases	Drugs	1	58	8.283	0.594	4.638	1.138	1.821	0.092	RSD	0.131476	No	Unmatched	unmatched
VCEA	Multi-compound	Drug_and_biocide_resistance	Drug_and_biocide_RND_efflux_pumps	Multi-compound containing drug	1	61	8.273	0.693	5.016	1.246	1.153	0.165	RSD	0.131317	No	Unmatched	unmatched
TMB	Drugs	betalactams	Class_B_betalactamases	Drugs	2	62	8.248	1.142	3.486	0.838	2.43	0.352	RSD	0.130921	No	Unmatched	unmatched
TET51	Drugs	Tetracyclines	Tetracycline_resistance_MFS_efflux_pumps	Drugs	1	63	8.24	0.797	4.504	0.814	1.862	0.263	RSD	0.130794	No	Unmatched	unmatched
JOHN	Drugs	betalactams	Class_B_betalactamases	Drugs	1	62	8.22	0.891	4.356	0.654	2.149	0.17	RSD	0.130476	No	Unmatched	unmatched
RPSJ	Drugs	Tetracyclines	Tetracycline_resistance_ribosomal_protection_proteins	Drugs	1	63	8.148	1.078	3.343	1.571	1.69	0.466	RSD	0.129333	Yes	Unmatched	unmatched
SFDC	Drugs	betalactams	Class_C_betalactamases	Drugs	1	59	8.144	0.664	4.664	1.325	1.373	0.118	RSD	0.12927	No	Unmatched	unmatched
TET54	Drugs	Tetracyclines	Tetracycline_resistance_MFS_efflux_pumps	Drugs	1	61	8.1	0.699	4.077	1.051	2.075	0.198	RSD	0.128571	No	Unmatched	unmatched
ADEN	Multi-compound	Drug_and_biocide_resistance	Drug_and_biocide_RND_efflux_regulator	Multi-compound containing drug	2	63	8.092	0.951	3.992	0.701	2.154	0.294	RSD	0.128444	No	Unmatched	unmatched
TET50	Drugs	Tetracyclines	Tetracycline_resistance_MFS_efflux_pumps	Drugs	1	62	8.07	0.739	4.49	0.769	1.88	0.192	RSD	0.128095	No	Unmatched	unmatched
TET53	Drugs	Tetracyclines	Tetracycline_resistance_MFS_efflux_pumps	Drugs	1	61	8.067	1.005	4.205	0.934	1.82	0.103	RSD	0.128048	No	Unmatched	unmatched
MPHI	Drugs	MLS	Macrolide_phosphotransferases	Drugs	1	59	7.955	0.459	4.53	1.251	1.559	0.156	RSD	0.12627	No	Unmatched	unmatched
ABAF	Drugs	Fosfomycin	Fosfomycin_MFS_efflux_pump	Drugs	1	63	7.939	0.821	4.474	0.661	1.822	0.161	RSD	0.126016	No	Unmatched	unmatched
CGA	Drugs	betalactams	Class_A_betalactamases	Drugs	1	61	7.897	0.65	4.15	0.66	2.184	0.253	RSD	0.125349	No	Unmatched	unmatched
CLBA	Drugs	Multi-drug_resistance	MDR_23S_ribosomal_RNA_methyltransferase	Drugs	1	60	7.866	0.899	4.206	0.623	2.04	0.098	RSD	0.124857	No	Unmatched	unmatched
ADES	Multi-compound	Drug_and_biocide_resistance	Drug_and_biocide_RND_efflux_regulator	Multi-compound containing drug	1	59	7.759	0.697	4.164	0.71	2.108	0.08	RSD	0.123159	No	Unmatched	unmatched
TET57	Drugs	Tetracyclines	Tetracycline_resistance_ribosomal_protection_proteins	Drugs	1	61	7.674	0.812	4.397	0.819	1.537	0.109	RSD	0.12181	No	Unmatched	unmatched
MYO	Drugs	betalactams	Class_B_betalactamases	Drugs	1	58	7.594	0.714	4.043	0.698	1.98	0.159	RSD	0.12054	No	Unmatched	unmatched
PMRG	Multi-compound	Drug_and_metal_resistance	Drug_and_metal_MFS_efflux_pumps	Multi-compound containing drug	1	62	7.551	0.899	3.606	1.473	1.431	0.142	RSD	0.119857	No	Unmatched	unmatched
LNUE	Drugs	MLS	Lincosamide_nucleotidyltransferases	Drugs	1	57	7.55	0.715	3.39	0.44	2.693	0.312	RSD	0.119841	No	Unmatched	unmatched
GRLA	Drugs	Fluoroquinolones	Fluoroquinolone-resistant_DNA_topoisomerases	Drugs	1	60	7.513	1.195	2.544	0.5	3.032	0.242	LS	0.119254	Yes	Unmatched	unmatched
TET55	Drugs	Tetracyclines	Tetracycline_resistance_MFS_efflux_pumps	Drugs	1	62	7.447	0.769	4.236	0.692	1.61	0.14	RSD	0.118206	No	Unmatched	unmatched
TET52	Drugs	Tetracyclines	Tetracycline_resistance_MFS_efflux_pumps	Drugs	1	61	7.396	0.615	4.241	0.968	1.373	0.199	RSD	0.117397	No	Unmatched	unmatched
GRLB	Drugs	Fluoroquinolones	Fluoroquinolone-resistant_DNA_topoisomerases	Drugs	1	61	7.377	0.906	2.213	0.385	3.315	0.558	LS	0.117095	Yes	Unmatched	unmatched
ADEH	Multi-compound	Drug_and_biocide_resistance	Drug_and_biocide_RND_efflux_pumps	Multi-compound containing drug	1	60	7.372	0.658	4.175	0.901	1.483	0.155	RSD	0.117016	No	Unmatched	unmatched
MPHK	Drugs	MLS	Macrolide_phosphotransferases	Drugs	1	60	7.303	0.508	3.901	1.226	1.578	0.09	RSD	0.115921	No	Unmatched	unmatched
ADEF	Multi-compound	Drug_and_biocide_resistance	Drug_and_biocide_RND_efflux_pumps	Multi-compound containing drug	2	62	7.279	0.721	3.885	0.836	1.618	0.219	RSD	0.11554	No	Unmatched	unmatched
RPLD	Drugs	MLS	Macrolide-resistant_50S_rRNA_mutation	Drugs	1	63	7.24	1.233	2.83	1.101	1.712	0.364	RSD	0.114921	Yes	Unmatched	unmatched
BLAPLA	Drugs	betalactams	Class_B_betalactamases	Drugs	2	57	7.213	0.576	4.241	1.444	0.847	0.105	RSD	0.114492	No	Unmatched	unmatched
QNRC	Drugs	Fluoroquinolones	Quinolone_resistance_protein_Qnr	Drugs	2	59	7.095	0.965	3.885	0.433	1.611	0.201	RSD	0.112619	No	Unmatched	unmatched
RSD1	Drugs	betalactams	Class_D_betalactamases	Drugs	1	63	7.027	0.598	4.17	0.637	1.463	0.159	RSD	0.11154	No	Unmatched	unmatched
TET49	Drugs	Tetracyclines	Tetracycline_resistance_MFS_efflux_pumps	Drugs	1	61	6.83	0.787	3.77	0.689	1.366	0.218	RSD	0.108413	No	Unmatched	unmatched
EMTA	Drugs	MLS	23S_rRNA_methyltransferases	Drugs	1	62	6.789	0.803	3.488	0.621	1.711	0.166	RSD	0.107762	No	Unmatched	unmatched
CKO	Drugs	betalactams	Class_A_betalactamases	Drugs	2	56	6.778	0.609	3.978	1.134	0.941	0.116	RSD	0.107587	No	Unmatched	unmatched
NPMA	Drugs	Aminoglycosides	16S_rRNA_methyltransferases	Drugs	1	59	6.744	0.734	3.235	0.498	1.911	0.366	RSD	0.107048	No	Unmatched	unmatched
QNRD	Drugs	Fluoroquinolones	Quinolone_resistance_protein_Qnr	Drugs	3	60	6.735	0.63	3.515	0.816	1.517	0.257	RSD	0.106905	No	Unmatched	unmatched
RAMA	Drugs	Multi-drug_resistance	Multi-drug_RND_efflux_regulator	Drugs	1	61	6.706	0.594	3.423	1.476	0.995	0.218	RSD	0.106444	No	Unmatched	unmatched
VARG	Drugs	betalactams	Class_B_betalactamases	Drugs	2	60	6.654	0.456	3.866	0.907	1.328	0.097	RSD	0.105619	No	Unmatched	unmatched
BSU	Drugs	betalactams	Class_D_betalactamases	Drugs	1	59	6.599	0.621	3.634	0.691	1.586	0.067	RSD	0.104746	No	Unmatched	unmatched
YEM	Drugs	betalactams	Class_B_betalactamases	Drugs	1	59	6.588	0.688	3.605	0.459	1.667	0.169	RSD	0.104571	No	Unmatched	unmatched
ADED	Multi-compound	Drug_and_biocide_resistance	Drug_and_biocide_RND_efflux_pumps	Multi-compound containing drug	1	57	6.557	0.857	3.472	0.481	1.555	0.192	RSD	0.104079	No	Unmatched	unmatched
PNGM	Drugs	betalactams	Class_B_betalactamases	Drugs	1	59	6.518	0.467	3.826	1.428	0.662	0.135	RSD	0.10346	No	Unmatched	unmatched
LUS	Drugs	betalactams	Class_A_betalactamases	Drugs	1	57	6.507	0.497	3.914	0.511	1.409	0.176	RSD	0.103286	No	Unmatched	unmatched
ERM44	Drugs	MLS	23S_rRNA_methyltransferases	Drugs	1	58	6.492	0.731	3.024	0.419	2.146	0.172	RSD	0.103048	No	Unmatched	unmatched
MPHJ	Drugs	MLS	Macrolide_phosphotransferases	Drugs	1	59	6.471	0.649	3.927	0.82	0.903	0.172	RSD	0.102714	No	Unmatched	unmatched
BCRB	Drugs	Bacitracin	Bacitracin_ABC_transporter	Drugs	1	62	6.462	0.433	3.233	1.313	1.362	0.121	RSD	0.102571	No	Unmatched	unmatched
MAL	Drugs	betalactams	Class_A_betalactamases	Drugs	2	57	6.43	0.426	3.887	1.189	0.861	0.067	RSD	0.102063	No	Unmatched	unmatched
SMR	Multi-compound	Drug_and_biocide_resistance	Drug_and_biocide_SMR_efflux_pumps	Multi-compound containing drug	3	59	6.39	0.359	3.652	0.994	1.236	0.149	RSD	0.101429	No	Unmatched	unmatched
VGBC	Drugs	MLS	Streptogramin_B_ester_bond_cleavage	Drugs	1	56	6.327	0.391	4.036	1.105	0.723	0.072	RSD	0.100429	No	Unmatched	unmatched
FIM	Drugs	betalactams	Class_B_betalactamases	Drugs	1	57	6.316	0.597	3.476	1.291	0.867	0.085	RSD	0.100254	No	Unmatched	unmatched
BCL	Drugs	betalactams	Class_A_betalactamases	Drugs	2	56	6.247	0.574	3.674	0.803	1.096	0.1	RSD	0.099159	No	Unmatched	unmatched
PEXA	Drugs	Phenicol	Phenicol_resistance_MFS_efflux_pumps	Drugs	1	60	6.231	0.871	3.416	0.657	1.181	0.106	RSD	0.098905	No	Unmatched	unmatched
FUSD	Drugs	Fusidic_acid	Ribosomal_zinc-binding_protein	Drugs	2	61	6.208	0.861	2.968	0.538	1.614	0.227	RSD	0.09854	No	Unmatched	unmatched
SCO	Drugs	betalactams	Class_A_betalactamases	Drugs	1	59	6.177	0.648	3.358	0.998	1.081	0.092	RSD	0.098048	No	Unmatched	unmatched
SFC	Drugs	betalactams	Class_A_betalactamases	Drugs	2	55	6.14	0.524	3.246	0.564	1.669	0.137	RSD	0.09746	No	Unmatched	unmatched
LCR	Drugs	betalactams	Class_D_betalactamases	Drugs	1	56	6.132	0.344	1.73	1.549	1.222	1.287	RSD	0.097333	No	Unmatched	unmatched
FEZ	Drugs	betalactams	Class_B_betalactamases	Drugs	1	60	6.1	0.607	3.294	0.506	1.501	0.192	RSD	0.096825	No	Unmatched	unmatched
MMR	Multi-compound	Drug_and_biocide_resistance	Drug_and_biocide_SMR_efflux_pumps	Multi-compound containing drug	1	57	6.073	0.407	3.292	1.476	0.817	0.081	RSD	0.096397	No	Unmatched	unmatched
KHM	Drugs	betalactams	Class_B_betalactamases	Drugs	1	60	5.981	0.966	3.155	0.598	1.178	0.084	RSD	0.094937	No	Unmatched	unmatched
DFRF	Drugs	Trimethoprim	Dihydrofolate_reductase	Drugs	1	60	5.97	0.516	2.063	0.612	1.252	1.527	RSD	0.094762	No	Unmatched	unmatched
NIMA	Drugs	Metronidazole	nim_nitroimidazole_reductase	Drugs	2	61	5.926	0.455	2.679	0.643	1.913	0.236	RSD	0.094063	No	Unmatched	unmatched
BIC	Drugs	betalactams	Class_A_betalactamases	Drugs	1	58	5.919	0.375	3.476	1.139	0.837	0.092	RSD	0.093952	No	Unmatched	unmatched
MEPB	Drugs	Multi-drug_resistance	Multi-drug_MATE_efflux_pump	Drugs	1	57	5.897	0.783	2.971	0.254	1.722	0.167	RSD	0.093603	No	Unmatched	unmatched
MENA	Drugs	Lipopeptides	Lysocin-resistant_mutant	Drugs	1	59	5.834	0.895	2.997	0.394	1.418	0.13	RSD	0.092603	Yes	Unmatched	unmatched
TTGG	Multi-compound	Drug_and_biocide_resistance	Drug_and_biocide_RND_efflux_pumps	Multi-compound containing drug	1	58	5.75	0.441	3.252	1.034	0.916	0.107	RSD	0.09127	No	Unmatched	unmatched
VMB	Drugs	betalactams	Class_B_betalactamases	Drugs	1	60	5.672	0.748	2.893	0.358	1.508	0.165	RSD	0.090032	No	Unmatched	unmatched
VEXA	Multi-compound	Drug_and_biocide_resistance	Drug_and_biocide_RND_efflux_pumps	Multi-compound containing drug	1	57	5.664	0.548	3.382	0.598	0.985	0.151	RSD	0.089905	No	Unmatched	unmatched
LPXA	Drugs	Lipopeptides	Colistin-resistant_mutant	Drugs	1	60	5.654	0.463	2.917	0.635	1.478	0.161	RSD	0.089746	Yes	Unmatched	unmatched
ZOG	Drugs	betalactams	Class_B_betalactamases	Drugs	1	59	5.624	0.529	3.132	0.624	1.166	0.173	RSD	0.08927	No	Unmatched	unmatched
OMPD	Drugs	betalactams	Mutant_porin_proteins	Drugs	1	58	5.611	0.617	2.894	0.519	1.501	0.08	RSD	0.089063	No	Unmatched	unmatched
BAT	Drugs	betalactams	Class_D_betalactamases	Drugs	1	59	5.55	0.637	3.293	0.405	1.12	0.095	RSD	0.088095	No	Unmatched	unmatched
SPM	Drugs	betalactams	Class_B_betalactamases	Drugs	1	59	5.533	0.431	3.273	0.628	1.09	0.111	RSD	0.087825	No	Unmatched	unmatched
ORR	Drugs	betalactams	Class_B_betalactamases	Drugs	1	62	5.497	0.679	2.979	0.478	1.28	0.081	RSD	0.087254	No	Unmatched	unmatched
SFO	Drugs	betalactams	Class_A_betalactamases	Drugs	1	59	5.493	0.528	3.105	0.938	0.831	0.091	RSD	0.08719	No	Unmatched	unmatched
RANB	Drugs	Aminoglycosides	Aminoglycoside_efflux_pumps	Drugs	1	60	5.469	0.492	2.328	0.341	1.398	0.91	RSD	0.08681	No	Unmatched	unmatched
ADET2	Multi-compound	Drug_and_biocide_resistance	Drug_and_biocide_RND_efflux_pumps	Multi-compound containing drug	1	61	5.461	0.703	2.698	0.808	1.092	0.16	RSD	0.086683	No	Unmatched	unmatched
RDXA	Drugs	Metronidazole	rdxA_nitroimidazole_reductase	Drugs	1	59	5.442	0.708	2.864	0.515	1.205	0.15	RSD	0.086381	No	Unmatched	unmatched
CLBC	Drugs	Multi-drug_resistance	MDR_23S_ribosomal_RNA_methyltransferase	Drugs	1	60	5.404	0.68	2.436	0.723	1.495	0.07	RSD	0.085778	No	Unmatched	unmatched
FARR	Multi-compound	Drug_and_biocide_resistance	Drug_and_biocide_MFS_efflux_regulator	Multi-compound containing drug	1	58	5.31	0.281	3.008	0.803	1.131	0.087	RSD	0.084286	No	Unmatched	unmatched
MVRC	Multi-compound	Drug_and_biocide_resistance	Drug_and_biocide_SMR_efflux_pumps	Multi-compound containing drug	1	48	5.256	0.091	0.811	0.302	3.728	0.324	LS	0.083429	No	Unmatched	unmatched
ALMG	Drugs	Cationic_antimicrobial_peptides	Lipid_A_modification	Drugs	1	60	5.19	0.465	2.825	0.758	1.035	0.107	RSD	0.082381	No	Unmatched	unmatched
MPHM	Drugs	MLS	Macrolide_phosphotransferases	Drugs	1	58	5.181	0.481	2.785	0.472	1.306	0.137	RSD	0.082238	No	Unmatched	unmatched
CGB	Drugs	betalactams	Class_B_betalactamases	Drugs	1	58	5.143	0.484	2.606	0.438	1.487	0.128	RSD	0.081635	No	Unmatched	unmatched
HMB	Drugs	betalactams	Class_B_betalactamases	Drugs	1	56	5.115	0.447	2.927	0.682	0.9	0.159	RSD	0.08119	No	Unmatched	unmatched
MOC	Drugs	betalactams	Class_B_betalactamases	Drugs	1	57	5.08	0.494	2.874	0.48	1.136	0.096	RSD	0.080635	No	Unmatched	unmatched
BPU	Drugs	betalactams	Class_D_betalactamases	Drugs	1	60	5.07	0.618	2.465	0.475	1.445	0.067	RSD	0.080476	No	Unmatched	unmatched
LAP	Drugs	betalactams	Class_A_betalactamases	Drugs	2	57	5.04	0.571	2.63	0.702	0.951	0.186	RSD	0.08	No	Unmatched	unmatched
VCC	Drugs	betalactams	Class_A_betalactamases	Drugs	1	60	5.004	0.641	2.666	0.48	1.136	0.081	RSD	0.079429	No	Unmatched	unmatched
NIMC	Drugs	Metronidazole	nim_nitroimidazole_reductase	Drugs	1	56	4.993	0.282	2.856	0.901	0.847	0.107	RSD	0.079254	No	Unmatched	unmatched
CIPA	Drugs	Multi-drug_resistance	MDR_23S_ribosomal_RNA_methyltransferase	Drugs	1	54	4.989	0.519	2.477	0.593	1.329	0.071	RSD	0.07919	No	Unmatched	unmatched
GRDA	Drugs	Aminoglycosides	Gentamicin-resistant_ATP-binding_protein	Drugs	2	52	4.955	0.431	2.857	0.937	0.73	0	RSD	0.078651	No	Unmatched	unmatched
MUS	Drugs	betalactams	Class_B_betalactamases	Drugs	2	55	4.955	0.469	2.224	0.459	1.677	0.126	RSD	0.078651	No	Unmatched	unmatched
PLN	Drugs	betalactams	Class_B_betalactamases	Drugs	1	60	4.911	0.51	2.468	0.482	1.202	0.249	RSD	0.077952	No	Unmatched	unmatched
FXRA	Drugs	Metronidazole	fxr_nitroimidazole_reductase	Drugs	1	57	4.872	0.291	2.916	0.556	0.953	0.156	RSD	0.077333	Yes	Unmatched	unmatched
PSV	Drugs	betalactams	Class_A_betalactamases	Drugs	1	58	4.864	0.435	2.752	0.817	0.767	0.093	RSD	0.077206	No	Unmatched	unmatched
TUS	Drugs	betalactams	Class_B_betalactamases	Drugs	1	54	4.862	0.715	2.816	0.467	0.812	0.052	RSD	0.077175	No	Unmatched	unmatched
VAM	Drugs	betalactams	Class_B_betalactamases	Drugs	1	58	4.816	0.692	2.446	0.42	1.124	0.134	RSD	0.076444	No	Unmatched	unmatched
BBI	Drugs	betalactams	Class_A_betalactamases	Drugs	1	55	4.734	0.588	2.694	0.59	0.823	0.039	RSD	0.075143	No	Unmatched	unmatched
SPS	Drugs	betalactams	Class_B_betalactamases	Drugs	1	60	4.65	0.388	2.566	0.522	1.065	0.109	RSD	0.07381	No	Unmatched	unmatched
FOSY	Drugs	Fosfomycin	Fosfomycin_thiol_transferases	Drugs	1	56	4.645	0.447	2.035	0.369	1.552	0.242	RSD	0.07373	No	Unmatched	unmatched
CATT	Drugs	Phenicol	Chloramphenicol_acetyltransferases	Drugs	1	59	4.62	0.358	2.491	0.484	1.142	0.145	RSD	0.073333	No	Unmatched	unmatched
QACPB	Multi-compound	Drug_and_biocide_resistance	Drug_and_biocide_SMR_efflux_pumps	Multi-compound containing drug	1	53	4.611	0.494	2.193	1.062	0.686	0.176	RSD	0.07319	No	Unmatched	unmatched
RPSE	Drugs	Aminoglycosides	Aminoglycoside-resistant_16S_ribosomal_subunit_protein	Drugs	1	58	4.61	1.286	1.665	0.477	0.927	0.255	RSD	0.073175	Yes	Unmatched	unmatched
NIME	Drugs	Metronidazole	nim_nitroimidazole_reductase	Drugs	3	56	4.509	0.313	2.3	0.559	1.241	0.096	RSD	0.071571	No	Unmatched	unmatched
PGBB	Drugs	Lipopeptides	Lipid_A_phosphatase	Drugs	1	59	4.489	0.298	2.67	0.504	0.977	0.04	RSD	0.071254	No	Unmatched	unmatched
BC	Drugs	betalactams	Class_B_betalactamases	Drugs	1	53	4.452	0.507	2.423	0.307	1.145	0.07	RSD	0.070667	No	Unmatched	unmatched
KPNE	Multi-compound	Drug_and_biocide_resistance	Drug_and_biocide_SMR_efflux_pumps	Multi-compound containing drug	1	58	4.448	0.323	2.353	0.625	0.83	0.317	RSD	0.070603	No	Unmatched	unmatched
BLA1	Drugs	betalactams	Class_A_betalactamases	Drugs	1	56	4.404	0.46	2.51	0.351	1.002	0.081	RSD	0.069905	No	Unmatched	unmatched
DHFRIII	Drugs	Trimethoprim	Dihydrofolate_reductase	Drugs	1	56	4.329	0.555	2.211	0.718	0.775	0.07	RSD	0.068714	Yes	Unmatched	unmatched
CDSA	Drugs	Lipopeptides	Daptomycin-resistant_mutant	Drugs	1	55	4.314	0.492	2.324	0.367	1.012	0.119	RSD	0.068476	Yes	Unmatched	unmatched
ARMR	Multi-compound	Drug_and_biocide_resistance	Drug_and_biocide_RND_efflux_pumps	Multi-compound containing drug	1	47	4.176	0.246	2.326	1.007	0.527	0.07	RSD	0.066286	No	Unmatched	unmatched
ECV	Drugs	betalactams	Class_B_betalactamases	Drugs	1	57	4.128	0.361	2.235	0.374	1.088	0.07	RSD	0.065524	No	Unmatched	unmatched
VATF	Drugs	MLS	Streptogramin_A_O-acetyltransferase	Drugs	1	56	4.117	0.377	2.209	0.371	1.064	0.096	RSD	0.065349	No	Unmatched	unmatched
TTU	Drugs	betalactams	Class_B_betalactamases	Drugs	1	52	4.087	0.457	2.335	0.351	0.874	0.07	RSD	0.064873	No	Unmatched	unmatched
NIMJ	Drugs	Metronidazole	nim_nitroimidazole_reductase	Drugs	1	55	4.048	0.274	1.732	0.427	1.559	0.056	RSD	0.064254	No	Unmatched	unmatched
FOSE	Drugs	Fosfomycin	Fosfomycin_thiol_transferases	Drugs	2	46	4.04	0.175	2.067	0.823	0.4	0.575	RSD	0.064127	No	Unmatched	unmatched
FOSD	Drugs	Fosfomycin	Fosfomycin_thiol_transferases	Drugs	1	58	3.985	0.416	1.848	0.337	1.197	0.187	RSD	0.063254	No	Unmatched	unmatched
QACK	Multi-compound	Drug_and_biocide_resistance	Drug_and_biocide_SMR_efflux_pumps	Multi-compound containing drug	1	51	3.874	0.261	0.764	0.892	1.816	0.141	LS	0.061492	No	Unmatched	unmatched
NIMD	Drugs	Metronidazole	nim_nitroimidazole_reductase	Drugs	1	51	3.827	0.152	2.061	0.485	0.852	0.277	RSD	0.060746	No	Unmatched	unmatched
VATI	Drugs	MLS	Streptogramin_A_O-acetyltransferase	Drugs	1	55	3.824	0.426	2.258	0.401	0.669	0.07	RSD	0.060698	No	Unmatched	unmatched
SLB	Drugs	betalactams	Class_B_betalactamases	Drugs	1	56	3.756	0.377	1.959	0.454	0.883	0.083	RSD	0.059619	No	Unmatched	unmatched
QACZ	Multi-compound	Drug_and_biocide_resistance	Drug_and_biocide_SMR_efflux_pumps	Multi-compound containing drug	1	49	3.697	0.338	1.677	0.307	1.129	0.246	RSD	0.058683	No	Unmatched	unmatched
RLMA	Drugs	MLS	23S_rRNA_methyltransferases	Drugs	1	54	3.692	0.26	2.127	0.391	0.71	0.204	RSD	0.058603	No	Unmatched	unmatched
AMPCR	Drugs	betalactams	Class_C_betalactamase_regulator	Drugs	1	33	3.686	0.026	0.19	0.089	3.167	0.214	LS	0.058508	Yes	Unmatched	unmatched
WUS	Drugs	betalactams	Class_B_betalactamases	Drugs	1	53	3.625	0.328	2.057	0.32	0.855	0.065	RSD	0.05754	No	Unmatched	unmatched
SHN	Drugs	betalactams	Class_B_betalactamases	Drugs	1	55	3.617	0.357	1.766	0.33	1.063	0.101	RSD	0.057413	No	Unmatched	unmatched
RLMH	Drugs	MLS	23S_rRNA_methyltransferases	Drugs	1	56	3.595	0.382	1.613	0.259	1.231	0.11	RSD	0.057063	No	Unmatched	unmatched
DIM	Drugs	betalactams	Class_B_betalactamases	Drugs	1	54	3.552	0.405	1.972	0.365	0.713	0.097	RSD	0.056381	No	Unmatched	unmatched
GAR	Drugs	Aminoglycosides	Gentamicin-resistant_ATP-binding_protein	Drugs	1	50	3.535	0.378	2.061	0.639	0.392	0.065	RSD	0.056111	No	Unmatched	unmatched
SFB	Drugs	betalactams	Class_B_betalactamases	Drugs	1	54	3.534	0.539	2.013	0.438	0.463	0.081	RSD	0.056095	No	Unmatched	unmatched
DFRI	Drugs	Trimethoprim	Dihydrofolate_reductase	Drugs	1	52	3.429	0.377	1.779	0.421	0.783	0.069	RSD	0.054429	No	Unmatched	unmatched
NIMK	Drugs	Metronidazole	nim_nitroimidazole_reductase	Drugs	1	48	3.36	0.384	1.81	0.295	0.747	0.124	RSD	0.053333	No	Unmatched	unmatched
NIMF	Drugs	Metronidazole	nim_nitroimidazole_reductase	Drugs	1	49	3.272	0.296	1.863	0.494	0.566	0.053	RSD	0.051937	No	Unmatched	unmatched
VHW	Drugs	betalactams	Class_A_betalactamases	Drugs	1	54	3.254	0.25	1.726	0.481	0.741	0.056	RSD	0.051651	No	Unmatched	unmatched
MGRA	Drugs	Multi-drug_resistance	MDR_regulator	Drugs	1	53	3.154	0.37	1.681	0.33	0.73	0.043	RSD	0.050063	No	Unmatched	unmatched
MEPR	Multi-compound	Drug_and_biocide_resistance	Drug_and_biocide_MATE_efflux_regulator	Multi-compound containing drug	1	51	3.136	0.502	1.481	0.246	0.85	0.057	RSD	0.049778	No	Unmatched	unmatched
PSE	Drugs	betalactams	Class_A_betalactamases	Drugs	2	48	3.135	0.164	0.509	0.114	2.209	0.139	LS	0.049762	No	Unmatched	unmatched
NIMG	Drugs	Metronidazole	nim_nitroimidazole_reductase	Drugs	1	54	3.11	0.406	1.709	0.365	0.563	0.067	RSD	0.049365	No	Unmatched	unmatched
CRCB	Drugs	Aminoglycosides	Aminoglycoside_efflux_pumps	Drugs	1	50	3.074	0.24	1.782	0.536	0.477	0.039	RSD	0.048794	No	Unmatched	unmatched
WHH	Drugs	betalactams	Class_A_betalactamases	Drugs	1	51	3.008	0.166	1.622	0.558	0.636	0.026	RSD	0.047746	No	Unmatched	unmatched
DFRC	Drugs	Trimethoprim	Dihydrofolate_reductase	Drugs	2	47	3	0.343	1.548	0.232	0.877	0	RSD	0.047619	Yes	Unmatched	unmatched
NIMB	Drugs	Metronidazole	nim_nitroimidazole_reductase	Drugs	1	47	2.919	0.268	1.305	0.188	1.07	0.088	RSD	0.046333	No	Unmatched	unmatched
CPAA	Drugs	Aminoglycosides	Aminoglycoside_N-acetyltransferases	Drugs	1	44	2.857	0.205	1.794	0.359	0.47	0.029	RSD	0.045349	No	Unmatched	unmatched
SFH	Drugs	betalactams	Class_B_betalactamases	Drugs	1	52	2.84	0.248	1.472	0.239	0.841	0.04	RSD	0.045079	No	Unmatched	unmatched
FOSF	Drugs	Fosfomycin	Fosfomycin_thiol_transferases	Drugs	1	40	2.775	0.136	0.999	0.332	1.308	0	LS	0.044048	No	Unmatched	unmatched
VCER	Multi-compound	Drug_and_biocide_resistance	Drug_and_biocide_RND_efflux_regulator	Multi-compound containing drug	1	50	2.759	0.191	1.502	0.397	0.602	0.067	RSD	0.043794	No	Unmatched	unmatched
BLA2	Drugs	betalactams	Class_B_betalactamases	Drugs	1	49	2.701	0.254	1.286	0.125	0.948	0.088	RSD	0.042873	No	Unmatched	unmatched
QACJ	Multi-compound	Drug_and_biocide_resistance	Drug_and_biocide_SMR_efflux_pumps	Multi-compound containing drug	1	46	2.701	0.392	1.478	0.158	0.577	0.096	RSD	0.042873	No	Unmatched	unmatched
EDEQ	Drugs	Cationic_antimicrobial_peptides	Edeine_acetyltransferase	Drugs	1	45	2.203	0.243	1.122	0.19	0.61	0.038	RSD	0.034968	No	Unmatched	unmatched
FOSL	Drugs	Fosfomycin	Fosfomycin_thiol_transferases	Drugs	1	45	2.184	0.154	1.302	0.197	0.49	0.041	RSD	0.034667	No	Unmatched	unmatched
CRPP	Drugs	Fluoroquinolones	Fluoroquinolone_resistance_phosphotransferase	Drugs	1	49	2.082	0.333	1.077	0.261	0.384	0.027	RSD	0.033048	No	Unmatched	unmatched
SFH1	Drugs	betalactams	Class_B_betalactamases	Drugs	1	47	2.051	0.24	0.994	0.304	0.473	0.04	RSD	0.032556	No	Unmatched	unmatched
FOSK	Drugs	Fosfomycin	Fosfomycin_thiol_transferases	Drugs	1	39	1.997	0.129	0.928	0.211	0.716	0.013	RSD	0.031698	No	Unmatched	unmatched
NIMH	Drugs	Metronidazole	nim_nitroimidazole_reductase	Drugs	1	38	1.952	0.097	0.696	0.121	1.009	0.029	LS	0.030984	No	Unmatched	unmatched
FOSG	Drugs	Fosfomycin	Fosfomycin_thiol_transferases	Drugs	1	49	1.907	0.223	0.802	0.235	0.582	0.065	RSD	0.03027	No	Unmatched	unmatched
FOSU	Drugs	Fosfomycin	Fosfomycin_thiol_transferases	Drugs	1	44	1.886	0.134	1.058	0.368	0.312	0.014	RSD	0.029937	No	Unmatched	unmatched
IBCR	Drugs	Multi-drug_resistance	MDR_acetyltransferase	Drugs	1	32	1.814	0.037	0.055	0.099	0.646	0.977	HW	0.028794	No	Unmatched	unmatched
BIL	Drugs	betalactams	Class_C_betalactamases	Drugs	1	39	1.801	0.13	1.122	0.333	0.163	0.053	RSD	0.028587	No	Unmatched	unmatched
RTG	Drugs	betalactams	Class_A_betalactamases	Drugs	2	43	1.576	0.185	0.466	0.128	0.778	0.019	LS	0.025016	No	Unmatched	unmatched
AZECL	Drugs	betalactams	Class_C_betalactamases	Drugs	1	26	0.712	0.085	0.396	0.075	0.115	0.041	RSD	0.011302	No	Unmatched	unmatched
LAT	Drugs	betalactams	Class_C_betalactamases	Drugs	1	21	0.37	0.05	0.162	0.064	0.087	0.007	RSD	0.005873	No	Unmatched	unmatched
