# Supplementary material for: City-scale resistome-mobilome architecture and mobility-associated ARG backbones across a megacity watershed
Source: iScience. 2026 Jul 16;29(8):116841. doi: 10.1016/j.isci.2026.116841 (PMC13383857; doi:10.1016/j.isci.2026.116841)
Supplement: Table S6. Inventory of ARG-carrying contigs with MEF MGE calls, mobileOG mobility functions, and mobilization tier assignment [file mmc3.xlsx]

## Sheet: TableS8
Sample	Contig	Habitat	ARG_genes	ARG_count	MGE_families	Dominant_MGE_type	Mobility_categories	Has_MEF_MGE	Has_mobileOG_mobility	Has_conjugation	Has_rep_partition	Has_integration	Has_transposition_related	Mobilization_tier	mob_Conjugation/T4SS	mob_Relaxase	mob_Replication/Initiation	mob_Partitioning	mob_Integration/Recombination	mob_Transposition-related	mob_Other mobility	Sample_base
CQSW-FSB1_1000	CQSW-FSB1_k141_1059661	SW	RSMA	1		None		FALSE	FALSE	FALSE	FALSE	FALSE	FALSE	Tier 0: No mobility signal	FALSE	FALSE	FALSE	FALSE	FALSE	FALSE	FALSE	CQSW-FSB1
CQSW-FSB1_1000	CQSW-FSB1_k141_1092812	SW	EMHC	1		None		FALSE	FALSE	FALSE	FALSE	FALSE	FALSE	Tier 0: No mobility signal	FALSE	FALSE	FALSE	FALSE	FALSE	FALSE	FALSE	CQSW-FSB1
CQSW-FSB1_1000	CQSW-FSB1_k141_1108755	SW	MUXB	1		None		FALSE	FALSE	FALSE	FALSE	FALSE	FALSE	Tier 0: No mobility signal	FALSE	FALSE	FALSE	FALSE	FALSE	FALSE	FALSE	CQSW-FSB1
CQSW-FSB1_1000	CQSW-FSB1_k141_1132051	SW	SULII	1		None		FALSE	FALSE	FALSE	FALSE	FALSE	FALSE	Tier 0: No mobility signal	FALSE	FALSE	FALSE	FALSE	FALSE	FALSE	FALSE	CQSW-FSB1
CQSW-FSB1_1000	CQSW-FSB1_k141_1132637	SW	ANT3-DPRIME	1		None		FALSE	FALSE	FALSE	FALSE	FALSE	FALSE	Tier 0: No mobility signal	FALSE	FALSE	FALSE	FALSE	FALSE	FALSE	FALSE	CQSW-FSB1
CQSW-FSB1_1000	CQSW-FSB1_k141_1193177	SW	MPHE;MSRE;TET39	3		None	Conjugation/T4SS;Partitioning;Replication/Initiation	FALSE	TRUE	TRUE	TRUE	FALSE	FALSE	Tier 3: Conjugation-enabled	TRUE	FALSE	TRUE	TRUE	FALSE	FALSE	FALSE	CQSW-FSB1
CQSW-FSB1_1000	CQSW-FSB1_k141_129598	SW	MTRAD	1		None	Conjugation/T4SS	FALSE	TRUE	TRUE	FALSE	FALSE	FALSE	Tier 3: Conjugation-enabled	TRUE	FALSE	FALSE	FALSE	FALSE	FALSE	FALSE	CQSW-FSB1
CQSW-FSB1_1000	CQSW-FSB1_k141_1369469	SW	TETA	1		None		FALSE	FALSE	FALSE	FALSE	FALSE	FALSE	Tier 0: No mobility signal	FALSE	FALSE	FALSE	FALSE	FALSE	FALSE	FALSE	CQSW-FSB1
CQSW-FSB1_1000	CQSW-FSB1_k141_1623541	SW	RPOB	1		None		FALSE	FALSE	FALSE	FALSE	FALSE	FALSE	Tier 0: No mobility signal	FALSE	FALSE	FALSE	FALSE	FALSE	FALSE	FALSE	CQSW-FSB1
CQSW-FSB1_1000	CQSW-FSB1_k141_1626999	SW	LPSB	1		None		FALSE	FALSE	FALSE	FALSE	FALSE	FALSE	Tier 0: No mobility signal	FALSE	FALSE	FALSE	FALSE	FALSE	FALSE	FALSE	CQSW-FSB1
CQSW-FSB1_1000	CQSW-FSB1_k141_1686730	SW	QACEDELTA1;SULI	2		None		FALSE	FALSE	FALSE	FALSE	FALSE	FALSE	Tier 0: No mobility signal	FALSE	FALSE	FALSE	FALSE	FALSE	FALSE	FALSE	CQSW-FSB1
CQSW-FSB1_1000	CQSW-FSB1_k141_1701542	SW	TETA	1		None		FALSE	FALSE	FALSE	FALSE	FALSE	FALSE	Tier 0: No mobility signal	FALSE	FALSE	FALSE	FALSE	FALSE	FALSE	FALSE	CQSW-FSB1
CQSW-FSB1_1000	CQSW-FSB1_k141_1882236	SW	QACPB	1		None	Replication/Initiation	FALSE	TRUE	FALSE	TRUE	FALSE	FALSE	Tier 2: Mobilizable backbone	FALSE	FALSE	TRUE	FALSE	FALSE	FALSE	FALSE	CQSW-FSB1
CQSW-FSB1_1000	CQSW-FSB1_k141_1906607	SW	ADEK	1		None		FALSE	FALSE	FALSE	FALSE	FALSE	FALSE	Tier 0: No mobility signal	FALSE	FALSE	FALSE	FALSE	FALSE	FALSE	FALSE	CQSW-FSB1
CQSW-FSB1_1000	CQSW-FSB1_k141_1979205	SW	OXA	1	IS1	IS		TRUE	FALSE	FALSE	FALSE	FALSE	FALSE	Tier 1: Transposition-dominated	FALSE	FALSE	FALSE	FALSE	FALSE	FALSE	FALSE	CQSW-FSB1
CQSW-FSB1_1000	CQSW-FSB1_k141_2135257	SW	ADEJ;ADEK	2		None		FALSE	FALSE	FALSE	FALSE	FALSE	FALSE	Tier 0: No mobility signal	FALSE	FALSE	FALSE	FALSE	FALSE	FALSE	FALSE	CQSW-FSB1
CQSW-FSB1_1000	CQSW-FSB1_k141_2146931	SW	APH3-DPRIME;APH6	2		None		FALSE	FALSE	FALSE	FALSE	FALSE	FALSE	Tier 0: No mobility signal	FALSE	FALSE	FALSE	FALSE	FALSE	FALSE	FALSE	CQSW-FSB1
CQSW-FSB1_1000	CQSW-FSB1_k141_2159968	SW	MEXF	1		None		FALSE	FALSE	FALSE	FALSE	FALSE	FALSE	Tier 0: No mobility signal	FALSE	FALSE	FALSE	FALSE	FALSE	FALSE	FALSE	CQSW-FSB1
CQSW-FSB1_1000	CQSW-FSB1_k141_2163703	SW	CPXAR	1		None		FALSE	FALSE	FALSE	FALSE	FALSE	FALSE	Tier 0: No mobility signal	FALSE	FALSE	FALSE	FALSE	FALSE	FALSE	FALSE	CQSW-FSB1
CQSW-FSB1_1000	CQSW-FSB1_k141_2188966	SW	OXA	1		None	Other mobility	FALSE	TRUE	FALSE	FALSE	FALSE	FALSE	Tier 0: No mobility signal	FALSE	FALSE	FALSE	FALSE	FALSE	FALSE	TRUE	CQSW-FSB1
CQSW-FSB1_1000	CQSW-FSB1_k141_2236651	SW	RSMA	1		None		FALSE	FALSE	FALSE	FALSE	FALSE	FALSE	Tier 0: No mobility signal	FALSE	FALSE	FALSE	FALSE	FALSE	FALSE	FALSE	CQSW-FSB1
CQSW-FSB1_1000	CQSW-FSB1_k141_2289140	SW	BLAA	1		None		FALSE	FALSE	FALSE	FALSE	FALSE	FALSE	Tier 0: No mobility signal	FALSE	FALSE	FALSE	FALSE	FALSE	FALSE	FALSE	CQSW-FSB1
CQSW-FSB1_1000	CQSW-FSB1_k141_2299266	SW	RSMA	1		None		FALSE	FALSE	FALSE	FALSE	FALSE	FALSE	Tier 0: No mobility signal	FALSE	FALSE	FALSE	FALSE	FALSE	FALSE	FALSE	CQSW-FSB1
CQSW-FSB1_1000	CQSW-FSB1_k141_2325098	SW	ADEA;ADER	2		None	Conjugation/T4SS	FALSE	TRUE	TRUE	FALSE	FALSE	FALSE	Tier 3: Conjugation-enabled	TRUE	FALSE	FALSE	FALSE	FALSE	FALSE	FALSE	CQSW-FSB1
CQSW-FSB1_1000	CQSW-FSB1_k141_235418	SW	ADEJ	1		None		FALSE	FALSE	FALSE	FALSE	FALSE	FALSE	Tier 0: No mobility signal	FALSE	FALSE	FALSE	FALSE	FALSE	FALSE	FALSE	CQSW-FSB1
CQSW-FSB1_1000	CQSW-FSB1_k141_2441111	SW	MCA	1		None		FALSE	FALSE	FALSE	FALSE	FALSE	FALSE	Tier 0: No mobility signal	FALSE	FALSE	FALSE	FALSE	FALSE	FALSE	FALSE	CQSW-FSB1
CQSW-FSB1_1000	CQSW-FSB1_k141_2467511	SW	MEXK	1		None		FALSE	FALSE	FALSE	FALSE	FALSE	FALSE	Tier 0: No mobility signal	FALSE	FALSE	FALSE	FALSE	FALSE	FALSE	FALSE	CQSW-FSB1
CQSW-FSB1_1000	CQSW-FSB1_k141_2692077	SW	MPHA	1		None		FALSE	FALSE	FALSE	FALSE	FALSE	FALSE	Tier 0: No mobility signal	FALSE	FALSE	FALSE	FALSE	FALSE	FALSE	FALSE	CQSW-FSB1
CQSW-FSB1_1000	CQSW-FSB1_k141_2726798	SW	AAC6-PRIME;DFRA;EREA;OXA;QACL	5		None		FALSE	FALSE	FALSE	FALSE	FALSE	FALSE	Tier 0: No mobility signal	FALSE	FALSE	FALSE	FALSE	FALSE	FALSE	FALSE	CQSW-FSB1
CQSW-FSB1_1000	CQSW-FSB1_k141_2789195	SW	ANT3-DPRIME	1		None		FALSE	FALSE	FALSE	FALSE	FALSE	FALSE	Tier 0: No mobility signal	FALSE	FALSE	FALSE	FALSE	FALSE	FALSE	FALSE	CQSW-FSB1
CQSW-FSB1_1000	CQSW-FSB1_k141_2791012	SW	ADEJ	1		None		FALSE	FALSE	FALSE	FALSE	FALSE	FALSE	Tier 0: No mobility signal	FALSE	FALSE	FALSE	FALSE	FALSE	FALSE	FALSE	CQSW-FSB1
CQSW-FSB1_1000	CQSW-FSB1_k141_2819877	SW	ADEJ	1		None		FALSE	FALSE	FALSE	FALSE	FALSE	FALSE	Tier 0: No mobility signal	FALSE	FALSE	FALSE	FALSE	FALSE	FALSE	FALSE	CQSW-FSB1
CQSW-FSB1_1000	CQSW-FSB1_k141_3006345	SW	MEXT	1		None		FALSE	FALSE	FALSE	FALSE	FALSE	FALSE	Tier 0: No mobility signal	FALSE	FALSE	FALSE	FALSE	FALSE	FALSE	FALSE	CQSW-FSB1
CQSW-FSB1_1000	CQSW-FSB1_k141_3021949	SW	BMR	1		None		FALSE	FALSE	FALSE	FALSE	FALSE	FALSE	Tier 0: No mobility signal	FALSE	FALSE	FALSE	FALSE	FALSE	FALSE	FALSE	CQSW-FSB1
CQSW-FSB1_1000	CQSW-FSB1_k141_341007	SW	MEXN	1		None	Conjugation/T4SS	FALSE	TRUE	TRUE	FALSE	FALSE	FALSE	Tier 3: Conjugation-enabled	TRUE	FALSE	FALSE	FALSE	FALSE	FALSE	FALSE	CQSW-FSB1
CQSW-FSB1_1000	CQSW-FSB1_k141_42531	SW	MEXT	1		None		FALSE	FALSE	FALSE	FALSE	FALSE	FALSE	Tier 0: No mobility signal	FALSE	FALSE	FALSE	FALSE	FALSE	FALSE	FALSE	CQSW-FSB1
CQSW-FSB1_1000	CQSW-FSB1_k141_515362	SW	MEXK	1		None		FALSE	FALSE	FALSE	FALSE	FALSE	FALSE	Tier 0: No mobility signal	FALSE	FALSE	FALSE	FALSE	FALSE	FALSE	FALSE	CQSW-FSB1
CQSW-FSB1_1000	CQSW-FSB1_k141_675598	SW	MCA	1		None		FALSE	FALSE	FALSE	FALSE	FALSE	FALSE	Tier 0: No mobility signal	FALSE	FALSE	FALSE	FALSE	FALSE	FALSE	FALSE	CQSW-FSB1
CQSW-FSB1_1000	CQSW-FSB1_k141_729758	SW	TETC	1		None	Replication/Initiation	FALSE	TRUE	FALSE	TRUE	FALSE	FALSE	Tier 2: Mobilizable backbone	FALSE	FALSE	TRUE	FALSE	FALSE	FALSE	FALSE	CQSW-FSB1
CQSW-FSB1_1000	CQSW-FSB1_k141_828067	SW	OXA	1		None		FALSE	FALSE	FALSE	FALSE	FALSE	FALSE	Tier 0: No mobility signal	FALSE	FALSE	FALSE	FALSE	FALSE	FALSE	FALSE	CQSW-FSB1
CQSW-FSB1_1000	CQSW-FSB1_k141_844875	SW	EMHC;TTGB	2		None		FALSE	FALSE	FALSE	FALSE	FALSE	FALSE	Tier 0: No mobility signal	FALSE	FALSE	FALSE	FALSE	FALSE	FALSE	FALSE	CQSW-FSB1
CQSW-FSB1_1000	CQSW-FSB1_k141_906208	SW	RSMA	1		None	Other mobility	FALSE	TRUE	FALSE	FALSE	FALSE	FALSE	Tier 0: No mobility signal	FALSE	FALSE	FALSE	FALSE	FALSE	FALSE	TRUE	CQSW-FSB1
CQSW-FSB1_1000	CQSW-FSB1_k141_995798	SW	ADEJ	1		None		FALSE	FALSE	FALSE	FALSE	FALSE	FALSE	Tier 0: No mobility signal	FALSE	FALSE	FALSE	FALSE	FALSE	FALSE	FALSE	CQSW-FSB1
CQSW-HJD1_1000	CQSW-HJD1_k141_1047939	SW	MEXK	1		None	Other mobility	FALSE	TRUE	FALSE	FALSE	FALSE	FALSE	Tier 0: No mobility signal	FALSE	FALSE	FALSE	FALSE	FALSE	FALSE	TRUE	CQSW-HJD1
CQSW-HJD1_1000	CQSW-HJD1_k141_1048899	SW	RSMA	1		None	Other mobility	FALSE	TRUE	FALSE	FALSE	FALSE	FALSE	Tier 0: No mobility signal	FALSE	FALSE	FALSE	FALSE	FALSE	FALSE	TRUE	CQSW-HJD1
CQSW-HJD1_1000	CQSW-HJD1_k141_1060362	SW	TETC	1		None	Replication/Initiation	FALSE	TRUE	FALSE	TRUE	FALSE	FALSE	Tier 2: Mobilizable backbone	FALSE	FALSE	TRUE	FALSE	FALSE	FALSE	FALSE	CQSW-HJD1
CQSW-HJD1_1000	CQSW-HJD1_k141_107568	SW	RCP	1		None		FALSE	FALSE	FALSE	FALSE	FALSE	FALSE	Tier 0: No mobility signal	FALSE	FALSE	FALSE	FALSE	FALSE	FALSE	FALSE	CQSW-HJD1
CQSW-HJD1_1000	CQSW-HJD1_k141_1110415	SW	ADEG	1		None		FALSE	FALSE	FALSE	FALSE	FALSE	FALSE	Tier 0: No mobility signal	FALSE	FALSE	FALSE	FALSE	FALSE	FALSE	FALSE	CQSW-HJD1
CQSW-HJD1_1000	CQSW-HJD1_k141_1318455	SW	EMHC;TTGB	2		None		FALSE	FALSE	FALSE	FALSE	FALSE	FALSE	Tier 0: No mobility signal	FALSE	FALSE	FALSE	FALSE	FALSE	FALSE	FALSE	CQSW-HJD1
CQSW-HJD1_1000	CQSW-HJD1_k141_1366579	SW	RSMA	1		None		FALSE	FALSE	FALSE	FALSE	FALSE	FALSE	Tier 0: No mobility signal	FALSE	FALSE	FALSE	FALSE	FALSE	FALSE	FALSE	CQSW-HJD1
CQSW-HJD1_1000	CQSW-HJD1_k141_141297	SW	MDTB	1		None		FALSE	FALSE	FALSE	FALSE	FALSE	FALSE	Tier 0: No mobility signal	FALSE	FALSE	FALSE	FALSE	FALSE	FALSE	FALSE	CQSW-HJD1
CQSW-HJD1_1000	CQSW-HJD1_k141_1460080	SW	MEXE;MEXF	2		None		FALSE	FALSE	FALSE	FALSE	FALSE	FALSE	Tier 0: No mobility signal	FALSE	FALSE	FALSE	FALSE	FALSE	FALSE	FALSE	CQSW-HJD1
CQSW-HJD1_1000	CQSW-HJD1_k141_1482215	SW	MPHE;MSRE;TET39	3		None	Partitioning;Replication/Initiation	FALSE	TRUE	FALSE	TRUE	FALSE	FALSE	Tier 2: Mobilizable backbone	FALSE	FALSE	TRUE	TRUE	FALSE	FALSE	FALSE	CQSW-HJD1
CQSW-HJD1_1000	CQSW-HJD1_k141_1538308	SW	RSMA	1		None		FALSE	FALSE	FALSE	FALSE	FALSE	FALSE	Tier 0: No mobility signal	FALSE	FALSE	FALSE	FALSE	FALSE	FALSE	FALSE	CQSW-HJD1
CQSW-HJD1_1000	CQSW-HJD1_k141_1684025	SW	MPHA	1		None		FALSE	FALSE	FALSE	FALSE	FALSE	FALSE	Tier 0: No mobility signal	FALSE	FALSE	FALSE	FALSE	FALSE	FALSE	FALSE	CQSW-HJD1
CQSW-HJD1_1000	CQSW-HJD1_k141_1697761	SW	RSMA	1		None	Other mobility	FALSE	TRUE	FALSE	FALSE	FALSE	FALSE	Tier 0: No mobility signal	FALSE	FALSE	FALSE	FALSE	FALSE	FALSE	TRUE	CQSW-HJD1
CQSW-HJD1_1000	CQSW-HJD1_k141_1932291	SW	ANT3-DPRIME	1		None		FALSE	FALSE	FALSE	FALSE	FALSE	FALSE	Tier 0: No mobility signal	FALSE	FALSE	FALSE	FALSE	FALSE	FALSE	FALSE	CQSW-HJD1
CQSW-HJD1_1000	CQSW-HJD1_k141_1982033	SW	RSMA	1		None		FALSE	FALSE	FALSE	FALSE	FALSE	FALSE	Tier 0: No mobility signal	FALSE	FALSE	FALSE	FALSE	FALSE	FALSE	FALSE	CQSW-HJD1
CQSW-HJD1_1000	CQSW-HJD1_k141_2004254	SW	QACPB	1		None		FALSE	FALSE	FALSE	FALSE	FALSE	FALSE	Tier 0: No mobility signal	FALSE	FALSE	FALSE	FALSE	FALSE	FALSE	FALSE	CQSW-HJD1
CQSW-HJD1_1000	CQSW-HJD1_k141_2104903	SW	YAJC	1		None		FALSE	FALSE	FALSE	FALSE	FALSE	FALSE	Tier 0: No mobility signal	FALSE	FALSE	FALSE	FALSE	FALSE	FALSE	FALSE	CQSW-HJD1
CQSW-HJD1_1000	CQSW-HJD1_k141_2234495	SW	RSMA	1		None		FALSE	FALSE	FALSE	FALSE	FALSE	FALSE	Tier 0: No mobility signal	FALSE	FALSE	FALSE	FALSE	FALSE	FALSE	FALSE	CQSW-HJD1
CQSW-HJD1_1000	CQSW-HJD1_k141_228893	SW	ANT3-DPRIME	1		None		FALSE	FALSE	FALSE	FALSE	FALSE	FALSE	Tier 0: No mobility signal	FALSE	FALSE	FALSE	FALSE	FALSE	FALSE	FALSE	CQSW-HJD1
CQSW-HJD1_1000	CQSW-HJD1_k141_2304326	SW	RBPA	1		None		FALSE	FALSE	FALSE	FALSE	FALSE	FALSE	Tier 0: No mobility signal	FALSE	FALSE	FALSE	FALSE	FALSE	FALSE	FALSE	CQSW-HJD1
CQSW-HJD1_1000	CQSW-HJD1_k141_234634	SW	FLOR;TETG	2		None		FALSE	FALSE	FALSE	FALSE	FALSE	FALSE	Tier 0: No mobility signal	FALSE	FALSE	FALSE	FALSE	FALSE	FALSE	FALSE	CQSW-HJD1
CQSW-HJD1_1000	CQSW-HJD1_k141_2451485	SW	AAC6-PRIME;CAT;QACF	3		None	Conjugation/T4SS	FALSE	TRUE	TRUE	FALSE	FALSE	FALSE	Tier 3: Conjugation-enabled	TRUE	FALSE	FALSE	FALSE	FALSE	FALSE	FALSE	CQSW-HJD1
CQSW-HJD1_1000	CQSW-HJD1_k141_2631590	SW	UGD	1		None		FALSE	FALSE	FALSE	FALSE	FALSE	FALSE	Tier 0: No mobility signal	FALSE	FALSE	FALSE	FALSE	FALSE	FALSE	FALSE	CQSW-HJD1
CQSW-HJD1_1000	CQSW-HJD1_k141_2696542	SW	APH6;TETA	2		None		FALSE	FALSE	FALSE	FALSE	FALSE	FALSE	Tier 0: No mobility signal	FALSE	FALSE	FALSE	FALSE	FALSE	FALSE	FALSE	CQSW-HJD1
CQSW-HJD1_1000	CQSW-HJD1_k141_2735151	SW	BLAA	1		None	Replication/Initiation	FALSE	TRUE	FALSE	TRUE	FALSE	FALSE	Tier 2: Mobilizable backbone	FALSE	FALSE	TRUE	FALSE	FALSE	FALSE	FALSE	CQSW-HJD1
CQSW-HJD1_1000	CQSW-HJD1_k141_2818268	SW	MEXK	1		None		FALSE	FALSE	FALSE	FALSE	FALSE	FALSE	Tier 0: No mobility signal	FALSE	FALSE	FALSE	FALSE	FALSE	FALSE	FALSE	CQSW-HJD1
CQSW-HJD1_1000	CQSW-HJD1_k141_283766	SW	RSMA	1		None		FALSE	FALSE	FALSE	FALSE	FALSE	FALSE	Tier 0: No mobility signal	FALSE	FALSE	FALSE	FALSE	FALSE	FALSE	FALSE	CQSW-HJD1
CQSW-HJD1_1000	CQSW-HJD1_k141_3029638	SW	ADEG	1		None		FALSE	FALSE	FALSE	FALSE	FALSE	FALSE	Tier 0: No mobility signal	FALSE	FALSE	FALSE	FALSE	FALSE	FALSE	FALSE	CQSW-HJD1
CQSW-HJD1_1000	CQSW-HJD1_k141_31115	SW	ADEG	1		None		FALSE	FALSE	FALSE	FALSE	FALSE	FALSE	Tier 0: No mobility signal	FALSE	FALSE	FALSE	FALSE	FALSE	FALSE	FALSE	CQSW-HJD1
CQSW-HJD1_1000	CQSW-HJD1_k141_3142355	SW	MTRAD	1		None	Conjugation/T4SS	FALSE	TRUE	TRUE	FALSE	FALSE	FALSE	Tier 3: Conjugation-enabled	TRUE	FALSE	FALSE	FALSE	FALSE	FALSE	FALSE	CQSW-HJD1
CQSW-HJD1_1000	CQSW-HJD1_k141_32387	SW	ADEG	1		None		FALSE	FALSE	FALSE	FALSE	FALSE	FALSE	Tier 0: No mobility signal	FALSE	FALSE	FALSE	FALSE	FALSE	FALSE	FALSE	CQSW-HJD1
CQSW-HJD1_1000	CQSW-HJD1_k141_3627241	SW	MEXF	1		None		FALSE	FALSE	FALSE	FALSE	FALSE	FALSE	Tier 0: No mobility signal	FALSE	FALSE	FALSE	FALSE	FALSE	FALSE	FALSE	CQSW-HJD1
CQSW-HJD1_1000	CQSW-HJD1_k141_3735536	SW	ANT3-DPRIME;QACEDELTA1;SULI	3		None		FALSE	FALSE	FALSE	FALSE	FALSE	FALSE	Tier 0: No mobility signal	FALSE	FALSE	FALSE	FALSE	FALSE	FALSE	FALSE	CQSW-HJD1
CQSW-HJD1_1000	CQSW-HJD1_k141_3762355	SW	MEXK	1		None		FALSE	FALSE	FALSE	FALSE	FALSE	FALSE	Tier 0: No mobility signal	FALSE	FALSE	FALSE	FALSE	FALSE	FALSE	FALSE	CQSW-HJD1
CQSW-HJD1_1000	CQSW-HJD1_k141_3853740	SW	CPXAR	1		None	Conjugation/T4SS	FALSE	TRUE	TRUE	FALSE	FALSE	FALSE	Tier 3: Conjugation-enabled	TRUE	FALSE	FALSE	FALSE	FALSE	FALSE	FALSE	CQSW-HJD1
CQSW-HJD1_1000	CQSW-HJD1_k141_3886218	SW	RSMA	1		None	Other mobility	FALSE	TRUE	FALSE	FALSE	FALSE	FALSE	Tier 0: No mobility signal	FALSE	FALSE	FALSE	FALSE	FALSE	FALSE	TRUE	CQSW-HJD1
CQSW-HJD1_1000	CQSW-HJD1_k141_3892349	SW	APH3-DPRIME	1		None		FALSE	FALSE	FALSE	FALSE	FALSE	FALSE	Tier 0: No mobility signal	FALSE	FALSE	FALSE	FALSE	FALSE	FALSE	FALSE	CQSW-HJD1
CQSW-HJD1_1000	CQSW-HJD1_k141_3893580	SW	RSMA	1		None		FALSE	FALSE	FALSE	FALSE	FALSE	FALSE	Tier 0: No mobility signal	FALSE	FALSE	FALSE	FALSE	FALSE	FALSE	FALSE	CQSW-HJD1
CQSW-HJD1_1000	CQSW-HJD1_k141_3942358	SW	DFRA;EREA;OXA	3		None		FALSE	FALSE	FALSE	FALSE	FALSE	FALSE	Tier 0: No mobility signal	FALSE	FALSE	FALSE	FALSE	FALSE	FALSE	FALSE	CQSW-HJD1
CQSW-HJD1_1000	CQSW-HJD1_k141_606495	SW	SULII	1		None		FALSE	FALSE	FALSE	FALSE	FALSE	FALSE	Tier 0: No mobility signal	FALSE	FALSE	FALSE	FALSE	FALSE	FALSE	FALSE	CQSW-HJD1
CQSW-HJD1_1000	CQSW-HJD1_k141_85054	SW	ADEG	1		None		FALSE	FALSE	FALSE	FALSE	FALSE	FALSE	Tier 0: No mobility signal	FALSE	FALSE	FALSE	FALSE	FALSE	FALSE	FALSE	CQSW-HJD1
CQSW-HJD1_1000	CQSW-HJD1_k141_955132	SW	RSMA	1		None		FALSE	FALSE	FALSE	FALSE	FALSE	FALSE	Tier 0: No mobility signal	FALSE	FALSE	FALSE	FALSE	FALSE	FALSE	FALSE	CQSW-HJD1
CQSW-HSS1_1000	CQSW-HSS1_k141_1139315	SW	RSMA	1		None		FALSE	FALSE	FALSE	FALSE	FALSE	FALSE	Tier 0: No mobility signal	FALSE	FALSE	FALSE	FALSE	FALSE	FALSE	FALSE	CQSW-HSS1
CQSW-HSS1_1000	CQSW-HSS1_k141_1145767	SW	MEXT	1		None		FALSE	FALSE	FALSE	FALSE	FALSE	FALSE	Tier 0: No mobility signal	FALSE	FALSE	FALSE	FALSE	FALSE	FALSE	FALSE	CQSW-HSS1
CQSW-HSS1_1000	CQSW-HSS1_k141_1242692	SW	RSMA	1		None	Other mobility	FALSE	TRUE	FALSE	FALSE	FALSE	FALSE	Tier 0: No mobility signal	FALSE	FALSE	FALSE	FALSE	FALSE	FALSE	TRUE	CQSW-HSS1
CQSW-HSS1_1000	CQSW-HSS1_k141_1245076	SW	APH6;TETC	2		None	Replication/Initiation	FALSE	TRUE	FALSE	TRUE	FALSE	FALSE	Tier 2: Mobilizable backbone	FALSE	FALSE	TRUE	FALSE	FALSE	FALSE	FALSE	CQSW-HSS1
CQSW-HSS1_1000	CQSW-HSS1_k141_134353	SW	ANT3-DPRIME;LNUF	2		None		FALSE	FALSE	FALSE	FALSE	FALSE	FALSE	Tier 0: No mobility signal	FALSE	FALSE	FALSE	FALSE	FALSE	FALSE	FALSE	CQSW-HSS1
CQSW-HSS1_1000	CQSW-HSS1_k141_1400459	SW	QACPB	1		None	Replication/Initiation	FALSE	TRUE	FALSE	TRUE	FALSE	FALSE	Tier 2: Mobilizable backbone	FALSE	FALSE	TRUE	FALSE	FALSE	FALSE	FALSE	CQSW-HSS1
CQSW-HSS1_1000	CQSW-HSS1_k141_1424739	SW	RSMA	1		None		FALSE	FALSE	FALSE	FALSE	FALSE	FALSE	Tier 0: No mobility signal	FALSE	FALSE	FALSE	FALSE	FALSE	FALSE	FALSE	CQSW-HSS1
CQSW-HSS1_1000	CQSW-HSS1_k141_1457046	SW	RSMA	1		None		FALSE	FALSE	FALSE	FALSE	FALSE	FALSE	Tier 0: No mobility signal	FALSE	FALSE	FALSE	FALSE	FALSE	FALSE	FALSE	CQSW-HSS1
CQSW-HSS1_1000	CQSW-HSS1_k141_1616186	SW	CMX	1		None		FALSE	FALSE	FALSE	FALSE	FALSE	FALSE	Tier 0: No mobility signal	FALSE	FALSE	FALSE	FALSE	FALSE	FALSE	FALSE	CQSW-HSS1
CQSW-HSS1_1000	CQSW-HSS1_k141_1669657	SW	RSMA	1		None		FALSE	FALSE	FALSE	FALSE	FALSE	FALSE	Tier 0: No mobility signal	FALSE	FALSE	FALSE	FALSE	FALSE	FALSE	FALSE	CQSW-HSS1
CQSW-HSS1_1000	CQSW-HSS1_k141_1713457	SW	ADEJ	1		None		FALSE	FALSE	FALSE	FALSE	FALSE	FALSE	Tier 0: No mobility signal	FALSE	FALSE	FALSE	FALSE	FALSE	FALSE	FALSE	CQSW-HSS1
CQSW-HSS1_1000	CQSW-HSS1_k141_1770606	SW	RBPA	1		None		FALSE	FALSE	FALSE	FALSE	FALSE	FALSE	Tier 0: No mobility signal	FALSE	FALSE	FALSE	FALSE	FALSE	FALSE	FALSE	CQSW-HSS1
CQSW-HSS1_1000	CQSW-HSS1_k141_1809251	SW	TETW	1		None		FALSE	FALSE	FALSE	FALSE	FALSE	FALSE	Tier 0: No mobility signal	FALSE	FALSE	FALSE	FALSE	FALSE	FALSE	FALSE	CQSW-HSS1
CQSW-HSS1_1000	CQSW-HSS1_k141_1815060	SW	RSMA	1		None		FALSE	FALSE	FALSE	FALSE	FALSE	FALSE	Tier 0: No mobility signal	FALSE	FALSE	FALSE	FALSE	FALSE	FALSE	FALSE	CQSW-HSS1
CQSW-HSS1_1000	CQSW-HSS1_k141_1869170	SW	MPH	1		None		FALSE	FALSE	FALSE	FALSE	FALSE	FALSE	Tier 0: No mobility signal	FALSE	FALSE	FALSE	FALSE	FALSE	FALSE	FALSE	CQSW-HSS1
CQSW-HSS1_1000	CQSW-HSS1_k141_1895660	SW	ANT3-DPRIME;OXA	2		None		FALSE	FALSE	FALSE	FALSE	FALSE	FALSE	Tier 0: No mobility signal	FALSE	FALSE	FALSE	FALSE	FALSE	FALSE	FALSE	CQSW-HSS1
CQSW-HSS1_1000	CQSW-HSS1_k141_190075	SW	TETA	1		None		FALSE	FALSE	FALSE	FALSE	FALSE	FALSE	Tier 0: No mobility signal	FALSE	FALSE	FALSE	FALSE	FALSE	FALSE	FALSE	CQSW-HSS1
CQSW-HSS1_1000	CQSW-HSS1_k141_1925294	SW	APH3-DPRIME;APH6	2		None		FALSE	FALSE	FALSE	FALSE	FALSE	FALSE	Tier 0: No mobility signal	FALSE	FALSE	FALSE	FALSE	FALSE	FALSE	FALSE	CQSW-HSS1
CQSW-HSS1_1000	CQSW-HSS1_k141_1939214	SW	TTGB	1		None		FALSE	FALSE	FALSE	FALSE	FALSE	FALSE	Tier 0: No mobility signal	FALSE	FALSE	FALSE	FALSE	FALSE	FALSE	FALSE	CQSW-HSS1
CQSW-HSS1_1000	CQSW-HSS1_k141_2042454	SW	ANT3-DPRIME	1		None		FALSE	FALSE	FALSE	FALSE	FALSE	FALSE	Tier 0: No mobility signal	FALSE	FALSE	FALSE	FALSE	FALSE	FALSE	FALSE	CQSW-HSS1
CQSW-HSS1_1000	CQSW-HSS1_k141_2238394	SW	FLOR	1		None		FALSE	FALSE	FALSE	FALSE	FALSE	FALSE	Tier 0: No mobility signal	FALSE	FALSE	FALSE	FALSE	FALSE	FALSE	FALSE	CQSW-HSS1
CQSW-HSS1_1000	CQSW-HSS1_k141_2299700	SW	MEXF	1		None		FALSE	FALSE	FALSE	FALSE	FALSE	FALSE	Tier 0: No mobility signal	FALSE	FALSE	FALSE	FALSE	FALSE	FALSE	FALSE	CQSW-HSS1
CQSW-HSS1_1000	CQSW-HSS1_k141_2482945	SW	MEXK	1		None		FALSE	FALSE	FALSE	FALSE	FALSE	FALSE	Tier 0: No mobility signal	FALSE	FALSE	FALSE	FALSE	FALSE	FALSE	FALSE	CQSW-HSS1
CQSW-HSS1_1000	CQSW-HSS1_k141_2492152	SW	OXA	1		None		FALSE	FALSE	FALSE	FALSE	FALSE	FALSE	Tier 0: No mobility signal	FALSE	FALSE	FALSE	FALSE	FALSE	FALSE	FALSE	CQSW-HSS1
CQSW-HSS1_1000	CQSW-HSS1_k141_2521447	SW	MPHE;MSRE	2		None	Partitioning;Replication/Initiation	FALSE	TRUE	FALSE	TRUE	FALSE	FALSE	Tier 2: Mobilizable backbone	FALSE	FALSE	TRUE	TRUE	FALSE	FALSE	FALSE	CQSW-HSS1
CQSW-HSS1_1000	CQSW-HSS1_k141_2564261	SW	OXA	1		None		FALSE	FALSE	FALSE	FALSE	FALSE	FALSE	Tier 0: No mobility signal	FALSE	FALSE	FALSE	FALSE	FALSE	FALSE	FALSE	CQSW-HSS1
CQSW-HSS1_1000	CQSW-HSS1_k141_2596749	SW	MEXB	1		None		FALSE	FALSE	FALSE	FALSE	FALSE	FALSE	Tier 0: No mobility signal	FALSE	FALSE	FALSE	FALSE	FALSE	FALSE	FALSE	CQSW-HSS1
CQSW-HSS1_1000	CQSW-HSS1_k141_2596866	SW	RSMA	1		None		FALSE	FALSE	FALSE	FALSE	FALSE	FALSE	Tier 0: No mobility signal	FALSE	FALSE	FALSE	FALSE	FALSE	FALSE	FALSE	CQSW-HSS1
CQSW-HSS1_1000	CQSW-HSS1_k141_2607586	SW	MEXT	1		None		FALSE	FALSE	FALSE	FALSE	FALSE	FALSE	Tier 0: No mobility signal	FALSE	FALSE	FALSE	FALSE	FALSE	FALSE	FALSE	CQSW-HSS1
CQSW-HSS1_1000	CQSW-HSS1_k141_2626720	SW	TET39	1		None		FALSE	FALSE	FALSE	FALSE	FALSE	FALSE	Tier 0: No mobility signal	FALSE	FALSE	FALSE	FALSE	FALSE	FALSE	FALSE	CQSW-HSS1
CQSW-HSS1_1000	CQSW-HSS1_k141_2839408	SW	TTGB	1		None		FALSE	FALSE	FALSE	FALSE	FALSE	FALSE	Tier 0: No mobility signal	FALSE	FALSE	FALSE	FALSE	FALSE	FALSE	FALSE	CQSW-HSS1
CQSW-HSS1_1000	CQSW-HSS1_k141_306033	SW	RSMA	1		None		FALSE	FALSE	FALSE	FALSE	FALSE	FALSE	Tier 0: No mobility signal	FALSE	FALSE	FALSE	FALSE	FALSE	FALSE	FALSE	CQSW-HSS1
CQSW-HSS1_1000	CQSW-HSS1_k141_516347	SW	RANA	1		None		FALSE	FALSE	FALSE	FALSE	FALSE	FALSE	Tier 0: No mobility signal	FALSE	FALSE	FALSE	FALSE	FALSE	FALSE	FALSE	CQSW-HSS1
CQSW-HSS1_1000	CQSW-HSS1_k141_571547	SW	MEXK	1		None		FALSE	FALSE	FALSE	FALSE	FALSE	FALSE	Tier 0: No mobility signal	FALSE	FALSE	FALSE	FALSE	FALSE	FALSE	FALSE	CQSW-HSS1
CQSW-HSS1_1000	CQSW-HSS1_k141_618307	SW	OXA	1		None	Other mobility	FALSE	TRUE	FALSE	FALSE	FALSE	FALSE	Tier 0: No mobility signal	FALSE	FALSE	FALSE	FALSE	FALSE	FALSE	TRUE	CQSW-HSS1
CQSW-HSS1_1000	CQSW-HSS1_k141_61986	SW	YAJC	1		None		FALSE	FALSE	FALSE	FALSE	FALSE	FALSE	Tier 0: No mobility signal	FALSE	FALSE	FALSE	FALSE	FALSE	FALSE	FALSE	CQSW-HSS1
CQSW-HSS1_1000	CQSW-HSS1_k141_627167	SW	ANT3-DPRIME	1		None		FALSE	FALSE	FALSE	FALSE	FALSE	FALSE	Tier 0: No mobility signal	FALSE	FALSE	FALSE	FALSE	FALSE	FALSE	FALSE	CQSW-HSS1
CQSW-HSS1_1000	CQSW-HSS1_k141_72953	SW	ADEJ	1		None		FALSE	FALSE	FALSE	FALSE	FALSE	FALSE	Tier 0: No mobility signal	FALSE	FALSE	FALSE	FALSE	FALSE	FALSE	FALSE	CQSW-HSS1
CQSW-HSS1_1000	CQSW-HSS1_k141_811961	SW	RSMA	1		None		FALSE	FALSE	FALSE	FALSE	FALSE	FALSE	Tier 0: No mobility signal	FALSE	FALSE	FALSE	FALSE	FALSE	FALSE	FALSE	CQSW-HSS1
CQSW-HSS1_1000	CQSW-HSS1_k141_955917	SW	RSMA	1		None		FALSE	FALSE	FALSE	FALSE	FALSE	FALSE	Tier 0: No mobility signal	FALSE	FALSE	FALSE	FALSE	FALSE	FALSE	FALSE	CQSW-HSS1
CQSW-JZ1_1000	CQSW-JZ1_k141_1104563	SW	QACG	1		None		FALSE	FALSE	FALSE	FALSE	FALSE	FALSE	Tier 0: No mobility signal	FALSE	FALSE	FALSE	FALSE	FALSE	FALSE	FALSE	CQSW-JZ1
CQSW-JZ1_1000	CQSW-JZ1_k141_1262088	SW	ANT3-DPRIME;QACEDELTA1;SULI	3		None		FALSE	FALSE	FALSE	FALSE	FALSE	FALSE	Tier 0: No mobility signal	FALSE	FALSE	FALSE	FALSE	FALSE	FALSE	FALSE	CQSW-JZ1
CQSW-JZ1_1000	CQSW-JZ1_k141_1470692	SW	ANT3-DPRIME	1		None		FALSE	FALSE	FALSE	FALSE	FALSE	FALSE	Tier 0: No mobility signal	FALSE	FALSE	FALSE	FALSE	FALSE	FALSE	FALSE	CQSW-JZ1
CQSW-JZ1_1000	CQSW-JZ1_k141_1483326	SW	MOX	1		None		FALSE	FALSE	FALSE	FALSE	FALSE	FALSE	Tier 0: No mobility signal	FALSE	FALSE	FALSE	FALSE	FALSE	FALSE	FALSE	CQSW-JZ1
CQSW-JZ1_1000	CQSW-JZ1_k141_155889	SW	MEXK	1		None	Replication/Initiation	FALSE	TRUE	FALSE	TRUE	FALSE	FALSE	Tier 2: Mobilizable backbone	FALSE	FALSE	TRUE	FALSE	FALSE	FALSE	FALSE	CQSW-JZ1
CQSW-JZ1_1000	CQSW-JZ1_k141_1790370	SW	RSMA	1		None		FALSE	FALSE	FALSE	FALSE	FALSE	FALSE	Tier 0: No mobility signal	FALSE	FALSE	FALSE	FALSE	FALSE	FALSE	FALSE	CQSW-JZ1
CQSW-JZ1_1000	CQSW-JZ1_k141_1831245	SW	RSMA	1		None		FALSE	FALSE	FALSE	FALSE	FALSE	FALSE	Tier 0: No mobility signal	FALSE	FALSE	FALSE	FALSE	FALSE	FALSE	FALSE	CQSW-JZ1
CQSW-JZ1_1000	CQSW-JZ1_k141_188752	SW	MDTB	1		None		FALSE	FALSE	FALSE	FALSE	FALSE	FALSE	Tier 0: No mobility signal	FALSE	FALSE	FALSE	FALSE	FALSE	FALSE	FALSE	CQSW-JZ1
CQSW-JZ1_1000	CQSW-JZ1_k141_2112482	SW	RSMA	1		None	Conjugation/T4SS;Other mobility	FALSE	TRUE	TRUE	FALSE	FALSE	FALSE	Tier 3: Conjugation-enabled	TRUE	FALSE	FALSE	FALSE	FALSE	FALSE	TRUE	CQSW-JZ1
CQSW-JZ1_1000	CQSW-JZ1_k141_2189302	SW	SULI	1		None		FALSE	FALSE	FALSE	FALSE	FALSE	FALSE	Tier 0: No mobility signal	FALSE	FALSE	FALSE	FALSE	FALSE	FALSE	FALSE	CQSW-JZ1
CQSW-JZ1_1000	CQSW-JZ1_k141_2227152	SW	QACPB	1		None		FALSE	FALSE	FALSE	FALSE	FALSE	FALSE	Tier 0: No mobility signal	FALSE	FALSE	FALSE	FALSE	FALSE	FALSE	FALSE	CQSW-JZ1
CQSW-JZ1_1000	CQSW-JZ1_k141_2479973	SW	IMP;QACL	2		None		FALSE	FALSE	FALSE	FALSE	FALSE	FALSE	Tier 0: No mobility signal	FALSE	FALSE	FALSE	FALSE	FALSE	FALSE	FALSE	CQSW-JZ1
CQSW-JZ1_1000	CQSW-JZ1_k141_378585	SW	DFRB	1		None		FALSE	FALSE	FALSE	FALSE	FALSE	FALSE	Tier 0: No mobility signal	FALSE	FALSE	FALSE	FALSE	FALSE	FALSE	FALSE	CQSW-JZ1
CQSW-JZ1_1000	CQSW-JZ1_k141_758690	SW	ADEG	1		None		FALSE	FALSE	FALSE	FALSE	FALSE	FALSE	Tier 0: No mobility signal	FALSE	FALSE	FALSE	FALSE	FALSE	FALSE	FALSE	CQSW-JZ1
CQSW-JZ1_1000	CQSW-JZ1_k141_897935	SW	BLAA	1		None	Replication/Initiation	FALSE	TRUE	FALSE	TRUE	FALSE	FALSE	Tier 2: Mobilizable backbone	FALSE	FALSE	TRUE	FALSE	FALSE	FALSE	FALSE	CQSW-JZ1
CQSW-LT1_1000	CQSW-LT1_k141_1071062	SW	ANT3-DPRIME	1		None		FALSE	FALSE	FALSE	FALSE	FALSE	FALSE	Tier 0: No mobility signal	FALSE	FALSE	FALSE	FALSE	FALSE	FALSE	FALSE	CQSW-LT1
CQSW-LT1_1000	CQSW-LT1_k141_1799607	SW	RSMA	1		None		FALSE	FALSE	FALSE	FALSE	FALSE	FALSE	Tier 0: No mobility signal	FALSE	FALSE	FALSE	FALSE	FALSE	FALSE	FALSE	CQSW-LT1
CQSW-LZW1_1000	CQSW-LZW1_k141_1010268	SW	CARB	1		None		FALSE	FALSE	FALSE	FALSE	FALSE	FALSE	Tier 0: No mobility signal	FALSE	FALSE	FALSE	FALSE	FALSE	FALSE	FALSE	CQSW-LZW1
CQSW-LZW1_1000	CQSW-LZW1_k141_1159227	SW	MEXE;MEXF	2		None		FALSE	FALSE	FALSE	FALSE	FALSE	FALSE	Tier 0: No mobility signal	FALSE	FALSE	FALSE	FALSE	FALSE	FALSE	FALSE	CQSW-LZW1
CQSW-LZW1_1000	CQSW-LZW1_k141_1206552	SW	RSMA	1		None	Integration/Recombination;Other mobility;Replication/Initiation	FALSE	TRUE	FALSE	TRUE	TRUE	FALSE	Tier 2: Mobilizable backbone	FALSE	FALSE	TRUE	FALSE	TRUE	FALSE	TRUE	CQSW-LZW1
CQSW-LZW1_1000	CQSW-LZW1_k141_1294751	SW	ANT3-DPRIME;OXA	2		None		FALSE	FALSE	FALSE	FALSE	FALSE	FALSE	Tier 0: No mobility signal	FALSE	FALSE	FALSE	FALSE	FALSE	FALSE	FALSE	CQSW-LZW1
CQSW-LZW1_1000	CQSW-LZW1_k141_1356185	SW	MEXK	1		None		FALSE	FALSE	FALSE	FALSE	FALSE	FALSE	Tier 0: No mobility signal	FALSE	FALSE	FALSE	FALSE	FALSE	FALSE	FALSE	CQSW-LZW1
CQSW-LZW1_1000	CQSW-LZW1_k141_137254	SW	ADEJ	1		None		FALSE	FALSE	FALSE	FALSE	FALSE	FALSE	Tier 0: No mobility signal	FALSE	FALSE	FALSE	FALSE	FALSE	FALSE	FALSE	CQSW-LZW1
CQSW-LZW1_1000	CQSW-LZW1_k141_1395671	SW	APH6;TETA	2		None		FALSE	FALSE	FALSE	FALSE	FALSE	FALSE	Tier 0: No mobility signal	FALSE	FALSE	FALSE	FALSE	FALSE	FALSE	FALSE	CQSW-LZW1
CQSW-LZW1_1000	CQSW-LZW1_k141_1507449	SW	TET39	1		None		FALSE	FALSE	FALSE	FALSE	FALSE	FALSE	Tier 0: No mobility signal	FALSE	FALSE	FALSE	FALSE	FALSE	FALSE	FALSE	CQSW-LZW1
CQSW-LZW1_1000	CQSW-LZW1_k141_1554353	SW	ANT3-DPRIME	1		None		FALSE	FALSE	FALSE	FALSE	FALSE	FALSE	Tier 0: No mobility signal	FALSE	FALSE	FALSE	FALSE	FALSE	FALSE	FALSE	CQSW-LZW1
CQSW-LZW1_1000	CQSW-LZW1_k141_1567043	SW	EMHC	1		None		FALSE	FALSE	FALSE	FALSE	FALSE	FALSE	Tier 0: No mobility signal	FALSE	FALSE	FALSE	FALSE	FALSE	FALSE	FALSE	CQSW-LZW1
CQSW-LZW1_1000	CQSW-LZW1_k141_1842145	SW	MEXK	1		None		FALSE	FALSE	FALSE	FALSE	FALSE	FALSE	Tier 0: No mobility signal	FALSE	FALSE	FALSE	FALSE	FALSE	FALSE	FALSE	CQSW-LZW1
CQSW-LZW1_1000	CQSW-LZW1_k141_2053076	SW	ANT3-DPRIME	1		None		FALSE	FALSE	FALSE	FALSE	FALSE	FALSE	Tier 0: No mobility signal	FALSE	FALSE	FALSE	FALSE	FALSE	FALSE	FALSE	CQSW-LZW1
CQSW-LZW1_1000	CQSW-LZW1_k141_2115010	SW	MEXT	1		None		FALSE	FALSE	FALSE	FALSE	FALSE	FALSE	Tier 0: No mobility signal	FALSE	FALSE	FALSE	FALSE	FALSE	FALSE	FALSE	CQSW-LZW1
CQSW-LZW1_1000	CQSW-LZW1_k141_2126502	SW	MEXF	1		None		FALSE	FALSE	FALSE	FALSE	FALSE	FALSE	Tier 0: No mobility signal	FALSE	FALSE	FALSE	FALSE	FALSE	FALSE	FALSE	CQSW-LZW1
CQSW-LZW1_1000	CQSW-LZW1_k141_2263158	SW	AAC6-PRIME;CAT;QACL	3		None		FALSE	FALSE	FALSE	FALSE	FALSE	FALSE	Tier 0: No mobility signal	FALSE	FALSE	FALSE	FALSE	FALSE	FALSE	FALSE	CQSW-LZW1
CQSW-LZW1_1000	CQSW-LZW1_k141_249481	SW	RSMA	1		None		FALSE	FALSE	FALSE	FALSE	FALSE	FALSE	Tier 0: No mobility signal	FALSE	FALSE	FALSE	FALSE	FALSE	FALSE	FALSE	CQSW-LZW1
CQSW-LZW1_1000	CQSW-LZW1_k141_312392	SW	SULII	1		None		FALSE	FALSE	FALSE	FALSE	FALSE	FALSE	Tier 0: No mobility signal	FALSE	FALSE	FALSE	FALSE	FALSE	FALSE	FALSE	CQSW-LZW1
CQSW-LZW1_1000	CQSW-LZW1_k141_350953	SW	DFRA	1		None		FALSE	FALSE	FALSE	FALSE	FALSE	FALSE	Tier 0: No mobility signal	FALSE	FALSE	FALSE	FALSE	FALSE	FALSE	FALSE	CQSW-LZW1
CQSW-LZW1_1000	CQSW-LZW1_k141_413270	SW	MTRAD	1		None		FALSE	FALSE	FALSE	FALSE	FALSE	FALSE	Tier 0: No mobility signal	FALSE	FALSE	FALSE	FALSE	FALSE	FALSE	FALSE	CQSW-LZW1
CQSW-LZW1_1000	CQSW-LZW1_k141_561578	SW	EMHC;TTGB	2		None		FALSE	FALSE	FALSE	FALSE	FALSE	FALSE	Tier 0: No mobility signal	FALSE	FALSE	FALSE	FALSE	FALSE	FALSE	FALSE	CQSW-LZW1
CQSW-LZW1_1000	CQSW-LZW1_k141_684408	SW	TETC	1		None	Replication/Initiation	FALSE	TRUE	FALSE	TRUE	FALSE	FALSE	Tier 2: Mobilizable backbone	FALSE	FALSE	TRUE	FALSE	FALSE	FALSE	FALSE	CQSW-LZW1
CQSW-LZW1_1000	CQSW-LZW1_k141_762142	SW	MEXK	1		None		FALSE	FALSE	FALSE	FALSE	FALSE	FALSE	Tier 0: No mobility signal	FALSE	FALSE	FALSE	FALSE	FALSE	FALSE	FALSE	CQSW-LZW1
CQSW-LZW1_1000	CQSW-LZW1_k141_76878	SW	AMRB	1		None		FALSE	FALSE	FALSE	FALSE	FALSE	FALSE	Tier 0: No mobility signal	FALSE	FALSE	FALSE	FALSE	FALSE	FALSE	FALSE	CQSW-LZW1
CQSW-LZW1_1000	CQSW-LZW1_k141_784494	SW	MEXT	1		None		FALSE	FALSE	FALSE	FALSE	FALSE	FALSE	Tier 0: No mobility signal	FALSE	FALSE	FALSE	FALSE	FALSE	FALSE	FALSE	CQSW-LZW1
CQSW-LZW1_1000	CQSW-LZW1_k141_785087	SW	DFRA;EREA;OXA	3		None		FALSE	FALSE	FALSE	FALSE	FALSE	FALSE	Tier 0: No mobility signal	FALSE	FALSE	FALSE	FALSE	FALSE	FALSE	FALSE	CQSW-LZW1
CQSW-LZW1_1000	CQSW-LZW1_k141_796605	SW	MEXT	1		None		FALSE	FALSE	FALSE	FALSE	FALSE	FALSE	Tier 0: No mobility signal	FALSE	FALSE	FALSE	FALSE	FALSE	FALSE	FALSE	CQSW-LZW1
CQSW-LZW1_1000	CQSW-LZW1_k141_885038	SW	ADEJ	1		None		FALSE	FALSE	FALSE	FALSE	FALSE	FALSE	Tier 0: No mobility signal	FALSE	FALSE	FALSE	FALSE	FALSE	FALSE	FALSE	CQSW-LZW1
CQSW-LZW1_1000	CQSW-LZW1_k141_947702	SW	ADEG	1		None		FALSE	FALSE	FALSE	FALSE	FALSE	FALSE	Tier 0: No mobility signal	FALSE	FALSE	FALSE	FALSE	FALSE	FALSE	FALSE	CQSW-LZW1
CQSW-RQdn1_1000	CQSW-RQdn1_k141_1011412	SW	ANT3-DPRIME;OXA	2		None		FALSE	FALSE	FALSE	FALSE	FALSE	FALSE	Tier 0: No mobility signal	FALSE	FALSE	FALSE	FALSE	FALSE	FALSE	FALSE	CQSW-RQdn1
CQSW-RQdn1_1000	CQSW-RQdn1_k141_1015582	SW	QACEDELTA1;SULI	2	IS6	IS		TRUE	FALSE	FALSE	FALSE	FALSE	FALSE	Tier 1: Transposition-dominated	FALSE	FALSE	FALSE	FALSE	FALSE	FALSE	FALSE	CQSW-RQdn1
CQSW-RQdn1_1000	CQSW-RQdn1_k141_1028553	SW	TETX	1		None		FALSE	FALSE	FALSE	FALSE	FALSE	FALSE	Tier 0: No mobility signal	FALSE	FALSE	FALSE	FALSE	FALSE	FALSE	FALSE	CQSW-RQdn1
CQSW-RQdn1_1000	CQSW-RQdn1_k141_1039859	SW	TET59	1		None		FALSE	FALSE	FALSE	FALSE	FALSE	FALSE	Tier 0: No mobility signal	FALSE	FALSE	FALSE	FALSE	FALSE	FALSE	FALSE	CQSW-RQdn1
CQSW-RQdn1_1000	CQSW-RQdn1_k141_1051368	SW	MEXF	1		None		FALSE	FALSE	FALSE	FALSE	FALSE	FALSE	Tier 0: No mobility signal	FALSE	FALSE	FALSE	FALSE	FALSE	FALSE	FALSE	CQSW-RQdn1
CQSW-RQdn1_1000	CQSW-RQdn1_k141_1072093	SW	FLOR;TETG	2		None	Conjugation/T4SS	FALSE	TRUE	TRUE	FALSE	FALSE	FALSE	Tier 3: Conjugation-enabled	TRUE	FALSE	FALSE	FALSE	FALSE	FALSE	FALSE	CQSW-RQdn1
CQSW-RQdn1_1000	CQSW-RQdn1_k141_1084054	SW	TETV	1		None		FALSE	FALSE	FALSE	FALSE	FALSE	FALSE	Tier 0: No mobility signal	FALSE	FALSE	FALSE	FALSE	FALSE	FALSE	FALSE	CQSW-RQdn1
CQSW-RQdn1_1000	CQSW-RQdn1_k141_1097462	SW	RSMA	1		None		FALSE	FALSE	FALSE	FALSE	FALSE	FALSE	Tier 0: No mobility signal	FALSE	FALSE	FALSE	FALSE	FALSE	FALSE	FALSE	CQSW-RQdn1
CQSW-RQdn1_1000	CQSW-RQdn1_k141_1127988	SW	ESTD	1		None		FALSE	FALSE	FALSE	FALSE	FALSE	FALSE	Tier 0: No mobility signal	FALSE	FALSE	FALSE	FALSE	FALSE	FALSE	FALSE	CQSW-RQdn1
CQSW-RQdn1_1000	CQSW-RQdn1_k141_1147452	SW	MEXK	1		None		FALSE	FALSE	FALSE	FALSE	FALSE	FALSE	Tier 0: No mobility signal	FALSE	FALSE	FALSE	FALSE	FALSE	FALSE	FALSE	CQSW-RQdn1
CQSW-RQdn1_1000	CQSW-RQdn1_k141_1153942	SW	MEXK	1		None		FALSE	FALSE	FALSE	FALSE	FALSE	FALSE	Tier 0: No mobility signal	FALSE	FALSE	FALSE	FALSE	FALSE	FALSE	FALSE	CQSW-RQdn1
CQSW-RQdn1_1000	CQSW-RQdn1_k141_1185229	SW	ADEK	1		None		FALSE	FALSE	FALSE	FALSE	FALSE	FALSE	Tier 0: No mobility signal	FALSE	FALSE	FALSE	FALSE	FALSE	FALSE	FALSE	CQSW-RQdn1
CQSW-RQdn1_1000	CQSW-RQdn1_k141_1211324	SW	FLOR	1		None	Conjugation/T4SS	FALSE	TRUE	TRUE	FALSE	FALSE	FALSE	Tier 3: Conjugation-enabled	TRUE	FALSE	FALSE	FALSE	FALSE	FALSE	FALSE	CQSW-RQdn1
CQSW-RQdn1_1000	CQSW-RQdn1_k141_1228950	SW	TTGB;TTGC	2		None		FALSE	FALSE	FALSE	FALSE	FALSE	FALSE	Tier 0: No mobility signal	FALSE	FALSE	FALSE	FALSE	FALSE	FALSE	FALSE	CQSW-RQdn1
CQSW-RQdn1_1000	CQSW-RQdn1_k141_1229548	SW	MEXK	1		None		FALSE	FALSE	FALSE	FALSE	FALSE	FALSE	Tier 0: No mobility signal	FALSE	FALSE	FALSE	FALSE	FALSE	FALSE	FALSE	CQSW-RQdn1
CQSW-RQdn1_1000	CQSW-RQdn1_k141_123366	SW	MEXE;MEXF	2		None		FALSE	FALSE	FALSE	FALSE	FALSE	FALSE	Tier 0: No mobility signal	FALSE	FALSE	FALSE	FALSE	FALSE	FALSE	FALSE	CQSW-RQdn1
CQSW-RQdn1_1000	CQSW-RQdn1_k141_1279476	SW	LNUF	1		None		FALSE	FALSE	FALSE	FALSE	FALSE	FALSE	Tier 0: No mobility signal	FALSE	FALSE	FALSE	FALSE	FALSE	FALSE	FALSE	CQSW-RQdn1
CQSW-RQdn1_1000	CQSW-RQdn1_k141_1292150	SW	OXA	1		None		FALSE	FALSE	FALSE	FALSE	FALSE	FALSE	Tier 0: No mobility signal	FALSE	FALSE	FALSE	FALSE	FALSE	FALSE	FALSE	CQSW-RQdn1
CQSW-RQdn1_1000	CQSW-RQdn1_k141_1305847	SW	CPXAR	1		None	Conjugation/T4SS	FALSE	TRUE	TRUE	FALSE	FALSE	FALSE	Tier 3: Conjugation-enabled	TRUE	FALSE	FALSE	FALSE	FALSE	FALSE	FALSE	CQSW-RQdn1
CQSW-RQdn1_1000	CQSW-RQdn1_k141_1312592	SW	TTGC	1		None		FALSE	FALSE	FALSE	FALSE	FALSE	FALSE	Tier 0: No mobility signal	FALSE	FALSE	FALSE	FALSE	FALSE	FALSE	FALSE	CQSW-RQdn1
CQSW-RQdn1_1000	CQSW-RQdn1_k141_1338143	SW	MEXB	1		None		FALSE	FALSE	FALSE	FALSE	FALSE	FALSE	Tier 0: No mobility signal	FALSE	FALSE	FALSE	FALSE	FALSE	FALSE	FALSE	CQSW-RQdn1
CQSW-RQdn1_1000	CQSW-RQdn1_k141_1353491	SW	CPXAR	1		None	Conjugation/T4SS	FALSE	TRUE	TRUE	FALSE	FALSE	FALSE	Tier 3: Conjugation-enabled	TRUE	FALSE	FALSE	FALSE	FALSE	FALSE	FALSE	CQSW-RQdn1
CQSW-RQdn1_1000	CQSW-RQdn1_k141_1366685	SW	MEXF	1		None		FALSE	FALSE	FALSE	FALSE	FALSE	FALSE	Tier 0: No mobility signal	FALSE	FALSE	FALSE	FALSE	FALSE	FALSE	FALSE	CQSW-RQdn1
CQSW-RQdn1_1000	CQSW-RQdn1_k141_1373281	SW	SULII	1		None	Replication/Initiation	FALSE	TRUE	FALSE	TRUE	FALSE	FALSE	Tier 2: Mobilizable backbone	FALSE	FALSE	TRUE	FALSE	FALSE	FALSE	FALSE	CQSW-RQdn1
CQSW-RQdn1_1000	CQSW-RQdn1_k141_1383306	SW	OPRN	1		None		FALSE	FALSE	FALSE	FALSE	FALSE	FALSE	Tier 0: No mobility signal	FALSE	FALSE	FALSE	FALSE	FALSE	FALSE	FALSE	CQSW-RQdn1
CQSW-RQdn1_1000	CQSW-RQdn1_k141_1383797	SW	MEXB	1		None		FALSE	FALSE	FALSE	FALSE	FALSE	FALSE	Tier 0: No mobility signal	FALSE	FALSE	FALSE	FALSE	FALSE	FALSE	FALSE	CQSW-RQdn1
CQSW-RQdn1_1000	CQSW-RQdn1_k141_1388882	SW	ERMF	1		None		FALSE	FALSE	FALSE	FALSE	FALSE	FALSE	Tier 0: No mobility signal	FALSE	FALSE	FALSE	FALSE	FALSE	FALSE	FALSE	CQSW-RQdn1
CQSW-RQdn1_1000	CQSW-RQdn1_k141_1400940	SW	ADEJ	1		None		FALSE	FALSE	FALSE	FALSE	FALSE	FALSE	Tier 0: No mobility signal	FALSE	FALSE	FALSE	FALSE	FALSE	FALSE	FALSE	CQSW-RQdn1
CQSW-RQdn1_1000	CQSW-RQdn1_k141_1495296	SW	CAU	1		None		FALSE	FALSE	FALSE	FALSE	FALSE	FALSE	Tier 0: No mobility signal	FALSE	FALSE	FALSE	FALSE	FALSE	FALSE	FALSE	CQSW-RQdn1
CQSW-RQdn1_1000	CQSW-RQdn1_k141_1496016	SW	TET39	1		None	Other mobility	FALSE	TRUE	FALSE	FALSE	FALSE	FALSE	Tier 0: No mobility signal	FALSE	FALSE	FALSE	FALSE	FALSE	FALSE	TRUE	CQSW-RQdn1
CQSW-RQdn1_1000	CQSW-RQdn1_k141_1501996	SW	ABEM	1		None		FALSE	FALSE	FALSE	FALSE	FALSE	FALSE	Tier 0: No mobility signal	FALSE	FALSE	FALSE	FALSE	FALSE	FALSE	FALSE	CQSW-RQdn1
CQSW-RQdn1_1000	CQSW-RQdn1_k141_1503670	SW	RSC	1		None		FALSE	FALSE	FALSE	FALSE	FALSE	FALSE	Tier 0: No mobility signal	FALSE	FALSE	FALSE	FALSE	FALSE	FALSE	FALSE	CQSW-RQdn1
CQSW-RQdn1_1000	CQSW-RQdn1_k141_1526037	SW	YAJC	1		None		FALSE	FALSE	FALSE	FALSE	FALSE	FALSE	Tier 0: No mobility signal	FALSE	FALSE	FALSE	FALSE	FALSE	FALSE	FALSE	CQSW-RQdn1
CQSW-RQdn1_1000	CQSW-RQdn1_k141_1622199	SW	RSMA	1		None	Other mobility;Replication/Initiation	FALSE	TRUE	FALSE	TRUE	FALSE	FALSE	Tier 2: Mobilizable backbone	FALSE	FALSE	TRUE	FALSE	FALSE	FALSE	TRUE	CQSW-RQdn1
CQSW-RQdn1_1000	CQSW-RQdn1_k141_1638734	SW	MPHA	1		None		FALSE	FALSE	FALSE	FALSE	FALSE	FALSE	Tier 0: No mobility signal	FALSE	FALSE	FALSE	FALSE	FALSE	FALSE	FALSE	CQSW-RQdn1
CQSW-RQdn1_1000	CQSW-RQdn1_k141_1643058	SW	MEXK	1		None		FALSE	FALSE	FALSE	FALSE	FALSE	FALSE	Tier 0: No mobility signal	FALSE	FALSE	FALSE	FALSE	FALSE	FALSE	FALSE	CQSW-RQdn1
CQSW-RQdn1_1000	CQSW-RQdn1_k141_165521	SW	MEXK	1		None		FALSE	FALSE	FALSE	FALSE	FALSE	FALSE	Tier 0: No mobility signal	FALSE	FALSE	FALSE	FALSE	FALSE	FALSE	FALSE	CQSW-RQdn1
CQSW-RQdn1_1000	CQSW-RQdn1_k141_168015	SW	MEXK	1		None		FALSE	FALSE	FALSE	FALSE	FALSE	FALSE	Tier 0: No mobility signal	FALSE	FALSE	FALSE	FALSE	FALSE	FALSE	FALSE	CQSW-RQdn1
CQSW-RQdn1_1000	CQSW-RQdn1_k141_1715894	SW	SMB	1		None		FALSE	FALSE	FALSE	FALSE	FALSE	FALSE	Tier 0: No mobility signal	FALSE	FALSE	FALSE	FALSE	FALSE	FALSE	FALSE	CQSW-RQdn1
CQSW-RQdn1_1000	CQSW-RQdn1_k141_1726606	SW	CAT;OXA	2		None		FALSE	FALSE	FALSE	FALSE	FALSE	FALSE	Tier 0: No mobility signal	FALSE	FALSE	FALSE	FALSE	FALSE	FALSE	FALSE	CQSW-RQdn1
CQSW-RQdn1_1000	CQSW-RQdn1_k141_1747280	SW	EMHC	1		None		FALSE	FALSE	FALSE	FALSE	FALSE	FALSE	Tier 0: No mobility signal	FALSE	FALSE	FALSE	FALSE	FALSE	FALSE	FALSE	CQSW-RQdn1
CQSW-RQdn1_1000	CQSW-RQdn1_k141_1761252	SW	YAJC	1		None		FALSE	FALSE	FALSE	FALSE	FALSE	FALSE	Tier 0: No mobility signal	FALSE	FALSE	FALSE	FALSE	FALSE	FALSE	FALSE	CQSW-RQdn1
CQSW-RQdn1_1000	CQSW-RQdn1_k141_1775645	SW	MEXF	1		None		FALSE	FALSE	FALSE	FALSE	FALSE	FALSE	Tier 0: No mobility signal	FALSE	FALSE	FALSE	FALSE	FALSE	FALSE	FALSE	CQSW-RQdn1
CQSW-RQdn1_1000	CQSW-RQdn1_k141_1797081	SW	ANT6;ERED	2		None		FALSE	FALSE	FALSE	FALSE	FALSE	FALSE	Tier 0: No mobility signal	FALSE	FALSE	FALSE	FALSE	FALSE	FALSE	FALSE	CQSW-RQdn1
CQSW-RQdn1_1000	CQSW-RQdn1_k141_179841	SW	YAJC	1		None		FALSE	FALSE	FALSE	FALSE	FALSE	FALSE	Tier 0: No mobility signal	FALSE	FALSE	FALSE	FALSE	FALSE	FALSE	FALSE	CQSW-RQdn1
CQSW-RQdn1_1000	CQSW-RQdn1_k141_1804728	SW	OPMH	1		None		FALSE	FALSE	FALSE	FALSE	FALSE	FALSE	Tier 0: No mobility signal	FALSE	FALSE	FALSE	FALSE	FALSE	FALSE	FALSE	CQSW-RQdn1
CQSW-RQdn1_1000	CQSW-RQdn1_k141_1811509	SW	MEXK	1		None		FALSE	FALSE	FALSE	FALSE	FALSE	FALSE	Tier 0: No mobility signal	FALSE	FALSE	FALSE	FALSE	FALSE	FALSE	FALSE	CQSW-RQdn1
CQSW-RQdn1_1000	CQSW-RQdn1_k141_1817708	SW	SMB	1		None		FALSE	FALSE	FALSE	FALSE	FALSE	FALSE	Tier 0: No mobility signal	FALSE	FALSE	FALSE	FALSE	FALSE	FALSE	FALSE	CQSW-RQdn1
CQSW-RQdn1_1000	CQSW-RQdn1_k141_1831023	SW	RSMA	1		None	Other mobility	FALSE	TRUE	FALSE	FALSE	FALSE	FALSE	Tier 0: No mobility signal	FALSE	FALSE	FALSE	FALSE	FALSE	FALSE	TRUE	CQSW-RQdn1
CQSW-RQdn1_1000	CQSW-RQdn1_k141_1831713	SW	ANT3-DPRIME;EREA	2		None		FALSE	FALSE	FALSE	FALSE	FALSE	FALSE	Tier 0: No mobility signal	FALSE	FALSE	FALSE	FALSE	FALSE	FALSE	FALSE	CQSW-RQdn1
CQSW-RQdn1_1000	CQSW-RQdn1_k141_1844579	SW	MEXK	1		None		FALSE	FALSE	FALSE	FALSE	FALSE	FALSE	Tier 0: No mobility signal	FALSE	FALSE	FALSE	FALSE	FALSE	FALSE	FALSE	CQSW-RQdn1
CQSW-RQdn1_1000	CQSW-RQdn1_k141_1858653	SW	MUXB	1		None		FALSE	FALSE	FALSE	FALSE	FALSE	FALSE	Tier 0: No mobility signal	FALSE	FALSE	FALSE	FALSE	FALSE	FALSE	FALSE	CQSW-RQdn1
CQSW-RQdn1_1000	CQSW-RQdn1_k141_1886341	SW	MTRAD	1		None	Other mobility	FALSE	TRUE	FALSE	FALSE	FALSE	FALSE	Tier 0: No mobility signal	FALSE	FALSE	FALSE	FALSE	FALSE	FALSE	TRUE	CQSW-RQdn1
CQSW-RQdn1_1000	CQSW-RQdn1_k141_1887610	SW	TTGB	1		None		FALSE	FALSE	FALSE	FALSE	FALSE	FALSE	Tier 0: No mobility signal	FALSE	FALSE	FALSE	FALSE	FALSE	FALSE	FALSE	CQSW-RQdn1
CQSW-RQdn1_1000	CQSW-RQdn1_k141_1905068	SW	CPS	1		None		FALSE	FALSE	FALSE	FALSE	FALSE	FALSE	Tier 0: No mobility signal	FALSE	FALSE	FALSE	FALSE	FALSE	FALSE	FALSE	CQSW-RQdn1
CQSW-RQdn1_1000	CQSW-RQdn1_k141_1918667	SW	MEXF	1		None		FALSE	FALSE	FALSE	FALSE	FALSE	FALSE	Tier 0: No mobility signal	FALSE	FALSE	FALSE	FALSE	FALSE	FALSE	FALSE	CQSW-RQdn1
CQSW-RQdn1_1000	CQSW-RQdn1_k141_1946865	SW	CPXAR	1		None	Conjugation/T4SS;Other mobility	FALSE	TRUE	TRUE	FALSE	FALSE	FALSE	Tier 3: Conjugation-enabled	TRUE	FALSE	FALSE	FALSE	FALSE	FALSE	TRUE	CQSW-RQdn1
CQSW-RQdn1_1000	CQSW-RQdn1_k141_2009052	SW	RSMA	1		None		FALSE	FALSE	FALSE	FALSE	FALSE	FALSE	Tier 0: No mobility signal	FALSE	FALSE	FALSE	FALSE	FALSE	FALSE	FALSE	CQSW-RQdn1
CQSW-RQdn1_1000	CQSW-RQdn1_k141_2019243	SW	MEXE;MEXF	2		None	Conjugation/T4SS;Other mobility	FALSE	TRUE	TRUE	FALSE	FALSE	FALSE	Tier 3: Conjugation-enabled	TRUE	FALSE	FALSE	FALSE	FALSE	FALSE	TRUE	CQSW-RQdn1
CQSW-RQdn1_1000	CQSW-RQdn1_k141_2021779	SW	AAC6-PRIME;DFRA;QACK	3		None		FALSE	FALSE	FALSE	FALSE	FALSE	FALSE	Tier 0: No mobility signal	FALSE	FALSE	FALSE	FALSE	FALSE	FALSE	FALSE	CQSW-RQdn1
CQSW-RQdn1_1000	CQSW-RQdn1_k141_2027778	SW	CEOB	1		None		FALSE	FALSE	FALSE	FALSE	FALSE	FALSE	Tier 0: No mobility signal	FALSE	FALSE	FALSE	FALSE	FALSE	FALSE	FALSE	CQSW-RQdn1
CQSW-RQdn1_1000	CQSW-RQdn1_k141_2085283	SW	RSMA	1		None		FALSE	FALSE	FALSE	FALSE	FALSE	FALSE	Tier 0: No mobility signal	FALSE	FALSE	FALSE	FALSE	FALSE	FALSE	FALSE	CQSW-RQdn1
CQSW-RQdn1_1000	CQSW-RQdn1_k141_2094697	SW	FLOR	1		None		FALSE	FALSE	FALSE	FALSE	FALSE	FALSE	Tier 0: No mobility signal	FALSE	FALSE	FALSE	FALSE	FALSE	FALSE	FALSE	CQSW-RQdn1
CQSW-RQdn1_1000	CQSW-RQdn1_k141_211335	SW	MEXF;OPRN	2		None		FALSE	FALSE	FALSE	FALSE	FALSE	FALSE	Tier 0: No mobility signal	FALSE	FALSE	FALSE	FALSE	FALSE	FALSE	FALSE	CQSW-RQdn1
CQSW-RQdn1_1000	CQSW-RQdn1_k141_2143325	SW	MEXF	1		None		FALSE	FALSE	FALSE	FALSE	FALSE	FALSE	Tier 0: No mobility signal	FALSE	FALSE	FALSE	FALSE	FALSE	FALSE	FALSE	CQSW-RQdn1
CQSW-RQdn1_1000	CQSW-RQdn1_k141_2160661	SW	YAJC	1		None		FALSE	FALSE	FALSE	FALSE	FALSE	FALSE	Tier 0: No mobility signal	FALSE	FALSE	FALSE	FALSE	FALSE	FALSE	FALSE	CQSW-RQdn1
CQSW-RQdn1_1000	CQSW-RQdn1_k141_2163357	SW	MEXB	1		None		FALSE	FALSE	FALSE	FALSE	FALSE	FALSE	Tier 0: No mobility signal	FALSE	FALSE	FALSE	FALSE	FALSE	FALSE	FALSE	CQSW-RQdn1
CQSW-RQdn1_1000	CQSW-RQdn1_k141_2167472	SW	DFRA;QNRVC	2		None		FALSE	FALSE	FALSE	FALSE	FALSE	FALSE	Tier 0: No mobility signal	FALSE	FALSE	FALSE	FALSE	FALSE	FALSE	FALSE	CQSW-RQdn1
CQSW-RQdn1_1000	CQSW-RQdn1_k141_2190579	SW	YAJC	1		None		FALSE	FALSE	FALSE	FALSE	FALSE	FALSE	Tier 0: No mobility signal	FALSE	FALSE	FALSE	FALSE	FALSE	FALSE	FALSE	CQSW-RQdn1
CQSW-RQdn1_1000	CQSW-RQdn1_k141_2190682	SW	YAJC	1		None		FALSE	FALSE	FALSE	FALSE	FALSE	FALSE	Tier 0: No mobility signal	FALSE	FALSE	FALSE	FALSE	FALSE	FALSE	FALSE	CQSW-RQdn1
CQSW-RQdn1_1000	CQSW-RQdn1_k141_2221014	SW	MEXF	1		None		FALSE	FALSE	FALSE	FALSE	FALSE	FALSE	Tier 0: No mobility signal	FALSE	FALSE	FALSE	FALSE	FALSE	FALSE	FALSE	CQSW-RQdn1
CQSW-RQdn1_1000	CQSW-RQdn1_k141_2222492	SW	CPXAR	1		None	Conjugation/T4SS	FALSE	TRUE	TRUE	FALSE	FALSE	FALSE	Tier 3: Conjugation-enabled	TRUE	FALSE	FALSE	FALSE	FALSE	FALSE	FALSE	CQSW-RQdn1
CQSW-RQdn1_1000	CQSW-RQdn1_k141_2241649	SW	MEXK	1		None	Conjugation/T4SS	FALSE	TRUE	TRUE	FALSE	FALSE	FALSE	Tier 3: Conjugation-enabled	TRUE	FALSE	FALSE	FALSE	FALSE	FALSE	FALSE	CQSW-RQdn1
CQSW-RQdn1_1000	CQSW-RQdn1_k141_2258995	SW	MEXF	1		None		FALSE	FALSE	FALSE	FALSE	FALSE	FALSE	Tier 0: No mobility signal	FALSE	FALSE	FALSE	FALSE	FALSE	FALSE	FALSE	CQSW-RQdn1
CQSW-RQdn1_1000	CQSW-RQdn1_k141_2280602	SW	TTGB	1		None		FALSE	FALSE	FALSE	FALSE	FALSE	FALSE	Tier 0: No mobility signal	FALSE	FALSE	FALSE	FALSE	FALSE	FALSE	FALSE	CQSW-RQdn1
CQSW-RQdn1_1000	CQSW-RQdn1_k141_2283045	SW	MEXF	1		None		FALSE	FALSE	FALSE	FALSE	FALSE	FALSE	Tier 0: No mobility signal	FALSE	FALSE	FALSE	FALSE	FALSE	FALSE	FALSE	CQSW-RQdn1
CQSW-RQdn1_1000	CQSW-RQdn1_k141_2292220	SW	CPXAR	1		None		FALSE	FALSE	FALSE	FALSE	FALSE	FALSE	Tier 0: No mobility signal	FALSE	FALSE	FALSE	FALSE	FALSE	FALSE	FALSE	CQSW-RQdn1
CQSW-RQdn1_1000	CQSW-RQdn1_k141_2330581	SW	TTGA	1		None		FALSE	FALSE	FALSE	FALSE	FALSE	FALSE	Tier 0: No mobility signal	FALSE	FALSE	FALSE	FALSE	FALSE	FALSE	FALSE	CQSW-RQdn1
CQSW-RQdn1_1000	CQSW-RQdn1_k141_2335679	SW	MEXK	1		None	Conjugation/T4SS;Replication/Initiation	FALSE	TRUE	TRUE	TRUE	FALSE	FALSE	Tier 3: Conjugation-enabled	TRUE	FALSE	TRUE	FALSE	FALSE	FALSE	FALSE	CQSW-RQdn1
CQSW-RQdn1_1000	CQSW-RQdn1_k141_2338435	SW	MEXK	1		None		FALSE	FALSE	FALSE	FALSE	FALSE	FALSE	Tier 0: No mobility signal	FALSE	FALSE	FALSE	FALSE	FALSE	FALSE	FALSE	CQSW-RQdn1
CQSW-RQdn1_1000	CQSW-RQdn1_k141_2345621	SW	MEXE;MEXF	2		None		FALSE	FALSE	FALSE	FALSE	FALSE	FALSE	Tier 0: No mobility signal	FALSE	FALSE	FALSE	FALSE	FALSE	FALSE	FALSE	CQSW-RQdn1
CQSW-RQdn1_1000	CQSW-RQdn1_k141_2350914	SW	MEXB	1		None		FALSE	FALSE	FALSE	FALSE	FALSE	FALSE	Tier 0: No mobility signal	FALSE	FALSE	FALSE	FALSE	FALSE	FALSE	FALSE	CQSW-RQdn1
CQSW-RQdn1_1000	CQSW-RQdn1_k141_235329	SW	YAJC	1		None		FALSE	FALSE	FALSE	FALSE	FALSE	FALSE	Tier 0: No mobility signal	FALSE	FALSE	FALSE	FALSE	FALSE	FALSE	FALSE	CQSW-RQdn1
CQSW-RQdn1_1000	CQSW-RQdn1_k141_248876	SW	MEXB	1		None		FALSE	FALSE	FALSE	FALSE	FALSE	FALSE	Tier 0: No mobility signal	FALSE	FALSE	FALSE	FALSE	FALSE	FALSE	FALSE	CQSW-RQdn1
CQSW-RQdn1_1000	CQSW-RQdn1_k141_252752	SW	MEXE;MEXF	2		None		FALSE	FALSE	FALSE	FALSE	FALSE	FALSE	Tier 0: No mobility signal	FALSE	FALSE	FALSE	FALSE	FALSE	FALSE	FALSE	CQSW-RQdn1
CQSW-RQdn1_1000	CQSW-RQdn1_k141_253905	SW	TTGA;TTGB;TTGR	3		None		FALSE	FALSE	FALSE	FALSE	FALSE	FALSE	Tier 0: No mobility signal	FALSE	FALSE	FALSE	FALSE	FALSE	FALSE	FALSE	CQSW-RQdn1
CQSW-RQdn1_1000	CQSW-RQdn1_k141_254831	SW	MEXD	1		None		FALSE	FALSE	FALSE	FALSE	FALSE	FALSE	Tier 0: No mobility signal	FALSE	FALSE	FALSE	FALSE	FALSE	FALSE	FALSE	CQSW-RQdn1
CQSW-RQdn1_1000	CQSW-RQdn1_k141_257865	SW	MEXB	1		None	Conjugation/T4SS	FALSE	TRUE	TRUE	FALSE	FALSE	FALSE	Tier 3: Conjugation-enabled	TRUE	FALSE	FALSE	FALSE	FALSE	FALSE	FALSE	CQSW-RQdn1
CQSW-RQdn1_1000	CQSW-RQdn1_k141_262840	SW	GESB	1		None		FALSE	FALSE	FALSE	FALSE	FALSE	FALSE	Tier 0: No mobility signal	FALSE	FALSE	FALSE	FALSE	FALSE	FALSE	FALSE	CQSW-RQdn1
CQSW-RQdn1_1000	CQSW-RQdn1_k141_271612	SW	AAC6-PRIME	1		None		FALSE	FALSE	FALSE	FALSE	FALSE	FALSE	Tier 0: No mobility signal	FALSE	FALSE	FALSE	FALSE	FALSE	FALSE	FALSE	CQSW-RQdn1
CQSW-RQdn1_1000	CQSW-RQdn1_k141_276295	SW	OPRN	1		None		FALSE	FALSE	FALSE	FALSE	FALSE	FALSE	Tier 0: No mobility signal	FALSE	FALSE	FALSE	FALSE	FALSE	FALSE	FALSE	CQSW-RQdn1
CQSW-RQdn1_1000	CQSW-RQdn1_k141_28649	SW	APH3-PRIME	1		composite transposon		TRUE	FALSE	FALSE	FALSE	FALSE	FALSE	Tier 1: Transposition-dominated	FALSE	FALSE	FALSE	FALSE	FALSE	FALSE	FALSE	CQSW-RQdn1
CQSW-RQdn1_1000	CQSW-RQdn1_k141_308312	SW	RSMA	1		None	Other mobility;Replication/Initiation	FALSE	TRUE	FALSE	TRUE	FALSE	FALSE	Tier 2: Mobilizable backbone	FALSE	FALSE	TRUE	FALSE	FALSE	FALSE	TRUE	CQSW-RQdn1
CQSW-RQdn1_1000	CQSW-RQdn1_k141_343781	SW	APH3-DPRIME;APH6	2	Tn3-family	Tn		TRUE	FALSE	FALSE	FALSE	FALSE	FALSE	Tier 1: Transposition-dominated	FALSE	FALSE	FALSE	FALSE	FALSE	FALSE	FALSE	CQSW-RQdn1
CQSW-RQdn1_1000	CQSW-RQdn1_k141_351711	SW	MTRAD	1		None		FALSE	FALSE	FALSE	FALSE	FALSE	FALSE	Tier 0: No mobility signal	FALSE	FALSE	FALSE	FALSE	FALSE	FALSE	FALSE	CQSW-RQdn1
CQSW-RQdn1_1000	CQSW-RQdn1_k141_380986	SW	MEXF	1		None	Conjugation/T4SS;Other mobility	FALSE	TRUE	TRUE	FALSE	FALSE	FALSE	Tier 3: Conjugation-enabled	TRUE	FALSE	FALSE	FALSE	FALSE	FALSE	TRUE	CQSW-RQdn1
CQSW-RQdn1_1000	CQSW-RQdn1_k141_386870	SW	MEXF	1		None		FALSE	FALSE	FALSE	FALSE	FALSE	FALSE	Tier 0: No mobility signal	FALSE	FALSE	FALSE	FALSE	FALSE	FALSE	FALSE	CQSW-RQdn1
CQSW-RQdn1_1000	CQSW-RQdn1_k141_390489	SW	YAJC	1		None		FALSE	FALSE	FALSE	FALSE	FALSE	FALSE	Tier 0: No mobility signal	FALSE	FALSE	FALSE	FALSE	FALSE	FALSE	FALSE	CQSW-RQdn1
CQSW-RQdn1_1000	CQSW-RQdn1_k141_391806	SW	SMR	1		None		FALSE	FALSE	FALSE	FALSE	FALSE	FALSE	Tier 0: No mobility signal	FALSE	FALSE	FALSE	FALSE	FALSE	FALSE	FALSE	CQSW-RQdn1
CQSW-RQdn1_1000	CQSW-RQdn1_k141_40686	SW	AAC6-PRIME;OXA	2		None		FALSE	FALSE	FALSE	FALSE	FALSE	FALSE	Tier 0: No mobility signal	FALSE	FALSE	FALSE	FALSE	FALSE	FALSE	FALSE	CQSW-RQdn1
CQSW-RQdn1_1000	CQSW-RQdn1_k141_41568	SW	MEXF	1		None		FALSE	FALSE	FALSE	FALSE	FALSE	FALSE	Tier 0: No mobility signal	FALSE	FALSE	FALSE	FALSE	FALSE	FALSE	FALSE	CQSW-RQdn1
CQSW-RQdn1_1000	CQSW-RQdn1_k141_432656	SW	YAJC	1		None		FALSE	FALSE	FALSE	FALSE	FALSE	FALSE	Tier 0: No mobility signal	FALSE	FALSE	FALSE	FALSE	FALSE	FALSE	FALSE	CQSW-RQdn1
CQSW-RQdn1_1000	CQSW-RQdn1_k141_463518	SW	RSMA	1		None		FALSE	FALSE	FALSE	FALSE	FALSE	FALSE	Tier 0: No mobility signal	FALSE	FALSE	FALSE	FALSE	FALSE	FALSE	FALSE	CQSW-RQdn1
CQSW-RQdn1_1000	CQSW-RQdn1_k141_472220	SW	MEXK	1		None		FALSE	FALSE	FALSE	FALSE	FALSE	FALSE	Tier 0: No mobility signal	FALSE	FALSE	FALSE	FALSE	FALSE	FALSE	FALSE	CQSW-RQdn1
CQSW-RQdn1_1000	CQSW-RQdn1_k141_508201	SW	MEXK	1		None		FALSE	FALSE	FALSE	FALSE	FALSE	FALSE	Tier 0: No mobility signal	FALSE	FALSE	FALSE	FALSE	FALSE	FALSE	FALSE	CQSW-RQdn1
CQSW-RQdn1_1000	CQSW-RQdn1_k141_515567	SW	RSMA	1		None		FALSE	FALSE	FALSE	FALSE	FALSE	FALSE	Tier 0: No mobility signal	FALSE	FALSE	FALSE	FALSE	FALSE	FALSE	FALSE	CQSW-RQdn1
CQSW-RQdn1_1000	CQSW-RQdn1_k141_521511	SW	MEXF	1		None		FALSE	FALSE	FALSE	FALSE	FALSE	FALSE	Tier 0: No mobility signal	FALSE	FALSE	FALSE	FALSE	FALSE	FALSE	FALSE	CQSW-RQdn1
CQSW-RQdn1_1000	CQSW-RQdn1_k141_534447	SW	SMR	1		None		FALSE	FALSE	FALSE	FALSE	FALSE	FALSE	Tier 0: No mobility signal	FALSE	FALSE	FALSE	FALSE	FALSE	FALSE	FALSE	CQSW-RQdn1
CQSW-RQdn1_1000	CQSW-RQdn1_k141_534811	SW	MEXK	1		None		FALSE	FALSE	FALSE	FALSE	FALSE	FALSE	Tier 0: No mobility signal	FALSE	FALSE	FALSE	FALSE	FALSE	FALSE	FALSE	CQSW-RQdn1
CQSW-RQdn1_1000	CQSW-RQdn1_k141_5349	SW	ADEI	1		None		FALSE	FALSE	FALSE	FALSE	FALSE	FALSE	Tier 0: No mobility signal	FALSE	FALSE	FALSE	FALSE	FALSE	FALSE	FALSE	CQSW-RQdn1
CQSW-RQdn1_1000	CQSW-RQdn1_k141_591163	SW	OQXB	1		None		FALSE	FALSE	FALSE	FALSE	FALSE	FALSE	Tier 0: No mobility signal	FALSE	FALSE	FALSE	FALSE	FALSE	FALSE	FALSE	CQSW-RQdn1
CQSW-RQdn1_1000	CQSW-RQdn1_k141_596622	SW	MEXB	1		None		FALSE	FALSE	FALSE	FALSE	FALSE	FALSE	Tier 0: No mobility signal	FALSE	FALSE	FALSE	FALSE	FALSE	FALSE	FALSE	CQSW-RQdn1
CQSW-RQdn1_1000	CQSW-RQdn1_k141_65934	SW	MEXK	1		None		FALSE	FALSE	FALSE	FALSE	FALSE	FALSE	Tier 0: No mobility signal	FALSE	FALSE	FALSE	FALSE	FALSE	FALSE	FALSE	CQSW-RQdn1
CQSW-RQdn1_1000	CQSW-RQdn1_k141_663945	SW	ERED	1		None		FALSE	FALSE	FALSE	FALSE	FALSE	FALSE	Tier 0: No mobility signal	FALSE	FALSE	FALSE	FALSE	FALSE	FALSE	FALSE	CQSW-RQdn1
CQSW-RQdn1_1000	CQSW-RQdn1_k141_72953	SW	MEXD1	1		None		FALSE	FALSE	FALSE	FALSE	FALSE	FALSE	Tier 0: No mobility signal	FALSE	FALSE	FALSE	FALSE	FALSE	FALSE	FALSE	CQSW-RQdn1
CQSW-RQdn1_1000	CQSW-RQdn1_k141_731404	SW	CEOB	1		None		FALSE	FALSE	FALSE	FALSE	FALSE	FALSE	Tier 0: No mobility signal	FALSE	FALSE	FALSE	FALSE	FALSE	FALSE	FALSE	CQSW-RQdn1
CQSW-RQdn1_1000	CQSW-RQdn1_k141_766950	SW	ANT3-DPRIME	1		None		FALSE	FALSE	FALSE	FALSE	FALSE	FALSE	Tier 0: No mobility signal	FALSE	FALSE	FALSE	FALSE	FALSE	FALSE	FALSE	CQSW-RQdn1
CQSW-RQdn1_1000	CQSW-RQdn1_k141_790900	SW	FLOR	1		None		FALSE	FALSE	FALSE	FALSE	FALSE	FALSE	Tier 0: No mobility signal	FALSE	FALSE	FALSE	FALSE	FALSE	FALSE	FALSE	CQSW-RQdn1
CQSW-RQdn1_1000	CQSW-RQdn1_k141_807392	SW	TETA	1		None		FALSE	FALSE	FALSE	FALSE	FALSE	FALSE	Tier 0: No mobility signal	FALSE	FALSE	FALSE	FALSE	FALSE	FALSE	FALSE	CQSW-RQdn1
CQSW-RQdn1_1000	CQSW-RQdn1_k141_828782	SW	FLOR	1		None		FALSE	FALSE	FALSE	FALSE	FALSE	FALSE	Tier 0: No mobility signal	FALSE	FALSE	FALSE	FALSE	FALSE	FALSE	FALSE	CQSW-RQdn1
CQSW-RQdn1_1000	CQSW-RQdn1_k141_840916	SW	CPXAR	1		None	Conjugation/T4SS	FALSE	TRUE	TRUE	FALSE	FALSE	FALSE	Tier 3: Conjugation-enabled	TRUE	FALSE	FALSE	FALSE	FALSE	FALSE	FALSE	CQSW-RQdn1
CQSW-RQdn1_1000	CQSW-RQdn1_k141_846218	SW	ANT3-DPRIME	1		None		FALSE	FALSE	FALSE	FALSE	FALSE	FALSE	Tier 0: No mobility signal	FALSE	FALSE	FALSE	FALSE	FALSE	FALSE	FALSE	CQSW-RQdn1
CQSW-RQdn1_1000	CQSW-RQdn1_k141_851833	SW	MPHE;MSRE	2		None	Partitioning	FALSE	TRUE	FALSE	TRUE	FALSE	FALSE	Tier 2: Mobilizable backbone	FALSE	FALSE	FALSE	TRUE	FALSE	FALSE	FALSE	CQSW-RQdn1
CQSW-RQdn1_1000	CQSW-RQdn1_k141_853641	SW	MEXT	1		None		FALSE	FALSE	FALSE	FALSE	FALSE	FALSE	Tier 0: No mobility signal	FALSE	FALSE	FALSE	FALSE	FALSE	FALSE	FALSE	CQSW-RQdn1
CQSW-RQdn1_1000	CQSW-RQdn1_k141_854828	SW	OPRN	1		None		FALSE	FALSE	FALSE	FALSE	FALSE	FALSE	Tier 0: No mobility signal	FALSE	FALSE	FALSE	FALSE	FALSE	FALSE	FALSE	CQSW-RQdn1
CQSW-RQdn1_1000	CQSW-RQdn1_k141_864824	SW	TETC	1		None	Replication/Initiation	FALSE	TRUE	FALSE	TRUE	FALSE	FALSE	Tier 2: Mobilizable backbone	FALSE	FALSE	TRUE	FALSE	FALSE	FALSE	FALSE	CQSW-RQdn1
CQSW-RQdn1_1000	CQSW-RQdn1_k141_889937	SW	EMHC;TTGB	2		None		FALSE	FALSE	FALSE	FALSE	FALSE	FALSE	Tier 0: No mobility signal	FALSE	FALSE	FALSE	FALSE	FALSE	FALSE	FALSE	CQSW-RQdn1
CQSW-RQdn1_1000	CQSW-RQdn1_k141_925195	SW	MEXK	1		None		FALSE	FALSE	FALSE	FALSE	FALSE	FALSE	Tier 0: No mobility signal	FALSE	FALSE	FALSE	FALSE	FALSE	FALSE	FALSE	CQSW-RQdn1
CQSW-RQdn1_1000	CQSW-RQdn1_k141_944901	SW	EMHC;TTGA;TTGB	3		None	Conjugation/T4SS	FALSE	TRUE	TRUE	FALSE	FALSE	FALSE	Tier 3: Conjugation-enabled	TRUE	FALSE	FALSE	FALSE	FALSE	FALSE	FALSE	CQSW-RQdn1
CQSW-RQup1_1000	CQSW-RQup1_k141_1365434	SW	RSMA	1		None		FALSE	FALSE	FALSE	FALSE	FALSE	FALSE	Tier 0: No mobility signal	FALSE	FALSE	FALSE	FALSE	FALSE	FALSE	FALSE	CQSW-RQup1
CQSW-RQup1_1000	CQSW-RQup1_k141_155953	SW	PARY	1		None	Conjugation/T4SS	FALSE	TRUE	TRUE	FALSE	FALSE	FALSE	Tier 3: Conjugation-enabled	TRUE	FALSE	FALSE	FALSE	FALSE	FALSE	FALSE	CQSW-RQup1
CQSW-RQup1_1000	CQSW-RQup1_k141_1752038	SW	AAC6-PRIME;OXA;QACL	3		None		FALSE	FALSE	FALSE	FALSE	FALSE	FALSE	Tier 0: No mobility signal	FALSE	FALSE	FALSE	FALSE	FALSE	FALSE	FALSE	CQSW-RQup1
CQSW-RQup1_1000	CQSW-RQup1_k141_2215962	SW	SULI	1		None		FALSE	FALSE	FALSE	FALSE	FALSE	FALSE	Tier 0: No mobility signal	FALSE	FALSE	FALSE	FALSE	FALSE	FALSE	FALSE	CQSW-RQup1
CQSW-RQup1_1000	CQSW-RQup1_k141_2755547	SW	ERMF;TETX	2		None		FALSE	FALSE	FALSE	FALSE	FALSE	FALSE	Tier 0: No mobility signal	FALSE	FALSE	FALSE	FALSE	FALSE	FALSE	FALSE	CQSW-RQup1
CQSW-TJT1_1000	CQSW-TJT1_k141_1007565	SW	MDTB	1		None		FALSE	FALSE	FALSE	FALSE	FALSE	FALSE	Tier 0: No mobility signal	FALSE	FALSE	FALSE	FALSE	FALSE	FALSE	FALSE	CQSW-TJT1
CQSW-TJT1_1000	CQSW-TJT1_k141_1011559	SW	TET39	1		None	Conjugation/T4SS	FALSE	TRUE	TRUE	FALSE	FALSE	FALSE	Tier 3: Conjugation-enabled	TRUE	FALSE	FALSE	FALSE	FALSE	FALSE	FALSE	CQSW-TJT1
CQSW-TJT1_1000	CQSW-TJT1_k141_1022099	SW	DFRA	1		None		FALSE	FALSE	FALSE	FALSE	FALSE	FALSE	Tier 0: No mobility signal	FALSE	FALSE	FALSE	FALSE	FALSE	FALSE	FALSE	CQSW-TJT1
CQSW-TJT1_1000	CQSW-TJT1_k141_1056904	SW	ADEG	1		None		FALSE	FALSE	FALSE	FALSE	FALSE	FALSE	Tier 0: No mobility signal	FALSE	FALSE	FALSE	FALSE	FALSE	FALSE	FALSE	CQSW-TJT1
CQSW-TJT1_1000	CQSW-TJT1_k141_105754	SW	QACPB	1		None		FALSE	FALSE	FALSE	FALSE	FALSE	FALSE	Tier 0: No mobility signal	FALSE	FALSE	FALSE	FALSE	FALSE	FALSE	FALSE	CQSW-TJT1
CQSW-TJT1_1000	CQSW-TJT1_k141_1089205	SW	EMHC;TTGB	2		None		FALSE	FALSE	FALSE	FALSE	FALSE	FALSE	Tier 0: No mobility signal	FALSE	FALSE	FALSE	FALSE	FALSE	FALSE	FALSE	CQSW-TJT1
CQSW-TJT1_1000	CQSW-TJT1_k141_1109589	SW	TETA	1		None		FALSE	FALSE	FALSE	FALSE	FALSE	FALSE	Tier 0: No mobility signal	FALSE	FALSE	FALSE	FALSE	FALSE	FALSE	FALSE	CQSW-TJT1
CQSW-TJT1_1000	CQSW-TJT1_k141_1109872	SW	APH6	1		None		FALSE	FALSE	FALSE	FALSE	FALSE	FALSE	Tier 0: No mobility signal	FALSE	FALSE	FALSE	FALSE	FALSE	FALSE	FALSE	CQSW-TJT1
CQSW-TJT1_1000	CQSW-TJT1_k141_1139410	SW	QACEDELTA1;SULI	2		None		FALSE	FALSE	FALSE	FALSE	FALSE	FALSE	Tier 0: No mobility signal	FALSE	FALSE	FALSE	FALSE	FALSE	FALSE	FALSE	CQSW-TJT1
CQSW-TJT1_1000	CQSW-TJT1_k141_1171718	SW	EMHC	1		None		FALSE	FALSE	FALSE	FALSE	FALSE	FALSE	Tier 0: No mobility signal	FALSE	FALSE	FALSE	FALSE	FALSE	FALSE	FALSE	CQSW-TJT1
CQSW-TJT1_1000	CQSW-TJT1_k141_1179179	SW	MEXE;MEXF	2		None		FALSE	FALSE	FALSE	FALSE	FALSE	FALSE	Tier 0: No mobility signal	FALSE	FALSE	FALSE	FALSE	FALSE	FALSE	FALSE	CQSW-TJT1
CQSW-TJT1_1000	CQSW-TJT1_k141_1206433	SW	MCA	1		None		FALSE	FALSE	FALSE	FALSE	FALSE	FALSE	Tier 0: No mobility signal	FALSE	FALSE	FALSE	FALSE	FALSE	FALSE	FALSE	CQSW-TJT1
CQSW-TJT1_1000	CQSW-TJT1_k141_1231735	SW	RPOB	1		None		FALSE	FALSE	FALSE	FALSE	FALSE	FALSE	Tier 0: No mobility signal	FALSE	FALSE	FALSE	FALSE	FALSE	FALSE	FALSE	CQSW-TJT1
CQSW-TJT1_1000	CQSW-TJT1_k141_1291789	SW	AAC3	1		None	Replication/Initiation	FALSE	TRUE	FALSE	TRUE	FALSE	FALSE	Tier 2: Mobilizable backbone	FALSE	FALSE	TRUE	FALSE	FALSE	FALSE	FALSE	CQSW-TJT1
CQSW-TJT1_1000	CQSW-TJT1_k141_1361393	SW	ANT3-DPRIME	1		None		FALSE	FALSE	FALSE	FALSE	FALSE	FALSE	Tier 0: No mobility signal	FALSE	FALSE	FALSE	FALSE	FALSE	FALSE	FALSE	CQSW-TJT1
CQSW-TJT1_1000	CQSW-TJT1_k141_1361915	SW	ANT3-DPRIME	1		None		FALSE	FALSE	FALSE	FALSE	FALSE	FALSE	Tier 0: No mobility signal	FALSE	FALSE	FALSE	FALSE	FALSE	FALSE	FALSE	CQSW-TJT1
CQSW-TJT1_1000	CQSW-TJT1_k141_1361928	SW	ABAQ	1		None		FALSE	FALSE	FALSE	FALSE	FALSE	FALSE	Tier 0: No mobility signal	FALSE	FALSE	FALSE	FALSE	FALSE	FALSE	FALSE	CQSW-TJT1
CQSW-TJT1_1000	CQSW-TJT1_k141_137041	SW	MEXF	1		None		FALSE	FALSE	FALSE	FALSE	FALSE	FALSE	Tier 0: No mobility signal	FALSE	FALSE	FALSE	FALSE	FALSE	FALSE	FALSE	CQSW-TJT1
CQSW-TJT1_1000	CQSW-TJT1_k141_1401043	SW	MEXK	1		None		FALSE	FALSE	FALSE	FALSE	FALSE	FALSE	Tier 0: No mobility signal	FALSE	FALSE	FALSE	FALSE	FALSE	FALSE	FALSE	CQSW-TJT1
CQSW-TJT1_1000	CQSW-TJT1_k141_1423570	SW	RSMA	1		None		FALSE	FALSE	FALSE	FALSE	FALSE	FALSE	Tier 0: No mobility signal	FALSE	FALSE	FALSE	FALSE	FALSE	FALSE	FALSE	CQSW-TJT1
CQSW-TJT1_1000	CQSW-TJT1_k141_1454804	SW	CPXAR	1		None	Conjugation/T4SS	FALSE	TRUE	TRUE	FALSE	FALSE	FALSE	Tier 3: Conjugation-enabled	TRUE	FALSE	FALSE	FALSE	FALSE	FALSE	FALSE	CQSW-TJT1
CQSW-TJT1_1000	CQSW-TJT1_k141_1515055	SW	MEXF	1		None		FALSE	FALSE	FALSE	FALSE	FALSE	FALSE	Tier 0: No mobility signal	FALSE	FALSE	FALSE	FALSE	FALSE	FALSE	FALSE	CQSW-TJT1
CQSW-TJT1_1000	CQSW-TJT1_k141_1517112	SW	YAJC	1		None		FALSE	FALSE	FALSE	FALSE	FALSE	FALSE	Tier 0: No mobility signal	FALSE	FALSE	FALSE	FALSE	FALSE	FALSE	FALSE	CQSW-TJT1
CQSW-TJT1_1000	CQSW-TJT1_k141_1519007	SW	APH3-DPRIME;APH6	2		None		FALSE	FALSE	FALSE	FALSE	FALSE	FALSE	Tier 0: No mobility signal	FALSE	FALSE	FALSE	FALSE	FALSE	FALSE	FALSE	CQSW-TJT1
CQSW-TJT1_1000	CQSW-TJT1_k141_1521977	SW	MEXD1;TOPR	2		None		FALSE	FALSE	FALSE	FALSE	FALSE	FALSE	Tier 0: No mobility signal	FALSE	FALSE	FALSE	FALSE	FALSE	FALSE	FALSE	CQSW-TJT1
CQSW-TJT1_1000	CQSW-TJT1_k141_1546488	SW	RSMA	1		None		FALSE	FALSE	FALSE	FALSE	FALSE	FALSE	Tier 0: No mobility signal	FALSE	FALSE	FALSE	FALSE	FALSE	FALSE	FALSE	CQSW-TJT1
CQSW-TJT1_1000	CQSW-TJT1_k141_1556229	SW	MEXF	1		None		FALSE	FALSE	FALSE	FALSE	FALSE	FALSE	Tier 0: No mobility signal	FALSE	FALSE	FALSE	FALSE	FALSE	FALSE	FALSE	CQSW-TJT1
CQSW-TJT1_1000	CQSW-TJT1_k141_1570496	SW	OMPR	1		None	Conjugation/T4SS	FALSE	TRUE	TRUE	FALSE	FALSE	FALSE	Tier 3: Conjugation-enabled	TRUE	FALSE	FALSE	FALSE	FALSE	FALSE	FALSE	CQSW-TJT1
CQSW-TJT1_1000	CQSW-TJT1_k141_1573110	SW	EFPA	1		None		FALSE	FALSE	FALSE	FALSE	FALSE	FALSE	Tier 0: No mobility signal	FALSE	FALSE	FALSE	FALSE	FALSE	FALSE	FALSE	CQSW-TJT1
CQSW-TJT1_1000	CQSW-TJT1_k141_1660460	SW	ADEG	1		None		FALSE	FALSE	FALSE	FALSE	FALSE	FALSE	Tier 0: No mobility signal	FALSE	FALSE	FALSE	FALSE	FALSE	FALSE	FALSE	CQSW-TJT1
CQSW-TJT1_1000	CQSW-TJT1_k141_1678678	SW	MEXK	1		None		FALSE	FALSE	FALSE	FALSE	FALSE	FALSE	Tier 0: No mobility signal	FALSE	FALSE	FALSE	FALSE	FALSE	FALSE	FALSE	CQSW-TJT1
CQSW-TJT1_1000	CQSW-TJT1_k141_1708808	SW	MEXK	1		None		FALSE	FALSE	FALSE	FALSE	FALSE	FALSE	Tier 0: No mobility signal	FALSE	FALSE	FALSE	FALSE	FALSE	FALSE	FALSE	CQSW-TJT1
CQSW-TJT1_1000	CQSW-TJT1_k141_1742298	SW	RSMA	1		None		FALSE	FALSE	FALSE	FALSE	FALSE	FALSE	Tier 0: No mobility signal	FALSE	FALSE	FALSE	FALSE	FALSE	FALSE	FALSE	CQSW-TJT1
CQSW-TJT1_1000	CQSW-TJT1_k141_1746551	SW	CMLA	1		None		FALSE	FALSE	FALSE	FALSE	FALSE	FALSE	Tier 0: No mobility signal	FALSE	FALSE	FALSE	FALSE	FALSE	FALSE	FALSE	CQSW-TJT1
CQSW-TJT1_1000	CQSW-TJT1_k141_176860	SW	MTRAD	1		None	Conjugation/T4SS	FALSE	TRUE	TRUE	FALSE	FALSE	FALSE	Tier 3: Conjugation-enabled	TRUE	FALSE	FALSE	FALSE	FALSE	FALSE	FALSE	CQSW-TJT1
CQSW-TJT1_1000	CQSW-TJT1_k141_1848857	SW	MEXK	1		None		FALSE	FALSE	FALSE	FALSE	FALSE	FALSE	Tier 0: No mobility signal	FALSE	FALSE	FALSE	FALSE	FALSE	FALSE	FALSE	CQSW-TJT1
CQSW-TJT1_1000	CQSW-TJT1_k141_1907588	SW	MEXY	1		None		FALSE	FALSE	FALSE	FALSE	FALSE	FALSE	Tier 0: No mobility signal	FALSE	FALSE	FALSE	FALSE	FALSE	FALSE	FALSE	CQSW-TJT1
CQSW-TJT1_1000	CQSW-TJT1_k141_1921482	SW	FLOR	1		None	Conjugation/T4SS	FALSE	TRUE	TRUE	FALSE	FALSE	FALSE	Tier 3: Conjugation-enabled	TRUE	FALSE	FALSE	FALSE	FALSE	FALSE	FALSE	CQSW-TJT1
CQSW-TJT1_1000	CQSW-TJT1_k141_192619	SW	BLAA;QACE	2		None		FALSE	FALSE	FALSE	FALSE	FALSE	FALSE	Tier 0: No mobility signal	FALSE	FALSE	FALSE	FALSE	FALSE	FALSE	FALSE	CQSW-TJT1
CQSW-TJT1_1000	CQSW-TJT1_k141_1926284	SW	RSMA	1		None		FALSE	FALSE	FALSE	FALSE	FALSE	FALSE	Tier 0: No mobility signal	FALSE	FALSE	FALSE	FALSE	FALSE	FALSE	FALSE	CQSW-TJT1
CQSW-TJT1_1000	CQSW-TJT1_k141_1958404	SW	MUXB	1		None		FALSE	FALSE	FALSE	FALSE	FALSE	FALSE	Tier 0: No mobility signal	FALSE	FALSE	FALSE	FALSE	FALSE	FALSE	FALSE	CQSW-TJT1
CQSW-TJT1_1000	CQSW-TJT1_k141_1963313	SW	CPXAR	1		None	Conjugation/T4SS	FALSE	TRUE	TRUE	FALSE	FALSE	FALSE	Tier 3: Conjugation-enabled	TRUE	FALSE	FALSE	FALSE	FALSE	FALSE	FALSE	CQSW-TJT1
CQSW-TJT1_1000	CQSW-TJT1_k141_202854	SW	SULII	1		None		FALSE	FALSE	FALSE	FALSE	FALSE	FALSE	Tier 0: No mobility signal	FALSE	FALSE	FALSE	FALSE	FALSE	FALSE	FALSE	CQSW-TJT1
CQSW-TJT1_1000	CQSW-TJT1_k141_2028756	SW	TTGB	1		None		FALSE	FALSE	FALSE	FALSE	FALSE	FALSE	Tier 0: No mobility signal	FALSE	FALSE	FALSE	FALSE	FALSE	FALSE	FALSE	CQSW-TJT1
CQSW-TJT1_1000	CQSW-TJT1_k141_2034101	SW	MCA	1		None		FALSE	FALSE	FALSE	FALSE	FALSE	FALSE	Tier 0: No mobility signal	FALSE	FALSE	FALSE	FALSE	FALSE	FALSE	FALSE	CQSW-TJT1
CQSW-TJT1_1000	CQSW-TJT1_k141_2073650	SW	KHM	1		None		FALSE	FALSE	FALSE	FALSE	FALSE	FALSE	Tier 0: No mobility signal	FALSE	FALSE	FALSE	FALSE	FALSE	FALSE	FALSE	CQSW-TJT1
CQSW-TJT1_1000	CQSW-TJT1_k141_2076208	SW	AAC6-PRIME;ANT3-DPRIME;OXA	3		None		FALSE	FALSE	FALSE	FALSE	FALSE	FALSE	Tier 0: No mobility signal	FALSE	FALSE	FALSE	FALSE	FALSE	FALSE	FALSE	CQSW-TJT1
CQSW-TJT1_1000	CQSW-TJT1_k141_2163002	SW	MEXF	1		None		FALSE	FALSE	FALSE	FALSE	FALSE	FALSE	Tier 0: No mobility signal	FALSE	FALSE	FALSE	FALSE	FALSE	FALSE	FALSE	CQSW-TJT1
CQSW-TJT1_1000	CQSW-TJT1_k141_2166786	SW	TETG	1		None	Conjugation/T4SS	FALSE	TRUE	TRUE	FALSE	FALSE	FALSE	Tier 3: Conjugation-enabled	TRUE	FALSE	FALSE	FALSE	FALSE	FALSE	FALSE	CQSW-TJT1
CQSW-TJT1_1000	CQSW-TJT1_k141_216837	SW	SULI	1	IS1380	IS		TRUE	FALSE	FALSE	FALSE	FALSE	FALSE	Tier 1: Transposition-dominated	FALSE	FALSE	FALSE	FALSE	FALSE	FALSE	FALSE	CQSW-TJT1
CQSW-TJT1_1000	CQSW-TJT1_k141_2180217	SW	AAC6-PRIME;EREA;QACL	3		None		FALSE	FALSE	FALSE	FALSE	FALSE	FALSE	Tier 0: No mobility signal	FALSE	FALSE	FALSE	FALSE	FALSE	FALSE	FALSE	CQSW-TJT1
CQSW-TJT1_1000	CQSW-TJT1_k141_2243170	SW	RSMA	1		None		FALSE	FALSE	FALSE	FALSE	FALSE	FALSE	Tier 0: No mobility signal	FALSE	FALSE	FALSE	FALSE	FALSE	FALSE	FALSE	CQSW-TJT1
CQSW-TJT1_1000	CQSW-TJT1_k141_2274139	SW	RSMA	1		None		FALSE	FALSE	FALSE	FALSE	FALSE	FALSE	Tier 0: No mobility signal	FALSE	FALSE	FALSE	FALSE	FALSE	FALSE	FALSE	CQSW-TJT1
CQSW-TJT1_1000	CQSW-TJT1_k141_2326305	SW	VEB	1		None		FALSE	FALSE	FALSE	FALSE	FALSE	FALSE	Tier 0: No mobility signal	FALSE	FALSE	FALSE	FALSE	FALSE	FALSE	FALSE	CQSW-TJT1
CQSW-TJT1_1000	CQSW-TJT1_k141_2335558	SW	TETC	1		None	Replication/Initiation	FALSE	TRUE	FALSE	TRUE	FALSE	FALSE	Tier 2: Mobilizable backbone	FALSE	FALSE	TRUE	FALSE	FALSE	FALSE	FALSE	CQSW-TJT1
CQSW-TJT1_1000	CQSW-TJT1_k141_2342383	SW	ARR;CAT	2		None		FALSE	FALSE	FALSE	FALSE	FALSE	FALSE	Tier 0: No mobility signal	FALSE	FALSE	FALSE	FALSE	FALSE	FALSE	FALSE	CQSW-TJT1
CQSW-TJT1_1000	CQSW-TJT1_k141_250636	SW	MEXF	1		None		FALSE	FALSE	FALSE	FALSE	FALSE	FALSE	Tier 0: No mobility signal	FALSE	FALSE	FALSE	FALSE	FALSE	FALSE	FALSE	CQSW-TJT1
CQSW-TJT1_1000	CQSW-TJT1_k141_2571	SW	RSMA	1		None		FALSE	FALSE	FALSE	FALSE	FALSE	FALSE	Tier 0: No mobility signal	FALSE	FALSE	FALSE	FALSE	FALSE	FALSE	FALSE	CQSW-TJT1
CQSW-TJT1_1000	CQSW-TJT1_k141_262600	SW	MPHA	1		None		FALSE	FALSE	FALSE	FALSE	FALSE	FALSE	Tier 0: No mobility signal	FALSE	FALSE	FALSE	FALSE	FALSE	FALSE	FALSE	CQSW-TJT1
CQSW-TJT1_1000	CQSW-TJT1_k141_287410	SW	RSMA	1		None		FALSE	FALSE	FALSE	FALSE	FALSE	FALSE	Tier 0: No mobility signal	FALSE	FALSE	FALSE	FALSE	FALSE	FALSE	FALSE	CQSW-TJT1
CQSW-TJT1_1000	CQSW-TJT1_k141_304677	SW	RCP	1		None		FALSE	FALSE	FALSE	FALSE	FALSE	FALSE	Tier 0: No mobility signal	FALSE	FALSE	FALSE	FALSE	FALSE	FALSE	FALSE	CQSW-TJT1
CQSW-TJT1_1000	CQSW-TJT1_k141_35152	SW	OXA	1	IS1	IS		TRUE	FALSE	FALSE	FALSE	FALSE	FALSE	Tier 1: Transposition-dominated	FALSE	FALSE	FALSE	FALSE	FALSE	FALSE	FALSE	CQSW-TJT1
CQSW-TJT1_1000	CQSW-TJT1_k141_442493	SW	RSMA	1		None		FALSE	FALSE	FALSE	FALSE	FALSE	FALSE	Tier 0: No mobility signal	FALSE	FALSE	FALSE	FALSE	FALSE	FALSE	FALSE	CQSW-TJT1
CQSW-TJT1_1000	CQSW-TJT1_k141_508943	SW	TTGB	1		None		FALSE	FALSE	FALSE	FALSE	FALSE	FALSE	Tier 0: No mobility signal	FALSE	FALSE	FALSE	FALSE	FALSE	FALSE	FALSE	CQSW-TJT1
CQSW-TJT1_1000	CQSW-TJT1_k141_511422	SW	ADEI	1		None		FALSE	FALSE	FALSE	FALSE	FALSE	FALSE	Tier 0: No mobility signal	FALSE	FALSE	FALSE	FALSE	FALSE	FALSE	FALSE	CQSW-TJT1
CQSW-TJT1_1000	CQSW-TJT1_k141_571114	SW	RSMA	1		None		FALSE	FALSE	FALSE	FALSE	FALSE	FALSE	Tier 0: No mobility signal	FALSE	FALSE	FALSE	FALSE	FALSE	FALSE	FALSE	CQSW-TJT1
CQSW-TJT1_1000	CQSW-TJT1_k141_603379	SW	ERMF	1		None		FALSE	FALSE	FALSE	FALSE	FALSE	FALSE	Tier 0: No mobility signal	FALSE	FALSE	FALSE	FALSE	FALSE	FALSE	FALSE	CQSW-TJT1
CQSW-TJT1_1000	CQSW-TJT1_k141_603589	SW	MEXE;MEXF	2		None		FALSE	FALSE	FALSE	FALSE	FALSE	FALSE	Tier 0: No mobility signal	FALSE	FALSE	FALSE	FALSE	FALSE	FALSE	FALSE	CQSW-TJT1
CQSW-TJT1_1000	CQSW-TJT1_k141_683667	SW	MEXK	1		None	Replication/Initiation	FALSE	TRUE	FALSE	TRUE	FALSE	FALSE	Tier 2: Mobilizable backbone	FALSE	FALSE	TRUE	FALSE	FALSE	FALSE	FALSE	CQSW-TJT1
CQSW-TJT1_1000	CQSW-TJT1_k141_712280	SW	ADEG	1		None		FALSE	FALSE	FALSE	FALSE	FALSE	FALSE	Tier 0: No mobility signal	FALSE	FALSE	FALSE	FALSE	FALSE	FALSE	FALSE	CQSW-TJT1
CQSW-TJT1_1000	CQSW-TJT1_k141_773948	SW	DFRA	1		None	Replication/Initiation	FALSE	TRUE	FALSE	TRUE	FALSE	FALSE	Tier 2: Mobilizable backbone	FALSE	FALSE	TRUE	FALSE	FALSE	FALSE	FALSE	CQSW-TJT1
CQSW-TJT1_1000	CQSW-TJT1_k141_814528	SW	MPHE;MSRE	2		None	Partitioning;Replication/Initiation	FALSE	TRUE	FALSE	TRUE	FALSE	FALSE	Tier 2: Mobilizable backbone	FALSE	FALSE	TRUE	TRUE	FALSE	FALSE	FALSE	CQSW-TJT1
CQSW-TJT1_1000	CQSW-TJT1_k141_97264	SW	ANT6	1		None		FALSE	FALSE	FALSE	FALSE	FALSE	FALSE	Tier 0: No mobility signal	FALSE	FALSE	FALSE	FALSE	FALSE	FALSE	FALSE	CQSW-TJT1
CQSW-TJT1_1000	CQSW-TJT1_k141_988232	SW	RSMA	1		None	Integration/Recombination;Other mobility;Replication/Initiation	FALSE	TRUE	FALSE	TRUE	TRUE	FALSE	Tier 2: Mobilizable backbone	FALSE	FALSE	TRUE	FALSE	TRUE	FALSE	TRUE	CQSW-TJT1
CQSW-WBZ1_1000	CQSW-WBZ1_k141_1408366	SW	MPHA	1		None		FALSE	FALSE	FALSE	FALSE	FALSE	FALSE	Tier 0: No mobility signal	FALSE	FALSE	FALSE	FALSE	FALSE	FALSE	FALSE	CQSW-WBZ1
CQSW-WBZ1_1000	CQSW-WBZ1_k141_1551812	SW	MPHE;MSRE	2		None	Partitioning;Replication/Initiation	FALSE	TRUE	FALSE	TRUE	FALSE	FALSE	Tier 2: Mobilizable backbone	FALSE	FALSE	TRUE	TRUE	FALSE	FALSE	FALSE	CQSW-WBZ1
CQSW-WBZ1_1000	CQSW-WBZ1_k141_1796262	SW	AMRB	1		None		FALSE	FALSE	FALSE	FALSE	FALSE	FALSE	Tier 0: No mobility signal	FALSE	FALSE	FALSE	FALSE	FALSE	FALSE	FALSE	CQSW-WBZ1
CQSW-WBZ1_1000	CQSW-WBZ1_k141_1819025	SW	TETC	1		None		FALSE	FALSE	FALSE	FALSE	FALSE	FALSE	Tier 0: No mobility signal	FALSE	FALSE	FALSE	FALSE	FALSE	FALSE	FALSE	CQSW-WBZ1
CQSW-WBZ1_1000	CQSW-WBZ1_k141_1830281	SW	BLAA	1		None		FALSE	FALSE	FALSE	FALSE	FALSE	FALSE	Tier 0: No mobility signal	FALSE	FALSE	FALSE	FALSE	FALSE	FALSE	FALSE	CQSW-WBZ1
CQSW-WBZ1_1000	CQSW-WBZ1_k141_1983236	SW	AAC6-PRIME;DFRA;EREA;OXA;QACF	5		None	Replication/Initiation	FALSE	TRUE	FALSE	TRUE	FALSE	FALSE	Tier 2: Mobilizable backbone	FALSE	FALSE	TRUE	FALSE	FALSE	FALSE	FALSE	CQSW-WBZ1
CQSW-WBZ1_1000	CQSW-WBZ1_k141_2050375	SW	QACEDELTA1;SULI	2		None		FALSE	FALSE	FALSE	FALSE	FALSE	FALSE	Tier 0: No mobility signal	FALSE	FALSE	FALSE	FALSE	FALSE	FALSE	FALSE	CQSW-WBZ1
CQSW-WBZ1_1000	CQSW-WBZ1_k141_2113443	SW	PARY	1		None	Conjugation/T4SS	FALSE	TRUE	TRUE	FALSE	FALSE	FALSE	Tier 3: Conjugation-enabled	TRUE	FALSE	FALSE	FALSE	FALSE	FALSE	FALSE	CQSW-WBZ1
CQSW-WBZ1_1000	CQSW-WBZ1_k141_2411747	SW	MEFA	1		None		FALSE	FALSE	FALSE	FALSE	FALSE	FALSE	Tier 0: No mobility signal	FALSE	FALSE	FALSE	FALSE	FALSE	FALSE	FALSE	CQSW-WBZ1
CQSW-WBZ1_1000	CQSW-WBZ1_k141_2707496	SW	SULII	1	IS91	IS		TRUE	FALSE	FALSE	FALSE	FALSE	FALSE	Tier 1: Transposition-dominated	FALSE	FALSE	FALSE	FALSE	FALSE	FALSE	FALSE	CQSW-WBZ1
CQSW-WBZ1_1000	CQSW-WBZ1_k141_2749616	SW	QACPB	1		None		FALSE	FALSE	FALSE	FALSE	FALSE	FALSE	Tier 0: No mobility signal	FALSE	FALSE	FALSE	FALSE	FALSE	FALSE	FALSE	CQSW-WBZ1
CQSW-WBZ1_1000	CQSW-WBZ1_k141_2814214	SW	MUXB	1		None		FALSE	FALSE	FALSE	FALSE	FALSE	FALSE	Tier 0: No mobility signal	FALSE	FALSE	FALSE	FALSE	FALSE	FALSE	FALSE	CQSW-WBZ1
CQSW-WBZ1_1000	CQSW-WBZ1_k141_291960	SW	MEXK	1		None	Integration/Recombination;Other mobility;Replication/Initiation	FALSE	TRUE	FALSE	TRUE	TRUE	FALSE	Tier 2: Mobilizable backbone	FALSE	FALSE	TRUE	FALSE	TRUE	FALSE	TRUE	CQSW-WBZ1
CQSW-WBZ1_1000	CQSW-WBZ1_k141_294707	SW	MDTB	1		None		FALSE	FALSE	FALSE	FALSE	FALSE	FALSE	Tier 0: No mobility signal	FALSE	FALSE	FALSE	FALSE	FALSE	FALSE	FALSE	CQSW-WBZ1
CQSW-WBZ1_1000	CQSW-WBZ1_k141_583175	SW	MUXB	1		None		FALSE	FALSE	FALSE	FALSE	FALSE	FALSE	Tier 0: No mobility signal	FALSE	FALSE	FALSE	FALSE	FALSE	FALSE	FALSE	CQSW-WBZ1
CQSW-WBZ1_1000	CQSW-WBZ1_k141_700411	SW	LNUC	1		None		FALSE	FALSE	FALSE	FALSE	FALSE	FALSE	Tier 0: No mobility signal	FALSE	FALSE	FALSE	FALSE	FALSE	FALSE	FALSE	CQSW-WBZ1
CQSW-WBZ1_1000	CQSW-WBZ1_k141_802465	SW	APH3-DPRIME;APH6	2		None		FALSE	FALSE	FALSE	FALSE	FALSE	FALSE	Tier 0: No mobility signal	FALSE	FALSE	FALSE	FALSE	FALSE	FALSE	FALSE	CQSW-WBZ1
CQSW-WBZ1_1000	CQSW-WBZ1_k141_893570	SW	ANT3-DPRIME	1		None	Conjugation/T4SS	FALSE	TRUE	TRUE	FALSE	FALSE	FALSE	Tier 3: Conjugation-enabled	TRUE	FALSE	FALSE	FALSE	FALSE	FALSE	FALSE	CQSW-WBZ1
CQSW-WBZ1_1000	CQSW-WBZ1_k141_935942	SW	MEXE;MEXF	2		None		FALSE	FALSE	FALSE	FALSE	FALSE	FALSE	Tier 0: No mobility signal	FALSE	FALSE	FALSE	FALSE	FALSE	FALSE	FALSE	CQSW-WBZ1
CQSW-YZ1_1000	CQSW-YZ1_k141_1035437	SW	TTGB	1		None		FALSE	FALSE	FALSE	FALSE	FALSE	FALSE	Tier 0: No mobility signal	FALSE	FALSE	FALSE	FALSE	FALSE	FALSE	FALSE	CQSW-YZ1
CQSW-YZ1_1000	CQSW-YZ1_k141_1072319	SW	VEB	1		None		FALSE	FALSE	FALSE	FALSE	FALSE	FALSE	Tier 0: No mobility signal	FALSE	FALSE	FALSE	FALSE	FALSE	FALSE	FALSE	CQSW-YZ1
CQSW-YZ1_1000	CQSW-YZ1_k141_1076127	SW	TETG	1		None	Conjugation/T4SS	FALSE	TRUE	TRUE	FALSE	FALSE	FALSE	Tier 3: Conjugation-enabled	TRUE	FALSE	FALSE	FALSE	FALSE	FALSE	FALSE	CQSW-YZ1
CQSW-YZ1_1000	CQSW-YZ1_k141_1104408	SW	RPOB	1		None		FALSE	FALSE	FALSE	FALSE	FALSE	FALSE	Tier 0: No mobility signal	FALSE	FALSE	FALSE	FALSE	FALSE	FALSE	FALSE	CQSW-YZ1
CQSW-YZ1_1000	CQSW-YZ1_k141_1213753	SW	TETA	1		None		FALSE	FALSE	FALSE	FALSE	FALSE	FALSE	Tier 0: No mobility signal	FALSE	FALSE	FALSE	FALSE	FALSE	FALSE	FALSE	CQSW-YZ1
CQSW-YZ1_1000	CQSW-YZ1_k141_1303849	SW	MEXF	1		None		FALSE	FALSE	FALSE	FALSE	FALSE	FALSE	Tier 0: No mobility signal	FALSE	FALSE	FALSE	FALSE	FALSE	FALSE	FALSE	CQSW-YZ1
CQSW-YZ1_1000	CQSW-YZ1_k141_1476640	SW	ANT3-DPRIME	1		None	Partitioning	FALSE	TRUE	FALSE	TRUE	FALSE	FALSE	Tier 2: Mobilizable backbone	FALSE	FALSE	FALSE	TRUE	FALSE	FALSE	FALSE	CQSW-YZ1
CQSW-YZ1_1000	CQSW-YZ1_k141_1516652	SW	SULI	1	IS1595	IS		TRUE	FALSE	FALSE	FALSE	FALSE	FALSE	Tier 1: Transposition-dominated	FALSE	FALSE	FALSE	FALSE	FALSE	FALSE	FALSE	CQSW-YZ1
CQSW-YZ1_1000	CQSW-YZ1_k141_1587273	SW	YAJC	1		None		FALSE	FALSE	FALSE	FALSE	FALSE	FALSE	Tier 0: No mobility signal	FALSE	FALSE	FALSE	FALSE	FALSE	FALSE	FALSE	CQSW-YZ1
CQSW-YZ1_1000	CQSW-YZ1_k141_162495	SW	TETC	1		None		FALSE	FALSE	FALSE	FALSE	FALSE	FALSE	Tier 0: No mobility signal	FALSE	FALSE	FALSE	FALSE	FALSE	FALSE	FALSE	CQSW-YZ1
CQSW-YZ1_1000	CQSW-YZ1_k141_1815303	SW	APH3-DPRIME;APH6	2	Tn3-family	Tn		TRUE	FALSE	FALSE	FALSE	FALSE	FALSE	Tier 1: Transposition-dominated	FALSE	FALSE	FALSE	FALSE	FALSE	FALSE	FALSE	CQSW-YZ1
CQSW-YZ1_1000	CQSW-YZ1_k141_1853869	SW	MPHE;MSRE	2		None	Partitioning;Replication/Initiation	FALSE	TRUE	FALSE	TRUE	FALSE	FALSE	Tier 2: Mobilizable backbone	FALSE	FALSE	TRUE	TRUE	FALSE	FALSE	FALSE	CQSW-YZ1
CQSW-YZ1_1000	CQSW-YZ1_k141_1863727	SW	MEXK	1		None	Replication/Initiation	FALSE	TRUE	FALSE	TRUE	FALSE	FALSE	Tier 2: Mobilizable backbone	FALSE	FALSE	TRUE	FALSE	FALSE	FALSE	FALSE	CQSW-YZ1
CQSW-YZ1_1000	CQSW-YZ1_k141_187444	SW	AAC6-PRIME;DFRA;EREA;OXA;QACF	5		None		FALSE	FALSE	FALSE	FALSE	FALSE	FALSE	Tier 0: No mobility signal	FALSE	FALSE	FALSE	FALSE	FALSE	FALSE	FALSE	CQSW-YZ1
CQSW-YZ1_1000	CQSW-YZ1_k141_1960122	SW	PARY	1		None	Conjugation/T4SS	FALSE	TRUE	TRUE	FALSE	FALSE	FALSE	Tier 3: Conjugation-enabled	TRUE	FALSE	FALSE	FALSE	FALSE	FALSE	FALSE	CQSW-YZ1
CQSW-YZ1_1000	CQSW-YZ1_k141_2089914	SW	QACEDELTA1;SULI	2		None	Conjugation/T4SS	FALSE	TRUE	TRUE	FALSE	FALSE	FALSE	Tier 3: Conjugation-enabled	TRUE	FALSE	FALSE	FALSE	FALSE	FALSE	FALSE	CQSW-YZ1
CQSW-YZ1_1000	CQSW-YZ1_k141_2190065	SW	RSMA	1		None		FALSE	FALSE	FALSE	FALSE	FALSE	FALSE	Tier 0: No mobility signal	FALSE	FALSE	FALSE	FALSE	FALSE	FALSE	FALSE	CQSW-YZ1
CQSW-YZ1_1000	CQSW-YZ1_k141_2301238	SW	MEXK	1		None		FALSE	FALSE	FALSE	FALSE	FALSE	FALSE	Tier 0: No mobility signal	FALSE	FALSE	FALSE	FALSE	FALSE	FALSE	FALSE	CQSW-YZ1
CQSW-YZ1_1000	CQSW-YZ1_k141_2312049	SW	QACPB	1		None	Replication/Initiation	FALSE	TRUE	FALSE	TRUE	FALSE	FALSE	Tier 2: Mobilizable backbone	FALSE	FALSE	TRUE	FALSE	FALSE	FALSE	FALSE	CQSW-YZ1
CQSW-YZ1_1000	CQSW-YZ1_k141_2350502	SW	RCP	1		None		FALSE	FALSE	FALSE	FALSE	FALSE	FALSE	Tier 0: No mobility signal	FALSE	FALSE	FALSE	FALSE	FALSE	FALSE	FALSE	CQSW-YZ1
CQSW-YZ1_1000	CQSW-YZ1_k141_2432638	SW	TTGB	1		None		FALSE	FALSE	FALSE	FALSE	FALSE	FALSE	Tier 0: No mobility signal	FALSE	FALSE	FALSE	FALSE	FALSE	FALSE	FALSE	CQSW-YZ1
CQSW-YZ1_1000	CQSW-YZ1_k141_2456342	SW	ANT3-DPRIME	1		None		FALSE	FALSE	FALSE	FALSE	FALSE	FALSE	Tier 0: No mobility signal	FALSE	FALSE	FALSE	FALSE	FALSE	FALSE	FALSE	CQSW-YZ1
CQSW-YZ1_1000	CQSW-YZ1_k141_257482	SW	MPHA	1		None		FALSE	FALSE	FALSE	FALSE	FALSE	FALSE	Tier 0: No mobility signal	FALSE	FALSE	FALSE	FALSE	FALSE	FALSE	FALSE	CQSW-YZ1
CQSW-YZ1_1000	CQSW-YZ1_k141_2579364	SW	BLAA	1		None		FALSE	FALSE	FALSE	FALSE	FALSE	FALSE	Tier 0: No mobility signal	FALSE	FALSE	FALSE	FALSE	FALSE	FALSE	FALSE	CQSW-YZ1
CQSW-YZ1_1000	CQSW-YZ1_k141_2634832	SW	TETG	1		None		FALSE	FALSE	FALSE	FALSE	FALSE	FALSE	Tier 0: No mobility signal	FALSE	FALSE	FALSE	FALSE	FALSE	FALSE	FALSE	CQSW-YZ1
CQSW-YZ1_1000	CQSW-YZ1_k141_2671332	SW	CPXAR	1		None	Conjugation/T4SS	FALSE	TRUE	TRUE	FALSE	FALSE	FALSE	Tier 3: Conjugation-enabled	TRUE	FALSE	FALSE	FALSE	FALSE	FALSE	FALSE	CQSW-YZ1
CQSW-YZ1_1000	CQSW-YZ1_k141_2726416	SW	MEXF	1		None		FALSE	FALSE	FALSE	FALSE	FALSE	FALSE	Tier 0: No mobility signal	FALSE	FALSE	FALSE	FALSE	FALSE	FALSE	FALSE	CQSW-YZ1
CQSW-YZ1_1000	CQSW-YZ1_k141_2813772	SW	MEXK	1		None		FALSE	FALSE	FALSE	FALSE	FALSE	FALSE	Tier 0: No mobility signal	FALSE	FALSE	FALSE	FALSE	FALSE	FALSE	FALSE	CQSW-YZ1
CQSW-YZ1_1000	CQSW-YZ1_k141_300454	SW	PARY	1		None	Conjugation/T4SS	FALSE	TRUE	TRUE	FALSE	FALSE	FALSE	Tier 3: Conjugation-enabled	TRUE	FALSE	FALSE	FALSE	FALSE	FALSE	FALSE	CQSW-YZ1
CQSW-YZ1_1000	CQSW-YZ1_k141_330709	SW	SULII	1	IS91	IS		TRUE	FALSE	FALSE	FALSE	FALSE	FALSE	Tier 1: Transposition-dominated	FALSE	FALSE	FALSE	FALSE	FALSE	FALSE	FALSE	CQSW-YZ1
CQSW-YZ1_1000	CQSW-YZ1_k141_374205	SW	RSMA	1		None		FALSE	FALSE	FALSE	FALSE	FALSE	FALSE	Tier 0: No mobility signal	FALSE	FALSE	FALSE	FALSE	FALSE	FALSE	FALSE	CQSW-YZ1
CQSW-YZ1_1000	CQSW-YZ1_k141_501384	SW	RPOB	1		None		FALSE	FALSE	FALSE	FALSE	FALSE	FALSE	Tier 0: No mobility signal	FALSE	FALSE	FALSE	FALSE	FALSE	FALSE	FALSE	CQSW-YZ1
CQSW-YZ1_1000	CQSW-YZ1_k141_572301	SW	EMHC;MEXB	2		None		FALSE	FALSE	FALSE	FALSE	FALSE	FALSE	Tier 0: No mobility signal	FALSE	FALSE	FALSE	FALSE	FALSE	FALSE	FALSE	CQSW-YZ1
CQSW-YZ1_1000	CQSW-YZ1_k141_576141	SW	TET39	1		None		FALSE	FALSE	FALSE	FALSE	FALSE	FALSE	Tier 0: No mobility signal	FALSE	FALSE	FALSE	FALSE	FALSE	FALSE	FALSE	CQSW-YZ1
CQSW-YZ1_1000	CQSW-YZ1_k141_594775	SW	MTRAD	1		None	Conjugation/T4SS	FALSE	TRUE	TRUE	FALSE	FALSE	FALSE	Tier 3: Conjugation-enabled	TRUE	FALSE	FALSE	FALSE	FALSE	FALSE	FALSE	CQSW-YZ1
CQSW-YZ1_1000	CQSW-YZ1_k141_738863	SW	RSMA	1		None		FALSE	FALSE	FALSE	FALSE	FALSE	FALSE	Tier 0: No mobility signal	FALSE	FALSE	FALSE	FALSE	FALSE	FALSE	FALSE	CQSW-YZ1
CQSW-YZ1_1000	CQSW-YZ1_k141_839731	SW	ANT3-DPRIME	1		None		FALSE	FALSE	FALSE	FALSE	FALSE	FALSE	Tier 0: No mobility signal	FALSE	FALSE	FALSE	FALSE	FALSE	FALSE	FALSE	CQSW-YZ1
CQSW-YZ1_1000	CQSW-YZ1_k141_953336	SW	TETC	1		None	Replication/Initiation	FALSE	TRUE	FALSE	TRUE	FALSE	FALSE	Tier 2: Mobilizable backbone	FALSE	FALSE	TRUE	FALSE	FALSE	FALSE	FALSE	CQSW-YZ1
CQSW-CQKsd1_1000	CQSW-CQKsd1_k141_1053785	RSD	EMHC	1		None		FALSE	FALSE	FALSE	FALSE	FALSE	FALSE	Tier 0: No mobility signal	FALSE	FALSE	FALSE	FALSE	FALSE	FALSE	FALSE	CQSW-CQKsd1
CQSW-CQKsd1_1000	CQSW-CQKsd1_k141_1079885	RSD	LPSB	1		None		FALSE	FALSE	FALSE	FALSE	FALSE	FALSE	Tier 0: No mobility signal	FALSE	FALSE	FALSE	FALSE	FALSE	FALSE	FALSE	CQSW-CQKsd1
CQSW-CQKsd1_1000	CQSW-CQKsd1_k141_1152495	RSD	MCA	1		None		FALSE	FALSE	FALSE	FALSE	FALSE	FALSE	Tier 0: No mobility signal	FALSE	FALSE	FALSE	FALSE	FALSE	FALSE	FALSE	CQSW-CQKsd1
CQSW-CQKsd1_1000	CQSW-CQKsd1_k141_1198272	RSD	RSMA	1		None		FALSE	FALSE	FALSE	FALSE	FALSE	FALSE	Tier 0: No mobility signal	FALSE	FALSE	FALSE	FALSE	FALSE	FALSE	FALSE	CQSW-CQKsd1
CQSW-CQKsd1_1000	CQSW-CQKsd1_k141_1210023	RSD	SULII	1	IS91	IS	Replication/Initiation	TRUE	TRUE	FALSE	TRUE	FALSE	FALSE	Tier 2: Mobilizable backbone	FALSE	FALSE	TRUE	FALSE	FALSE	FALSE	FALSE	CQSW-CQKsd1
CQSW-CQKsd1_1000	CQSW-CQKsd1_k141_1232866	RSD	APH3-DPRIME;APH6	2	IS6	IS		TRUE	FALSE	FALSE	FALSE	FALSE	FALSE	Tier 1: Transposition-dominated	FALSE	FALSE	FALSE	FALSE	FALSE	FALSE	FALSE	CQSW-CQKsd1
CQSW-CQKsd1_1000	CQSW-CQKsd1_k141_1254549	RSD	ADEG	1		None		FALSE	FALSE	FALSE	FALSE	FALSE	FALSE	Tier 0: No mobility signal	FALSE	FALSE	FALSE	FALSE	FALSE	FALSE	FALSE	CQSW-CQKsd1
CQSW-CQKsd1_1000	CQSW-CQKsd1_k141_1285593	RSD	ANT3-DPRIME	1		None	Conjugation/T4SS;Replication/Initiation	FALSE	TRUE	TRUE	TRUE	FALSE	FALSE	Tier 3: Conjugation-enabled	TRUE	FALSE	TRUE	FALSE	FALSE	FALSE	FALSE	CQSW-CQKsd1
CQSW-CQKsd1_1000	CQSW-CQKsd1_k141_1288338	RSD	MEXK	1		None		FALSE	FALSE	FALSE	FALSE	FALSE	FALSE	Tier 0: No mobility signal	FALSE	FALSE	FALSE	FALSE	FALSE	FALSE	FALSE	CQSW-CQKsd1
CQSW-CQKsd1_1000	CQSW-CQKsd1_k141_1324658	RSD	RSMA	1		None		FALSE	FALSE	FALSE	FALSE	FALSE	FALSE	Tier 0: No mobility signal	FALSE	FALSE	FALSE	FALSE	FALSE	FALSE	FALSE	CQSW-CQKsd1
CQSW-CQKsd1_1000	CQSW-CQKsd1_k141_1330391	RSD	YAJC	1		None		FALSE	FALSE	FALSE	FALSE	FALSE	FALSE	Tier 0: No mobility signal	FALSE	FALSE	FALSE	FALSE	FALSE	FALSE	FALSE	CQSW-CQKsd1
CQSW-CQKsd1_1000	CQSW-CQKsd1_k141_1341782	RSD	ADEJ	1		None		FALSE	FALSE	FALSE	FALSE	FALSE	FALSE	Tier 0: No mobility signal	FALSE	FALSE	FALSE	FALSE	FALSE	FALSE	FALSE	CQSW-CQKsd1
CQSW-CQKsd1_1000	CQSW-CQKsd1_k141_1370803	RSD	TTGB;TTGR	2		None		FALSE	FALSE	FALSE	FALSE	FALSE	FALSE	Tier 0: No mobility signal	FALSE	FALSE	FALSE	FALSE	FALSE	FALSE	FALSE	CQSW-CQKsd1
CQSW-CQKsd1_1000	CQSW-CQKsd1_k141_1379392	RSD	MEXE;MEXF	2		None		FALSE	FALSE	FALSE	FALSE	FALSE	FALSE	Tier 0: No mobility signal	FALSE	FALSE	FALSE	FALSE	FALSE	FALSE	FALSE	CQSW-CQKsd1
CQSW-CQKsd1_1000	CQSW-CQKsd1_k141_1383331	RSD	OXA	1		None		FALSE	FALSE	FALSE	FALSE	FALSE	FALSE	Tier 0: No mobility signal	FALSE	FALSE	FALSE	FALSE	FALSE	FALSE	FALSE	CQSW-CQKsd1
CQSW-CQKsd1_1000	CQSW-CQKsd1_k141_1481160	RSD	MCA	1		None		FALSE	FALSE	FALSE	FALSE	FALSE	FALSE	Tier 0: No mobility signal	FALSE	FALSE	FALSE	FALSE	FALSE	FALSE	FALSE	CQSW-CQKsd1
CQSW-CQKsd1_1000	CQSW-CQKsd1_k141_1481644	RSD	MEXK	1		None		FALSE	FALSE	FALSE	FALSE	FALSE	FALSE	Tier 0: No mobility signal	FALSE	FALSE	FALSE	FALSE	FALSE	FALSE	FALSE	CQSW-CQKsd1
CQSW-CQKsd1_1000	CQSW-CQKsd1_k141_1506362	RSD	DFRA	1		None		FALSE	FALSE	FALSE	FALSE	FALSE	FALSE	Tier 0: No mobility signal	FALSE	FALSE	FALSE	FALSE	FALSE	FALSE	FALSE	CQSW-CQKsd1
CQSW-CQKsd1_1000	CQSW-CQKsd1_k141_1534340	RSD	ADEG	1		None		FALSE	FALSE	FALSE	FALSE	FALSE	FALSE	Tier 0: No mobility signal	FALSE	FALSE	FALSE	FALSE	FALSE	FALSE	FALSE	CQSW-CQKsd1
CQSW-CQKsd1_1000	CQSW-CQKsd1_k141_1537545	RSD	ADEJ	1		None		FALSE	FALSE	FALSE	FALSE	FALSE	FALSE	Tier 0: No mobility signal	FALSE	FALSE	FALSE	FALSE	FALSE	FALSE	FALSE	CQSW-CQKsd1
CQSW-CQKsd1_1000	CQSW-CQKsd1_k141_1597058	RSD	EREA	1		None		FALSE	FALSE	FALSE	FALSE	FALSE	FALSE	Tier 0: No mobility signal	FALSE	FALSE	FALSE	FALSE	FALSE	FALSE	FALSE	CQSW-CQKsd1
CQSW-CQKsd1_1000	CQSW-CQKsd1_k141_1622607	RSD	MCA	1		None		FALSE	FALSE	FALSE	FALSE	FALSE	FALSE	Tier 0: No mobility signal	FALSE	FALSE	FALSE	FALSE	FALSE	FALSE	FALSE	CQSW-CQKsd1
CQSW-CQKsd1_1000	CQSW-CQKsd1_k141_1655068	RSD	MEXT	1		None		FALSE	FALSE	FALSE	FALSE	FALSE	FALSE	Tier 0: No mobility signal	FALSE	FALSE	FALSE	FALSE	FALSE	FALSE	FALSE	CQSW-CQKsd1
CQSW-CQKsd1_1000	CQSW-CQKsd1_k141_1655681	RSD	EMHC;TTGB	2		None		FALSE	FALSE	FALSE	FALSE	FALSE	FALSE	Tier 0: No mobility signal	FALSE	FALSE	FALSE	FALSE	FALSE	FALSE	FALSE	CQSW-CQKsd1
CQSW-CQKsd1_1000	CQSW-CQKsd1_k141_1719943	RSD	RANA;RANB	2		None		FALSE	FALSE	FALSE	FALSE	FALSE	FALSE	Tier 0: No mobility signal	FALSE	FALSE	FALSE	FALSE	FALSE	FALSE	FALSE	CQSW-CQKsd1
CQSW-CQKsd1_1000	CQSW-CQKsd1_k141_177945	RSD	ADEJ	1		None		FALSE	FALSE	FALSE	FALSE	FALSE	FALSE	Tier 0: No mobility signal	FALSE	FALSE	FALSE	FALSE	FALSE	FALSE	FALSE	CQSW-CQKsd1
CQSW-CQKsd1_1000	CQSW-CQKsd1_k141_203640	RSD	MEXF	1		None		FALSE	FALSE	FALSE	FALSE	FALSE	FALSE	Tier 0: No mobility signal	FALSE	FALSE	FALSE	FALSE	FALSE	FALSE	FALSE	CQSW-CQKsd1
CQSW-CQKsd1_1000	CQSW-CQKsd1_k141_208334	RSD	EREA	1		None		FALSE	FALSE	FALSE	FALSE	FALSE	FALSE	Tier 0: No mobility signal	FALSE	FALSE	FALSE	FALSE	FALSE	FALSE	FALSE	CQSW-CQKsd1
CQSW-CQKsd1_1000	CQSW-CQKsd1_k141_217626	RSD	SME	1		None		FALSE	FALSE	FALSE	FALSE	FALSE	FALSE	Tier 0: No mobility signal	FALSE	FALSE	FALSE	FALSE	FALSE	FALSE	FALSE	CQSW-CQKsd1
CQSW-CQKsd1_1000	CQSW-CQKsd1_k141_284228	RSD	MEXT	1		None		FALSE	FALSE	FALSE	FALSE	FALSE	FALSE	Tier 0: No mobility signal	FALSE	FALSE	FALSE	FALSE	FALSE	FALSE	FALSE	CQSW-CQKsd1
CQSW-CQKsd1_1000	CQSW-CQKsd1_k141_288998	RSD	RSMA	1		None		FALSE	FALSE	FALSE	FALSE	FALSE	FALSE	Tier 0: No mobility signal	FALSE	FALSE	FALSE	FALSE	FALSE	FALSE	FALSE	CQSW-CQKsd1
CQSW-CQKsd1_1000	CQSW-CQKsd1_k141_309889	RSD	MEXT	1		None		FALSE	FALSE	FALSE	FALSE	FALSE	FALSE	Tier 0: No mobility signal	FALSE	FALSE	FALSE	FALSE	FALSE	FALSE	FALSE	CQSW-CQKsd1
CQSW-CQKsd1_1000	CQSW-CQKsd1_k141_314828	RSD	TET39	1		None	Replication/Initiation	FALSE	TRUE	FALSE	TRUE	FALSE	FALSE	Tier 2: Mobilizable backbone	FALSE	FALSE	TRUE	FALSE	FALSE	FALSE	FALSE	CQSW-CQKsd1
CQSW-CQKsd1_1000	CQSW-CQKsd1_k141_355908	RSD	RSMA	1		None		FALSE	FALSE	FALSE	FALSE	FALSE	FALSE	Tier 0: No mobility signal	FALSE	FALSE	FALSE	FALSE	FALSE	FALSE	FALSE	CQSW-CQKsd1
CQSW-CQKsd1_1000	CQSW-CQKsd1_k141_362189	RSD	RSMA	1		None		FALSE	FALSE	FALSE	FALSE	FALSE	FALSE	Tier 0: No mobility signal	FALSE	FALSE	FALSE	FALSE	FALSE	FALSE	FALSE	CQSW-CQKsd1
CQSW-CQKsd1_1000	CQSW-CQKsd1_k141_366090	RSD	RSMA	1		None		FALSE	FALSE	FALSE	FALSE	FALSE	FALSE	Tier 0: No mobility signal	FALSE	FALSE	FALSE	FALSE	FALSE	FALSE	FALSE	CQSW-CQKsd1
CQSW-CQKsd1_1000	CQSW-CQKsd1_k141_396523	RSD	ADEJ	1		None		FALSE	FALSE	FALSE	FALSE	FALSE	FALSE	Tier 0: No mobility signal	FALSE	FALSE	FALSE	FALSE	FALSE	FALSE	FALSE	CQSW-CQKsd1
CQSW-CQKsd1_1000	CQSW-CQKsd1_k141_3973	RSD	ADEJ	1		None		FALSE	FALSE	FALSE	FALSE	FALSE	FALSE	Tier 0: No mobility signal	FALSE	FALSE	FALSE	FALSE	FALSE	FALSE	FALSE	CQSW-CQKsd1
CQSW-CQKsd1_1000	CQSW-CQKsd1_k141_405099	RSD	OXA	1		None	Other mobility	FALSE	TRUE	FALSE	FALSE	FALSE	FALSE	Tier 0: No mobility signal	FALSE	FALSE	FALSE	FALSE	FALSE	FALSE	TRUE	CQSW-CQKsd1
CQSW-CQKsd1_1000	CQSW-CQKsd1_k141_421027	RSD	RPH	1		None		FALSE	FALSE	FALSE	FALSE	FALSE	FALSE	Tier 0: No mobility signal	FALSE	FALSE	FALSE	FALSE	FALSE	FALSE	FALSE	CQSW-CQKsd1
CQSW-CQKsd1_1000	CQSW-CQKsd1_k141_469308	RSD	ADEJ;ADEK	2		None		FALSE	FALSE	FALSE	FALSE	FALSE	FALSE	Tier 0: No mobility signal	FALSE	FALSE	FALSE	FALSE	FALSE	FALSE	FALSE	CQSW-CQKsd1
CQSW-CQKsd1_1000	CQSW-CQKsd1_k141_486877	RSD	RSMA	1		None		FALSE	FALSE	FALSE	FALSE	FALSE	FALSE	Tier 0: No mobility signal	FALSE	FALSE	FALSE	FALSE	FALSE	FALSE	FALSE	CQSW-CQKsd1
CQSW-CQKsd1_1000	CQSW-CQKsd1_k141_495553	RSD	ADEJ;ADEK	2		None		FALSE	FALSE	FALSE	FALSE	FALSE	FALSE	Tier 0: No mobility signal	FALSE	FALSE	FALSE	FALSE	FALSE	FALSE	FALSE	CQSW-CQKsd1
CQSW-CQKsd1_1000	CQSW-CQKsd1_k141_505610	RSD	MEXT	1		None		FALSE	FALSE	FALSE	FALSE	FALSE	FALSE	Tier 0: No mobility signal	FALSE	FALSE	FALSE	FALSE	FALSE	FALSE	FALSE	CQSW-CQKsd1
CQSW-CQKsd1_1000	CQSW-CQKsd1_k141_521378	RSD	SDEB	1		None		FALSE	FALSE	FALSE	FALSE	FALSE	FALSE	Tier 0: No mobility signal	FALSE	FALSE	FALSE	FALSE	FALSE	FALSE	FALSE	CQSW-CQKsd1
CQSW-CQKsd1_1000	CQSW-CQKsd1_k141_527365	RSD	ADEK	1		None		FALSE	FALSE	FALSE	FALSE	FALSE	FALSE	Tier 0: No mobility signal	FALSE	FALSE	FALSE	FALSE	FALSE	FALSE	FALSE	CQSW-CQKsd1
CQSW-CQKsd1_1000	CQSW-CQKsd1_k141_547427	RSD	ADEG	1		None		FALSE	FALSE	FALSE	FALSE	FALSE	FALSE	Tier 0: No mobility signal	FALSE	FALSE	FALSE	FALSE	FALSE	FALSE	FALSE	CQSW-CQKsd1
CQSW-CQKsd1_1000	CQSW-CQKsd1_k141_547802	RSD	MEXF	1		None		FALSE	FALSE	FALSE	FALSE	FALSE	FALSE	Tier 0: No mobility signal	FALSE	FALSE	FALSE	FALSE	FALSE	FALSE	FALSE	CQSW-CQKsd1
CQSW-CQKsd1_1000	CQSW-CQKsd1_k141_571303	RSD	ANT2-DPRIME	1		None		FALSE	FALSE	FALSE	FALSE	FALSE	FALSE	Tier 0: No mobility signal	FALSE	FALSE	FALSE	FALSE	FALSE	FALSE	FALSE	CQSW-CQKsd1
CQSW-CQKsd1_1000	CQSW-CQKsd1_k141_57436	RSD	ANT3-DPRIME;QACEDELTA1;SULI	3		None		FALSE	FALSE	FALSE	FALSE	FALSE	FALSE	Tier 0: No mobility signal	FALSE	FALSE	FALSE	FALSE	FALSE	FALSE	FALSE	CQSW-CQKsd1
CQSW-CQKsd1_1000	CQSW-CQKsd1_k141_607505	RSD	MEXF	1		None		FALSE	FALSE	FALSE	FALSE	FALSE	FALSE	Tier 0: No mobility signal	FALSE	FALSE	FALSE	FALSE	FALSE	FALSE	FALSE	CQSW-CQKsd1
CQSW-CQKsd1_1000	CQSW-CQKsd1_k141_64549	RSD	DFRA	1		None	Replication/Initiation	FALSE	TRUE	FALSE	TRUE	FALSE	FALSE	Tier 2: Mobilizable backbone	FALSE	FALSE	TRUE	FALSE	FALSE	FALSE	FALSE	CQSW-CQKsd1
CQSW-CQKsd1_1000	CQSW-CQKsd1_k141_664413	RSD	DFRA	1		None		FALSE	FALSE	FALSE	FALSE	FALSE	FALSE	Tier 0: No mobility signal	FALSE	FALSE	FALSE	FALSE	FALSE	FALSE	FALSE	CQSW-CQKsd1
CQSW-CQKsd1_1000	CQSW-CQKsd1_k141_666407	RSD	ANT3-DPRIME	1		None		FALSE	FALSE	FALSE	FALSE	FALSE	FALSE	Tier 0: No mobility signal	FALSE	FALSE	FALSE	FALSE	FALSE	FALSE	FALSE	CQSW-CQKsd1
CQSW-CQKsd1_1000	CQSW-CQKsd1_k141_686175	RSD	MEXF	1		None		FALSE	FALSE	FALSE	FALSE	FALSE	FALSE	Tier 0: No mobility signal	FALSE	FALSE	FALSE	FALSE	FALSE	FALSE	FALSE	CQSW-CQKsd1
CQSW-CQKsd1_1000	CQSW-CQKsd1_k141_699448	RSD	OXA	1		None		FALSE	FALSE	FALSE	FALSE	FALSE	FALSE	Tier 0: No mobility signal	FALSE	FALSE	FALSE	FALSE	FALSE	FALSE	FALSE	CQSW-CQKsd1
CQSW-CQKsd1_1000	CQSW-CQKsd1_k141_711259	RSD	MEXK	1		None		FALSE	FALSE	FALSE	FALSE	FALSE	FALSE	Tier 0: No mobility signal	FALSE	FALSE	FALSE	FALSE	FALSE	FALSE	FALSE	CQSW-CQKsd1
CQSW-CQKsd1_1000	CQSW-CQKsd1_k141_755289	RSD	EREA	1		None		FALSE	FALSE	FALSE	FALSE	FALSE	FALSE	Tier 0: No mobility signal	FALSE	FALSE	FALSE	FALSE	FALSE	FALSE	FALSE	CQSW-CQKsd1
CQSW-CQKsd1_1000	CQSW-CQKsd1_k141_775702	RSD	ADEJ	1		None		FALSE	FALSE	FALSE	FALSE	FALSE	FALSE	Tier 0: No mobility signal	FALSE	FALSE	FALSE	FALSE	FALSE	FALSE	FALSE	CQSW-CQKsd1
CQSW-CQKsd1_1000	CQSW-CQKsd1_k141_776641	RSD	ADEN	1		None		FALSE	FALSE	FALSE	FALSE	FALSE	FALSE	Tier 0: No mobility signal	FALSE	FALSE	FALSE	FALSE	FALSE	FALSE	FALSE	CQSW-CQKsd1
CQSW-CQKsd1_1000	CQSW-CQKsd1_k141_796794	RSD	RSD1	1		None		FALSE	FALSE	FALSE	FALSE	FALSE	FALSE	Tier 0: No mobility signal	FALSE	FALSE	FALSE	FALSE	FALSE	FALSE	FALSE	CQSW-CQKsd1
CQSW-CQKsd1_1000	CQSW-CQKsd1_k141_798692	RSD	MPHE;MSRE	2		None	Conjugation/T4SS;Partitioning;Replication/Initiation	FALSE	TRUE	TRUE	TRUE	FALSE	FALSE	Tier 3: Conjugation-enabled	TRUE	FALSE	TRUE	TRUE	FALSE	FALSE	FALSE	CQSW-CQKsd1
CQSW-CQKsd1_1000	CQSW-CQKsd1_k141_863328	RSD	RSMA	1		None		FALSE	FALSE	FALSE	FALSE	FALSE	FALSE	Tier 0: No mobility signal	FALSE	FALSE	FALSE	FALSE	FALSE	FALSE	FALSE	CQSW-CQKsd1
CQSW-CQKsd1_1000	CQSW-CQKsd1_k141_916714	RSD	ADEK	1		None		FALSE	FALSE	FALSE	FALSE	FALSE	FALSE	Tier 0: No mobility signal	FALSE	FALSE	FALSE	FALSE	FALSE	FALSE	FALSE	CQSW-CQKsd1
CQSW-CQKsd1_1000	CQSW-CQKsd1_k141_991656	RSD	RSMA	1		None		FALSE	FALSE	FALSE	FALSE	FALSE	FALSE	Tier 0: No mobility signal	FALSE	FALSE	FALSE	FALSE	FALSE	FALSE	FALSE	CQSW-CQKsd1
CQSW-CQKsd1_1000	CQSW-CQKsd1_k141_993411	RSD	ADEJ	1		None		FALSE	FALSE	FALSE	FALSE	FALSE	FALSE	Tier 0: No mobility signal	FALSE	FALSE	FALSE	FALSE	FALSE	FALSE	FALSE	CQSW-CQKsd1
CQSW-CQKsd1_1000	CQSW-CQKsd1_k141_994124	RSD	RSMA	1		None		FALSE	FALSE	FALSE	FALSE	FALSE	FALSE	Tier 0: No mobility signal	FALSE	FALSE	FALSE	FALSE	FALSE	FALSE	FALSE	CQSW-CQKsd1
CQSW-CTsd1_1000	CQSW-CTsd1_k141_1012423	RSD	ANT9	1		None		FALSE	FALSE	FALSE	FALSE	FALSE	FALSE	Tier 0: No mobility signal	FALSE	FALSE	FALSE	FALSE	FALSE	FALSE	FALSE	CQSW-CTsd1
CQSW-CTsd1_1000	CQSW-CTsd1_k141_1013536	RSD	LPSB	1		None		FALSE	FALSE	FALSE	FALSE	FALSE	FALSE	Tier 0: No mobility signal	FALSE	FALSE	FALSE	FALSE	FALSE	FALSE	FALSE	CQSW-CTsd1
CQSW-CTsd1_1000	CQSW-CTsd1_k141_101443	RSD	MEXT	1		None		FALSE	FALSE	FALSE	FALSE	FALSE	FALSE	Tier 0: No mobility signal	FALSE	FALSE	FALSE	FALSE	FALSE	FALSE	FALSE	CQSW-CTsd1
CQSW-CTsd1_1000	CQSW-CTsd1_k141_1024414	RSD	TET39	1		None		FALSE	FALSE	FALSE	FALSE	FALSE	FALSE	Tier 0: No mobility signal	FALSE	FALSE	FALSE	FALSE	FALSE	FALSE	FALSE	CQSW-CTsd1
CQSW-CTsd1_1000	CQSW-CTsd1_k141_1025225	RSD	YOGI	1		None	Other mobility	FALSE	TRUE	FALSE	FALSE	FALSE	FALSE	Tier 0: No mobility signal	FALSE	FALSE	FALSE	FALSE	FALSE	FALSE	TRUE	CQSW-CTsd1
CQSW-CTsd1_1000	CQSW-CTsd1_k141_1036101	RSD	LPSB	1		None		FALSE	FALSE	FALSE	FALSE	FALSE	FALSE	Tier 0: No mobility signal	FALSE	FALSE	FALSE	FALSE	FALSE	FALSE	FALSE	CQSW-CTsd1
CQSW-CTsd1_1000	CQSW-CTsd1_k141_1043519	RSD	MDFA	1		None		FALSE	FALSE	FALSE	FALSE	FALSE	FALSE	Tier 0: No mobility signal	FALSE	FALSE	FALSE	FALSE	FALSE	FALSE	FALSE	CQSW-CTsd1
CQSW-CTsd1_1000	CQSW-CTsd1_k141_105099	RSD	PMRF	1		None	Replication/Initiation	FALSE	TRUE	FALSE	TRUE	FALSE	FALSE	Tier 2: Mobilizable backbone	FALSE	FALSE	TRUE	FALSE	FALSE	FALSE	FALSE	CQSW-CTsd1
CQSW-CTsd1_1000	CQSW-CTsd1_k141_1067116	RSD	APH3-PRIME	1		None		FALSE	FALSE	FALSE	FALSE	FALSE	FALSE	Tier 0: No mobility signal	FALSE	FALSE	FALSE	FALSE	FALSE	FALSE	FALSE	CQSW-CTsd1
CQSW-CTsd1_1000	CQSW-CTsd1_k141_1067591	RSD	TETA	1	IS1380	IS		TRUE	FALSE	FALSE	FALSE	FALSE	FALSE	Tier 1: Transposition-dominated	FALSE	FALSE	FALSE	FALSE	FALSE	FALSE	FALSE	CQSW-CTsd1
CQSW-CTsd1_1000	CQSW-CTsd1_k141_1069543	RSD	MEXT	1		None		FALSE	FALSE	FALSE	FALSE	FALSE	FALSE	Tier 0: No mobility signal	FALSE	FALSE	FALSE	FALSE	FALSE	FALSE	FALSE	CQSW-CTsd1
CQSW-CTsd1_1000	CQSW-CTsd1_k141_1072274	RSD	ADEK	1		None		FALSE	FALSE	FALSE	FALSE	FALSE	FALSE	Tier 0: No mobility signal	FALSE	FALSE	FALSE	FALSE	FALSE	FALSE	FALSE	CQSW-CTsd1
CQSW-CTsd1_1000	CQSW-CTsd1_k141_1073034	RSD	MDTK;UGD	2	IS3	IS	Conjugation/T4SS;Other mobility;Partitioning	TRUE	TRUE	TRUE	TRUE	FALSE	FALSE	Tier 3: Conjugation-enabled	TRUE	FALSE	FALSE	TRUE	FALSE	FALSE	TRUE	CQSW-CTsd1
CQSW-CTsd1_1000	CQSW-CTsd1_k141_1090588	RSD	RPOB	1		None		FALSE	FALSE	FALSE	FALSE	FALSE	FALSE	Tier 0: No mobility signal	FALSE	FALSE	FALSE	FALSE	FALSE	FALSE	FALSE	CQSW-CTsd1
CQSW-CTsd1_1000	CQSW-CTsd1_k141_1094431	RSD	ADEI	1		None		FALSE	FALSE	FALSE	FALSE	FALSE	FALSE	Tier 0: No mobility signal	FALSE	FALSE	FALSE	FALSE	FALSE	FALSE	FALSE	CQSW-CTsd1
CQSW-CTsd1_1000	CQSW-CTsd1_k141_110347	RSD	ADEJ	1		None		FALSE	FALSE	FALSE	FALSE	FALSE	FALSE	Tier 0: No mobility signal	FALSE	FALSE	FALSE	FALSE	FALSE	FALSE	FALSE	CQSW-CTsd1
CQSW-CTsd1_1000	CQSW-CTsd1_k141_1103721	RSD	MEXK	1		None		FALSE	FALSE	FALSE	FALSE	FALSE	FALSE	Tier 0: No mobility signal	FALSE	FALSE	FALSE	FALSE	FALSE	FALSE	FALSE	CQSW-CTsd1
CQSW-CTsd1_1000	CQSW-CTsd1_k141_110885	RSD	EMHC;TTGB;TTGR	3		None		FALSE	FALSE	FALSE	FALSE	FALSE	FALSE	Tier 0: No mobility signal	FALSE	FALSE	FALSE	FALSE	FALSE	FALSE	FALSE	CQSW-CTsd1
CQSW-CTsd1_1000	CQSW-CTsd1_k141_1111320	RSD	ADEJ	1		None		FALSE	FALSE	FALSE	FALSE	FALSE	FALSE	Tier 0: No mobility signal	FALSE	FALSE	FALSE	FALSE	FALSE	FALSE	FALSE	CQSW-CTsd1
CQSW-CTsd1_1000	CQSW-CTsd1_k141_1116832	RSD	RSMA	1		None	Conjugation/T4SS;Other mobility	FALSE	TRUE	TRUE	FALSE	FALSE	FALSE	Tier 3: Conjugation-enabled	TRUE	FALSE	FALSE	FALSE	FALSE	FALSE	TRUE	CQSW-CTsd1
CQSW-CTsd1_1000	CQSW-CTsd1_k141_1119780	RSD	MDTB	1		None		FALSE	FALSE	FALSE	FALSE	FALSE	FALSE	Tier 0: No mobility signal	FALSE	FALSE	FALSE	FALSE	FALSE	FALSE	FALSE	CQSW-CTsd1
CQSW-CTsd1_1000	CQSW-CTsd1_k141_1123871	RSD	BACA	1		None	Conjugation/T4SS;Other mobility;Partitioning;Replication/Initiation	FALSE	TRUE	TRUE	TRUE	FALSE	FALSE	Tier 3: Conjugation-enabled	TRUE	FALSE	TRUE	TRUE	FALSE	FALSE	TRUE	CQSW-CTsd1
CQSW-CTsd1_1000	CQSW-CTsd1_k141_1129752	RSD	KDEA	1		None	Conjugation/T4SS	FALSE	TRUE	TRUE	FALSE	FALSE	FALSE	Tier 3: Conjugation-enabled	TRUE	FALSE	FALSE	FALSE	FALSE	FALSE	FALSE	CQSW-CTsd1
CQSW-CTsd1_1000	CQSW-CTsd1_k141_1137032	RSD	OPRN	1		None		FALSE	FALSE	FALSE	FALSE	FALSE	FALSE	Tier 0: No mobility signal	FALSE	FALSE	FALSE	FALSE	FALSE	FALSE	FALSE	CQSW-CTsd1
CQSW-CTsd1_1000	CQSW-CTsd1_k141_1138438	RSD	KDPE	1		None	Other mobility	FALSE	TRUE	FALSE	FALSE	FALSE	FALSE	Tier 0: No mobility signal	FALSE	FALSE	FALSE	FALSE	FALSE	FALSE	TRUE	CQSW-CTsd1
CQSW-CTsd1_1000	CQSW-CTsd1_k141_1139364	RSD	LPSB	1		None		FALSE	FALSE	FALSE	FALSE	FALSE	FALSE	Tier 0: No mobility signal	FALSE	FALSE	FALSE	FALSE	FALSE	FALSE	FALSE	CQSW-CTsd1
CQSW-CTsd1_1000	CQSW-CTsd1_k141_1140900	RSD	ADEK	1		None		FALSE	FALSE	FALSE	FALSE	FALSE	FALSE	Tier 0: No mobility signal	FALSE	FALSE	FALSE	FALSE	FALSE	FALSE	FALSE	CQSW-CTsd1
CQSW-CTsd1_1000	CQSW-CTsd1_k141_1142774	RSD	DFRA	1		None	Other mobility;Replication/Initiation	FALSE	TRUE	FALSE	TRUE	FALSE	FALSE	Tier 2: Mobilizable backbone	FALSE	FALSE	TRUE	FALSE	FALSE	FALSE	TRUE	CQSW-CTsd1
CQSW-CTsd1_1000	CQSW-CTsd1_k141_1155429	RSD	LSA;LSAE	2		None	Partitioning;Replication/Initiation	FALSE	TRUE	FALSE	TRUE	FALSE	FALSE	Tier 2: Mobilizable backbone	FALSE	FALSE	TRUE	TRUE	FALSE	FALSE	FALSE	CQSW-CTsd1
CQSW-CTsd1_1000	CQSW-CTsd1_k141_1157917	RSD	RSMA	1		None	Conjugation/T4SS;Other mobility;Partitioning;Replication/Initiation	FALSE	TRUE	TRUE	TRUE	FALSE	FALSE	Tier 3: Conjugation-enabled	TRUE	FALSE	TRUE	TRUE	FALSE	FALSE	TRUE	CQSW-CTsd1
CQSW-CTsd1_1000	CQSW-CTsd1_k141_1167858	RSD	ADEJ	1		None		FALSE	FALSE	FALSE	FALSE	FALSE	FALSE	Tier 0: No mobility signal	FALSE	FALSE	FALSE	FALSE	FALSE	FALSE	FALSE	CQSW-CTsd1
CQSW-CTsd1_1000	CQSW-CTsd1_k141_1177293	RSD	TETQ	1		None		FALSE	FALSE	FALSE	FALSE	FALSE	FALSE	Tier 0: No mobility signal	FALSE	FALSE	FALSE	FALSE	FALSE	FALSE	FALSE	CQSW-CTsd1
CQSW-CTsd1_1000	CQSW-CTsd1_k141_1182107	RSD	ADEK	1		None		FALSE	FALSE	FALSE	FALSE	FALSE	FALSE	Tier 0: No mobility signal	FALSE	FALSE	FALSE	FALSE	FALSE	FALSE	FALSE	CQSW-CTsd1
CQSW-CTsd1_1000	CQSW-CTsd1_k141_1185708	RSD	AAC3	1		None		FALSE	FALSE	FALSE	FALSE	FALSE	FALSE	Tier 0: No mobility signal	FALSE	FALSE	FALSE	FALSE	FALSE	FALSE	FALSE	CQSW-CTsd1
CQSW-CTsd1_1000	CQSW-CTsd1_k141_1193011	RSD	MEXT	1		None		FALSE	FALSE	FALSE	FALSE	FALSE	FALSE	Tier 0: No mobility signal	FALSE	FALSE	FALSE	FALSE	FALSE	FALSE	FALSE	CQSW-CTsd1
CQSW-CTsd1_1000	CQSW-CTsd1_k141_1196198	RSD	MEFA	1		None		FALSE	FALSE	FALSE	FALSE	FALSE	FALSE	Tier 0: No mobility signal	FALSE	FALSE	FALSE	FALSE	FALSE	FALSE	FALSE	CQSW-CTsd1
CQSW-CTsd1_1000	CQSW-CTsd1_k141_1198480	RSD	AMPH	1		None		FALSE	FALSE	FALSE	FALSE	FALSE	FALSE	Tier 0: No mobility signal	FALSE	FALSE	FALSE	FALSE	FALSE	FALSE	FALSE	CQSW-CTsd1
CQSW-CTsd1_1000	CQSW-CTsd1_k141_120396	RSD	MDTA;MDTB	2		None		FALSE	FALSE	FALSE	FALSE	FALSE	FALSE	Tier 0: No mobility signal	FALSE	FALSE	FALSE	FALSE	FALSE	FALSE	FALSE	CQSW-CTsd1
CQSW-CTsd1_1000	CQSW-CTsd1_k141_1220798	RSD	DFRA	1		None		FALSE	FALSE	FALSE	FALSE	FALSE	FALSE	Tier 0: No mobility signal	FALSE	FALSE	FALSE	FALSE	FALSE	FALSE	FALSE	CQSW-CTsd1
CQSW-CTsd1_1000	CQSW-CTsd1_k141_1227418	RSD	ADEJ	1		None		FALSE	FALSE	FALSE	FALSE	FALSE	FALSE	Tier 0: No mobility signal	FALSE	FALSE	FALSE	FALSE	FALSE	FALSE	FALSE	CQSW-CTsd1
CQSW-CTsd1_1000	CQSW-CTsd1_k141_1227952	RSD	ADEJ	1		None		FALSE	FALSE	FALSE	FALSE	FALSE	FALSE	Tier 0: No mobility signal	FALSE	FALSE	FALSE	FALSE	FALSE	FALSE	FALSE	CQSW-CTsd1
CQSW-CTsd1_1000	CQSW-CTsd1_k141_123009	RSD	BAER;BAES;BCR;KPNO;MDTA;MDTB;MDTC;YOGI	8		None	Conjugation/T4SS;Other mobility;Partitioning	FALSE	TRUE	TRUE	TRUE	FALSE	FALSE	Tier 3: Conjugation-enabled	TRUE	FALSE	FALSE	TRUE	FALSE	FALSE	TRUE	CQSW-CTsd1
CQSW-CTsd1_1000	CQSW-CTsd1_k141_1236945	RSD	RPH	1		None		FALSE	FALSE	FALSE	FALSE	FALSE	FALSE	Tier 0: No mobility signal	FALSE	FALSE	FALSE	FALSE	FALSE	FALSE	FALSE	CQSW-CTsd1
CQSW-CTsd1_1000	CQSW-CTsd1_k141_1238983	RSD	MSBA	1		None		FALSE	FALSE	FALSE	FALSE	FALSE	FALSE	Tier 0: No mobility signal	FALSE	FALSE	FALSE	FALSE	FALSE	FALSE	FALSE	CQSW-CTsd1
CQSW-CTsd1_1000	CQSW-CTsd1_k141_1242259	RSD	ACT	1		None	Other mobility;Replication/Initiation	FALSE	TRUE	FALSE	TRUE	FALSE	FALSE	Tier 2: Mobilizable backbone	FALSE	FALSE	TRUE	FALSE	FALSE	FALSE	TRUE	CQSW-CTsd1
CQSW-CTsd1_1000	CQSW-CTsd1_k141_1242971	RSD	PARR	1		None	Conjugation/T4SS	FALSE	TRUE	TRUE	FALSE	FALSE	FALSE	Tier 3: Conjugation-enabled	TRUE	FALSE	FALSE	FALSE	FALSE	FALSE	FALSE	CQSW-CTsd1
CQSW-CTsd1_1000	CQSW-CTsd1_k141_1248082	RSD	ADEI	1		None		FALSE	FALSE	FALSE	FALSE	FALSE	FALSE	Tier 0: No mobility signal	FALSE	FALSE	FALSE	FALSE	FALSE	FALSE	FALSE	CQSW-CTsd1
CQSW-CTsd1_1000	CQSW-CTsd1_k141_1249075	RSD	ADEJ;ADEK	2		None		FALSE	FALSE	FALSE	FALSE	FALSE	FALSE	Tier 0: No mobility signal	FALSE	FALSE	FALSE	FALSE	FALSE	FALSE	FALSE	CQSW-CTsd1
CQSW-CTsd1_1000	CQSW-CTsd1_k141_1257058	RSD	ADEJ	1		None		FALSE	FALSE	FALSE	FALSE	FALSE	FALSE	Tier 0: No mobility signal	FALSE	FALSE	FALSE	FALSE	FALSE	FALSE	FALSE	CQSW-CTsd1
CQSW-CTsd1_1000	CQSW-CTsd1_k141_1266779	RSD	YAJC	1		None		FALSE	FALSE	FALSE	FALSE	FALSE	FALSE	Tier 0: No mobility signal	FALSE	FALSE	FALSE	FALSE	FALSE	FALSE	FALSE	CQSW-CTsd1
CQSW-CTsd1_1000	CQSW-CTsd1_k141_1272212	RSD	OXA	1		None	Other mobility	FALSE	TRUE	FALSE	FALSE	FALSE	FALSE	Tier 0: No mobility signal	FALSE	FALSE	FALSE	FALSE	FALSE	FALSE	TRUE	CQSW-CTsd1
CQSW-CTsd1_1000	CQSW-CTsd1_k141_1279499	RSD	TTGA;TTGR	2		None		FALSE	FALSE	FALSE	FALSE	FALSE	FALSE	Tier 0: No mobility signal	FALSE	FALSE	FALSE	FALSE	FALSE	FALSE	FALSE	CQSW-CTsd1
CQSW-CTsd1_1000	CQSW-CTsd1_k141_1281680	RSD	ADEJ	1		None		FALSE	FALSE	FALSE	FALSE	FALSE	FALSE	Tier 0: No mobility signal	FALSE	FALSE	FALSE	FALSE	FALSE	FALSE	FALSE	CQSW-CTsd1
CQSW-CTsd1_1000	CQSW-CTsd1_k141_1295790	RSD	TETX	1		None	Partitioning	FALSE	TRUE	FALSE	TRUE	FALSE	FALSE	Tier 2: Mobilizable backbone	FALSE	FALSE	FALSE	TRUE	FALSE	FALSE	FALSE	CQSW-CTsd1
CQSW-CTsd1_1000	CQSW-CTsd1_k141_1297110	RSD	ADEK	1		None		FALSE	FALSE	FALSE	FALSE	FALSE	FALSE	Tier 0: No mobility signal	FALSE	FALSE	FALSE	FALSE	FALSE	FALSE	FALSE	CQSW-CTsd1
CQSW-CTsd1_1000	CQSW-CTsd1_k141_1301591	RSD	MDTB	1		None		FALSE	FALSE	FALSE	FALSE	FALSE	FALSE	Tier 0: No mobility signal	FALSE	FALSE	FALSE	FALSE	FALSE	FALSE	FALSE	CQSW-CTsd1
CQSW-CTsd1_1000	CQSW-CTsd1_k141_1302454	RSD	ACRF	1		None	Other mobility;Replication/Initiation	FALSE	TRUE	FALSE	TRUE	FALSE	FALSE	Tier 2: Mobilizable backbone	FALSE	FALSE	TRUE	FALSE	FALSE	FALSE	TRUE	CQSW-CTsd1
CQSW-CTsd1_1000	CQSW-CTsd1_k141_1303649	RSD	ADEJ	1		None		FALSE	FALSE	FALSE	FALSE	FALSE	FALSE	Tier 0: No mobility signal	FALSE	FALSE	FALSE	FALSE	FALSE	FALSE	FALSE	CQSW-CTsd1
CQSW-CTsd1_1000	CQSW-CTsd1_k141_1309112	RSD	OMPA	1		None	Conjugation/T4SS	FALSE	TRUE	TRUE	FALSE	FALSE	FALSE	Tier 3: Conjugation-enabled	TRUE	FALSE	FALSE	FALSE	FALSE	FALSE	FALSE	CQSW-CTsd1
CQSW-CTsd1_1000	CQSW-CTsd1_k141_1310202	RSD	DFRA	1		None	Replication/Initiation	FALSE	TRUE	FALSE	TRUE	FALSE	FALSE	Tier 2: Mobilizable backbone	FALSE	FALSE	TRUE	FALSE	FALSE	FALSE	FALSE	CQSW-CTsd1
CQSW-CTsd1_1000	CQSW-CTsd1_k141_1316912	RSD	ACRB	1		None		FALSE	FALSE	FALSE	FALSE	FALSE	FALSE	Tier 0: No mobility signal	FALSE	FALSE	FALSE	FALSE	FALSE	FALSE	FALSE	CQSW-CTsd1
CQSW-CTsd1_1000	CQSW-CTsd1_k141_1318206	RSD	ADEJ	1		None		FALSE	FALSE	FALSE	FALSE	FALSE	FALSE	Tier 0: No mobility signal	FALSE	FALSE	FALSE	FALSE	FALSE	FALSE	FALSE	CQSW-CTsd1
CQSW-CTsd1_1000	CQSW-CTsd1_k141_1324569	RSD	MDTG;MDTH	2		None		FALSE	FALSE	FALSE	FALSE	FALSE	FALSE	Tier 0: No mobility signal	FALSE	FALSE	FALSE	FALSE	FALSE	FALSE	FALSE	CQSW-CTsd1
CQSW-CTsd1_1000	CQSW-CTsd1_k141_1330948	RSD	BCR	1		None		FALSE	FALSE	FALSE	FALSE	FALSE	FALSE	Tier 0: No mobility signal	FALSE	FALSE	FALSE	FALSE	FALSE	FALSE	FALSE	CQSW-CTsd1
CQSW-CTsd1_1000	CQSW-CTsd1_k141_1332710	RSD	ADEJ	1		None		FALSE	FALSE	FALSE	FALSE	FALSE	FALSE	Tier 0: No mobility signal	FALSE	FALSE	FALSE	FALSE	FALSE	FALSE	FALSE	CQSW-CTsd1
CQSW-CTsd1_1000	CQSW-CTsd1_k141_1333363	RSD	ADEJ	1		None		FALSE	FALSE	FALSE	FALSE	FALSE	FALSE	Tier 0: No mobility signal	FALSE	FALSE	FALSE	FALSE	FALSE	FALSE	FALSE	CQSW-CTsd1
CQSW-CTsd1_1000	CQSW-CTsd1_k141_1337855	RSD	DFRA	1		None		FALSE	FALSE	FALSE	FALSE	FALSE	FALSE	Tier 0: No mobility signal	FALSE	FALSE	FALSE	FALSE	FALSE	FALSE	FALSE	CQSW-CTsd1
CQSW-CTsd1_1000	CQSW-CTsd1_k141_1347766	RSD	MSRD	1		None	Partitioning	FALSE	TRUE	FALSE	TRUE	FALSE	FALSE	Tier 2: Mobilizable backbone	FALSE	FALSE	FALSE	TRUE	FALSE	FALSE	FALSE	CQSW-CTsd1
CQSW-CTsd1_1000	CQSW-CTsd1_k141_135290	RSD	OXA	1		None		FALSE	FALSE	FALSE	FALSE	FALSE	FALSE	Tier 0: No mobility signal	FALSE	FALSE	FALSE	FALSE	FALSE	FALSE	FALSE	CQSW-CTsd1
CQSW-CTsd1_1000	CQSW-CTsd1_k141_1353716	RSD	ARR;DFRA	2		None		FALSE	FALSE	FALSE	FALSE	FALSE	FALSE	Tier 0: No mobility signal	FALSE	FALSE	FALSE	FALSE	FALSE	FALSE	FALSE	CQSW-CTsd1
CQSW-CTsd1_1000	CQSW-CTsd1_k141_1358770	RSD	ACRB;AMPH;KDPE;MDFA;MSBA;OMPA;PBP2;RAMA	8		None	Conjugation/T4SS;Integration/Recombination;Other mobility;Partitioning;Replication/Initiation	FALSE	TRUE	TRUE	TRUE	TRUE	FALSE	Tier 3: Conjugation-enabled	TRUE	FALSE	TRUE	TRUE	TRUE	FALSE	TRUE	CQSW-CTsd1
CQSW-CTsd1_1000	CQSW-CTsd1_k141_1372484	RSD	TTGA;TTGB	2		None		FALSE	FALSE	FALSE	FALSE	FALSE	FALSE	Tier 0: No mobility signal	FALSE	FALSE	FALSE	FALSE	FALSE	FALSE	FALSE	CQSW-CTsd1
CQSW-CTsd1_1000	CQSW-CTsd1_k141_1378768	RSD	CAT	1		None		FALSE	FALSE	FALSE	FALSE	FALSE	FALSE	Tier 0: No mobility signal	FALSE	FALSE	FALSE	FALSE	FALSE	FALSE	FALSE	CQSW-CTsd1
CQSW-CTsd1_1000	CQSW-CTsd1_k141_1383085	RSD	ADEK	1		None		FALSE	FALSE	FALSE	FALSE	FALSE	FALSE	Tier 0: No mobility signal	FALSE	FALSE	FALSE	FALSE	FALSE	FALSE	FALSE	CQSW-CTsd1
CQSW-CTsd1_1000	CQSW-CTsd1_k141_1388187	RSD	EMRB;EMRR;KPN	3		None	Other mobility	FALSE	TRUE	FALSE	FALSE	FALSE	FALSE	Tier 0: No mobility signal	FALSE	FALSE	FALSE	FALSE	FALSE	FALSE	TRUE	CQSW-CTsd1
CQSW-CTsd1_1000	CQSW-CTsd1_k141_1391238	RSD	LPSB	1		None		FALSE	FALSE	FALSE	FALSE	FALSE	FALSE	Tier 0: No mobility signal	FALSE	FALSE	FALSE	FALSE	FALSE	FALSE	FALSE	CQSW-CTsd1
CQSW-CTsd1_1000	CQSW-CTsd1_k141_139179	RSD	LSA	1		None		FALSE	FALSE	FALSE	FALSE	FALSE	FALSE	Tier 0: No mobility signal	FALSE	FALSE	FALSE	FALSE	FALSE	FALSE	FALSE	CQSW-CTsd1
CQSW-CTsd1_1000	CQSW-CTsd1_k141_1395980	RSD	MEXF	1		None		FALSE	FALSE	FALSE	FALSE	FALSE	FALSE	Tier 0: No mobility signal	FALSE	FALSE	FALSE	FALSE	FALSE	FALSE	FALSE	CQSW-CTsd1
CQSW-CTsd1_1000	CQSW-CTsd1_k141_1403495	RSD	CPXAR	1		None	Conjugation/T4SS	FALSE	TRUE	TRUE	FALSE	FALSE	FALSE	Tier 3: Conjugation-enabled	TRUE	FALSE	FALSE	FALSE	FALSE	FALSE	FALSE	CQSW-CTsd1
CQSW-CTsd1_1000	CQSW-CTsd1_k141_1413425	RSD	FLOR	1		None		FALSE	FALSE	FALSE	FALSE	FALSE	FALSE	Tier 0: No mobility signal	FALSE	FALSE	FALSE	FALSE	FALSE	FALSE	FALSE	CQSW-CTsd1
CQSW-CTsd1_1000	CQSW-CTsd1_k141_142011	RSD	KPNE;KPNF	2		None		FALSE	FALSE	FALSE	FALSE	FALSE	FALSE	Tier 0: No mobility signal	FALSE	FALSE	FALSE	FALSE	FALSE	FALSE	FALSE	CQSW-CTsd1
CQSW-CTsd1_1000	CQSW-CTsd1_k141_1426041	RSD	MARA;MARR	2		None		FALSE	FALSE	FALSE	FALSE	FALSE	FALSE	Tier 0: No mobility signal	FALSE	FALSE	FALSE	FALSE	FALSE	FALSE	FALSE	CQSW-CTsd1
CQSW-CTsd1_1000	CQSW-CTsd1_k141_1432091	RSD	MEXT	1		None		FALSE	FALSE	FALSE	FALSE	FALSE	FALSE	Tier 0: No mobility signal	FALSE	FALSE	FALSE	FALSE	FALSE	FALSE	FALSE	CQSW-CTsd1
CQSW-CTsd1_1000	CQSW-CTsd1_k141_1439152	RSD	OXA	1		None		FALSE	FALSE	FALSE	FALSE	FALSE	FALSE	Tier 0: No mobility signal	FALSE	FALSE	FALSE	FALSE	FALSE	FALSE	FALSE	CQSW-CTsd1
CQSW-CTsd1_1000	CQSW-CTsd1_k141_1439342	RSD	MEXT	1		None		FALSE	FALSE	FALSE	FALSE	FALSE	FALSE	Tier 0: No mobility signal	FALSE	FALSE	FALSE	FALSE	FALSE	FALSE	FALSE	CQSW-CTsd1
CQSW-CTsd1_1000	CQSW-CTsd1_k141_1442998	RSD	CRP;PMRF	2		None	Conjugation/T4SS;Other mobility	FALSE	TRUE	TRUE	FALSE	FALSE	FALSE	Tier 3: Conjugation-enabled	TRUE	FALSE	FALSE	FALSE	FALSE	FALSE	TRUE	CQSW-CTsd1
CQSW-CTsd1_1000	CQSW-CTsd1_k141_1446825	RSD	ADEJ	1		None		FALSE	FALSE	FALSE	FALSE	FALSE	FALSE	Tier 0: No mobility signal	FALSE	FALSE	FALSE	FALSE	FALSE	FALSE	FALSE	CQSW-CTsd1
CQSW-CTsd1_1000	CQSW-CTsd1_k141_1453704	RSD	MSBA	1		None	Conjugation/T4SS;Partitioning	FALSE	TRUE	TRUE	TRUE	FALSE	FALSE	Tier 3: Conjugation-enabled	TRUE	FALSE	FALSE	TRUE	FALSE	FALSE	FALSE	CQSW-CTsd1
CQSW-CTsd1_1000	CQSW-CTsd1_k141_1455342	RSD	LPSB	1		None		FALSE	FALSE	FALSE	FALSE	FALSE	FALSE	Tier 0: No mobility signal	FALSE	FALSE	FALSE	FALSE	FALSE	FALSE	FALSE	CQSW-CTsd1
CQSW-CTsd1_1000	CQSW-CTsd1_k141_1455500	RSD	MEFA;MSRD	2		None		FALSE	FALSE	FALSE	FALSE	FALSE	FALSE	Tier 0: No mobility signal	FALSE	FALSE	FALSE	FALSE	FALSE	FALSE	FALSE	CQSW-CTsd1
CQSW-CTsd1_1000	CQSW-CTsd1_k141_1463920	RSD	KPNE;MARA;MARR;MDTI;MDTK;OMP37;OQXA;OQXB;PHOR;QNRE	10		None	Conjugation/T4SS;Other mobility;Partitioning;Replication/Initiation	FALSE	TRUE	TRUE	TRUE	FALSE	FALSE	Tier 3: Conjugation-enabled	TRUE	FALSE	TRUE	TRUE	FALSE	FALSE	TRUE	CQSW-CTsd1
CQSW-CTsd1_1000	CQSW-CTsd1_k141_147754	RSD	CPXAR	1		None	Conjugation/T4SS	FALSE	TRUE	TRUE	FALSE	FALSE	FALSE	Tier 3: Conjugation-enabled	TRUE	FALSE	FALSE	FALSE	FALSE	FALSE	FALSE	CQSW-CTsd1
CQSW-CTsd1_1000	CQSW-CTsd1_k141_155239	RSD	BCR	1		None	Other mobility	FALSE	TRUE	FALSE	FALSE	FALSE	FALSE	Tier 0: No mobility signal	FALSE	FALSE	FALSE	FALSE	FALSE	FALSE	TRUE	CQSW-CTsd1
CQSW-CTsd1_1000	CQSW-CTsd1_k141_156115	RSD	MEXE;MEXF	2		None		FALSE	FALSE	FALSE	FALSE	FALSE	FALSE	Tier 0: No mobility signal	FALSE	FALSE	FALSE	FALSE	FALSE	FALSE	FALSE	CQSW-CTsd1
CQSW-CTsd1_1000	CQSW-CTsd1_k141_15621	RSD	TETA	1		None	Replication/Initiation	FALSE	TRUE	FALSE	TRUE	FALSE	FALSE	Tier 2: Mobilizable backbone	FALSE	FALSE	TRUE	FALSE	FALSE	FALSE	FALSE	CQSW-CTsd1
CQSW-CTsd1_1000	CQSW-CTsd1_k141_156602	RSD	MEXF	1		None		FALSE	FALSE	FALSE	FALSE	FALSE	FALSE	Tier 0: No mobility signal	FALSE	FALSE	FALSE	FALSE	FALSE	FALSE	FALSE	CQSW-CTsd1
CQSW-CTsd1_1000	CQSW-CTsd1_k141_16823	RSD	RSMA	1		None		FALSE	FALSE	FALSE	FALSE	FALSE	FALSE	Tier 0: No mobility signal	FALSE	FALSE	FALSE	FALSE	FALSE	FALSE	FALSE	CQSW-CTsd1
CQSW-CTsd1_1000	CQSW-CTsd1_k141_169087	RSD	FOSA	1		None		FALSE	FALSE	FALSE	FALSE	FALSE	FALSE	Tier 0: No mobility signal	FALSE	FALSE	FALSE	FALSE	FALSE	FALSE	FALSE	CQSW-CTsd1
CQSW-CTsd1_1000	CQSW-CTsd1_k141_185380	RSD	ADEN	1		None		FALSE	FALSE	FALSE	FALSE	FALSE	FALSE	Tier 0: No mobility signal	FALSE	FALSE	FALSE	FALSE	FALSE	FALSE	FALSE	CQSW-CTsd1
CQSW-CTsd1_1000	CQSW-CTsd1_k141_204335	RSD	ANT3-DPRIME;EREA	2		None		FALSE	FALSE	FALSE	FALSE	FALSE	FALSE	Tier 0: No mobility signal	FALSE	FALSE	FALSE	FALSE	FALSE	FALSE	FALSE	CQSW-CTsd1
CQSW-CTsd1_1000	CQSW-CTsd1_k141_204804	RSD	KDPE	1		None	Conjugation/T4SS;Other mobility	FALSE	TRUE	TRUE	FALSE	FALSE	FALSE	Tier 3: Conjugation-enabled	TRUE	FALSE	FALSE	FALSE	FALSE	FALSE	TRUE	CQSW-CTsd1
CQSW-CTsd1_1000	CQSW-CTsd1_k141_205310	RSD	MEXT	1		None		FALSE	FALSE	FALSE	FALSE	FALSE	FALSE	Tier 0: No mobility signal	FALSE	FALSE	FALSE	FALSE	FALSE	FALSE	FALSE	CQSW-CTsd1
CQSW-CTsd1_1000	CQSW-CTsd1_k141_216933	RSD	LPTD	1		None		FALSE	FALSE	FALSE	FALSE	FALSE	FALSE	Tier 0: No mobility signal	FALSE	FALSE	FALSE	FALSE	FALSE	FALSE	FALSE	CQSW-CTsd1
CQSW-CTsd1_1000	CQSW-CTsd1_k141_221069	RSD	RPH	1		None		FALSE	FALSE	FALSE	FALSE	FALSE	FALSE	Tier 0: No mobility signal	FALSE	FALSE	FALSE	FALSE	FALSE	FALSE	FALSE	CQSW-CTsd1
CQSW-CTsd1_1000	CQSW-CTsd1_k141_22361	RSD	ADEJ	1		None		FALSE	FALSE	FALSE	FALSE	FALSE	FALSE	Tier 0: No mobility signal	FALSE	FALSE	FALSE	FALSE	FALSE	FALSE	FALSE	CQSW-CTsd1
CQSW-CTsd1_1000	CQSW-CTsd1_k141_233749	RSD	MEXT	1		None		FALSE	FALSE	FALSE	FALSE	FALSE	FALSE	Tier 0: No mobility signal	FALSE	FALSE	FALSE	FALSE	FALSE	FALSE	FALSE	CQSW-CTsd1
CQSW-CTsd1_1000	CQSW-CTsd1_k141_234690	RSD	OQXB	1		None		FALSE	FALSE	FALSE	FALSE	FALSE	FALSE	Tier 0: No mobility signal	FALSE	FALSE	FALSE	FALSE	FALSE	FALSE	FALSE	CQSW-CTsd1
CQSW-CTsd1_1000	CQSW-CTsd1_k141_234778	RSD	ADEJ;ADEK	2		None		FALSE	FALSE	FALSE	FALSE	FALSE	FALSE	Tier 0: No mobility signal	FALSE	FALSE	FALSE	FALSE	FALSE	FALSE	FALSE	CQSW-CTsd1
CQSW-CTsd1_1000	CQSW-CTsd1_k141_247084	RSD	EMRD	1		None	Conjugation/T4SS	FALSE	TRUE	TRUE	FALSE	FALSE	FALSE	Tier 3: Conjugation-enabled	TRUE	FALSE	FALSE	FALSE	FALSE	FALSE	FALSE	CQSW-CTsd1
CQSW-CTsd1_1000	CQSW-CTsd1_k141_254753	RSD	KPNF	1		None		FALSE	FALSE	FALSE	FALSE	FALSE	FALSE	Tier 0: No mobility signal	FALSE	FALSE	FALSE	FALSE	FALSE	FALSE	FALSE	CQSW-CTsd1
CQSW-CTsd1_1000	CQSW-CTsd1_k141_258631	RSD	ADEJ;ADEK	2		None		FALSE	FALSE	FALSE	FALSE	FALSE	FALSE	Tier 0: No mobility signal	FALSE	FALSE	FALSE	FALSE	FALSE	FALSE	FALSE	CQSW-CTsd1
CQSW-CTsd1_1000	CQSW-CTsd1_k141_26470	RSD	EMRD	1		None		FALSE	FALSE	FALSE	FALSE	FALSE	FALSE	Tier 0: No mobility signal	FALSE	FALSE	FALSE	FALSE	FALSE	FALSE	FALSE	CQSW-CTsd1
CQSW-CTsd1_1000	CQSW-CTsd1_k141_276447	RSD	ADEJ	1		None		FALSE	FALSE	FALSE	FALSE	FALSE	FALSE	Tier 0: No mobility signal	FALSE	FALSE	FALSE	FALSE	FALSE	FALSE	FALSE	CQSW-CTsd1
CQSW-CTsd1_1000	CQSW-CTsd1_k141_281501	RSD	LPSB	1		None		FALSE	FALSE	FALSE	FALSE	FALSE	FALSE	Tier 0: No mobility signal	FALSE	FALSE	FALSE	FALSE	FALSE	FALSE	FALSE	CQSW-CTsd1
CQSW-CTsd1_1000	CQSW-CTsd1_k141_286533	RSD	LPSB	1		None		FALSE	FALSE	FALSE	FALSE	FALSE	FALSE	Tier 0: No mobility signal	FALSE	FALSE	FALSE	FALSE	FALSE	FALSE	FALSE	CQSW-CTsd1
CQSW-CTsd1_1000	CQSW-CTsd1_k141_287781	RSD	ACRD	1		None	Conjugation/T4SS;Other mobility	FALSE	TRUE	TRUE	FALSE	FALSE	FALSE	Tier 3: Conjugation-enabled	TRUE	FALSE	FALSE	FALSE	FALSE	FALSE	TRUE	CQSW-CTsd1
CQSW-CTsd1_1000	CQSW-CTsd1_k141_288135	RSD	BMR	1		None		FALSE	FALSE	FALSE	FALSE	FALSE	FALSE	Tier 0: No mobility signal	FALSE	FALSE	FALSE	FALSE	FALSE	FALSE	FALSE	CQSW-CTsd1
CQSW-CTsd1_1000	CQSW-CTsd1_k141_289943	RSD	TETX	1		None		FALSE	FALSE	FALSE	FALSE	FALSE	FALSE	Tier 0: No mobility signal	FALSE	FALSE	FALSE	FALSE	FALSE	FALSE	FALSE	CQSW-CTsd1
CQSW-CTsd1_1000	CQSW-CTsd1_k141_31555	RSD	PHOR	1		None		FALSE	FALSE	FALSE	FALSE	FALSE	FALSE	Tier 0: No mobility signal	FALSE	FALSE	FALSE	FALSE	FALSE	FALSE	FALSE	CQSW-CTsd1
CQSW-CTsd1_1000	CQSW-CTsd1_k141_316569	RSD	MDTK	1		None	Conjugation/T4SS	FALSE	TRUE	TRUE	FALSE	FALSE	FALSE	Tier 3: Conjugation-enabled	TRUE	FALSE	FALSE	FALSE	FALSE	FALSE	FALSE	CQSW-CTsd1
CQSW-CTsd1_1000	CQSW-CTsd1_k141_323683	RSD	CPXAR	1		None	Conjugation/T4SS;Replication/Initiation	FALSE	TRUE	TRUE	TRUE	FALSE	FALSE	Tier 3: Conjugation-enabled	TRUE	FALSE	TRUE	FALSE	FALSE	FALSE	FALSE	CQSW-CTsd1
CQSW-CTsd1_1000	CQSW-CTsd1_k141_32392	RSD	MDTG	1		None		FALSE	FALSE	FALSE	FALSE	FALSE	FALSE	Tier 0: No mobility signal	FALSE	FALSE	FALSE	FALSE	FALSE	FALSE	FALSE	CQSW-CTsd1
CQSW-CTsd1_1000	CQSW-CTsd1_k141_328005	RSD	OMPA	1		None	Conjugation/T4SS;Partitioning	FALSE	TRUE	TRUE	TRUE	FALSE	FALSE	Tier 3: Conjugation-enabled	TRUE	FALSE	FALSE	TRUE	FALSE	FALSE	FALSE	CQSW-CTsd1
CQSW-CTsd1_1000	CQSW-CTsd1_k141_339290	RSD	TETM	1		None		FALSE	FALSE	FALSE	FALSE	FALSE	FALSE	Tier 0: No mobility signal	FALSE	FALSE	FALSE	FALSE	FALSE	FALSE	FALSE	CQSW-CTsd1
CQSW-CTsd1_1000	CQSW-CTsd1_k141_349735	RSD	MEXT	1		None		FALSE	FALSE	FALSE	FALSE	FALSE	FALSE	Tier 0: No mobility signal	FALSE	FALSE	FALSE	FALSE	FALSE	FALSE	FALSE	CQSW-CTsd1
CQSW-CTsd1_1000	CQSW-CTsd1_k141_352953	RSD	ROBA	1		None	Conjugation/T4SS;Other mobility	FALSE	TRUE	TRUE	FALSE	FALSE	FALSE	Tier 3: Conjugation-enabled	TRUE	FALSE	FALSE	FALSE	FALSE	FALSE	TRUE	CQSW-CTsd1
CQSW-CTsd1_1000	CQSW-CTsd1_k141_365943	RSD	MDTK	1		None		FALSE	FALSE	FALSE	FALSE	FALSE	FALSE	Tier 0: No mobility signal	FALSE	FALSE	FALSE	FALSE	FALSE	FALSE	FALSE	CQSW-CTsd1
CQSW-CTsd1_1000	CQSW-CTsd1_k141_368341	RSD	LPSB	1		None		FALSE	FALSE	FALSE	FALSE	FALSE	FALSE	Tier 0: No mobility signal	FALSE	FALSE	FALSE	FALSE	FALSE	FALSE	FALSE	CQSW-CTsd1
CQSW-CTsd1_1000	CQSW-CTsd1_k141_375152	RSD	DFRA	1		None	Replication/Initiation	FALSE	TRUE	FALSE	TRUE	FALSE	FALSE	Tier 2: Mobilizable backbone	FALSE	FALSE	TRUE	FALSE	FALSE	FALSE	FALSE	CQSW-CTsd1
CQSW-CTsd1_1000	CQSW-CTsd1_k141_376037	RSD	OXA;VEXB	2		None	Conjugation/T4SS;Other mobility;Partitioning	FALSE	TRUE	TRUE	TRUE	FALSE	FALSE	Tier 3: Conjugation-enabled	TRUE	FALSE	FALSE	TRUE	FALSE	FALSE	TRUE	CQSW-CTsd1
CQSW-CTsd1_1000	CQSW-CTsd1_k141_382800	RSD	ADEG	1		None		FALSE	FALSE	FALSE	FALSE	FALSE	FALSE	Tier 0: No mobility signal	FALSE	FALSE	FALSE	FALSE	FALSE	FALSE	FALSE	CQSW-CTsd1
CQSW-CTsd1_1000	CQSW-CTsd1_k141_382901	RSD	ADEI;ADEJ	2		None		FALSE	FALSE	FALSE	FALSE	FALSE	FALSE	Tier 0: No mobility signal	FALSE	FALSE	FALSE	FALSE	FALSE	FALSE	FALSE	CQSW-CTsd1
CQSW-CTsd1_1000	CQSW-CTsd1_k141_388009	RSD	OXA	1		None		FALSE	FALSE	FALSE	FALSE	FALSE	FALSE	Tier 0: No mobility signal	FALSE	FALSE	FALSE	FALSE	FALSE	FALSE	FALSE	CQSW-CTsd1
CQSW-CTsd1_1000	CQSW-CTsd1_k141_388426	RSD	DFRA	1		None		FALSE	FALSE	FALSE	FALSE	FALSE	FALSE	Tier 0: No mobility signal	FALSE	FALSE	FALSE	FALSE	FALSE	FALSE	FALSE	CQSW-CTsd1
CQSW-CTsd1_1000	CQSW-CTsd1_k141_400380	RSD	ABEM	1		None		FALSE	FALSE	FALSE	FALSE	FALSE	FALSE	Tier 0: No mobility signal	FALSE	FALSE	FALSE	FALSE	FALSE	FALSE	FALSE	CQSW-CTsd1
CQSW-CTsd1_1000	CQSW-CTsd1_k141_400557	RSD	MDTH	1		None		FALSE	FALSE	FALSE	FALSE	FALSE	FALSE	Tier 0: No mobility signal	FALSE	FALSE	FALSE	FALSE	FALSE	FALSE	FALSE	CQSW-CTsd1
CQSW-CTsd1_1000	CQSW-CTsd1_k141_40546	RSD	TTGA	1		None		FALSE	FALSE	FALSE	FALSE	FALSE	FALSE	Tier 0: No mobility signal	FALSE	FALSE	FALSE	FALSE	FALSE	FALSE	FALSE	CQSW-CTsd1
CQSW-CTsd1_1000	CQSW-CTsd1_k141_433153	RSD	EMRB;EMRR;KPN	3		None		FALSE	FALSE	FALSE	FALSE	FALSE	FALSE	Tier 0: No mobility signal	FALSE	FALSE	FALSE	FALSE	FALSE	FALSE	FALSE	CQSW-CTsd1
CQSW-CTsd1_1000	CQSW-CTsd1_k141_442077	RSD	ABEM	1		None		FALSE	FALSE	FALSE	FALSE	FALSE	FALSE	Tier 0: No mobility signal	FALSE	FALSE	FALSE	FALSE	FALSE	FALSE	FALSE	CQSW-CTsd1
CQSW-CTsd1_1000	CQSW-CTsd1_k141_442916	RSD	OXA	1		None		FALSE	FALSE	FALSE	FALSE	FALSE	FALSE	Tier 0: No mobility signal	FALSE	FALSE	FALSE	FALSE	FALSE	FALSE	FALSE	CQSW-CTsd1
CQSW-CTsd1_1000	CQSW-CTsd1_k141_445234	RSD	MDTK	1		None		FALSE	FALSE	FALSE	FALSE	FALSE	FALSE	Tier 0: No mobility signal	FALSE	FALSE	FALSE	FALSE	FALSE	FALSE	FALSE	CQSW-CTsd1
CQSW-CTsd1_1000	CQSW-CTsd1_k141_45558	RSD	LPSB	1		None		FALSE	FALSE	FALSE	FALSE	FALSE	FALSE	Tier 0: No mobility signal	FALSE	FALSE	FALSE	FALSE	FALSE	FALSE	FALSE	CQSW-CTsd1
CQSW-CTsd1_1000	CQSW-CTsd1_k141_458499	RSD	ADEK	1		None		FALSE	FALSE	FALSE	FALSE	FALSE	FALSE	Tier 0: No mobility signal	FALSE	FALSE	FALSE	FALSE	FALSE	FALSE	FALSE	CQSW-CTsd1
CQSW-CTsd1_1000	CQSW-CTsd1_k141_46035	RSD	CPXAR	1		None	Conjugation/T4SS;Replication/Initiation	FALSE	TRUE	TRUE	TRUE	FALSE	FALSE	Tier 3: Conjugation-enabled	TRUE	FALSE	TRUE	FALSE	FALSE	FALSE	FALSE	CQSW-CTsd1
CQSW-CTsd1_1000	CQSW-CTsd1_k141_46141	RSD	LPTD	1		None		FALSE	FALSE	FALSE	FALSE	FALSE	FALSE	Tier 0: No mobility signal	FALSE	FALSE	FALSE	FALSE	FALSE	FALSE	FALSE	CQSW-CTsd1
CQSW-CTsd1_1000	CQSW-CTsd1_k141_469535	RSD	UGD	1		None		FALSE	FALSE	FALSE	FALSE	FALSE	FALSE	Tier 0: No mobility signal	FALSE	FALSE	FALSE	FALSE	FALSE	FALSE	FALSE	CQSW-CTsd1
CQSW-CTsd1_1000	CQSW-CTsd1_k141_478532	RSD	LPSB	1		None		FALSE	FALSE	FALSE	FALSE	FALSE	FALSE	Tier 0: No mobility signal	FALSE	FALSE	FALSE	FALSE	FALSE	FALSE	FALSE	CQSW-CTsd1
CQSW-CTsd1_1000	CQSW-CTsd1_k141_484410	RSD	CRP	1		None		FALSE	FALSE	FALSE	FALSE	FALSE	FALSE	Tier 0: No mobility signal	FALSE	FALSE	FALSE	FALSE	FALSE	FALSE	FALSE	CQSW-CTsd1
CQSW-CTsd1_1000	CQSW-CTsd1_k141_486582	RSD	PBP2	1		None		FALSE	FALSE	FALSE	FALSE	FALSE	FALSE	Tier 0: No mobility signal	FALSE	FALSE	FALSE	FALSE	FALSE	FALSE	FALSE	CQSW-CTsd1
CQSW-CTsd1_1000	CQSW-CTsd1_k141_486706	RSD	APH3-DPRIME;APH6	2	Tn3-family	Tn		TRUE	FALSE	FALSE	FALSE	FALSE	FALSE	Tier 1: Transposition-dominated	FALSE	FALSE	FALSE	FALSE	FALSE	FALSE	FALSE	CQSW-CTsd1
CQSW-CTsd1_1000	CQSW-CTsd1_k141_488235	RSD	MPHB	1		None		FALSE	FALSE	FALSE	FALSE	FALSE	FALSE	Tier 0: No mobility signal	FALSE	FALSE	FALSE	FALSE	FALSE	FALSE	FALSE	CQSW-CTsd1
CQSW-CTsd1_1000	CQSW-CTsd1_k141_492613	RSD	CPXAR	1		None	Conjugation/T4SS	FALSE	TRUE	TRUE	FALSE	FALSE	FALSE	Tier 3: Conjugation-enabled	TRUE	FALSE	FALSE	FALSE	FALSE	FALSE	FALSE	CQSW-CTsd1
CQSW-CTsd1_1000	CQSW-CTsd1_k141_493339	RSD	ANT3-DPRIME	1		None		FALSE	FALSE	FALSE	FALSE	FALSE	FALSE	Tier 0: No mobility signal	FALSE	FALSE	FALSE	FALSE	FALSE	FALSE	FALSE	CQSW-CTsd1
CQSW-CTsd1_1000	CQSW-CTsd1_k141_495282	RSD	HNS	1		None	Other mobility	FALSE	TRUE	FALSE	FALSE	FALSE	FALSE	Tier 0: No mobility signal	FALSE	FALSE	FALSE	FALSE	FALSE	FALSE	TRUE	CQSW-CTsd1
CQSW-CTsd1_1000	CQSW-CTsd1_k141_495685	RSD	BAER;MDTB;MDTC	3		None	Conjugation/T4SS	FALSE	TRUE	TRUE	FALSE	FALSE	FALSE	Tier 3: Conjugation-enabled	TRUE	FALSE	FALSE	FALSE	FALSE	FALSE	FALSE	CQSW-CTsd1
CQSW-CTsd1_1000	CQSW-CTsd1_k141_499181	RSD	CRP	1		None	Other mobility	FALSE	TRUE	FALSE	FALSE	FALSE	FALSE	Tier 0: No mobility signal	FALSE	FALSE	FALSE	FALSE	FALSE	FALSE	TRUE	CQSW-CTsd1
CQSW-CTsd1_1000	CQSW-CTsd1_k141_502979	RSD	BCR	1		None		FALSE	FALSE	FALSE	FALSE	FALSE	FALSE	Tier 0: No mobility signal	FALSE	FALSE	FALSE	FALSE	FALSE	FALSE	FALSE	CQSW-CTsd1
CQSW-CTsd1_1000	CQSW-CTsd1_k141_509268	RSD	OXA	1		None		FALSE	FALSE	FALSE	FALSE	FALSE	FALSE	Tier 0: No mobility signal	FALSE	FALSE	FALSE	FALSE	FALSE	FALSE	FALSE	CQSW-CTsd1
CQSW-CTsd1_1000	CQSW-CTsd1_k141_514421	RSD	MEXT	1		None	Other mobility	FALSE	TRUE	FALSE	FALSE	FALSE	FALSE	Tier 0: No mobility signal	FALSE	FALSE	FALSE	FALSE	FALSE	FALSE	TRUE	CQSW-CTsd1
CQSW-CTsd1_1000	CQSW-CTsd1_k141_517177	RSD	TTGR	1		None		FALSE	FALSE	FALSE	FALSE	FALSE	FALSE	Tier 0: No mobility signal	FALSE	FALSE	FALSE	FALSE	FALSE	FALSE	FALSE	CQSW-CTsd1
CQSW-CTsd1_1000	CQSW-CTsd1_k141_524375	RSD	LPSB	1		None		FALSE	FALSE	FALSE	FALSE	FALSE	FALSE	Tier 0: No mobility signal	FALSE	FALSE	FALSE	FALSE	FALSE	FALSE	FALSE	CQSW-CTsd1
CQSW-CTsd1_1000	CQSW-CTsd1_k141_52481	RSD	MDTK	1		None		FALSE	FALSE	FALSE	FALSE	FALSE	FALSE	Tier 0: No mobility signal	FALSE	FALSE	FALSE	FALSE	FALSE	FALSE	FALSE	CQSW-CTsd1
CQSW-CTsd1_1000	CQSW-CTsd1_k141_530782	RSD	DFRA	1		None	Replication/Initiation	FALSE	TRUE	FALSE	TRUE	FALSE	FALSE	Tier 2: Mobilizable backbone	FALSE	FALSE	TRUE	FALSE	FALSE	FALSE	FALSE	CQSW-CTsd1
CQSW-CTsd1_1000	CQSW-CTsd1_k141_540742	RSD	VATB	1		None	Partitioning	FALSE	TRUE	FALSE	TRUE	FALSE	FALSE	Tier 2: Mobilizable backbone	FALSE	FALSE	FALSE	TRUE	FALSE	FALSE	FALSE	CQSW-CTsd1
CQSW-CTsd1_1000	CQSW-CTsd1_k141_551604	RSD	MDTB	1		None		FALSE	FALSE	FALSE	FALSE	FALSE	FALSE	Tier 0: No mobility signal	FALSE	FALSE	FALSE	FALSE	FALSE	FALSE	FALSE	CQSW-CTsd1
CQSW-CTsd1_1000	CQSW-CTsd1_k141_551734	RSD	ACRD	1		None		FALSE	FALSE	FALSE	FALSE	FALSE	FALSE	Tier 0: No mobility signal	FALSE	FALSE	FALSE	FALSE	FALSE	FALSE	FALSE	CQSW-CTsd1
CQSW-CTsd1_1000	CQSW-CTsd1_k141_555530	RSD	OQXB	1		None		FALSE	FALSE	FALSE	FALSE	FALSE	FALSE	Tier 0: No mobility signal	FALSE	FALSE	FALSE	FALSE	FALSE	FALSE	FALSE	CQSW-CTsd1
CQSW-CTsd1_1000	CQSW-CTsd1_k141_56244	RSD	ADEB	1		None	Conjugation/T4SS;Other mobility	FALSE	TRUE	TRUE	FALSE	FALSE	FALSE	Tier 3: Conjugation-enabled	TRUE	FALSE	FALSE	FALSE	FALSE	FALSE	TRUE	CQSW-CTsd1
CQSW-CTsd1_1000	CQSW-CTsd1_k141_565748	RSD	ADEJ;ADEK	2		None		FALSE	FALSE	FALSE	FALSE	FALSE	FALSE	Tier 0: No mobility signal	FALSE	FALSE	FALSE	FALSE	FALSE	FALSE	FALSE	CQSW-CTsd1
CQSW-CTsd1_1000	CQSW-CTsd1_k141_567804	RSD	MEXE	1		None		FALSE	FALSE	FALSE	FALSE	FALSE	FALSE	Tier 0: No mobility signal	FALSE	FALSE	FALSE	FALSE	FALSE	FALSE	FALSE	CQSW-CTsd1
CQSW-CTsd1_1000	CQSW-CTsd1_k141_575461	RSD	TET36	1		None		FALSE	FALSE	FALSE	FALSE	FALSE	FALSE	Tier 0: No mobility signal	FALSE	FALSE	FALSE	FALSE	FALSE	FALSE	FALSE	CQSW-CTsd1
CQSW-CTsd1_1000	CQSW-CTsd1_k141_578002	RSD	MDTG;MDTH	2		None	Other mobility	FALSE	TRUE	FALSE	FALSE	FALSE	FALSE	Tier 0: No mobility signal	FALSE	FALSE	FALSE	FALSE	FALSE	FALSE	TRUE	CQSW-CTsd1
CQSW-CTsd1_1000	CQSW-CTsd1_k141_585272	RSD	CRP	1		None		FALSE	FALSE	FALSE	FALSE	FALSE	FALSE	Tier 0: No mobility signal	FALSE	FALSE	FALSE	FALSE	FALSE	FALSE	FALSE	CQSW-CTsd1
CQSW-CTsd1_1000	CQSW-CTsd1_k141_595753	RSD	MCA	1		None		FALSE	FALSE	FALSE	FALSE	FALSE	FALSE	Tier 0: No mobility signal	FALSE	FALSE	FALSE	FALSE	FALSE	FALSE	FALSE	CQSW-CTsd1
CQSW-CTsd1_1000	CQSW-CTsd1_k141_598454	RSD	APH3-DPRIME	1		composite transposon	Other mobility	TRUE	TRUE	FALSE	FALSE	FALSE	FALSE	Tier 1: Transposition-dominated	FALSE	FALSE	FALSE	FALSE	FALSE	FALSE	TRUE	CQSW-CTsd1
CQSW-CTsd1_1000	CQSW-CTsd1_k141_611733	RSD	HNS	1		None	Conjugation/T4SS;Integration/Recombination;Other mobility;Replication/Initiation	FALSE	TRUE	TRUE	TRUE	TRUE	FALSE	Tier 3: Conjugation-enabled	TRUE	FALSE	TRUE	FALSE	TRUE	FALSE	TRUE	CQSW-CTsd1
CQSW-CTsd1_1000	CQSW-CTsd1_k141_613417	RSD	MEXT	1		None		FALSE	FALSE	FALSE	FALSE	FALSE	FALSE	Tier 0: No mobility signal	FALSE	FALSE	FALSE	FALSE	FALSE	FALSE	FALSE	CQSW-CTsd1
CQSW-CTsd1_1000	CQSW-CTsd1_k141_618701	RSD	LPSB	1		None		FALSE	FALSE	FALSE	FALSE	FALSE	FALSE	Tier 0: No mobility signal	FALSE	FALSE	FALSE	FALSE	FALSE	FALSE	FALSE	CQSW-CTsd1
CQSW-CTsd1_1000	CQSW-CTsd1_k141_620985	RSD	MOX	1		None		FALSE	FALSE	FALSE	FALSE	FALSE	FALSE	Tier 0: No mobility signal	FALSE	FALSE	FALSE	FALSE	FALSE	FALSE	FALSE	CQSW-CTsd1
CQSW-CTsd1_1000	CQSW-CTsd1_k141_625241	RSD	SOXS	1		None	Conjugation/T4SS;Other mobility;Replication/Initiation	FALSE	TRUE	TRUE	TRUE	FALSE	FALSE	Tier 3: Conjugation-enabled	TRUE	FALSE	TRUE	FALSE	FALSE	FALSE	TRUE	CQSW-CTsd1
CQSW-CTsd1_1000	CQSW-CTsd1_k141_62740	RSD	RSMA	1		None		FALSE	FALSE	FALSE	FALSE	FALSE	FALSE	Tier 0: No mobility signal	FALSE	FALSE	FALSE	FALSE	FALSE	FALSE	FALSE	CQSW-CTsd1
CQSW-CTsd1_1000	CQSW-CTsd1_k141_629126	RSD	ADEI	1		None		FALSE	FALSE	FALSE	FALSE	FALSE	FALSE	Tier 0: No mobility signal	FALSE	FALSE	FALSE	FALSE	FALSE	FALSE	FALSE	CQSW-CTsd1
CQSW-CTsd1_1000	CQSW-CTsd1_k141_632174	RSD	SULII	1		None	Replication/Initiation	FALSE	TRUE	FALSE	TRUE	FALSE	FALSE	Tier 2: Mobilizable backbone	FALSE	FALSE	TRUE	FALSE	FALSE	FALSE	FALSE	CQSW-CTsd1
CQSW-CTsd1_1000	CQSW-CTsd1_k141_632673	RSD	DFRA	1		None		FALSE	FALSE	FALSE	FALSE	FALSE	FALSE	Tier 0: No mobility signal	FALSE	FALSE	FALSE	FALSE	FALSE	FALSE	FALSE	CQSW-CTsd1
CQSW-CTsd1_1000	CQSW-CTsd1_k141_633096	RSD	EMRD	1		None	Replication/Initiation	FALSE	TRUE	FALSE	TRUE	FALSE	FALSE	Tier 2: Mobilizable backbone	FALSE	FALSE	TRUE	FALSE	FALSE	FALSE	FALSE	CQSW-CTsd1
CQSW-CTsd1_1000	CQSW-CTsd1_k141_63852	RSD	LPSB	1		None		FALSE	FALSE	FALSE	FALSE	FALSE	FALSE	Tier 0: No mobility signal	FALSE	FALSE	FALSE	FALSE	FALSE	FALSE	FALSE	CQSW-CTsd1
CQSW-CTsd1_1000	CQSW-CTsd1_k141_641409	RSD	EMRR;KPN	2		None		FALSE	FALSE	FALSE	FALSE	FALSE	FALSE	Tier 0: No mobility signal	FALSE	FALSE	FALSE	FALSE	FALSE	FALSE	FALSE	CQSW-CTsd1
CQSW-CTsd1_1000	CQSW-CTsd1_k141_648656	RSD	ADEJ	1		None		FALSE	FALSE	FALSE	FALSE	FALSE	FALSE	Tier 0: No mobility signal	FALSE	FALSE	FALSE	FALSE	FALSE	FALSE	FALSE	CQSW-CTsd1
CQSW-CTsd1_1000	CQSW-CTsd1_k141_648859	RSD	DFRA	1		None	Replication/Initiation	FALSE	TRUE	FALSE	TRUE	FALSE	FALSE	Tier 2: Mobilizable backbone	FALSE	FALSE	TRUE	FALSE	FALSE	FALSE	FALSE	CQSW-CTsd1
CQSW-CTsd1_1000	CQSW-CTsd1_k141_658293	RSD	HNS	1		None	Other mobility	FALSE	TRUE	FALSE	FALSE	FALSE	FALSE	Tier 0: No mobility signal	FALSE	FALSE	FALSE	FALSE	FALSE	FALSE	TRUE	CQSW-CTsd1
CQSW-CTsd1_1000	CQSW-CTsd1_k141_664096	RSD	MEXT	1		None		FALSE	FALSE	FALSE	FALSE	FALSE	FALSE	Tier 0: No mobility signal	FALSE	FALSE	FALSE	FALSE	FALSE	FALSE	FALSE	CQSW-CTsd1
CQSW-CTsd1_1000	CQSW-CTsd1_k141_664877	RSD	EMRD	1		None		FALSE	FALSE	FALSE	FALSE	FALSE	FALSE	Tier 0: No mobility signal	FALSE	FALSE	FALSE	FALSE	FALSE	FALSE	FALSE	CQSW-CTsd1
CQSW-CTsd1_1000	CQSW-CTsd1_k141_665946	RSD	MOX	1		None	Conjugation/T4SS;Partitioning;Replication/Initiation	FALSE	TRUE	TRUE	TRUE	FALSE	FALSE	Tier 3: Conjugation-enabled	TRUE	FALSE	TRUE	TRUE	FALSE	FALSE	FALSE	CQSW-CTsd1
CQSW-CTsd1_1000	CQSW-CTsd1_k141_667820	RSD	VANRI	1		None	Conjugation/T4SS	FALSE	TRUE	TRUE	FALSE	FALSE	FALSE	Tier 3: Conjugation-enabled	TRUE	FALSE	FALSE	FALSE	FALSE	FALSE	FALSE	CQSW-CTsd1
CQSW-CTsd1_1000	CQSW-CTsd1_k141_675735	RSD	ADEJ	1		None		FALSE	FALSE	FALSE	FALSE	FALSE	FALSE	Tier 0: No mobility signal	FALSE	FALSE	FALSE	FALSE	FALSE	FALSE	FALSE	CQSW-CTsd1
CQSW-CTsd1_1000	CQSW-CTsd1_k141_679553	RSD	MEXT	1		None		FALSE	FALSE	FALSE	FALSE	FALSE	FALSE	Tier 0: No mobility signal	FALSE	FALSE	FALSE	FALSE	FALSE	FALSE	FALSE	CQSW-CTsd1
CQSW-CTsd1_1000	CQSW-CTsd1_k141_67984	RSD	DFRA	1		None	Replication/Initiation	FALSE	TRUE	FALSE	TRUE	FALSE	FALSE	Tier 2: Mobilizable backbone	FALSE	FALSE	TRUE	FALSE	FALSE	FALSE	FALSE	CQSW-CTsd1
CQSW-CTsd1_1000	CQSW-CTsd1_k141_703554	RSD	TETBP	1		None		FALSE	FALSE	FALSE	FALSE	FALSE	FALSE	Tier 0: No mobility signal	FALSE	FALSE	FALSE	FALSE	FALSE	FALSE	FALSE	CQSW-CTsd1
CQSW-CTsd1_1000	CQSW-CTsd1_k141_712271	RSD	CMLB	1	ISL3	IS		TRUE	FALSE	FALSE	FALSE	FALSE	FALSE	Tier 1: Transposition-dominated	FALSE	FALSE	FALSE	FALSE	FALSE	FALSE	FALSE	CQSW-CTsd1
CQSW-CTsd1_1000	CQSW-CTsd1_k141_713279	RSD	RSMA	1		None		FALSE	FALSE	FALSE	FALSE	FALSE	FALSE	Tier 0: No mobility signal	FALSE	FALSE	FALSE	FALSE	FALSE	FALSE	FALSE	CQSW-CTsd1
CQSW-CTsd1_1000	CQSW-CTsd1_k141_718612	RSD	QACF	1		None		FALSE	FALSE	FALSE	FALSE	FALSE	FALSE	Tier 0: No mobility signal	FALSE	FALSE	FALSE	FALSE	FALSE	FALSE	FALSE	CQSW-CTsd1
CQSW-CTsd1_1000	CQSW-CTsd1_k141_719308	RSD	LPTD	1		None	Conjugation/T4SS;Other mobility	FALSE	TRUE	TRUE	FALSE	FALSE	FALSE	Tier 3: Conjugation-enabled	TRUE	FALSE	FALSE	FALSE	FALSE	FALSE	TRUE	CQSW-CTsd1
CQSW-CTsd1_1000	CQSW-CTsd1_k141_720364	RSD	ADEJ	1		None		FALSE	FALSE	FALSE	FALSE	FALSE	FALSE	Tier 0: No mobility signal	FALSE	FALSE	FALSE	FALSE	FALSE	FALSE	FALSE	CQSW-CTsd1
CQSW-CTsd1_1000	CQSW-CTsd1_k141_735085	RSD	OXA	1		None		FALSE	FALSE	FALSE	FALSE	FALSE	FALSE	Tier 0: No mobility signal	FALSE	FALSE	FALSE	FALSE	FALSE	FALSE	FALSE	CQSW-CTsd1
CQSW-CTsd1_1000	CQSW-CTsd1_k141_736523	RSD	ADEK	1		None		FALSE	FALSE	FALSE	FALSE	FALSE	FALSE	Tier 0: No mobility signal	FALSE	FALSE	FALSE	FALSE	FALSE	FALSE	FALSE	CQSW-CTsd1
CQSW-CTsd1_1000	CQSW-CTsd1_k141_738486	RSD	ANT3-DPRIME	1		None		FALSE	FALSE	FALSE	FALSE	FALSE	FALSE	Tier 0: No mobility signal	FALSE	FALSE	FALSE	FALSE	FALSE	FALSE	FALSE	CQSW-CTsd1
CQSW-CTsd1_1000	CQSW-CTsd1_k141_74241	RSD	SOXS	1		None		FALSE	FALSE	FALSE	FALSE	FALSE	FALSE	Tier 0: No mobility signal	FALSE	FALSE	FALSE	FALSE	FALSE	FALSE	FALSE	CQSW-CTsd1
CQSW-CTsd1_1000	CQSW-CTsd1_k141_74553	RSD	RSMA	1		None		FALSE	FALSE	FALSE	FALSE	FALSE	FALSE	Tier 0: No mobility signal	FALSE	FALSE	FALSE	FALSE	FALSE	FALSE	FALSE	CQSW-CTsd1
CQSW-CTsd1_1000	CQSW-CTsd1_k141_75502	RSD	MPHE;MSRE	2		None	Partitioning;Replication/Initiation	FALSE	TRUE	FALSE	TRUE	FALSE	FALSE	Tier 2: Mobilizable backbone	FALSE	FALSE	TRUE	TRUE	FALSE	FALSE	FALSE	CQSW-CTsd1
CQSW-CTsd1_1000	CQSW-CTsd1_k141_757115	RSD	BLAA	1		None		FALSE	FALSE	FALSE	FALSE	FALSE	FALSE	Tier 0: No mobility signal	FALSE	FALSE	FALSE	FALSE	FALSE	FALSE	FALSE	CQSW-CTsd1
CQSW-CTsd1_1000	CQSW-CTsd1_k141_76511	RSD	MCA	1		None		FALSE	FALSE	FALSE	FALSE	FALSE	FALSE	Tier 0: No mobility signal	FALSE	FALSE	FALSE	FALSE	FALSE	FALSE	FALSE	CQSW-CTsd1
CQSW-CTsd1_1000	CQSW-CTsd1_k141_765822	RSD	KPNO	1		None		FALSE	FALSE	FALSE	FALSE	FALSE	FALSE	Tier 0: No mobility signal	FALSE	FALSE	FALSE	FALSE	FALSE	FALSE	FALSE	CQSW-CTsd1
CQSW-CTsd1_1000	CQSW-CTsd1_k141_769295	RSD	DFRA	1		None	Replication/Initiation	FALSE	TRUE	FALSE	TRUE	FALSE	FALSE	Tier 2: Mobilizable backbone	FALSE	FALSE	TRUE	FALSE	FALSE	FALSE	FALSE	CQSW-CTsd1
CQSW-CTsd1_1000	CQSW-CTsd1_k141_772210	RSD	DFRA	1		None	Replication/Initiation	FALSE	TRUE	FALSE	TRUE	FALSE	FALSE	Tier 2: Mobilizable backbone	FALSE	FALSE	TRUE	FALSE	FALSE	FALSE	FALSE	CQSW-CTsd1
CQSW-CTsd1_1000	CQSW-CTsd1_k141_774797	RSD	FOSA;ROBA	2		None	Conjugation/T4SS;Other mobility;Replication/Initiation	FALSE	TRUE	TRUE	TRUE	FALSE	FALSE	Tier 3: Conjugation-enabled	TRUE	FALSE	TRUE	FALSE	FALSE	FALSE	TRUE	CQSW-CTsd1
CQSW-CTsd1_1000	CQSW-CTsd1_k141_777146	RSD	PBP2	1		None		FALSE	FALSE	FALSE	FALSE	FALSE	FALSE	Tier 0: No mobility signal	FALSE	FALSE	FALSE	FALSE	FALSE	FALSE	FALSE	CQSW-CTsd1
CQSW-CTsd1_1000	CQSW-CTsd1_k141_785187	RSD	LPSB	1		None		FALSE	FALSE	FALSE	FALSE	FALSE	FALSE	Tier 0: No mobility signal	FALSE	FALSE	FALSE	FALSE	FALSE	FALSE	FALSE	CQSW-CTsd1
CQSW-CTsd1_1000	CQSW-CTsd1_k141_785350	RSD	RAMA	1		None		FALSE	FALSE	FALSE	FALSE	FALSE	FALSE	Tier 0: No mobility signal	FALSE	FALSE	FALSE	FALSE	FALSE	FALSE	FALSE	CQSW-CTsd1
CQSW-CTsd1_1000	CQSW-CTsd1_k141_793996	RSD	TEM	1		None		FALSE	FALSE	FALSE	FALSE	FALSE	FALSE	Tier 0: No mobility signal	FALSE	FALSE	FALSE	FALSE	FALSE	FALSE	FALSE	CQSW-CTsd1
CQSW-CTsd1_1000	CQSW-CTsd1_k141_802224	RSD	ADEJ	1		None		FALSE	FALSE	FALSE	FALSE	FALSE	FALSE	Tier 0: No mobility signal	FALSE	FALSE	FALSE	FALSE	FALSE	FALSE	FALSE	CQSW-CTsd1
CQSW-CTsd1_1000	CQSW-CTsd1_k141_810452	RSD	ANT6	1		None		FALSE	FALSE	FALSE	FALSE	FALSE	FALSE	Tier 0: No mobility signal	FALSE	FALSE	FALSE	FALSE	FALSE	FALSE	FALSE	CQSW-CTsd1
CQSW-CTsd1_1000	CQSW-CTsd1_k141_819643	RSD	DFRA	1		None	Replication/Initiation	FALSE	TRUE	FALSE	TRUE	FALSE	FALSE	Tier 2: Mobilizable backbone	FALSE	FALSE	TRUE	FALSE	FALSE	FALSE	FALSE	CQSW-CTsd1
CQSW-CTsd1_1000	CQSW-CTsd1_k141_822461	RSD	AMPH	1		None		FALSE	FALSE	FALSE	FALSE	FALSE	FALSE	Tier 0: No mobility signal	FALSE	FALSE	FALSE	FALSE	FALSE	FALSE	FALSE	CQSW-CTsd1
CQSW-CTsd1_1000	CQSW-CTsd1_k141_823919	RSD	PMRF	1		None	Other mobility	FALSE	TRUE	FALSE	FALSE	FALSE	FALSE	Tier 0: No mobility signal	FALSE	FALSE	FALSE	FALSE	FALSE	FALSE	TRUE	CQSW-CTsd1
CQSW-CTsd1_1000	CQSW-CTsd1_k141_82849	RSD	ADEJ;ADEK	2		None		FALSE	FALSE	FALSE	FALSE	FALSE	FALSE	Tier 0: No mobility signal	FALSE	FALSE	FALSE	FALSE	FALSE	FALSE	FALSE	CQSW-CTsd1
CQSW-CTsd1_1000	CQSW-CTsd1_k141_83094	RSD	ADEJ	1		None		FALSE	FALSE	FALSE	FALSE	FALSE	FALSE	Tier 0: No mobility signal	FALSE	FALSE	FALSE	FALSE	FALSE	FALSE	FALSE	CQSW-CTsd1
CQSW-CTsd1_1000	CQSW-CTsd1_k141_833036	RSD	ACRB	1		None		FALSE	FALSE	FALSE	FALSE	FALSE	FALSE	Tier 0: No mobility signal	FALSE	FALSE	FALSE	FALSE	FALSE	FALSE	FALSE	CQSW-CTsd1
CQSW-CTsd1_1000	CQSW-CTsd1_k141_834909	RSD	TETM	1		None		FALSE	FALSE	FALSE	FALSE	FALSE	FALSE	Tier 0: No mobility signal	FALSE	FALSE	FALSE	FALSE	FALSE	FALSE	FALSE	CQSW-CTsd1
CQSW-CTsd1_1000	CQSW-CTsd1_k141_837347	RSD	ADEI	1		None		FALSE	FALSE	FALSE	FALSE	FALSE	FALSE	Tier 0: No mobility signal	FALSE	FALSE	FALSE	FALSE	FALSE	FALSE	FALSE	CQSW-CTsd1
CQSW-CTsd1_1000	CQSW-CTsd1_k141_840640	RSD	RSMA	1		None		FALSE	FALSE	FALSE	FALSE	FALSE	FALSE	Tier 0: No mobility signal	FALSE	FALSE	FALSE	FALSE	FALSE	FALSE	FALSE	CQSW-CTsd1
CQSW-CTsd1_1000	CQSW-CTsd1_k141_841096	RSD	OXA	1		None		FALSE	FALSE	FALSE	FALSE	FALSE	FALSE	Tier 0: No mobility signal	FALSE	FALSE	FALSE	FALSE	FALSE	FALSE	FALSE	CQSW-CTsd1
CQSW-CTsd1_1000	CQSW-CTsd1_k141_845306	RSD	ACRD	1		None		FALSE	FALSE	FALSE	FALSE	FALSE	FALSE	Tier 0: No mobility signal	FALSE	FALSE	FALSE	FALSE	FALSE	FALSE	FALSE	CQSW-CTsd1
CQSW-CTsd1_1000	CQSW-CTsd1_k141_852264	RSD	SME	1		None		FALSE	FALSE	FALSE	FALSE	FALSE	FALSE	Tier 0: No mobility signal	FALSE	FALSE	FALSE	FALSE	FALSE	FALSE	FALSE	CQSW-CTsd1
CQSW-CTsd1_1000	CQSW-CTsd1_k141_853118	RSD	MEXT	1		None		FALSE	FALSE	FALSE	FALSE	FALSE	FALSE	Tier 0: No mobility signal	FALSE	FALSE	FALSE	FALSE	FALSE	FALSE	FALSE	CQSW-CTsd1
CQSW-CTsd1_1000	CQSW-CTsd1_k141_853861	RSD	ADEI;ADEJ	2		None		FALSE	FALSE	FALSE	FALSE	FALSE	FALSE	Tier 0: No mobility signal	FALSE	FALSE	FALSE	FALSE	FALSE	FALSE	FALSE	CQSW-CTsd1
CQSW-CTsd1_1000	CQSW-CTsd1_k141_856386	RSD	BACA	1		None	Other mobility	FALSE	TRUE	FALSE	FALSE	FALSE	FALSE	Tier 0: No mobility signal	FALSE	FALSE	FALSE	FALSE	FALSE	FALSE	TRUE	CQSW-CTsd1
CQSW-CTsd1_1000	CQSW-CTsd1_k141_857101	RSD	ACRB	1		None		FALSE	FALSE	FALSE	FALSE	FALSE	FALSE	Tier 0: No mobility signal	FALSE	FALSE	FALSE	FALSE	FALSE	FALSE	FALSE	CQSW-CTsd1
CQSW-CTsd1_1000	CQSW-CTsd1_k141_864655	RSD	MCA	1		None		FALSE	FALSE	FALSE	FALSE	FALSE	FALSE	Tier 0: No mobility signal	FALSE	FALSE	FALSE	FALSE	FALSE	FALSE	FALSE	CQSW-CTsd1
CQSW-CTsd1_1000	CQSW-CTsd1_k141_869508	RSD	MEXF	1		None		FALSE	FALSE	FALSE	FALSE	FALSE	FALSE	Tier 0: No mobility signal	FALSE	FALSE	FALSE	FALSE	FALSE	FALSE	FALSE	CQSW-CTsd1
CQSW-CTsd1_1000	CQSW-CTsd1_k141_876903	RSD	ANT3-DPRIME	1		None	Conjugation/T4SS	FALSE	TRUE	TRUE	FALSE	FALSE	FALSE	Tier 3: Conjugation-enabled	TRUE	FALSE	FALSE	FALSE	FALSE	FALSE	FALSE	CQSW-CTsd1
CQSW-CTsd1_1000	CQSW-CTsd1_k141_880338	RSD	RAMA	1		None		FALSE	FALSE	FALSE	FALSE	FALSE	FALSE	Tier 0: No mobility signal	FALSE	FALSE	FALSE	FALSE	FALSE	FALSE	FALSE	CQSW-CTsd1
CQSW-CTsd1_1000	CQSW-CTsd1_k141_890707	RSD	EREA;QACL	2		None		FALSE	FALSE	FALSE	FALSE	FALSE	FALSE	Tier 0: No mobility signal	FALSE	FALSE	FALSE	FALSE	FALSE	FALSE	FALSE	CQSW-CTsd1
CQSW-CTsd1_1000	CQSW-CTsd1_k141_891394	RSD	ADEJ	1		None		FALSE	FALSE	FALSE	FALSE	FALSE	FALSE	Tier 0: No mobility signal	FALSE	FALSE	FALSE	FALSE	FALSE	FALSE	FALSE	CQSW-CTsd1
CQSW-CTsd1_1000	CQSW-CTsd1_k141_89620	RSD	DFRA	1		None	Replication/Initiation	FALSE	TRUE	FALSE	TRUE	FALSE	FALSE	Tier 2: Mobilizable backbone	FALSE	FALSE	TRUE	FALSE	FALSE	FALSE	FALSE	CQSW-CTsd1
CQSW-CTsd1_1000	CQSW-CTsd1_k141_897412	RSD	KPNO;YOGI	2		None	Other mobility	FALSE	TRUE	FALSE	FALSE	FALSE	FALSE	Tier 0: No mobility signal	FALSE	FALSE	FALSE	FALSE	FALSE	FALSE	TRUE	CQSW-CTsd1
CQSW-CTsd1_1000	CQSW-CTsd1_k141_89917	RSD	EMRB	1		None		FALSE	FALSE	FALSE	FALSE	FALSE	FALSE	Tier 0: No mobility signal	FALSE	FALSE	FALSE	FALSE	FALSE	FALSE	FALSE	CQSW-CTsd1
CQSW-CTsd1_1000	CQSW-CTsd1_k141_90142	RSD	ACRB	1		None		FALSE	FALSE	FALSE	FALSE	FALSE	FALSE	Tier 0: No mobility signal	FALSE	FALSE	FALSE	FALSE	FALSE	FALSE	FALSE	CQSW-CTsd1
CQSW-CTsd1_1000	CQSW-CTsd1_k141_904208	RSD	MEXK	1		None		FALSE	FALSE	FALSE	FALSE	FALSE	FALSE	Tier 0: No mobility signal	FALSE	FALSE	FALSE	FALSE	FALSE	FALSE	FALSE	CQSW-CTsd1
CQSW-CTsd1_1000	CQSW-CTsd1_k141_906634	RSD	ADEJ	1		None		FALSE	FALSE	FALSE	FALSE	FALSE	FALSE	Tier 0: No mobility signal	FALSE	FALSE	FALSE	FALSE	FALSE	FALSE	FALSE	CQSW-CTsd1
CQSW-CTsd1_1000	CQSW-CTsd1_k141_911600	RSD	EPTB	1		None	Other mobility;Partitioning	FALSE	TRUE	FALSE	TRUE	FALSE	FALSE	Tier 2: Mobilizable backbone	FALSE	FALSE	FALSE	TRUE	FALSE	FALSE	TRUE	CQSW-CTsd1
CQSW-CTsd1_1000	CQSW-CTsd1_k141_921413	RSD	CRP	1		None	Conjugation/T4SS	FALSE	TRUE	TRUE	FALSE	FALSE	FALSE	Tier 3: Conjugation-enabled	TRUE	FALSE	FALSE	FALSE	FALSE	FALSE	FALSE	CQSW-CTsd1
CQSW-CTsd1_1000	CQSW-CTsd1_k141_921682	RSD	RPH	1		None		FALSE	FALSE	FALSE	FALSE	FALSE	FALSE	Tier 0: No mobility signal	FALSE	FALSE	FALSE	FALSE	FALSE	FALSE	FALSE	CQSW-CTsd1
CQSW-CTsd1_1000	CQSW-CTsd1_k141_923462	RSD	QACE	1		None		FALSE	FALSE	FALSE	FALSE	FALSE	FALSE	Tier 0: No mobility signal	FALSE	FALSE	FALSE	FALSE	FALSE	FALSE	FALSE	CQSW-CTsd1
CQSW-CTsd1_1000	CQSW-CTsd1_k141_924214	RSD	PBP2	1		None		FALSE	FALSE	FALSE	FALSE	FALSE	FALSE	Tier 0: No mobility signal	FALSE	FALSE	FALSE	FALSE	FALSE	FALSE	FALSE	CQSW-CTsd1
CQSW-CTsd1_1000	CQSW-CTsd1_k141_931861	RSD	MEXT	1		None		FALSE	FALSE	FALSE	FALSE	FALSE	FALSE	Tier 0: No mobility signal	FALSE	FALSE	FALSE	FALSE	FALSE	FALSE	FALSE	CQSW-CTsd1
CQSW-CTsd1_1000	CQSW-CTsd1_k141_936210	RSD	ROBA	1		None	Other mobility	FALSE	TRUE	FALSE	FALSE	FALSE	FALSE	Tier 0: No mobility signal	FALSE	FALSE	FALSE	FALSE	FALSE	FALSE	TRUE	CQSW-CTsd1
CQSW-CTsd1_1000	CQSW-CTsd1_k141_952419	RSD	MEXT	1		None		FALSE	FALSE	FALSE	FALSE	FALSE	FALSE	Tier 0: No mobility signal	FALSE	FALSE	FALSE	FALSE	FALSE	FALSE	FALSE	CQSW-CTsd1
CQSW-CTsd1_1000	CQSW-CTsd1_k141_953108	RSD	QACEDELTA1;SULI	2		None		FALSE	FALSE	FALSE	FALSE	FALSE	FALSE	Tier 0: No mobility signal	FALSE	FALSE	FALSE	FALSE	FALSE	FALSE	FALSE	CQSW-CTsd1
CQSW-CTsd1_1000	CQSW-CTsd1_k141_955060	RSD	SOXS	1		None	Conjugation/T4SS	FALSE	TRUE	TRUE	FALSE	FALSE	FALSE	Tier 3: Conjugation-enabled	TRUE	FALSE	FALSE	FALSE	FALSE	FALSE	FALSE	CQSW-CTsd1
CQSW-CTsd1_1000	CQSW-CTsd1_k141_959605	RSD	MCA	1		None		FALSE	FALSE	FALSE	FALSE	FALSE	FALSE	Tier 0: No mobility signal	FALSE	FALSE	FALSE	FALSE	FALSE	FALSE	FALSE	CQSW-CTsd1
CQSW-CTsd1_1000	CQSW-CTsd1_k141_961167	RSD	ADEK	1		None		FALSE	FALSE	FALSE	FALSE	FALSE	FALSE	Tier 0: No mobility signal	FALSE	FALSE	FALSE	FALSE	FALSE	FALSE	FALSE	CQSW-CTsd1
CQSW-CTsd1_1000	CQSW-CTsd1_k141_976650	RSD	MEXT	1		None		FALSE	FALSE	FALSE	FALSE	FALSE	FALSE	Tier 0: No mobility signal	FALSE	FALSE	FALSE	FALSE	FALSE	FALSE	FALSE	CQSW-CTsd1
CQSW-CTsd1_1000	CQSW-CTsd1_k141_976670	RSD	BAER;MDTB;MDTC	3		None	Conjugation/T4SS	FALSE	TRUE	TRUE	FALSE	FALSE	FALSE	Tier 3: Conjugation-enabled	TRUE	FALSE	FALSE	FALSE	FALSE	FALSE	FALSE	CQSW-CTsd1
CQSW-CTsd1_1000	CQSW-CTsd1_k141_979185	RSD	BACA	1		None	Other mobility	FALSE	TRUE	FALSE	FALSE	FALSE	FALSE	Tier 0: No mobility signal	FALSE	FALSE	FALSE	FALSE	FALSE	FALSE	TRUE	CQSW-CTsd1
CQSW-CTsd1_1000	CQSW-CTsd1_k141_991544	RSD	EPTB	1		None		FALSE	FALSE	FALSE	FALSE	FALSE	FALSE	Tier 0: No mobility signal	FALSE	FALSE	FALSE	FALSE	FALSE	FALSE	FALSE	CQSW-CTsd1
CQSW-CTsd1_1000	CQSW-CTsd1_k141_998953	RSD	MDTK	1		None		FALSE	FALSE	FALSE	FALSE	FALSE	FALSE	Tier 0: No mobility signal	FALSE	FALSE	FALSE	FALSE	FALSE	FALSE	FALSE	CQSW-CTsd1
CQSW-CTsd1_1000	CQSW-CTsd1_k141_999485	RSD	MEXT	1		None		FALSE	FALSE	FALSE	FALSE	FALSE	FALSE	Tier 0: No mobility signal	FALSE	FALSE	FALSE	FALSE	FALSE	FALSE	FALSE	CQSW-CTsd1
CQSW-CTsd1_1000	CQSW-CTsd1_k141_999522	RSD	LPSB	1		None		FALSE	FALSE	FALSE	FALSE	FALSE	FALSE	Tier 0: No mobility signal	FALSE	FALSE	FALSE	FALSE	FALSE	FALSE	FALSE	CQSW-CTsd1
CQSW-DXGsd1_1000	CQSW-DXGsd1_k141_1172883	RSD	ADEI	1		None		FALSE	FALSE	FALSE	FALSE	FALSE	FALSE	Tier 0: No mobility signal	FALSE	FALSE	FALSE	FALSE	FALSE	FALSE	FALSE	CQSW-DXGsd1
CQSW-DXGsd1_1000	CQSW-DXGsd1_k141_1253835	RSD	SULII	1	IS91	IS		TRUE	FALSE	FALSE	FALSE	FALSE	FALSE	Tier 1: Transposition-dominated	FALSE	FALSE	FALSE	FALSE	FALSE	FALSE	FALSE	CQSW-DXGsd1
CQSW-DXGsd1_1000	CQSW-DXGsd1_k141_1291816	RSD	ADEG	1		None		FALSE	FALSE	FALSE	FALSE	FALSE	FALSE	Tier 0: No mobility signal	FALSE	FALSE	FALSE	FALSE	FALSE	FALSE	FALSE	CQSW-DXGsd1
CQSW-DXGsd1_1000	CQSW-DXGsd1_k141_1364130	RSD	MPHE;MSRE	2		None	Partitioning;Replication/Initiation	FALSE	TRUE	FALSE	TRUE	FALSE	FALSE	Tier 2: Mobilizable backbone	FALSE	FALSE	TRUE	TRUE	FALSE	FALSE	FALSE	CQSW-DXGsd1
CQSW-DXGsd1_1000	CQSW-DXGsd1_k141_1387440	RSD	RSMA	1		None		FALSE	FALSE	FALSE	FALSE	FALSE	FALSE	Tier 0: No mobility signal	FALSE	FALSE	FALSE	FALSE	FALSE	FALSE	FALSE	CQSW-DXGsd1
CQSW-DXGsd1_1000	CQSW-DXGsd1_k141_1397061	RSD	QACEDELTA1;SULI	2		None		FALSE	FALSE	FALSE	FALSE	FALSE	FALSE	Tier 0: No mobility signal	FALSE	FALSE	FALSE	FALSE	FALSE	FALSE	FALSE	CQSW-DXGsd1
CQSW-DXGsd1_1000	CQSW-DXGsd1_k141_1418173	RSD	ANT3-DPRIME;EREA	2		None		FALSE	FALSE	FALSE	FALSE	FALSE	FALSE	Tier 0: No mobility signal	FALSE	FALSE	FALSE	FALSE	FALSE	FALSE	FALSE	CQSW-DXGsd1
CQSW-DXGsd1_1000	CQSW-DXGsd1_k141_1478553	RSD	RSMA	1		None		FALSE	FALSE	FALSE	FALSE	FALSE	FALSE	Tier 0: No mobility signal	FALSE	FALSE	FALSE	FALSE	FALSE	FALSE	FALSE	CQSW-DXGsd1
CQSW-DXGsd1_1000	CQSW-DXGsd1_k141_1515337	RSD	RSMA	1		None		FALSE	FALSE	FALSE	FALSE	FALSE	FALSE	Tier 0: No mobility signal	FALSE	FALSE	FALSE	FALSE	FALSE	FALSE	FALSE	CQSW-DXGsd1
CQSW-DXGsd1_1000	CQSW-DXGsd1_k141_1517140	RSD	ERED;TETX	2		None		FALSE	FALSE	FALSE	FALSE	FALSE	FALSE	Tier 0: No mobility signal	FALSE	FALSE	FALSE	FALSE	FALSE	FALSE	FALSE	CQSW-DXGsd1
CQSW-DXGsd1_1000	CQSW-DXGsd1_k141_18486	RSD	TETC	1		None	Replication/Initiation	FALSE	TRUE	FALSE	TRUE	FALSE	FALSE	Tier 2: Mobilizable backbone	FALSE	FALSE	TRUE	FALSE	FALSE	FALSE	FALSE	CQSW-DXGsd1
CQSW-DXGsd1_1000	CQSW-DXGsd1_k141_384383	RSD	RSMA	1		None		FALSE	FALSE	FALSE	FALSE	FALSE	FALSE	Tier 0: No mobility signal	FALSE	FALSE	FALSE	FALSE	FALSE	FALSE	FALSE	CQSW-DXGsd1
CQSW-DXGsd1_1000	CQSW-DXGsd1_k141_427613	RSD	ABEM	1		None		FALSE	FALSE	FALSE	FALSE	FALSE	FALSE	Tier 0: No mobility signal	FALSE	FALSE	FALSE	FALSE	FALSE	FALSE	FALSE	CQSW-DXGsd1
CQSW-DXGsd1_1000	CQSW-DXGsd1_k141_455986	RSD	ESTD	1		None		FALSE	FALSE	FALSE	FALSE	FALSE	FALSE	Tier 0: No mobility signal	FALSE	FALSE	FALSE	FALSE	FALSE	FALSE	FALSE	CQSW-DXGsd1
CQSW-DXGsd1_1000	CQSW-DXGsd1_k141_601605	RSD	ANT3-DPRIME;LNUF	2		None		FALSE	FALSE	FALSE	FALSE	FALSE	FALSE	Tier 0: No mobility signal	FALSE	FALSE	FALSE	FALSE	FALSE	FALSE	FALSE	CQSW-DXGsd1
CQSW-DXGsd1_1000	CQSW-DXGsd1_k141_745289	RSD	TET39	1		None		FALSE	FALSE	FALSE	FALSE	FALSE	FALSE	Tier 0: No mobility signal	FALSE	FALSE	FALSE	FALSE	FALSE	FALSE	FALSE	CQSW-DXGsd1
CQSW-DXGsd1_1000	CQSW-DXGsd1_k141_758358	RSD	RSMA	1		None		FALSE	FALSE	FALSE	FALSE	FALSE	FALSE	Tier 0: No mobility signal	FALSE	FALSE	FALSE	FALSE	FALSE	FALSE	FALSE	CQSW-DXGsd1
CQSW-DXGsd1_1000	CQSW-DXGsd1_k141_78467	RSD	EREA	1		None		FALSE	FALSE	FALSE	FALSE	FALSE	FALSE	Tier 0: No mobility signal	FALSE	FALSE	FALSE	FALSE	FALSE	FALSE	FALSE	CQSW-DXGsd1
CQSW-DXGsd1_1000	CQSW-DXGsd1_k141_813177	RSD	AAC3	1		None		FALSE	FALSE	FALSE	FALSE	FALSE	FALSE	Tier 0: No mobility signal	FALSE	FALSE	FALSE	FALSE	FALSE	FALSE	FALSE	CQSW-DXGsd1
CQSW-DXGsd1_1000	CQSW-DXGsd1_k141_998979	RSD	OQXB	1		None		FALSE	FALSE	FALSE	FALSE	FALSE	FALSE	Tier 0: No mobility signal	FALSE	FALSE	FALSE	FALSE	FALSE	FALSE	FALSE	CQSW-DXGsd1
CQSW-FSBsd1_1000	CQSW-FSBsd1_k141_1103206	RSD	MEXK	1		None		FALSE	FALSE	FALSE	FALSE	FALSE	FALSE	Tier 0: No mobility signal	FALSE	FALSE	FALSE	FALSE	FALSE	FALSE	FALSE	CQSW-FSBsd1
CQSW-FSBsd1_1000	CQSW-FSBsd1_k141_1154090	RSD	ESTD	1		None		FALSE	FALSE	FALSE	FALSE	FALSE	FALSE	Tier 0: No mobility signal	FALSE	FALSE	FALSE	FALSE	FALSE	FALSE	FALSE	CQSW-FSBsd1
CQSW-FSBsd1_1000	CQSW-FSBsd1_k141_1246267	RSD	DFRA	1		None		FALSE	FALSE	FALSE	FALSE	FALSE	FALSE	Tier 0: No mobility signal	FALSE	FALSE	FALSE	FALSE	FALSE	FALSE	FALSE	CQSW-FSBsd1
CQSW-FSBsd1_1000	CQSW-FSBsd1_k141_1250666	RSD	SME	1		None		FALSE	FALSE	FALSE	FALSE	FALSE	FALSE	Tier 0: No mobility signal	FALSE	FALSE	FALSE	FALSE	FALSE	FALSE	FALSE	CQSW-FSBsd1
CQSW-FSBsd1_1000	CQSW-FSBsd1_k141_129820	RSD	MEXK	1		None		FALSE	FALSE	FALSE	FALSE	FALSE	FALSE	Tier 0: No mobility signal	FALSE	FALSE	FALSE	FALSE	FALSE	FALSE	FALSE	CQSW-FSBsd1
CQSW-FSBsd1_1000	CQSW-FSBsd1_k141_1318668	RSD	RSMA	1		None		FALSE	FALSE	FALSE	FALSE	FALSE	FALSE	Tier 0: No mobility signal	FALSE	FALSE	FALSE	FALSE	FALSE	FALSE	FALSE	CQSW-FSBsd1
CQSW-FSBsd1_1000	CQSW-FSBsd1_k141_1367767	RSD	ESTD	1		None		FALSE	FALSE	FALSE	FALSE	FALSE	FALSE	Tier 0: No mobility signal	FALSE	FALSE	FALSE	FALSE	FALSE	FALSE	FALSE	CQSW-FSBsd1
CQSW-FSBsd1_1000	CQSW-FSBsd1_k141_1450930	RSD	MEXF	1		None		FALSE	FALSE	FALSE	FALSE	FALSE	FALSE	Tier 0: No mobility signal	FALSE	FALSE	FALSE	FALSE	FALSE	FALSE	FALSE	CQSW-FSBsd1
CQSW-FSBsd1_1000	CQSW-FSBsd1_k141_1490005	RSD	RSMA	1		None		FALSE	FALSE	FALSE	FALSE	FALSE	FALSE	Tier 0: No mobility signal	FALSE	FALSE	FALSE	FALSE	FALSE	FALSE	FALSE	CQSW-FSBsd1
CQSW-FSBsd1_1000	CQSW-FSBsd1_k141_1538430	RSD	ESTD	1		None		FALSE	FALSE	FALSE	FALSE	FALSE	FALSE	Tier 0: No mobility signal	FALSE	FALSE	FALSE	FALSE	FALSE	FALSE	FALSE	CQSW-FSBsd1
CQSW-FSBsd1_1000	CQSW-FSBsd1_k141_1539327	RSD	MEXK	1		None		FALSE	FALSE	FALSE	FALSE	FALSE	FALSE	Tier 0: No mobility signal	FALSE	FALSE	FALSE	FALSE	FALSE	FALSE	FALSE	CQSW-FSBsd1
CQSW-FSBsd1_1000	CQSW-FSBsd1_k141_155325	RSD	CPXAR	1		None	Conjugation/T4SS	FALSE	TRUE	TRUE	FALSE	FALSE	FALSE	Tier 3: Conjugation-enabled	TRUE	FALSE	FALSE	FALSE	FALSE	FALSE	FALSE	CQSW-FSBsd1
CQSW-FSBsd1_1000	CQSW-FSBsd1_k141_1569650	RSD	RSMA	1		None		FALSE	FALSE	FALSE	FALSE	FALSE	FALSE	Tier 0: No mobility signal	FALSE	FALSE	FALSE	FALSE	FALSE	FALSE	FALSE	CQSW-FSBsd1
CQSW-FSBsd1_1000	CQSW-FSBsd1_k141_1584471	RSD	MEXE;MEXF	2		None		FALSE	FALSE	FALSE	FALSE	FALSE	FALSE	Tier 0: No mobility signal	FALSE	FALSE	FALSE	FALSE	FALSE	FALSE	FALSE	CQSW-FSBsd1
CQSW-FSBsd1_1000	CQSW-FSBsd1_k141_1616051	RSD	RSMA	1		None		FALSE	FALSE	FALSE	FALSE	FALSE	FALSE	Tier 0: No mobility signal	FALSE	FALSE	FALSE	FALSE	FALSE	FALSE	FALSE	CQSW-FSBsd1
CQSW-FSBsd1_1000	CQSW-FSBsd1_k141_1622020	RSD	MEXK	1		None		FALSE	FALSE	FALSE	FALSE	FALSE	FALSE	Tier 0: No mobility signal	FALSE	FALSE	FALSE	FALSE	FALSE	FALSE	FALSE	CQSW-FSBsd1
CQSW-FSBsd1_1000	CQSW-FSBsd1_k141_1708975	RSD	MEXK	1		None		FALSE	FALSE	FALSE	FALSE	FALSE	FALSE	Tier 0: No mobility signal	FALSE	FALSE	FALSE	FALSE	FALSE	FALSE	FALSE	CQSW-FSBsd1
CQSW-FSBsd1_1000	CQSW-FSBsd1_k141_1780971	RSD	RSMA	1		None		FALSE	FALSE	FALSE	FALSE	FALSE	FALSE	Tier 0: No mobility signal	FALSE	FALSE	FALSE	FALSE	FALSE	FALSE	FALSE	CQSW-FSBsd1
CQSW-FSBsd1_1000	CQSW-FSBsd1_k141_1811586	RSD	RSMA	1		None		FALSE	FALSE	FALSE	FALSE	FALSE	FALSE	Tier 0: No mobility signal	FALSE	FALSE	FALSE	FALSE	FALSE	FALSE	FALSE	CQSW-FSBsd1
CQSW-FSBsd1_1000	CQSW-FSBsd1_k141_1816545	RSD	MEXK	1		None		FALSE	FALSE	FALSE	FALSE	FALSE	FALSE	Tier 0: No mobility signal	FALSE	FALSE	FALSE	FALSE	FALSE	FALSE	FALSE	CQSW-FSBsd1
CQSW-FSBsd1_1000	CQSW-FSBsd1_k141_1829889	RSD	MEXT	1		None		FALSE	FALSE	FALSE	FALSE	FALSE	FALSE	Tier 0: No mobility signal	FALSE	FALSE	FALSE	FALSE	FALSE	FALSE	FALSE	CQSW-FSBsd1
CQSW-FSBsd1_1000	CQSW-FSBsd1_k141_1966665	RSD	ABAF	1		None	Other mobility	FALSE	TRUE	FALSE	FALSE	FALSE	FALSE	Tier 0: No mobility signal	FALSE	FALSE	FALSE	FALSE	FALSE	FALSE	TRUE	CQSW-FSBsd1
CQSW-FSBsd1_1000	CQSW-FSBsd1_k141_1979029	RSD	SME	1		None		FALSE	FALSE	FALSE	FALSE	FALSE	FALSE	Tier 0: No mobility signal	FALSE	FALSE	FALSE	FALSE	FALSE	FALSE	FALSE	CQSW-FSBsd1
CQSW-FSBsd1_1000	CQSW-FSBsd1_k141_2161504	RSD	OXA	1		None		FALSE	FALSE	FALSE	FALSE	FALSE	FALSE	Tier 0: No mobility signal	FALSE	FALSE	FALSE	FALSE	FALSE	FALSE	FALSE	CQSW-FSBsd1
CQSW-FSBsd1_1000	CQSW-FSBsd1_k141_2188413	RSD	APH3-DPRIME	1	IS6	IS		TRUE	FALSE	FALSE	FALSE	FALSE	FALSE	Tier 1: Transposition-dominated	FALSE	FALSE	FALSE	FALSE	FALSE	FALSE	FALSE	CQSW-FSBsd1
CQSW-FSBsd1_1000	CQSW-FSBsd1_k141_2194098	RSD	YAJC	1		None		FALSE	FALSE	FALSE	FALSE	FALSE	FALSE	Tier 0: No mobility signal	FALSE	FALSE	FALSE	FALSE	FALSE	FALSE	FALSE	CQSW-FSBsd1
CQSW-FSBsd1_1000	CQSW-FSBsd1_k141_2213096	RSD	APH6	1		None		FALSE	FALSE	FALSE	FALSE	FALSE	FALSE	Tier 0: No mobility signal	FALSE	FALSE	FALSE	FALSE	FALSE	FALSE	FALSE	CQSW-FSBsd1
CQSW-FSBsd1_1000	CQSW-FSBsd1_k141_2297308	RSD	RSMA	1		None		FALSE	FALSE	FALSE	FALSE	FALSE	FALSE	Tier 0: No mobility signal	FALSE	FALSE	FALSE	FALSE	FALSE	FALSE	FALSE	CQSW-FSBsd1
CQSW-FSBsd1_1000	CQSW-FSBsd1_k141_2308411	RSD	MEXK	1		None		FALSE	FALSE	FALSE	FALSE	FALSE	FALSE	Tier 0: No mobility signal	FALSE	FALSE	FALSE	FALSE	FALSE	FALSE	FALSE	CQSW-FSBsd1
CQSW-FSBsd1_1000	CQSW-FSBsd1_k141_2311454	RSD	RSMA	1		None		FALSE	FALSE	FALSE	FALSE	FALSE	FALSE	Tier 0: No mobility signal	FALSE	FALSE	FALSE	FALSE	FALSE	FALSE	FALSE	CQSW-FSBsd1
CQSW-FSBsd1_1000	CQSW-FSBsd1_k141_2316835	RSD	MCA;MPHE;MSRE;TET39	4		None	Partitioning;Replication/Initiation	FALSE	TRUE	FALSE	TRUE	FALSE	FALSE	Tier 2: Mobilizable backbone	FALSE	FALSE	TRUE	TRUE	FALSE	FALSE	FALSE	CQSW-FSBsd1
CQSW-FSBsd1_1000	CQSW-FSBsd1_k141_2346682	RSD	ADEJ	1		None		FALSE	FALSE	FALSE	FALSE	FALSE	FALSE	Tier 0: No mobility signal	FALSE	FALSE	FALSE	FALSE	FALSE	FALSE	FALSE	CQSW-FSBsd1
CQSW-FSBsd1_1000	CQSW-FSBsd1_k141_2367205	RSD	ANT3-DPRIME	1		None	Replication/Initiation	FALSE	TRUE	FALSE	TRUE	FALSE	FALSE	Tier 2: Mobilizable backbone	FALSE	FALSE	TRUE	FALSE	FALSE	FALSE	FALSE	CQSW-FSBsd1
CQSW-FSBsd1_1000	CQSW-FSBsd1_k141_2443467	RSD	EMHC;TTGB	2		None		FALSE	FALSE	FALSE	FALSE	FALSE	FALSE	Tier 0: No mobility signal	FALSE	FALSE	FALSE	FALSE	FALSE	FALSE	FALSE	CQSW-FSBsd1
CQSW-FSBsd1_1000	CQSW-FSBsd1_k141_2496365	RSD	ADEJ	1		None		FALSE	FALSE	FALSE	FALSE	FALSE	FALSE	Tier 0: No mobility signal	FALSE	FALSE	FALSE	FALSE	FALSE	FALSE	FALSE	CQSW-FSBsd1
CQSW-FSBsd1_1000	CQSW-FSBsd1_k141_341442	RSD	RSMA	1		None		FALSE	FALSE	FALSE	FALSE	FALSE	FALSE	Tier 0: No mobility signal	FALSE	FALSE	FALSE	FALSE	FALSE	FALSE	FALSE	CQSW-FSBsd1
CQSW-FSBsd1_1000	CQSW-FSBsd1_k141_363571	RSD	SME	1		None		FALSE	FALSE	FALSE	FALSE	FALSE	FALSE	Tier 0: No mobility signal	FALSE	FALSE	FALSE	FALSE	FALSE	FALSE	FALSE	CQSW-FSBsd1
CQSW-FSBsd1_1000	CQSW-FSBsd1_k141_367638	RSD	SULII	1		None		FALSE	FALSE	FALSE	FALSE	FALSE	FALSE	Tier 0: No mobility signal	FALSE	FALSE	FALSE	FALSE	FALSE	FALSE	FALSE	CQSW-FSBsd1
CQSW-FSBsd1_1000	CQSW-FSBsd1_k141_39086	RSD	MEXK	1		None		FALSE	FALSE	FALSE	FALSE	FALSE	FALSE	Tier 0: No mobility signal	FALSE	FALSE	FALSE	FALSE	FALSE	FALSE	FALSE	CQSW-FSBsd1
CQSW-FSBsd1_1000	CQSW-FSBsd1_k141_449514	RSD	EREA	1		None		FALSE	FALSE	FALSE	FALSE	FALSE	FALSE	Tier 0: No mobility signal	FALSE	FALSE	FALSE	FALSE	FALSE	FALSE	FALSE	CQSW-FSBsd1
CQSW-FSBsd1_1000	CQSW-FSBsd1_k141_45969	RSD	MEXF	1		None		FALSE	FALSE	FALSE	FALSE	FALSE	FALSE	Tier 0: No mobility signal	FALSE	FALSE	FALSE	FALSE	FALSE	FALSE	FALSE	CQSW-FSBsd1
CQSW-FSBsd1_1000	CQSW-FSBsd1_k141_580440	RSD	MEXF	1		None		FALSE	FALSE	FALSE	FALSE	FALSE	FALSE	Tier 0: No mobility signal	FALSE	FALSE	FALSE	FALSE	FALSE	FALSE	FALSE	CQSW-FSBsd1
CQSW-FSBsd1_1000	CQSW-FSBsd1_k141_581991	RSD	MEXB	1		None		FALSE	FALSE	FALSE	FALSE	FALSE	FALSE	Tier 0: No mobility signal	FALSE	FALSE	FALSE	FALSE	FALSE	FALSE	FALSE	CQSW-FSBsd1
CQSW-FSBsd1_1000	CQSW-FSBsd1_k141_592475	RSD	RSMA	1		None		FALSE	FALSE	FALSE	FALSE	FALSE	FALSE	Tier 0: No mobility signal	FALSE	FALSE	FALSE	FALSE	FALSE	FALSE	FALSE	CQSW-FSBsd1
CQSW-FSBsd1_1000	CQSW-FSBsd1_k141_664803	RSD	MEXK	1		None		FALSE	FALSE	FALSE	FALSE	FALSE	FALSE	Tier 0: No mobility signal	FALSE	FALSE	FALSE	FALSE	FALSE	FALSE	FALSE	CQSW-FSBsd1
CQSW-FSBsd1_1000	CQSW-FSBsd1_k141_678666	RSD	RSMA	1		None		FALSE	FALSE	FALSE	FALSE	FALSE	FALSE	Tier 0: No mobility signal	FALSE	FALSE	FALSE	FALSE	FALSE	FALSE	FALSE	CQSW-FSBsd1
CQSW-FSBsd1_1000	CQSW-FSBsd1_k141_696037	RSD	OXA	1		None		FALSE	FALSE	FALSE	FALSE	FALSE	FALSE	Tier 0: No mobility signal	FALSE	FALSE	FALSE	FALSE	FALSE	FALSE	FALSE	CQSW-FSBsd1
CQSW-FSBsd1_1000	CQSW-FSBsd1_k141_716313	RSD	YAJC	1		None		FALSE	FALSE	FALSE	FALSE	FALSE	FALSE	Tier 0: No mobility signal	FALSE	FALSE	FALSE	FALSE	FALSE	FALSE	FALSE	CQSW-FSBsd1
CQSW-FSBsd1_1000	CQSW-FSBsd1_k141_734156	RSD	RSMA	1		None	Integration/Recombination;Other mobility;Replication/Initiation	FALSE	TRUE	FALSE	TRUE	TRUE	FALSE	Tier 2: Mobilizable backbone	FALSE	FALSE	TRUE	FALSE	TRUE	FALSE	TRUE	CQSW-FSBsd1
CQSW-FSBsd1_1000	CQSW-FSBsd1_k141_741289	RSD	EMHC	1		None		FALSE	FALSE	FALSE	FALSE	FALSE	FALSE	Tier 0: No mobility signal	FALSE	FALSE	FALSE	FALSE	FALSE	FALSE	FALSE	CQSW-FSBsd1
CQSW-FSBsd1_1000	CQSW-FSBsd1_k141_823681	RSD	SME	1		None		FALSE	FALSE	FALSE	FALSE	FALSE	FALSE	Tier 0: No mobility signal	FALSE	FALSE	FALSE	FALSE	FALSE	FALSE	FALSE	CQSW-FSBsd1
CQSW-FSBsd1_1000	CQSW-FSBsd1_k141_832897	RSD	RSMA	1		None		FALSE	FALSE	FALSE	FALSE	FALSE	FALSE	Tier 0: No mobility signal	FALSE	FALSE	FALSE	FALSE	FALSE	FALSE	FALSE	CQSW-FSBsd1
CQSW-FSBsd1_1000	CQSW-FSBsd1_k141_838746	RSD	ADEJ	1		None		FALSE	FALSE	FALSE	FALSE	FALSE	FALSE	Tier 0: No mobility signal	FALSE	FALSE	FALSE	FALSE	FALSE	FALSE	FALSE	CQSW-FSBsd1
CQSW-FSBsd1_1000	CQSW-FSBsd1_k141_872424	RSD	SDEB	1		None		FALSE	FALSE	FALSE	FALSE	FALSE	FALSE	Tier 0: No mobility signal	FALSE	FALSE	FALSE	FALSE	FALSE	FALSE	FALSE	CQSW-FSBsd1
CQSW-FSBsd1_1000	CQSW-FSBsd1_k141_873324	RSD	QACEDELTA1;SULI	2	IS6	IS		TRUE	FALSE	FALSE	FALSE	FALSE	FALSE	Tier 1: Transposition-dominated	FALSE	FALSE	FALSE	FALSE	FALSE	FALSE	FALSE	CQSW-FSBsd1
CQSW-FSBsd1_1000	CQSW-FSBsd1_k141_974836	RSD	APH3-DPRIME;APH6	2	Tn3-family	Tn		TRUE	FALSE	FALSE	FALSE	FALSE	FALSE	Tier 1: Transposition-dominated	FALSE	FALSE	FALSE	FALSE	FALSE	FALSE	FALSE	CQSW-FSBsd1
CQSW-HJDsd1_1000	CQSW-HJDsd1_k141_1135621	RSD	SMR	1		None		FALSE	FALSE	FALSE	FALSE	FALSE	FALSE	Tier 0: No mobility signal	FALSE	FALSE	FALSE	FALSE	FALSE	FALSE	FALSE	CQSW-HJDsd1
CQSW-HJDsd1_1000	CQSW-HJDsd1_k141_1147738	RSD	CRD	1		None		FALSE	FALSE	FALSE	FALSE	FALSE	FALSE	Tier 0: No mobility signal	FALSE	FALSE	FALSE	FALSE	FALSE	FALSE	FALSE	CQSW-HJDsd1
CQSW-HJDsd1_1000	CQSW-HJDsd1_k141_1199381	RSD	ANT3-DPRIME	1		None		FALSE	FALSE	FALSE	FALSE	FALSE	FALSE	Tier 0: No mobility signal	FALSE	FALSE	FALSE	FALSE	FALSE	FALSE	FALSE	CQSW-HJDsd1
CQSW-HJDsd1_1000	CQSW-HJDsd1_k141_1353182	RSD	RSMA	1		None		FALSE	FALSE	FALSE	FALSE	FALSE	FALSE	Tier 0: No mobility signal	FALSE	FALSE	FALSE	FALSE	FALSE	FALSE	FALSE	CQSW-HJDsd1
CQSW-HJDsd1_1000	CQSW-HJDsd1_k141_1502849	RSD	RSMA	1		None		FALSE	FALSE	FALSE	FALSE	FALSE	FALSE	Tier 0: No mobility signal	FALSE	FALSE	FALSE	FALSE	FALSE	FALSE	FALSE	CQSW-HJDsd1
CQSW-HJDsd1_1000	CQSW-HJDsd1_k141_1534595	RSD	MEXK	1		None		FALSE	FALSE	FALSE	FALSE	FALSE	FALSE	Tier 0: No mobility signal	FALSE	FALSE	FALSE	FALSE	FALSE	FALSE	FALSE	CQSW-HJDsd1
CQSW-HJDsd1_1000	CQSW-HJDsd1_k141_1539306	RSD	OQXB	1		None		FALSE	FALSE	FALSE	FALSE	FALSE	FALSE	Tier 0: No mobility signal	FALSE	FALSE	FALSE	FALSE	FALSE	FALSE	FALSE	CQSW-HJDsd1
CQSW-HJDsd1_1000	CQSW-HJDsd1_k141_1634169	RSD	MEXB	1		None		FALSE	FALSE	FALSE	FALSE	FALSE	FALSE	Tier 0: No mobility signal	FALSE	FALSE	FALSE	FALSE	FALSE	FALSE	FALSE	CQSW-HJDsd1
CQSW-HJDsd1_1000	CQSW-HJDsd1_k141_176151	RSD	SDEB	1		None		FALSE	FALSE	FALSE	FALSE	FALSE	FALSE	Tier 0: No mobility signal	FALSE	FALSE	FALSE	FALSE	FALSE	FALSE	FALSE	CQSW-HJDsd1
CQSW-HJDsd1_1000	CQSW-HJDsd1_k141_248581	RSD	OQXB	1		None		FALSE	FALSE	FALSE	FALSE	FALSE	FALSE	Tier 0: No mobility signal	FALSE	FALSE	FALSE	FALSE	FALSE	FALSE	FALSE	CQSW-HJDsd1
CQSW-HJDsd1_1000	CQSW-HJDsd1_k141_332382	RSD	SME	1		None		FALSE	FALSE	FALSE	FALSE	FALSE	FALSE	Tier 0: No mobility signal	FALSE	FALSE	FALSE	FALSE	FALSE	FALSE	FALSE	CQSW-HJDsd1
CQSW-HJDsd1_1000	CQSW-HJDsd1_k141_356886	RSD	RSMA	1		None		FALSE	FALSE	FALSE	FALSE	FALSE	FALSE	Tier 0: No mobility signal	FALSE	FALSE	FALSE	FALSE	FALSE	FALSE	FALSE	CQSW-HJDsd1
CQSW-HJDsd1_1000	CQSW-HJDsd1_k141_36196	RSD	OQXB	1		None		FALSE	FALSE	FALSE	FALSE	FALSE	FALSE	Tier 0: No mobility signal	FALSE	FALSE	FALSE	FALSE	FALSE	FALSE	FALSE	CQSW-HJDsd1
CQSW-HJDsd1_1000	CQSW-HJDsd1_k141_377115	RSD	RSMA	1		None		FALSE	FALSE	FALSE	FALSE	FALSE	FALSE	Tier 0: No mobility signal	FALSE	FALSE	FALSE	FALSE	FALSE	FALSE	FALSE	CQSW-HJDsd1
CQSW-HJDsd1_1000	CQSW-HJDsd1_k141_439367	RSD	SULII	1	IS91	IS	Conjugation/T4SS;Partitioning;Replication/Initiation	TRUE	TRUE	TRUE	TRUE	FALSE	FALSE	Tier 3: Conjugation-enabled	TRUE	FALSE	TRUE	TRUE	FALSE	FALSE	FALSE	CQSW-HJDsd1
CQSW-HJDsd1_1000	CQSW-HJDsd1_k141_553219	RSD	QACEDELTA1;SULI	2		None		FALSE	FALSE	FALSE	FALSE	FALSE	FALSE	Tier 0: No mobility signal	FALSE	FALSE	FALSE	FALSE	FALSE	FALSE	FALSE	CQSW-HJDsd1
CQSW-HJDsd1_1000	CQSW-HJDsd1_k141_56963	RSD	OQXB	1		None		FALSE	FALSE	FALSE	FALSE	FALSE	FALSE	Tier 0: No mobility signal	FALSE	FALSE	FALSE	FALSE	FALSE	FALSE	FALSE	CQSW-HJDsd1
CQSW-HJDsd1_1000	CQSW-HJDsd1_k141_652428	RSD	SME	1		None		FALSE	FALSE	FALSE	FALSE	FALSE	FALSE	Tier 0: No mobility signal	FALSE	FALSE	FALSE	FALSE	FALSE	FALSE	FALSE	CQSW-HJDsd1
CQSW-HJDsd1_1000	CQSW-HJDsd1_k141_759975	RSD	SME	1		None		FALSE	FALSE	FALSE	FALSE	FALSE	FALSE	Tier 0: No mobility signal	FALSE	FALSE	FALSE	FALSE	FALSE	FALSE	FALSE	CQSW-HJDsd1
CQSW-HJDsd1_1000	CQSW-HJDsd1_k141_927961	RSD	EREA	1		None		FALSE	FALSE	FALSE	FALSE	FALSE	FALSE	Tier 0: No mobility signal	FALSE	FALSE	FALSE	FALSE	FALSE	FALSE	FALSE	CQSW-HJDsd1
CQSW-LMWsd1_1000	CQSW-LMWsd1_k141_1060007	RSD	OQXB	1		None		FALSE	FALSE	FALSE	FALSE	FALSE	FALSE	Tier 0: No mobility signal	FALSE	FALSE	FALSE	FALSE	FALSE	FALSE	FALSE	CQSW-LMWsd1
CQSW-LMWsd1_1000	CQSW-LMWsd1_k141_111508	RSD	RSMA	1		None		FALSE	FALSE	FALSE	FALSE	FALSE	FALSE	Tier 0: No mobility signal	FALSE	FALSE	FALSE	FALSE	FALSE	FALSE	FALSE	CQSW-LMWsd1
CQSW-LMWsd1_1000	CQSW-LMWsd1_k141_1146101	RSD	RSMA	1		None		FALSE	FALSE	FALSE	FALSE	FALSE	FALSE	Tier 0: No mobility signal	FALSE	FALSE	FALSE	FALSE	FALSE	FALSE	FALSE	CQSW-LMWsd1
CQSW-LMWsd1_1000	CQSW-LMWsd1_k141_1185090	RSD	MEXK	1		None		FALSE	FALSE	FALSE	FALSE	FALSE	FALSE	Tier 0: No mobility signal	FALSE	FALSE	FALSE	FALSE	FALSE	FALSE	FALSE	CQSW-LMWsd1
CQSW-LMWsd1_1000	CQSW-LMWsd1_k141_1196442	RSD	MEXK	1		None		FALSE	FALSE	FALSE	FALSE	FALSE	FALSE	Tier 0: No mobility signal	FALSE	FALSE	FALSE	FALSE	FALSE	FALSE	FALSE	CQSW-LMWsd1
CQSW-LMWsd1_1000	CQSW-LMWsd1_k141_1201974	RSD	MEXE	1		None		FALSE	FALSE	FALSE	FALSE	FALSE	FALSE	Tier 0: No mobility signal	FALSE	FALSE	FALSE	FALSE	FALSE	FALSE	FALSE	CQSW-LMWsd1
CQSW-LMWsd1_1000	CQSW-LMWsd1_k141_1202004	RSD	OXA	1		None		FALSE	FALSE	FALSE	FALSE	FALSE	FALSE	Tier 0: No mobility signal	FALSE	FALSE	FALSE	FALSE	FALSE	FALSE	FALSE	CQSW-LMWsd1
CQSW-LMWsd1_1000	CQSW-LMWsd1_k141_1202409	RSD	ADEG	1		None		FALSE	FALSE	FALSE	FALSE	FALSE	FALSE	Tier 0: No mobility signal	FALSE	FALSE	FALSE	FALSE	FALSE	FALSE	FALSE	CQSW-LMWsd1
CQSW-LMWsd1_1000	CQSW-LMWsd1_k141_120272	RSD	OXA	1		None		FALSE	FALSE	FALSE	FALSE	FALSE	FALSE	Tier 0: No mobility signal	FALSE	FALSE	FALSE	FALSE	FALSE	FALSE	FALSE	CQSW-LMWsd1
CQSW-LMWsd1_1000	CQSW-LMWsd1_k141_1204889	RSD	ESTD	1		None		FALSE	FALSE	FALSE	FALSE	FALSE	FALSE	Tier 0: No mobility signal	FALSE	FALSE	FALSE	FALSE	FALSE	FALSE	FALSE	CQSW-LMWsd1
CQSW-LMWsd1_1000	CQSW-LMWsd1_k141_1223247	RSD	YAJC	1		None	Other mobility	FALSE	TRUE	FALSE	FALSE	FALSE	FALSE	Tier 0: No mobility signal	FALSE	FALSE	FALSE	FALSE	FALSE	FALSE	TRUE	CQSW-LMWsd1
CQSW-LMWsd1_1000	CQSW-LMWsd1_k141_1237918	RSD	CPXAR	1		None	Conjugation/T4SS	FALSE	TRUE	TRUE	FALSE	FALSE	FALSE	Tier 3: Conjugation-enabled	TRUE	FALSE	FALSE	FALSE	FALSE	FALSE	FALSE	CQSW-LMWsd1
CQSW-LMWsd1_1000	CQSW-LMWsd1_k141_1269238	RSD	PMPM	1		None		FALSE	FALSE	FALSE	FALSE	FALSE	FALSE	Tier 0: No mobility signal	FALSE	FALSE	FALSE	FALSE	FALSE	FALSE	FALSE	CQSW-LMWsd1
CQSW-LMWsd1_1000	CQSW-LMWsd1_k141_1272075	RSD	MUXC;OPRN	2		None		FALSE	FALSE	FALSE	FALSE	FALSE	FALSE	Tier 0: No mobility signal	FALSE	FALSE	FALSE	FALSE	FALSE	FALSE	FALSE	CQSW-LMWsd1
CQSW-LMWsd1_1000	CQSW-LMWsd1_k141_1273474	RSD	MEXK	1		None		FALSE	FALSE	FALSE	FALSE	FALSE	FALSE	Tier 0: No mobility signal	FALSE	FALSE	FALSE	FALSE	FALSE	FALSE	FALSE	CQSW-LMWsd1
CQSW-LMWsd1_1000	CQSW-LMWsd1_k141_1288138	RSD	ADEG	1		None		FALSE	FALSE	FALSE	FALSE	FALSE	FALSE	Tier 0: No mobility signal	FALSE	FALSE	FALSE	FALSE	FALSE	FALSE	FALSE	CQSW-LMWsd1
CQSW-LMWsd1_1000	CQSW-LMWsd1_k141_1294349	RSD	RSMA	1		None		FALSE	FALSE	FALSE	FALSE	FALSE	FALSE	Tier 0: No mobility signal	FALSE	FALSE	FALSE	FALSE	FALSE	FALSE	FALSE	CQSW-LMWsd1
CQSW-LMWsd1_1000	CQSW-LMWsd1_k141_130230	RSD	RSMA	1		None		FALSE	FALSE	FALSE	FALSE	FALSE	FALSE	Tier 0: No mobility signal	FALSE	FALSE	FALSE	FALSE	FALSE	FALSE	FALSE	CQSW-LMWsd1
CQSW-LMWsd1_1000	CQSW-LMWsd1_k141_133107	RSD	CPXAR	1		None	Conjugation/T4SS	FALSE	TRUE	TRUE	FALSE	FALSE	FALSE	Tier 3: Conjugation-enabled	TRUE	FALSE	FALSE	FALSE	FALSE	FALSE	FALSE	CQSW-LMWsd1
CQSW-LMWsd1_1000	CQSW-LMWsd1_k141_1339135	RSD	MEXK	1		None		FALSE	FALSE	FALSE	FALSE	FALSE	FALSE	Tier 0: No mobility signal	FALSE	FALSE	FALSE	FALSE	FALSE	FALSE	FALSE	CQSW-LMWsd1
CQSW-LMWsd1_1000	CQSW-LMWsd1_k141_1372607	RSD	TET39	1		None	Conjugation/T4SS;Replication/Initiation	FALSE	TRUE	TRUE	TRUE	FALSE	FALSE	Tier 3: Conjugation-enabled	TRUE	FALSE	TRUE	FALSE	FALSE	FALSE	FALSE	CQSW-LMWsd1
CQSW-LMWsd1_1000	CQSW-LMWsd1_k141_1372703	RSD	ADEG	1		None		FALSE	FALSE	FALSE	FALSE	FALSE	FALSE	Tier 0: No mobility signal	FALSE	FALSE	FALSE	FALSE	FALSE	FALSE	FALSE	CQSW-LMWsd1
CQSW-LMWsd1_1000	CQSW-LMWsd1_k141_1409347	RSD	EMHC;TTGB	2		None	Conjugation/T4SS;Other mobility	FALSE	TRUE	TRUE	FALSE	FALSE	FALSE	Tier 3: Conjugation-enabled	TRUE	FALSE	FALSE	FALSE	FALSE	FALSE	TRUE	CQSW-LMWsd1
CQSW-LMWsd1_1000	CQSW-LMWsd1_k141_146108	RSD	MEXF	1		None	Conjugation/T4SS;Other mobility;Replication/Initiation	FALSE	TRUE	TRUE	TRUE	FALSE	FALSE	Tier 3: Conjugation-enabled	TRUE	FALSE	TRUE	FALSE	FALSE	FALSE	TRUE	CQSW-LMWsd1
CQSW-LMWsd1_1000	CQSW-LMWsd1_k141_1490461	RSD	LPSB	1		None		FALSE	FALSE	FALSE	FALSE	FALSE	FALSE	Tier 0: No mobility signal	FALSE	FALSE	FALSE	FALSE	FALSE	FALSE	FALSE	CQSW-LMWsd1
CQSW-LMWsd1_1000	CQSW-LMWsd1_k141_1501405	RSD	MEXK	1		None	Replication/Initiation	FALSE	TRUE	FALSE	TRUE	FALSE	FALSE	Tier 2: Mobilizable backbone	FALSE	FALSE	TRUE	FALSE	FALSE	FALSE	FALSE	CQSW-LMWsd1
CQSW-LMWsd1_1000	CQSW-LMWsd1_k141_1509909	RSD	MEXF	1		None		FALSE	FALSE	FALSE	FALSE	FALSE	FALSE	Tier 0: No mobility signal	FALSE	FALSE	FALSE	FALSE	FALSE	FALSE	FALSE	CQSW-LMWsd1
CQSW-LMWsd1_1000	CQSW-LMWsd1_k141_1525410	RSD	EMHC;TTGB	2		None		FALSE	FALSE	FALSE	FALSE	FALSE	FALSE	Tier 0: No mobility signal	FALSE	FALSE	FALSE	FALSE	FALSE	FALSE	FALSE	CQSW-LMWsd1
CQSW-LMWsd1_1000	CQSW-LMWsd1_k141_1527190	RSD	MEXT	1		None		FALSE	FALSE	FALSE	FALSE	FALSE	FALSE	Tier 0: No mobility signal	FALSE	FALSE	FALSE	FALSE	FALSE	FALSE	FALSE	CQSW-LMWsd1
CQSW-LMWsd1_1000	CQSW-LMWsd1_k141_1549502	RSD	MEXT	1		None		FALSE	FALSE	FALSE	FALSE	FALSE	FALSE	Tier 0: No mobility signal	FALSE	FALSE	FALSE	FALSE	FALSE	FALSE	FALSE	CQSW-LMWsd1
CQSW-LMWsd1_1000	CQSW-LMWsd1_k141_1554316	RSD	MDTB	1		None		FALSE	FALSE	FALSE	FALSE	FALSE	FALSE	Tier 0: No mobility signal	FALSE	FALSE	FALSE	FALSE	FALSE	FALSE	FALSE	CQSW-LMWsd1
CQSW-LMWsd1_1000	CQSW-LMWsd1_k141_1588456	RSD	ADEJ;ADEK	2		None		FALSE	FALSE	FALSE	FALSE	FALSE	FALSE	Tier 0: No mobility signal	FALSE	FALSE	FALSE	FALSE	FALSE	FALSE	FALSE	CQSW-LMWsd1
CQSW-LMWsd1_1000	CQSW-LMWsd1_k141_1602397	RSD	EMHC	1		None		FALSE	FALSE	FALSE	FALSE	FALSE	FALSE	Tier 0: No mobility signal	FALSE	FALSE	FALSE	FALSE	FALSE	FALSE	FALSE	CQSW-LMWsd1
CQSW-LMWsd1_1000	CQSW-LMWsd1_k141_1604540	RSD	CPXAR	1		None	Conjugation/T4SS	FALSE	TRUE	TRUE	FALSE	FALSE	FALSE	Tier 3: Conjugation-enabled	TRUE	FALSE	FALSE	FALSE	FALSE	FALSE	FALSE	CQSW-LMWsd1
CQSW-LMWsd1_1000	CQSW-LMWsd1_k141_1607979	RSD	CPXAR	1		None	Conjugation/T4SS;Other mobility;Replication/Initiation	FALSE	TRUE	TRUE	TRUE	FALSE	FALSE	Tier 3: Conjugation-enabled	TRUE	FALSE	TRUE	FALSE	FALSE	FALSE	TRUE	CQSW-LMWsd1
CQSW-LMWsd1_1000	CQSW-LMWsd1_k141_172903	RSD	MCA	1		None		FALSE	FALSE	FALSE	FALSE	FALSE	FALSE	Tier 0: No mobility signal	FALSE	FALSE	FALSE	FALSE	FALSE	FALSE	FALSE	CQSW-LMWsd1
CQSW-LMWsd1_1000	CQSW-LMWsd1_k141_192490	RSD	MEXF	1		None		FALSE	FALSE	FALSE	FALSE	FALSE	FALSE	Tier 0: No mobility signal	FALSE	FALSE	FALSE	FALSE	FALSE	FALSE	FALSE	CQSW-LMWsd1
CQSW-LMWsd1_1000	CQSW-LMWsd1_k141_199147	RSD	RSMA	1		None	Other mobility	FALSE	TRUE	FALSE	FALSE	FALSE	FALSE	Tier 0: No mobility signal	FALSE	FALSE	FALSE	FALSE	FALSE	FALSE	TRUE	CQSW-LMWsd1
CQSW-LMWsd1_1000	CQSW-LMWsd1_k141_216600	RSD	LPSB	1		None		FALSE	FALSE	FALSE	FALSE	FALSE	FALSE	Tier 0: No mobility signal	FALSE	FALSE	FALSE	FALSE	FALSE	FALSE	FALSE	CQSW-LMWsd1
CQSW-LMWsd1_1000	CQSW-LMWsd1_k141_23527	RSD	LPSB	1		None		FALSE	FALSE	FALSE	FALSE	FALSE	FALSE	Tier 0: No mobility signal	FALSE	FALSE	FALSE	FALSE	FALSE	FALSE	FALSE	CQSW-LMWsd1
CQSW-LMWsd1_1000	CQSW-LMWsd1_k141_254983	RSD	ADEJ	1		None		FALSE	FALSE	FALSE	FALSE	FALSE	FALSE	Tier 0: No mobility signal	FALSE	FALSE	FALSE	FALSE	FALSE	FALSE	FALSE	CQSW-LMWsd1
CQSW-LMWsd1_1000	CQSW-LMWsd1_k141_260772	RSD	OPRN	1		None		FALSE	FALSE	FALSE	FALSE	FALSE	FALSE	Tier 0: No mobility signal	FALSE	FALSE	FALSE	FALSE	FALSE	FALSE	FALSE	CQSW-LMWsd1
CQSW-LMWsd1_1000	CQSW-LMWsd1_k141_3001	RSD	ADEJ	1		None		FALSE	FALSE	FALSE	FALSE	FALSE	FALSE	Tier 0: No mobility signal	FALSE	FALSE	FALSE	FALSE	FALSE	FALSE	FALSE	CQSW-LMWsd1
CQSW-LMWsd1_1000	CQSW-LMWsd1_k141_308981	RSD	YAJC	1		None		FALSE	FALSE	FALSE	FALSE	FALSE	FALSE	Tier 0: No mobility signal	FALSE	FALSE	FALSE	FALSE	FALSE	FALSE	FALSE	CQSW-LMWsd1
CQSW-LMWsd1_1000	CQSW-LMWsd1_k141_326391	RSD	ADEI	1		None		FALSE	FALSE	FALSE	FALSE	FALSE	FALSE	Tier 0: No mobility signal	FALSE	FALSE	FALSE	FALSE	FALSE	FALSE	FALSE	CQSW-LMWsd1
CQSW-LMWsd1_1000	CQSW-LMWsd1_k141_365770	RSD	MEXE;MEXF	2		None	Conjugation/T4SS;Other mobility;Partitioning;Replication/Initiation	FALSE	TRUE	TRUE	TRUE	FALSE	FALSE	Tier 3: Conjugation-enabled	TRUE	FALSE	TRUE	TRUE	FALSE	FALSE	TRUE	CQSW-LMWsd1
CQSW-LMWsd1_1000	CQSW-LMWsd1_k141_394449	RSD	MDTB	1		None		FALSE	FALSE	FALSE	FALSE	FALSE	FALSE	Tier 0: No mobility signal	FALSE	FALSE	FALSE	FALSE	FALSE	FALSE	FALSE	CQSW-LMWsd1
CQSW-LMWsd1_1000	CQSW-LMWsd1_k141_440888	RSD	MCA;MPHE;MSRE	3		None	Partitioning;Replication/Initiation	FALSE	TRUE	FALSE	TRUE	FALSE	FALSE	Tier 2: Mobilizable backbone	FALSE	FALSE	TRUE	TRUE	FALSE	FALSE	FALSE	CQSW-LMWsd1
CQSW-LMWsd1_1000	CQSW-LMWsd1_k141_44263	RSD	ADEK	1		None		FALSE	FALSE	FALSE	FALSE	FALSE	FALSE	Tier 0: No mobility signal	FALSE	FALSE	FALSE	FALSE	FALSE	FALSE	FALSE	CQSW-LMWsd1
CQSW-LMWsd1_1000	CQSW-LMWsd1_k141_466057	RSD	OQXB	1		None		FALSE	FALSE	FALSE	FALSE	FALSE	FALSE	Tier 0: No mobility signal	FALSE	FALSE	FALSE	FALSE	FALSE	FALSE	FALSE	CQSW-LMWsd1
CQSW-LMWsd1_1000	CQSW-LMWsd1_k141_480702	RSD	CEOB	1		None		FALSE	FALSE	FALSE	FALSE	FALSE	FALSE	Tier 0: No mobility signal	FALSE	FALSE	FALSE	FALSE	FALSE	FALSE	FALSE	CQSW-LMWsd1
CQSW-LMWsd1_1000	CQSW-LMWsd1_k141_485948	RSD	ADEG	1		None		FALSE	FALSE	FALSE	FALSE	FALSE	FALSE	Tier 0: No mobility signal	FALSE	FALSE	FALSE	FALSE	FALSE	FALSE	FALSE	CQSW-LMWsd1
CQSW-LMWsd1_1000	CQSW-LMWsd1_k141_55598	RSD	ABEM	1		None		FALSE	FALSE	FALSE	FALSE	FALSE	FALSE	Tier 0: No mobility signal	FALSE	FALSE	FALSE	FALSE	FALSE	FALSE	FALSE	CQSW-LMWsd1
CQSW-LMWsd1_1000	CQSW-LMWsd1_k141_571054	RSD	OQXB	1		None		FALSE	FALSE	FALSE	FALSE	FALSE	FALSE	Tier 0: No mobility signal	FALSE	FALSE	FALSE	FALSE	FALSE	FALSE	FALSE	CQSW-LMWsd1
CQSW-LMWsd1_1000	CQSW-LMWsd1_k141_677594	RSD	RSMA	1		None	Conjugation/T4SS;Replication/Initiation	FALSE	TRUE	TRUE	TRUE	FALSE	FALSE	Tier 3: Conjugation-enabled	TRUE	FALSE	TRUE	FALSE	FALSE	FALSE	FALSE	CQSW-LMWsd1
CQSW-LMWsd1_1000	CQSW-LMWsd1_k141_684618	RSD	RSMA	1		None		FALSE	FALSE	FALSE	FALSE	FALSE	FALSE	Tier 0: No mobility signal	FALSE	FALSE	FALSE	FALSE	FALSE	FALSE	FALSE	CQSW-LMWsd1
CQSW-LMWsd1_1000	CQSW-LMWsd1_k141_686175	RSD	OXA	1		None		FALSE	FALSE	FALSE	FALSE	FALSE	FALSE	Tier 0: No mobility signal	FALSE	FALSE	FALSE	FALSE	FALSE	FALSE	FALSE	CQSW-LMWsd1
CQSW-LMWsd1_1000	CQSW-LMWsd1_k141_713115	RSD	MEXK	1		None	Conjugation/T4SS;Other mobility;Replication/Initiation	FALSE	TRUE	TRUE	TRUE	FALSE	FALSE	Tier 3: Conjugation-enabled	TRUE	FALSE	TRUE	FALSE	FALSE	FALSE	TRUE	CQSW-LMWsd1
CQSW-LMWsd1_1000	CQSW-LMWsd1_k141_730597	RSD	APH3-DPRIME;APH6	2		None		FALSE	FALSE	FALSE	FALSE	FALSE	FALSE	Tier 0: No mobility signal	FALSE	FALSE	FALSE	FALSE	FALSE	FALSE	FALSE	CQSW-LMWsd1
CQSW-LMWsd1_1000	CQSW-LMWsd1_k141_781690	RSD	SME	1		None		FALSE	FALSE	FALSE	FALSE	FALSE	FALSE	Tier 0: No mobility signal	FALSE	FALSE	FALSE	FALSE	FALSE	FALSE	FALSE	CQSW-LMWsd1
CQSW-LMWsd1_1000	CQSW-LMWsd1_k141_791067	RSD	OQXB	1		None		FALSE	FALSE	FALSE	FALSE	FALSE	FALSE	Tier 0: No mobility signal	FALSE	FALSE	FALSE	FALSE	FALSE	FALSE	FALSE	CQSW-LMWsd1
CQSW-LMWsd1_1000	CQSW-LMWsd1_k141_795512	RSD	MEXK	1		None		FALSE	FALSE	FALSE	FALSE	FALSE	FALSE	Tier 0: No mobility signal	FALSE	FALSE	FALSE	FALSE	FALSE	FALSE	FALSE	CQSW-LMWsd1
CQSW-LMWsd1_1000	CQSW-LMWsd1_k141_798250	RSD	RSMA	1		None	Conjugation/T4SS;Other mobility;Replication/Initiation	FALSE	TRUE	TRUE	TRUE	FALSE	FALSE	Tier 3: Conjugation-enabled	TRUE	FALSE	TRUE	FALSE	FALSE	FALSE	TRUE	CQSW-LMWsd1
CQSW-LMWsd1_1000	CQSW-LMWsd1_k141_805136	RSD	QACEDELTA1;SULI	2		None		FALSE	FALSE	FALSE	FALSE	FALSE	FALSE	Tier 0: No mobility signal	FALSE	FALSE	FALSE	FALSE	FALSE	FALSE	FALSE	CQSW-LMWsd1
CQSW-LMWsd1_1000	CQSW-LMWsd1_k141_809648	RSD	ESTD	1		None		FALSE	FALSE	FALSE	FALSE	FALSE	FALSE	Tier 0: No mobility signal	FALSE	FALSE	FALSE	FALSE	FALSE	FALSE	FALSE	CQSW-LMWsd1
CQSW-LMWsd1_1000	CQSW-LMWsd1_k141_818452	RSD	RSMA	1		None		FALSE	FALSE	FALSE	FALSE	FALSE	FALSE	Tier 0: No mobility signal	FALSE	FALSE	FALSE	FALSE	FALSE	FALSE	FALSE	CQSW-LMWsd1
CQSW-LMWsd1_1000	CQSW-LMWsd1_k141_850347	RSD	DFRA	1		None	Replication/Initiation	FALSE	TRUE	FALSE	TRUE	FALSE	FALSE	Tier 2: Mobilizable backbone	FALSE	FALSE	TRUE	FALSE	FALSE	FALSE	FALSE	CQSW-LMWsd1
CQSW-LMWsd1_1000	CQSW-LMWsd1_k141_867312	RSD	ADEJ	1		None		FALSE	FALSE	FALSE	FALSE	FALSE	FALSE	Tier 0: No mobility signal	FALSE	FALSE	FALSE	FALSE	FALSE	FALSE	FALSE	CQSW-LMWsd1
CQSW-LMWsd1_1000	CQSW-LMWsd1_k141_885626	RSD	SME	1		None		FALSE	FALSE	FALSE	FALSE	FALSE	FALSE	Tier 0: No mobility signal	FALSE	FALSE	FALSE	FALSE	FALSE	FALSE	FALSE	CQSW-LMWsd1
CQSW-LMWsd1_1000	CQSW-LMWsd1_k141_895772	RSD	SULII	1	IS91	IS		TRUE	FALSE	FALSE	FALSE	FALSE	FALSE	Tier 1: Transposition-dominated	FALSE	FALSE	FALSE	FALSE	FALSE	FALSE	FALSE	CQSW-LMWsd1
CQSW-LMWsd1_1000	CQSW-LMWsd1_k141_90958	RSD	ANT6	1		None		FALSE	FALSE	FALSE	FALSE	FALSE	FALSE	Tier 0: No mobility signal	FALSE	FALSE	FALSE	FALSE	FALSE	FALSE	FALSE	CQSW-LMWsd1
CQSW-LMWsd1_1000	CQSW-LMWsd1_k141_936503	RSD	APH3-DPRIME	1		None		FALSE	FALSE	FALSE	FALSE	FALSE	FALSE	Tier 0: No mobility signal	FALSE	FALSE	FALSE	FALSE	FALSE	FALSE	FALSE	CQSW-LMWsd1
CQSW-LMWsd1_1000	CQSW-LMWsd1_k141_943107	RSD	ABEM	1		None		FALSE	FALSE	FALSE	FALSE	FALSE	FALSE	Tier 0: No mobility signal	FALSE	FALSE	FALSE	FALSE	FALSE	FALSE	FALSE	CQSW-LMWsd1
CQSW-WBZsd1_1000	CQSW-WBZsd1_k141_1013211	RSD	DFRA	1		None		FALSE	FALSE	FALSE	FALSE	FALSE	FALSE	Tier 0: No mobility signal	FALSE	FALSE	FALSE	FALSE	FALSE	FALSE	FALSE	CQSW-WBZsd1
CQSW-WBZsd1_1000	CQSW-WBZsd1_k141_1025301	RSD	ESTD	1		None		FALSE	FALSE	FALSE	FALSE	FALSE	FALSE	Tier 0: No mobility signal	FALSE	FALSE	FALSE	FALSE	FALSE	FALSE	FALSE	CQSW-WBZsd1
CQSW-WBZsd1_1000	CQSW-WBZsd1_k141_1033897	RSD	RSMA	1		None		FALSE	FALSE	FALSE	FALSE	FALSE	FALSE	Tier 0: No mobility signal	FALSE	FALSE	FALSE	FALSE	FALSE	FALSE	FALSE	CQSW-WBZsd1
CQSW-WBZsd1_1000	CQSW-WBZsd1_k141_1037783	RSD	EMHC	1		None		FALSE	FALSE	FALSE	FALSE	FALSE	FALSE	Tier 0: No mobility signal	FALSE	FALSE	FALSE	FALSE	FALSE	FALSE	FALSE	CQSW-WBZsd1
CQSW-WBZsd1_1000	CQSW-WBZsd1_k141_1061166	RSD	KHM	1		None		FALSE	FALSE	FALSE	FALSE	FALSE	FALSE	Tier 0: No mobility signal	FALSE	FALSE	FALSE	FALSE	FALSE	FALSE	FALSE	CQSW-WBZsd1
CQSW-WBZsd1_1000	CQSW-WBZsd1_k141_1067642	RSD	RSMA	1		None		FALSE	FALSE	FALSE	FALSE	FALSE	FALSE	Tier 0: No mobility signal	FALSE	FALSE	FALSE	FALSE	FALSE	FALSE	FALSE	CQSW-WBZsd1
CQSW-WBZsd1_1000	CQSW-WBZsd1_k141_1108273	RSD	ADEK	1		None		FALSE	FALSE	FALSE	FALSE	FALSE	FALSE	Tier 0: No mobility signal	FALSE	FALSE	FALSE	FALSE	FALSE	FALSE	FALSE	CQSW-WBZsd1
CQSW-WBZsd1_1000	CQSW-WBZsd1_k141_1114784	RSD	MEXT	1		None		FALSE	FALSE	FALSE	FALSE	FALSE	FALSE	Tier 0: No mobility signal	FALSE	FALSE	FALSE	FALSE	FALSE	FALSE	FALSE	CQSW-WBZsd1
CQSW-WBZsd1_1000	CQSW-WBZsd1_k141_1140090	RSD	CPXAR	1		None	Conjugation/T4SS	FALSE	TRUE	TRUE	FALSE	FALSE	FALSE	Tier 3: Conjugation-enabled	TRUE	FALSE	FALSE	FALSE	FALSE	FALSE	FALSE	CQSW-WBZsd1
CQSW-WBZsd1_1000	CQSW-WBZsd1_k141_118866	RSD	MEXE	1		None		FALSE	FALSE	FALSE	FALSE	FALSE	FALSE	Tier 0: No mobility signal	FALSE	FALSE	FALSE	FALSE	FALSE	FALSE	FALSE	CQSW-WBZsd1
CQSW-WBZsd1_1000	CQSW-WBZsd1_k141_1199411	RSD	ADEK	1		None		FALSE	FALSE	FALSE	FALSE	FALSE	FALSE	Tier 0: No mobility signal	FALSE	FALSE	FALSE	FALSE	FALSE	FALSE	FALSE	CQSW-WBZsd1
CQSW-WBZsd1_1000	CQSW-WBZsd1_k141_1209412	RSD	MEXF	1		None		FALSE	FALSE	FALSE	FALSE	FALSE	FALSE	Tier 0: No mobility signal	FALSE	FALSE	FALSE	FALSE	FALSE	FALSE	FALSE	CQSW-WBZsd1
CQSW-WBZsd1_1000	CQSW-WBZsd1_k141_1216526	RSD	LPSB	1		None		FALSE	FALSE	FALSE	FALSE	FALSE	FALSE	Tier 0: No mobility signal	FALSE	FALSE	FALSE	FALSE	FALSE	FALSE	FALSE	CQSW-WBZsd1
CQSW-WBZsd1_1000	CQSW-WBZsd1_k141_1250631	RSD	ANT3-DPRIME	1		None	Conjugation/T4SS	FALSE	TRUE	TRUE	FALSE	FALSE	FALSE	Tier 3: Conjugation-enabled	TRUE	FALSE	FALSE	FALSE	FALSE	FALSE	FALSE	CQSW-WBZsd1
CQSW-WBZsd1_1000	CQSW-WBZsd1_k141_1255598	RSD	ADEJ;ADEK	2		None		FALSE	FALSE	FALSE	FALSE	FALSE	FALSE	Tier 0: No mobility signal	FALSE	FALSE	FALSE	FALSE	FALSE	FALSE	FALSE	CQSW-WBZsd1
CQSW-WBZsd1_1000	CQSW-WBZsd1_k141_1358636	RSD	ADEJ	1		None		FALSE	FALSE	FALSE	FALSE	FALSE	FALSE	Tier 0: No mobility signal	FALSE	FALSE	FALSE	FALSE	FALSE	FALSE	FALSE	CQSW-WBZsd1
CQSW-WBZsd1_1000	CQSW-WBZsd1_k141_136738	RSD	ADEJ	1		None		FALSE	FALSE	FALSE	FALSE	FALSE	FALSE	Tier 0: No mobility signal	FALSE	FALSE	FALSE	FALSE	FALSE	FALSE	FALSE	CQSW-WBZsd1
CQSW-WBZsd1_1000	CQSW-WBZsd1_k141_1382723	RSD	AAC6-PRIME	1		None		FALSE	FALSE	FALSE	FALSE	FALSE	FALSE	Tier 0: No mobility signal	FALSE	FALSE	FALSE	FALSE	FALSE	FALSE	FALSE	CQSW-WBZsd1
CQSW-WBZsd1_1000	CQSW-WBZsd1_k141_1395031	RSD	RSMA	1		None		FALSE	FALSE	FALSE	FALSE	FALSE	FALSE	Tier 0: No mobility signal	FALSE	FALSE	FALSE	FALSE	FALSE	FALSE	FALSE	CQSW-WBZsd1
CQSW-WBZsd1_1000	CQSW-WBZsd1_k141_1573590	RSD	MEXK	1		None		FALSE	FALSE	FALSE	FALSE	FALSE	FALSE	Tier 0: No mobility signal	FALSE	FALSE	FALSE	FALSE	FALSE	FALSE	FALSE	CQSW-WBZsd1
CQSW-WBZsd1_1000	CQSW-WBZsd1_k141_1575261	RSD	RSMA	1		None		FALSE	FALSE	FALSE	FALSE	FALSE	FALSE	Tier 0: No mobility signal	FALSE	FALSE	FALSE	FALSE	FALSE	FALSE	FALSE	CQSW-WBZsd1
CQSW-WBZsd1_1000	CQSW-WBZsd1_k141_1584860	RSD	KHM	1		None		FALSE	FALSE	FALSE	FALSE	FALSE	FALSE	Tier 0: No mobility signal	FALSE	FALSE	FALSE	FALSE	FALSE	FALSE	FALSE	CQSW-WBZsd1
CQSW-WBZsd1_1000	CQSW-WBZsd1_k141_16355	RSD	RSMA	1		None		FALSE	FALSE	FALSE	FALSE	FALSE	FALSE	Tier 0: No mobility signal	FALSE	FALSE	FALSE	FALSE	FALSE	FALSE	FALSE	CQSW-WBZsd1
CQSW-WBZsd1_1000	CQSW-WBZsd1_k141_1657765	RSD	MEXK	1		None		FALSE	FALSE	FALSE	FALSE	FALSE	FALSE	Tier 0: No mobility signal	FALSE	FALSE	FALSE	FALSE	FALSE	FALSE	FALSE	CQSW-WBZsd1
CQSW-WBZsd1_1000	CQSW-WBZsd1_k141_1675223	RSD	MEXK	1		None		FALSE	FALSE	FALSE	FALSE	FALSE	FALSE	Tier 0: No mobility signal	FALSE	FALSE	FALSE	FALSE	FALSE	FALSE	FALSE	CQSW-WBZsd1
CQSW-WBZsd1_1000	CQSW-WBZsd1_k141_1683886	RSD	MEXK	1		None		FALSE	FALSE	FALSE	FALSE	FALSE	FALSE	Tier 0: No mobility signal	FALSE	FALSE	FALSE	FALSE	FALSE	FALSE	FALSE	CQSW-WBZsd1
CQSW-WBZsd1_1000	CQSW-WBZsd1_k141_1714036	RSD	OXA	1		None		FALSE	FALSE	FALSE	FALSE	FALSE	FALSE	Tier 0: No mobility signal	FALSE	FALSE	FALSE	FALSE	FALSE	FALSE	FALSE	CQSW-WBZsd1
CQSW-WBZsd1_1000	CQSW-WBZsd1_k141_1715413	RSD	DFRA	1		None	Replication/Initiation	FALSE	TRUE	FALSE	TRUE	FALSE	FALSE	Tier 2: Mobilizable backbone	FALSE	FALSE	TRUE	FALSE	FALSE	FALSE	FALSE	CQSW-WBZsd1
CQSW-WBZsd1_1000	CQSW-WBZsd1_k141_1798587	RSD	RSMA	1		None		FALSE	FALSE	FALSE	FALSE	FALSE	FALSE	Tier 0: No mobility signal	FALSE	FALSE	FALSE	FALSE	FALSE	FALSE	FALSE	CQSW-WBZsd1
CQSW-WBZsd1_1000	CQSW-WBZsd1_k141_1826914	RSD	MCA	1		None		FALSE	FALSE	FALSE	FALSE	FALSE	FALSE	Tier 0: No mobility signal	FALSE	FALSE	FALSE	FALSE	FALSE	FALSE	FALSE	CQSW-WBZsd1
CQSW-WBZsd1_1000	CQSW-WBZsd1_k141_183283	RSD	MUXB	1		None		FALSE	FALSE	FALSE	FALSE	FALSE	FALSE	Tier 0: No mobility signal	FALSE	FALSE	FALSE	FALSE	FALSE	FALSE	FALSE	CQSW-WBZsd1
CQSW-WBZsd1_1000	CQSW-WBZsd1_k141_1840234	RSD	TTGB	1		None		FALSE	FALSE	FALSE	FALSE	FALSE	FALSE	Tier 0: No mobility signal	FALSE	FALSE	FALSE	FALSE	FALSE	FALSE	FALSE	CQSW-WBZsd1
CQSW-WBZsd1_1000	CQSW-WBZsd1_k141_191529	RSD	DFRA	1		None		FALSE	FALSE	FALSE	FALSE	FALSE	FALSE	Tier 0: No mobility signal	FALSE	FALSE	FALSE	FALSE	FALSE	FALSE	FALSE	CQSW-WBZsd1
CQSW-WBZsd1_1000	CQSW-WBZsd1_k141_213612	RSD	CPXAR	1		None	Conjugation/T4SS	FALSE	TRUE	TRUE	FALSE	FALSE	FALSE	Tier 3: Conjugation-enabled	TRUE	FALSE	FALSE	FALSE	FALSE	FALSE	FALSE	CQSW-WBZsd1
CQSW-WBZsd1_1000	CQSW-WBZsd1_k141_23106	RSD	OPMH	1		None		FALSE	FALSE	FALSE	FALSE	FALSE	FALSE	Tier 0: No mobility signal	FALSE	FALSE	FALSE	FALSE	FALSE	FALSE	FALSE	CQSW-WBZsd1
CQSW-WBZsd1_1000	CQSW-WBZsd1_k141_236844	RSD	MEXE;MEXF	2		None		FALSE	FALSE	FALSE	FALSE	FALSE	FALSE	Tier 0: No mobility signal	FALSE	FALSE	FALSE	FALSE	FALSE	FALSE	FALSE	CQSW-WBZsd1
CQSW-WBZsd1_1000	CQSW-WBZsd1_k141_246933	RSD	MEXK	1		None		FALSE	FALSE	FALSE	FALSE	FALSE	FALSE	Tier 0: No mobility signal	FALSE	FALSE	FALSE	FALSE	FALSE	FALSE	FALSE	CQSW-WBZsd1
CQSW-WBZsd1_1000	CQSW-WBZsd1_k141_251560	RSD	MPHE;MSRE	2		None	Partitioning;Replication/Initiation	FALSE	TRUE	FALSE	TRUE	FALSE	FALSE	Tier 2: Mobilizable backbone	FALSE	FALSE	TRUE	TRUE	FALSE	FALSE	FALSE	CQSW-WBZsd1
CQSW-WBZsd1_1000	CQSW-WBZsd1_k141_282822	RSD	RSMA	1		None		FALSE	FALSE	FALSE	FALSE	FALSE	FALSE	Tier 0: No mobility signal	FALSE	FALSE	FALSE	FALSE	FALSE	FALSE	FALSE	CQSW-WBZsd1
CQSW-WBZsd1_1000	CQSW-WBZsd1_k141_295084	RSD	MCA	1		None		FALSE	FALSE	FALSE	FALSE	FALSE	FALSE	Tier 0: No mobility signal	FALSE	FALSE	FALSE	FALSE	FALSE	FALSE	FALSE	CQSW-WBZsd1
CQSW-WBZsd1_1000	CQSW-WBZsd1_k141_351436	RSD	TTGC	1		None		FALSE	FALSE	FALSE	FALSE	FALSE	FALSE	Tier 0: No mobility signal	FALSE	FALSE	FALSE	FALSE	FALSE	FALSE	FALSE	CQSW-WBZsd1
CQSW-WBZsd1_1000	CQSW-WBZsd1_k141_35598	RSD	CPXAR	1		None	Conjugation/T4SS	FALSE	TRUE	TRUE	FALSE	FALSE	FALSE	Tier 3: Conjugation-enabled	TRUE	FALSE	FALSE	FALSE	FALSE	FALSE	FALSE	CQSW-WBZsd1
CQSW-WBZsd1_1000	CQSW-WBZsd1_k141_357968	RSD	QACEDELTA1;SULI	2		None		FALSE	FALSE	FALSE	FALSE	FALSE	FALSE	Tier 0: No mobility signal	FALSE	FALSE	FALSE	FALSE	FALSE	FALSE	FALSE	CQSW-WBZsd1
CQSW-WBZsd1_1000	CQSW-WBZsd1_k141_442226	RSD	MEXF	1		None		FALSE	FALSE	FALSE	FALSE	FALSE	FALSE	Tier 0: No mobility signal	FALSE	FALSE	FALSE	FALSE	FALSE	FALSE	FALSE	CQSW-WBZsd1
CQSW-WBZsd1_1000	CQSW-WBZsd1_k141_48233	RSD	ANT3-DPRIME	1		None	Conjugation/T4SS	FALSE	TRUE	TRUE	FALSE	FALSE	FALSE	Tier 3: Conjugation-enabled	TRUE	FALSE	FALSE	FALSE	FALSE	FALSE	FALSE	CQSW-WBZsd1
CQSW-WBZsd1_1000	CQSW-WBZsd1_k141_495610	RSD	DFRA	1		None		FALSE	FALSE	FALSE	FALSE	FALSE	FALSE	Tier 0: No mobility signal	FALSE	FALSE	FALSE	FALSE	FALSE	FALSE	FALSE	CQSW-WBZsd1
CQSW-WBZsd1_1000	CQSW-WBZsd1_k141_517332	RSD	MEXF	1		None		FALSE	FALSE	FALSE	FALSE	FALSE	FALSE	Tier 0: No mobility signal	FALSE	FALSE	FALSE	FALSE	FALSE	FALSE	FALSE	CQSW-WBZsd1
CQSW-WBZsd1_1000	CQSW-WBZsd1_k141_521195	RSD	TTGB	1		None		FALSE	FALSE	FALSE	FALSE	FALSE	FALSE	Tier 0: No mobility signal	FALSE	FALSE	FALSE	FALSE	FALSE	FALSE	FALSE	CQSW-WBZsd1
CQSW-WBZsd1_1000	CQSW-WBZsd1_k141_551430	RSD	SDEB	1		None		FALSE	FALSE	FALSE	FALSE	FALSE	FALSE	Tier 0: No mobility signal	FALSE	FALSE	FALSE	FALSE	FALSE	FALSE	FALSE	CQSW-WBZsd1
CQSW-WBZsd1_1000	CQSW-WBZsd1_k141_5681	RSD	TTGB	1		None		FALSE	FALSE	FALSE	FALSE	FALSE	FALSE	Tier 0: No mobility signal	FALSE	FALSE	FALSE	FALSE	FALSE	FALSE	FALSE	CQSW-WBZsd1
CQSW-WBZsd1_1000	CQSW-WBZsd1_k141_579678	RSD	TET39	1		None	Conjugation/T4SS;Replication/Initiation	FALSE	TRUE	TRUE	TRUE	FALSE	FALSE	Tier 3: Conjugation-enabled	TRUE	FALSE	TRUE	FALSE	FALSE	FALSE	FALSE	CQSW-WBZsd1
CQSW-WBZsd1_1000	CQSW-WBZsd1_k141_590010	RSD	MEXF	1		None		FALSE	FALSE	FALSE	FALSE	FALSE	FALSE	Tier 0: No mobility signal	FALSE	FALSE	FALSE	FALSE	FALSE	FALSE	FALSE	CQSW-WBZsd1
CQSW-WBZsd1_1000	CQSW-WBZsd1_k141_615393	RSD	YAJC	1		None		FALSE	FALSE	FALSE	FALSE	FALSE	FALSE	Tier 0: No mobility signal	FALSE	FALSE	FALSE	FALSE	FALSE	FALSE	FALSE	CQSW-WBZsd1
CQSW-WBZsd1_1000	CQSW-WBZsd1_k141_625130	RSD	RSMA	1		None		FALSE	FALSE	FALSE	FALSE	FALSE	FALSE	Tier 0: No mobility signal	FALSE	FALSE	FALSE	FALSE	FALSE	FALSE	FALSE	CQSW-WBZsd1
CQSW-WBZsd1_1000	CQSW-WBZsd1_k141_625758	RSD	SULII	1		None		FALSE	FALSE	FALSE	FALSE	FALSE	FALSE	Tier 0: No mobility signal	FALSE	FALSE	FALSE	FALSE	FALSE	FALSE	FALSE	CQSW-WBZsd1
CQSW-WBZsd1_1000	CQSW-WBZsd1_k141_636337	RSD	MEXF	1		None		FALSE	FALSE	FALSE	FALSE	FALSE	FALSE	Tier 0: No mobility signal	FALSE	FALSE	FALSE	FALSE	FALSE	FALSE	FALSE	CQSW-WBZsd1
CQSW-WBZsd1_1000	CQSW-WBZsd1_k141_662375	RSD	RSMA	1		None		FALSE	FALSE	FALSE	FALSE	FALSE	FALSE	Tier 0: No mobility signal	FALSE	FALSE	FALSE	FALSE	FALSE	FALSE	FALSE	CQSW-WBZsd1
CQSW-WBZsd1_1000	CQSW-WBZsd1_k141_684085	RSD	EMHC;TTGB	2		None		FALSE	FALSE	FALSE	FALSE	FALSE	FALSE	Tier 0: No mobility signal	FALSE	FALSE	FALSE	FALSE	FALSE	FALSE	FALSE	CQSW-WBZsd1
CQSW-WBZsd1_1000	CQSW-WBZsd1_k141_7509	RSD	TTGB	1		None		FALSE	FALSE	FALSE	FALSE	FALSE	FALSE	Tier 0: No mobility signal	FALSE	FALSE	FALSE	FALSE	FALSE	FALSE	FALSE	CQSW-WBZsd1
CQSW-WBZsd1_1000	CQSW-WBZsd1_k141_776138	RSD	RSMA	1		None		FALSE	FALSE	FALSE	FALSE	FALSE	FALSE	Tier 0: No mobility signal	FALSE	FALSE	FALSE	FALSE	FALSE	FALSE	FALSE	CQSW-WBZsd1
CQSW-WBZsd1_1000	CQSW-WBZsd1_k141_780722	RSD	MEXF	1		None		FALSE	FALSE	FALSE	FALSE	FALSE	FALSE	Tier 0: No mobility signal	FALSE	FALSE	FALSE	FALSE	FALSE	FALSE	FALSE	CQSW-WBZsd1
CQSW-WBZsd1_1000	CQSW-WBZsd1_k141_781440	RSD	MEXK	1		None		FALSE	FALSE	FALSE	FALSE	FALSE	FALSE	Tier 0: No mobility signal	FALSE	FALSE	FALSE	FALSE	FALSE	FALSE	FALSE	CQSW-WBZsd1
CQSW-WBZsd1_1000	CQSW-WBZsd1_k141_805056	RSD	MEXN	1		None		FALSE	FALSE	FALSE	FALSE	FALSE	FALSE	Tier 0: No mobility signal	FALSE	FALSE	FALSE	FALSE	FALSE	FALSE	FALSE	CQSW-WBZsd1
CQSW-WBZsd1_1000	CQSW-WBZsd1_k141_816597	RSD	MEXF	1		None		FALSE	FALSE	FALSE	FALSE	FALSE	FALSE	Tier 0: No mobility signal	FALSE	FALSE	FALSE	FALSE	FALSE	FALSE	FALSE	CQSW-WBZsd1
CQSW-WBZsd1_1000	CQSW-WBZsd1_k141_818791	RSD	RSMA	1		None		FALSE	FALSE	FALSE	FALSE	FALSE	FALSE	Tier 0: No mobility signal	FALSE	FALSE	FALSE	FALSE	FALSE	FALSE	FALSE	CQSW-WBZsd1
CQSW-WBZsd1_1000	CQSW-WBZsd1_k141_851826	RSD	MEXF	1		None		FALSE	FALSE	FALSE	FALSE	FALSE	FALSE	Tier 0: No mobility signal	FALSE	FALSE	FALSE	FALSE	FALSE	FALSE	FALSE	CQSW-WBZsd1
CQSW-WBZsd1_1000	CQSW-WBZsd1_k141_862642	RSD	TTGA	1		None		FALSE	FALSE	FALSE	FALSE	FALSE	FALSE	Tier 0: No mobility signal	FALSE	FALSE	FALSE	FALSE	FALSE	FALSE	FALSE	CQSW-WBZsd1
CQSW-WBZsd1_1000	CQSW-WBZsd1_k141_866799	RSD	OXA	1		None		FALSE	FALSE	FALSE	FALSE	FALSE	FALSE	Tier 0: No mobility signal	FALSE	FALSE	FALSE	FALSE	FALSE	FALSE	FALSE	CQSW-WBZsd1
CQSW-WBZsd1_1000	CQSW-WBZsd1_k141_893739	RSD	YAJC	1		None		FALSE	FALSE	FALSE	FALSE	FALSE	FALSE	Tier 0: No mobility signal	FALSE	FALSE	FALSE	FALSE	FALSE	FALSE	FALSE	CQSW-WBZsd1
CQSW-WBZsd1_1000	CQSW-WBZsd1_k141_951857	RSD	MEXN	1		None	Conjugation/T4SS;Other mobility	FALSE	TRUE	TRUE	FALSE	FALSE	FALSE	Tier 3: Conjugation-enabled	TRUE	FALSE	FALSE	FALSE	FALSE	FALSE	TRUE	CQSW-WBZsd1
CQSW-WBZsd1_1000	CQSW-WBZsd1_k141_966004	RSD	CPXAR	1		None	Conjugation/T4SS	FALSE	TRUE	TRUE	FALSE	FALSE	FALSE	Tier 3: Conjugation-enabled	TRUE	FALSE	FALSE	FALSE	FALSE	FALSE	FALSE	CQSW-WBZsd1
CQWT-BTas1_1000	CQWT-BTas1_k141_1047761	WT	ARR	1		None		FALSE	FALSE	FALSE	FALSE	FALSE	FALSE	Tier 0: No mobility signal	FALSE	FALSE	FALSE	FALSE	FALSE	FALSE	FALSE	CQWT-BTas1
CQWT-BTas1_1000	CQWT-BTas1_k141_1057642	WT	ANT3-DPRIME	1		None		FALSE	FALSE	FALSE	FALSE	FALSE	FALSE	Tier 0: No mobility signal	FALSE	FALSE	FALSE	FALSE	FALSE	FALSE	FALSE	CQWT-BTas1
CQWT-BTas1_1000	CQWT-BTas1_k141_1062345	WT	ANT6	1		None		FALSE	FALSE	FALSE	FALSE	FALSE	FALSE	Tier 0: No mobility signal	FALSE	FALSE	FALSE	FALSE	FALSE	FALSE	FALSE	CQWT-BTas1
CQWT-BTas1_1000	CQWT-BTas1_k141_107281	WT	RSMA	1		None		FALSE	FALSE	FALSE	FALSE	FALSE	FALSE	Tier 0: No mobility signal	FALSE	FALSE	FALSE	FALSE	FALSE	FALSE	FALSE	CQWT-BTas1
CQWT-BTas1_1000	CQWT-BTas1_k141_1092881	WT	RSMA	1		None		FALSE	FALSE	FALSE	FALSE	FALSE	FALSE	Tier 0: No mobility signal	FALSE	FALSE	FALSE	FALSE	FALSE	FALSE	FALSE	CQWT-BTas1
CQWT-BTas1_1000	CQWT-BTas1_k141_1148825	WT	RSMA	1		None		FALSE	FALSE	FALSE	FALSE	FALSE	FALSE	Tier 0: No mobility signal	FALSE	FALSE	FALSE	FALSE	FALSE	FALSE	FALSE	CQWT-BTas1
CQWT-BTas1_1000	CQWT-BTas1_k141_1179308	WT	AAC3;APH4	2		None		FALSE	FALSE	FALSE	FALSE	FALSE	FALSE	Tier 0: No mobility signal	FALSE	FALSE	FALSE	FALSE	FALSE	FALSE	FALSE	CQWT-BTas1
CQWT-BTas1_1000	CQWT-BTas1_k141_140947	WT	OMPR	1		None	Conjugation/T4SS	FALSE	TRUE	TRUE	FALSE	FALSE	FALSE	Tier 3: Conjugation-enabled	TRUE	FALSE	FALSE	FALSE	FALSE	FALSE	FALSE	CQWT-BTas1
CQWT-BTas1_1000	CQWT-BTas1_k141_157776	WT	SULII	1		None		FALSE	FALSE	FALSE	FALSE	FALSE	FALSE	Tier 0: No mobility signal	FALSE	FALSE	FALSE	FALSE	FALSE	FALSE	FALSE	CQWT-BTas1
CQWT-BTas1_1000	CQWT-BTas1_k141_170692	WT	ADEG	1		None		FALSE	FALSE	FALSE	FALSE	FALSE	FALSE	Tier 0: No mobility signal	FALSE	FALSE	FALSE	FALSE	FALSE	FALSE	FALSE	CQWT-BTas1
CQWT-BTas1_1000	CQWT-BTas1_k141_198890	WT	RSMA	1		None		FALSE	FALSE	FALSE	FALSE	FALSE	FALSE	Tier 0: No mobility signal	FALSE	FALSE	FALSE	FALSE	FALSE	FALSE	FALSE	CQWT-BTas1
CQWT-BTas1_1000	CQWT-BTas1_k141_224603	WT	TETX	1		None		FALSE	FALSE	FALSE	FALSE	FALSE	FALSE	Tier 0: No mobility signal	FALSE	FALSE	FALSE	FALSE	FALSE	FALSE	FALSE	CQWT-BTas1
CQWT-BTas1_1000	CQWT-BTas1_k141_240635	WT	ANT3-DPRIME	1		None		FALSE	FALSE	FALSE	FALSE	FALSE	FALSE	Tier 0: No mobility signal	FALSE	FALSE	FALSE	FALSE	FALSE	FALSE	FALSE	CQWT-BTas1
CQWT-BTas1_1000	CQWT-BTas1_k141_24422	WT	SDEB	1		None		FALSE	FALSE	FALSE	FALSE	FALSE	FALSE	Tier 0: No mobility signal	FALSE	FALSE	FALSE	FALSE	FALSE	FALSE	FALSE	CQWT-BTas1
CQWT-BTas1_1000	CQWT-BTas1_k141_264966	WT	ANT3-DPRIME;EREA	2		None		FALSE	FALSE	FALSE	FALSE	FALSE	FALSE	Tier 0: No mobility signal	FALSE	FALSE	FALSE	FALSE	FALSE	FALSE	FALSE	CQWT-BTas1
CQWT-BTas1_1000	CQWT-BTas1_k141_270576	WT	RSMA	1		None	Other mobility	FALSE	TRUE	FALSE	FALSE	FALSE	FALSE	Tier 0: No mobility signal	FALSE	FALSE	FALSE	FALSE	FALSE	FALSE	TRUE	CQWT-BTas1
CQWT-BTas1_1000	CQWT-BTas1_k141_282231	WT	ADEG	1		None		FALSE	FALSE	FALSE	FALSE	FALSE	FALSE	Tier 0: No mobility signal	FALSE	FALSE	FALSE	FALSE	FALSE	FALSE	FALSE	CQWT-BTas1
CQWT-BTas1_1000	CQWT-BTas1_k141_285035	WT	OXA	1		None		FALSE	FALSE	FALSE	FALSE	FALSE	FALSE	Tier 0: No mobility signal	FALSE	FALSE	FALSE	FALSE	FALSE	FALSE	FALSE	CQWT-BTas1
CQWT-BTas1_1000	CQWT-BTas1_k141_306783	WT	ADEG	1		None		FALSE	FALSE	FALSE	FALSE	FALSE	FALSE	Tier 0: No mobility signal	FALSE	FALSE	FALSE	FALSE	FALSE	FALSE	FALSE	CQWT-BTas1
CQWT-BTas1_1000	CQWT-BTas1_k141_321080	WT	MEXK	1		None		FALSE	FALSE	FALSE	FALSE	FALSE	FALSE	Tier 0: No mobility signal	FALSE	FALSE	FALSE	FALSE	FALSE	FALSE	FALSE	CQWT-BTas1
CQWT-BTas1_1000	CQWT-BTas1_k141_335996	WT	MCR	1		None		FALSE	FALSE	FALSE	FALSE	FALSE	FALSE	Tier 0: No mobility signal	FALSE	FALSE	FALSE	FALSE	FALSE	FALSE	FALSE	CQWT-BTas1
CQWT-BTas1_1000	CQWT-BTas1_k141_336573	WT	ADEG	1		None		FALSE	FALSE	FALSE	FALSE	FALSE	FALSE	Tier 0: No mobility signal	FALSE	FALSE	FALSE	FALSE	FALSE	FALSE	FALSE	CQWT-BTas1
CQWT-BTas1_1000	CQWT-BTas1_k141_339849	WT	OMPR	1		None	Conjugation/T4SS;Other mobility;Replication/Initiation	FALSE	TRUE	TRUE	TRUE	FALSE	FALSE	Tier 3: Conjugation-enabled	TRUE	FALSE	TRUE	FALSE	FALSE	FALSE	TRUE	CQWT-BTas1
CQWT-BTas1_1000	CQWT-BTas1_k141_35207	WT	ANT3-DPRIME	1	IS5	IS		TRUE	FALSE	FALSE	FALSE	FALSE	FALSE	Tier 1: Transposition-dominated	FALSE	FALSE	FALSE	FALSE	FALSE	FALSE	FALSE	CQWT-BTas1
CQWT-BTas1_1000	CQWT-BTas1_k141_410810	WT	TETM	1		None		FALSE	FALSE	FALSE	FALSE	FALSE	FALSE	Tier 0: No mobility signal	FALSE	FALSE	FALSE	FALSE	FALSE	FALSE	FALSE	CQWT-BTas1
CQWT-BTas1_1000	CQWT-BTas1_k141_439249	WT	GESB	1		None		FALSE	FALSE	FALSE	FALSE	FALSE	FALSE	Tier 0: No mobility signal	FALSE	FALSE	FALSE	FALSE	FALSE	FALSE	FALSE	CQWT-BTas1
CQWT-BTas1_1000	CQWT-BTas1_k141_468727	WT	AAC6-PRIME;ARR;DFRB;EREA	4		None		FALSE	FALSE	FALSE	FALSE	FALSE	FALSE	Tier 0: No mobility signal	FALSE	FALSE	FALSE	FALSE	FALSE	FALSE	FALSE	CQWT-BTas1
CQWT-BTas1_1000	CQWT-BTas1_k141_483602	WT	QACL	1		None		FALSE	FALSE	FALSE	FALSE	FALSE	FALSE	Tier 0: No mobility signal	FALSE	FALSE	FALSE	FALSE	FALSE	FALSE	FALSE	CQWT-BTas1
CQWT-BTas1_1000	CQWT-BTas1_k141_49411	WT	TTGB	1		None		FALSE	FALSE	FALSE	FALSE	FALSE	FALSE	Tier 0: No mobility signal	FALSE	FALSE	FALSE	FALSE	FALSE	FALSE	FALSE	CQWT-BTas1
CQWT-BTas1_1000	CQWT-BTas1_k141_535794	WT	RSMA	1		None		FALSE	FALSE	FALSE	FALSE	FALSE	FALSE	Tier 0: No mobility signal	FALSE	FALSE	FALSE	FALSE	FALSE	FALSE	FALSE	CQWT-BTas1
CQWT-BTas1_1000	CQWT-BTas1_k141_596119	WT	MEXF	1		None		FALSE	FALSE	FALSE	FALSE	FALSE	FALSE	Tier 0: No mobility signal	FALSE	FALSE	FALSE	FALSE	FALSE	FALSE	FALSE	CQWT-BTas1
CQWT-BTas1_1000	CQWT-BTas1_k141_611131	WT	TETC	1		None	Replication/Initiation	FALSE	TRUE	FALSE	TRUE	FALSE	FALSE	Tier 2: Mobilizable backbone	FALSE	FALSE	TRUE	FALSE	FALSE	FALSE	FALSE	CQWT-BTas1
CQWT-BTas1_1000	CQWT-BTas1_k141_61684	WT	TETG	1		None		FALSE	FALSE	FALSE	FALSE	FALSE	FALSE	Tier 0: No mobility signal	FALSE	FALSE	FALSE	FALSE	FALSE	FALSE	FALSE	CQWT-BTas1
CQWT-BTas1_1000	CQWT-BTas1_k141_6645	WT	ERMF	1		None		FALSE	FALSE	FALSE	FALSE	FALSE	FALSE	Tier 0: No mobility signal	FALSE	FALSE	FALSE	FALSE	FALSE	FALSE	FALSE	CQWT-BTas1
CQWT-BTas1_1000	CQWT-BTas1_k141_669975	WT	QACK	1		None		FALSE	FALSE	FALSE	FALSE	FALSE	FALSE	Tier 0: No mobility signal	FALSE	FALSE	FALSE	FALSE	FALSE	FALSE	FALSE	CQWT-BTas1
CQWT-BTas1_1000	CQWT-BTas1_k141_677325	WT	ANT3-DPRIME	1		None		FALSE	FALSE	FALSE	FALSE	FALSE	FALSE	Tier 0: No mobility signal	FALSE	FALSE	FALSE	FALSE	FALSE	FALSE	FALSE	CQWT-BTas1
CQWT-BTas1_1000	CQWT-BTas1_k141_705672	WT	ADEG	1		None		FALSE	FALSE	FALSE	FALSE	FALSE	FALSE	Tier 0: No mobility signal	FALSE	FALSE	FALSE	FALSE	FALSE	FALSE	FALSE	CQWT-BTas1
CQWT-BTas1_1000	CQWT-BTas1_k141_710140	WT	QACEDELTA1;SULI	2		None		FALSE	FALSE	FALSE	FALSE	FALSE	FALSE	Tier 0: No mobility signal	FALSE	FALSE	FALSE	FALSE	FALSE	FALSE	FALSE	CQWT-BTas1
CQWT-BTas1_1000	CQWT-BTas1_k141_739873	WT	ERMF	1		None		FALSE	FALSE	FALSE	FALSE	FALSE	FALSE	Tier 0: No mobility signal	FALSE	FALSE	FALSE	FALSE	FALSE	FALSE	FALSE	CQWT-BTas1
CQWT-BTas1_1000	CQWT-BTas1_k141_784658	WT	RSMA	1		None	Other mobility	FALSE	TRUE	FALSE	FALSE	FALSE	FALSE	Tier 0: No mobility signal	FALSE	FALSE	FALSE	FALSE	FALSE	FALSE	TRUE	CQWT-BTas1
CQWT-BTas1_1000	CQWT-BTas1_k141_822142	WT	OMPR	1		None	Conjugation/T4SS	FALSE	TRUE	TRUE	FALSE	FALSE	FALSE	Tier 3: Conjugation-enabled	TRUE	FALSE	FALSE	FALSE	FALSE	FALSE	FALSE	CQWT-BTas1
CQWT-BTas1_1000	CQWT-BTas1_k141_828720	WT	LPSB	1		None		FALSE	FALSE	FALSE	FALSE	FALSE	FALSE	Tier 0: No mobility signal	FALSE	FALSE	FALSE	FALSE	FALSE	FALSE	FALSE	CQWT-BTas1
CQWT-BTas1_1000	CQWT-BTas1_k141_83348	WT	MEFC;MPHG	2		None		FALSE	FALSE	FALSE	FALSE	FALSE	FALSE	Tier 0: No mobility signal	FALSE	FALSE	FALSE	FALSE	FALSE	FALSE	FALSE	CQWT-BTas1
CQWT-BTas1_1000	CQWT-BTas1_k141_884558	WT	ADEG	1		None		FALSE	FALSE	FALSE	FALSE	FALSE	FALSE	Tier 0: No mobility signal	FALSE	FALSE	FALSE	FALSE	FALSE	FALSE	FALSE	CQWT-BTas1
CQWT-BTas1_1000	CQWT-BTas1_k141_885819	WT	OMPR	1		None	Conjugation/T4SS	FALSE	TRUE	TRUE	FALSE	FALSE	FALSE	Tier 3: Conjugation-enabled	TRUE	FALSE	FALSE	FALSE	FALSE	FALSE	FALSE	CQWT-BTas1
CQWT-BTas1_1000	CQWT-BTas1_k141_885860	WT	OMPR	1		None	Conjugation/T4SS	FALSE	TRUE	TRUE	FALSE	FALSE	FALSE	Tier 3: Conjugation-enabled	TRUE	FALSE	FALSE	FALSE	FALSE	FALSE	FALSE	CQWT-BTas1
CQWT-BTas1_1000	CQWT-BTas1_k141_904657	WT	AAC6-PRIME	1		None		FALSE	FALSE	FALSE	FALSE	FALSE	FALSE	Tier 0: No mobility signal	FALSE	FALSE	FALSE	FALSE	FALSE	FALSE	FALSE	CQWT-BTas1
CQWT-BTas1_1000	CQWT-BTas1_k141_906786	WT	APH3-DPRIME;APH6	2		None		FALSE	FALSE	FALSE	FALSE	FALSE	FALSE	Tier 0: No mobility signal	FALSE	FALSE	FALSE	FALSE	FALSE	FALSE	FALSE	CQWT-BTas1
CQWT-BTas1_1000	CQWT-BTas1_k141_974982	WT	MEXQ	1		None	Other mobility	FALSE	TRUE	FALSE	FALSE	FALSE	FALSE	Tier 0: No mobility signal	FALSE	FALSE	FALSE	FALSE	FALSE	FALSE	TRUE	CQWT-BTas1
CQWT-BTas1_1000	CQWT-BTas1_k141_981055	WT	ERMF	1		None		FALSE	FALSE	FALSE	FALSE	FALSE	FALSE	Tier 0: No mobility signal	FALSE	FALSE	FALSE	FALSE	FALSE	FALSE	FALSE	CQWT-BTas1
CQWT-FSas1_1000	CQWT-FSas1_k141_1004724	WT	RCP	1		None		FALSE	FALSE	FALSE	FALSE	FALSE	FALSE	Tier 0: No mobility signal	FALSE	FALSE	FALSE	FALSE	FALSE	FALSE	FALSE	CQWT-FSas1
CQWT-FSas1_1000	CQWT-FSas1_k141_11110	WT	OQXB	1		None		FALSE	FALSE	FALSE	FALSE	FALSE	FALSE	Tier 0: No mobility signal	FALSE	FALSE	FALSE	FALSE	FALSE	FALSE	FALSE	CQWT-FSas1
CQWT-FSas1_1000	CQWT-FSas1_k141_1118348	WT	MCA	1		None	Conjugation/T4SS	FALSE	TRUE	TRUE	FALSE	FALSE	FALSE	Tier 3: Conjugation-enabled	TRUE	FALSE	FALSE	FALSE	FALSE	FALSE	FALSE	CQWT-FSas1
CQWT-FSas1_1000	CQWT-FSas1_k141_1133184	WT	MEXK	1		None		FALSE	FALSE	FALSE	FALSE	FALSE	FALSE	Tier 0: No mobility signal	FALSE	FALSE	FALSE	FALSE	FALSE	FALSE	FALSE	CQWT-FSas1
CQWT-FSas1_1000	CQWT-FSas1_k141_1166644	WT	CAT;EREA	2		None		FALSE	FALSE	FALSE	FALSE	FALSE	FALSE	Tier 0: No mobility signal	FALSE	FALSE	FALSE	FALSE	FALSE	FALSE	FALSE	CQWT-FSas1
CQWT-FSas1_1000	CQWT-FSas1_k141_1166865	WT	ANT3-DPRIME	1		None		FALSE	FALSE	FALSE	FALSE	FALSE	FALSE	Tier 0: No mobility signal	FALSE	FALSE	FALSE	FALSE	FALSE	FALSE	FALSE	CQWT-FSas1
CQWT-FSas1_1000	CQWT-FSas1_k141_1277276	WT	RPOB	1		None		FALSE	FALSE	FALSE	FALSE	FALSE	FALSE	Tier 0: No mobility signal	FALSE	FALSE	FALSE	FALSE	FALSE	FALSE	FALSE	CQWT-FSas1
CQWT-FSas1_1000	CQWT-FSas1_k141_132159	WT	DFRF	1		None		FALSE	FALSE	FALSE	FALSE	FALSE	FALSE	Tier 0: No mobility signal	FALSE	FALSE	FALSE	FALSE	FALSE	FALSE	FALSE	CQWT-FSas1
CQWT-FSas1_1000	CQWT-FSas1_k141_1329146	WT	MTRAD	1		None	Conjugation/T4SS	FALSE	TRUE	TRUE	FALSE	FALSE	FALSE	Tier 3: Conjugation-enabled	TRUE	FALSE	FALSE	FALSE	FALSE	FALSE	FALSE	CQWT-FSas1
CQWT-FSas1_1000	CQWT-FSas1_k141_133223	WT	VANRS	1		None	Conjugation/T4SS	FALSE	TRUE	TRUE	FALSE	FALSE	FALSE	Tier 3: Conjugation-enabled	TRUE	FALSE	FALSE	FALSE	FALSE	FALSE	FALSE	CQWT-FSas1
CQWT-FSas1_1000	CQWT-FSas1_k141_1342193	WT	TET32	1		None		FALSE	FALSE	FALSE	FALSE	FALSE	FALSE	Tier 0: No mobility signal	FALSE	FALSE	FALSE	FALSE	FALSE	FALSE	FALSE	CQWT-FSas1
CQWT-FSas1_1000	CQWT-FSas1_k141_1371591	WT	SULII	1	IS91	IS	Replication/Initiation	TRUE	TRUE	FALSE	TRUE	FALSE	FALSE	Tier 2: Mobilizable backbone	FALSE	FALSE	TRUE	FALSE	FALSE	FALSE	FALSE	CQWT-FSas1
CQWT-FSas1_1000	CQWT-FSas1_k141_1386906	WT	TETE	1		None		FALSE	FALSE	FALSE	FALSE	FALSE	FALSE	Tier 0: No mobility signal	FALSE	FALSE	FALSE	FALSE	FALSE	FALSE	FALSE	CQWT-FSas1
CQWT-FSas1_1000	CQWT-FSas1_k141_1413396	WT	ANT3-DPRIME;OXA	2		None		FALSE	FALSE	FALSE	FALSE	FALSE	FALSE	Tier 0: No mobility signal	FALSE	FALSE	FALSE	FALSE	FALSE	FALSE	FALSE	CQWT-FSas1
CQWT-FSas1_1000	CQWT-FSas1_k141_1517441	WT	RPH	1		None		FALSE	FALSE	FALSE	FALSE	FALSE	FALSE	Tier 0: No mobility signal	FALSE	FALSE	FALSE	FALSE	FALSE	FALSE	FALSE	CQWT-FSas1
CQWT-FSas1_1000	CQWT-FSas1_k141_1577973	WT	AAC6-PRIME	1		None		FALSE	FALSE	FALSE	FALSE	FALSE	FALSE	Tier 0: No mobility signal	FALSE	FALSE	FALSE	FALSE	FALSE	FALSE	FALSE	CQWT-FSas1
CQWT-FSas1_1000	CQWT-FSas1_k141_1676160	WT	TETG	1		None		FALSE	FALSE	FALSE	FALSE	FALSE	FALSE	Tier 0: No mobility signal	FALSE	FALSE	FALSE	FALSE	FALSE	FALSE	FALSE	CQWT-FSas1
CQWT-FSas1_1000	CQWT-FSas1_k141_1737783	WT	SULI	1		None		FALSE	FALSE	FALSE	FALSE	FALSE	FALSE	Tier 0: No mobility signal	FALSE	FALSE	FALSE	FALSE	FALSE	FALSE	FALSE	CQWT-FSas1
CQWT-FSas1_1000	CQWT-FSas1_k141_1741976	WT	TETW	1		None		FALSE	FALSE	FALSE	FALSE	FALSE	FALSE	Tier 0: No mobility signal	FALSE	FALSE	FALSE	FALSE	FALSE	FALSE	FALSE	CQWT-FSas1
CQWT-FSas1_1000	CQWT-FSas1_k141_1780025	WT	MUXB	1		None		FALSE	FALSE	FALSE	FALSE	FALSE	FALSE	Tier 0: No mobility signal	FALSE	FALSE	FALSE	FALSE	FALSE	FALSE	FALSE	CQWT-FSas1
CQWT-FSas1_1000	CQWT-FSas1_k141_1796667	WT	TETG	1		None	Conjugation/T4SS	FALSE	TRUE	TRUE	FALSE	FALSE	FALSE	Tier 3: Conjugation-enabled	TRUE	FALSE	FALSE	FALSE	FALSE	FALSE	FALSE	CQWT-FSas1
CQWT-FSas1_1000	CQWT-FSas1_k141_1816359	WT	TETE	1		None		FALSE	FALSE	FALSE	FALSE	FALSE	FALSE	Tier 0: No mobility signal	FALSE	FALSE	FALSE	FALSE	FALSE	FALSE	FALSE	CQWT-FSas1
CQWT-FSas1_1000	CQWT-FSas1_k141_1869753	WT	FLOR	1		None	Conjugation/T4SS	FALSE	TRUE	TRUE	FALSE	FALSE	FALSE	Tier 3: Conjugation-enabled	TRUE	FALSE	FALSE	FALSE	FALSE	FALSE	FALSE	CQWT-FSas1
CQWT-FSas1_1000	CQWT-FSas1_k141_1877980	WT	MCA;MPHE;MSRE	3		None	Partitioning;Replication/Initiation	FALSE	TRUE	FALSE	TRUE	FALSE	FALSE	Tier 2: Mobilizable backbone	FALSE	FALSE	TRUE	TRUE	FALSE	FALSE	FALSE	CQWT-FSas1
CQWT-FSas1_1000	CQWT-FSas1_k141_1922063	WT	SDEB	1		None		FALSE	FALSE	FALSE	FALSE	FALSE	FALSE	Tier 0: No mobility signal	FALSE	FALSE	FALSE	FALSE	FALSE	FALSE	FALSE	CQWT-FSas1
CQWT-FSas1_1000	CQWT-FSas1_k141_1992266	WT	EFPA	1		None		FALSE	FALSE	FALSE	FALSE	FALSE	FALSE	Tier 0: No mobility signal	FALSE	FALSE	FALSE	FALSE	FALSE	FALSE	FALSE	CQWT-FSas1
CQWT-FSas1_1000	CQWT-FSas1_k141_2042586	WT	RPH	1		None		FALSE	FALSE	FALSE	FALSE	FALSE	FALSE	Tier 0: No mobility signal	FALSE	FALSE	FALSE	FALSE	FALSE	FALSE	FALSE	CQWT-FSas1
CQWT-FSas1_1000	CQWT-FSas1_k141_2068601	WT	TET40;TETO	2		None		FALSE	FALSE	FALSE	FALSE	FALSE	FALSE	Tier 0: No mobility signal	FALSE	FALSE	FALSE	FALSE	FALSE	FALSE	FALSE	CQWT-FSas1
CQWT-FSas1_1000	CQWT-FSas1_k141_2124039	WT	RBPA	1		None		FALSE	FALSE	FALSE	FALSE	FALSE	FALSE	Tier 0: No mobility signal	FALSE	FALSE	FALSE	FALSE	FALSE	FALSE	FALSE	CQWT-FSas1
CQWT-FSas1_1000	CQWT-FSas1_k141_2168934	WT	TETX	1		None		FALSE	FALSE	FALSE	FALSE	FALSE	FALSE	Tier 0: No mobility signal	FALSE	FALSE	FALSE	FALSE	FALSE	FALSE	FALSE	CQWT-FSas1
CQWT-FSas1_1000	CQWT-FSas1_k141_2174073	WT	ANT3-DPRIME;OXA	2		None		FALSE	FALSE	FALSE	FALSE	FALSE	FALSE	Tier 0: No mobility signal	FALSE	FALSE	FALSE	FALSE	FALSE	FALSE	FALSE	CQWT-FSas1
CQWT-FSas1_1000	CQWT-FSas1_k141_2201168	WT	MEFA;MSRD	2		None		FALSE	FALSE	FALSE	FALSE	FALSE	FALSE	Tier 0: No mobility signal	FALSE	FALSE	FALSE	FALSE	FALSE	FALSE	FALSE	CQWT-FSas1
CQWT-FSas1_1000	CQWT-FSas1_k141_226533	WT	TET39	1		None		FALSE	FALSE	FALSE	FALSE	FALSE	FALSE	Tier 0: No mobility signal	FALSE	FALSE	FALSE	FALSE	FALSE	FALSE	FALSE	CQWT-FSas1
CQWT-FSas1_1000	CQWT-FSas1_k141_2266734	WT	ILES	1		None		FALSE	FALSE	FALSE	FALSE	FALSE	FALSE	Tier 0: No mobility signal	FALSE	FALSE	FALSE	FALSE	FALSE	FALSE	FALSE	CQWT-FSas1
CQWT-FSas1_1000	CQWT-FSas1_k141_236477	WT	EREA	1		None		FALSE	FALSE	FALSE	FALSE	FALSE	FALSE	Tier 0: No mobility signal	FALSE	FALSE	FALSE	FALSE	FALSE	FALSE	FALSE	CQWT-FSas1
CQWT-FSas1_1000	CQWT-FSas1_k141_246298	WT	AAC6-PRIME	1		None		FALSE	FALSE	FALSE	FALSE	FALSE	FALSE	Tier 0: No mobility signal	FALSE	FALSE	FALSE	FALSE	FALSE	FALSE	FALSE	CQWT-FSas1
CQWT-FSas1_1000	CQWT-FSas1_k141_271615	WT	ANT6	1		None		FALSE	FALSE	FALSE	FALSE	FALSE	FALSE	Tier 0: No mobility signal	FALSE	FALSE	FALSE	FALSE	FALSE	FALSE	FALSE	CQWT-FSas1
CQWT-FSas1_1000	CQWT-FSas1_k141_272821	WT	VANSO	1		None		FALSE	FALSE	FALSE	FALSE	FALSE	FALSE	Tier 0: No mobility signal	FALSE	FALSE	FALSE	FALSE	FALSE	FALSE	FALSE	CQWT-FSas1
CQWT-FSas1_1000	CQWT-FSas1_k141_304008	WT	ERMX	1		None		FALSE	FALSE	FALSE	FALSE	FALSE	FALSE	Tier 0: No mobility signal	FALSE	FALSE	FALSE	FALSE	FALSE	FALSE	FALSE	CQWT-FSas1
CQWT-FSas1_1000	CQWT-FSas1_k141_309923	WT	BLAA	1		None		FALSE	FALSE	FALSE	FALSE	FALSE	FALSE	Tier 0: No mobility signal	FALSE	FALSE	FALSE	FALSE	FALSE	FALSE	FALSE	CQWT-FSas1
CQWT-FSas1_1000	CQWT-FSas1_k141_360506	WT	RSMA	1		None		FALSE	FALSE	FALSE	FALSE	FALSE	FALSE	Tier 0: No mobility signal	FALSE	FALSE	FALSE	FALSE	FALSE	FALSE	FALSE	CQWT-FSas1
CQWT-FSas1_1000	CQWT-FSas1_k141_402918	WT	FLOR;TETG	2		None	Conjugation/T4SS	FALSE	TRUE	TRUE	FALSE	FALSE	FALSE	Tier 3: Conjugation-enabled	TRUE	FALSE	FALSE	FALSE	FALSE	FALSE	FALSE	CQWT-FSas1
CQWT-FSas1_1000	CQWT-FSas1_k141_542658	WT	TET33	1		None	Replication/Initiation	FALSE	TRUE	FALSE	TRUE	FALSE	FALSE	Tier 2: Mobilizable backbone	FALSE	FALSE	TRUE	FALSE	FALSE	FALSE	FALSE	CQWT-FSas1
CQWT-FSas1_1000	CQWT-FSas1_k141_544019	WT	ARNA	1		None		FALSE	FALSE	FALSE	FALSE	FALSE	FALSE	Tier 0: No mobility signal	FALSE	FALSE	FALSE	FALSE	FALSE	FALSE	FALSE	CQWT-FSas1
CQWT-FSas1_1000	CQWT-FSas1_k141_603653	WT	FLOR	1		None	Conjugation/T4SS	FALSE	TRUE	TRUE	FALSE	FALSE	FALSE	Tier 3: Conjugation-enabled	TRUE	FALSE	FALSE	FALSE	FALSE	FALSE	FALSE	CQWT-FSas1
CQWT-FSas1_1000	CQWT-FSas1_k141_627252	WT	TETC	1	IS6	IS	Replication/Initiation	TRUE	TRUE	FALSE	TRUE	FALSE	FALSE	Tier 2: Mobilizable backbone	FALSE	FALSE	TRUE	FALSE	FALSE	FALSE	FALSE	CQWT-FSas1
CQWT-FSas1_1000	CQWT-FSas1_k141_650963	WT	GES;SULI	2		None		FALSE	FALSE	FALSE	FALSE	FALSE	FALSE	Tier 0: No mobility signal	FALSE	FALSE	FALSE	FALSE	FALSE	FALSE	FALSE	CQWT-FSas1
CQWT-FSas1_1000	CQWT-FSas1_k141_721563	WT	OXA	1		None		FALSE	FALSE	FALSE	FALSE	FALSE	FALSE	Tier 0: No mobility signal	FALSE	FALSE	FALSE	FALSE	FALSE	FALSE	FALSE	CQWT-FSas1
CQWT-FSas1_1000	CQWT-FSas1_k141_782139	WT	MDTB	1		None		FALSE	FALSE	FALSE	FALSE	FALSE	FALSE	Tier 0: No mobility signal	FALSE	FALSE	FALSE	FALSE	FALSE	FALSE	FALSE	CQWT-FSas1
CQWT-FSas1_1000	CQWT-FSas1_k141_784086	WT	RSMA	1		None		FALSE	FALSE	FALSE	FALSE	FALSE	FALSE	Tier 0: No mobility signal	FALSE	FALSE	FALSE	FALSE	FALSE	FALSE	FALSE	CQWT-FSas1
CQWT-FSas1_1000	CQWT-FSas1_k141_881033	WT	APH3-DPRIME;APH6	2	Tn3-family	Tn		TRUE	FALSE	FALSE	FALSE	FALSE	FALSE	Tier 1: Transposition-dominated	FALSE	FALSE	FALSE	FALSE	FALSE	FALSE	FALSE	CQWT-FSas1
CQWT-FSas1_1000	CQWT-FSas1_k141_927993	WT	SULI	1		None		FALSE	FALSE	FALSE	FALSE	FALSE	FALSE	Tier 0: No mobility signal	FALSE	FALSE	FALSE	FALSE	FALSE	FALSE	FALSE	CQWT-FSas1
CQWT-FSas1_1000	CQWT-FSas1_k141_934546	WT	RPOB	1		None		FALSE	FALSE	FALSE	FALSE	FALSE	FALSE	Tier 0: No mobility signal	FALSE	FALSE	FALSE	FALSE	FALSE	FALSE	FALSE	CQWT-FSas1
CQWT-FSas1_1000	CQWT-FSas1_k141_971728	WT	EREA	1		None		FALSE	FALSE	FALSE	FALSE	FALSE	FALSE	Tier 0: No mobility signal	FALSE	FALSE	FALSE	FALSE	FALSE	FALSE	FALSE	CQWT-FSas1
CQWT-FSas1_1000	CQWT-FSas1_k141_97484	WT	LNUF	1		None		FALSE	FALSE	FALSE	FALSE	FALSE	FALSE	Tier 0: No mobility signal	FALSE	FALSE	FALSE	FALSE	FALSE	FALSE	FALSE	CQWT-FSas1
CQWT-GPas1_1000	CQWT-GPas1_k141_1007385	WT	FLOR	1	Tn3-family	Tn	Conjugation/T4SS	TRUE	TRUE	TRUE	FALSE	FALSE	FALSE	Tier 3: Conjugation-enabled	TRUE	FALSE	FALSE	FALSE	FALSE	FALSE	FALSE	CQWT-GPas1
CQWT-GPas1_1000	CQWT-GPas1_k141_1021456	WT	RSMA	1		None		FALSE	FALSE	FALSE	FALSE	FALSE	FALSE	Tier 0: No mobility signal	FALSE	FALSE	FALSE	FALSE	FALSE	FALSE	FALSE	CQWT-GPas1
CQWT-GPas1_1000	CQWT-GPas1_k141_1033782	WT	ERMB	1		None		FALSE	FALSE	FALSE	FALSE	FALSE	FALSE	Tier 0: No mobility signal	FALSE	FALSE	FALSE	FALSE	FALSE	FALSE	FALSE	CQWT-GPas1
CQWT-GPas1_1000	CQWT-GPas1_k141_1052746	WT	RSMA	1		None		FALSE	FALSE	FALSE	FALSE	FALSE	FALSE	Tier 0: No mobility signal	FALSE	FALSE	FALSE	FALSE	FALSE	FALSE	FALSE	CQWT-GPas1
CQWT-GPas1_1000	CQWT-GPas1_k141_1053670	WT	EREA;SULI	2		None		FALSE	FALSE	FALSE	FALSE	FALSE	FALSE	Tier 0: No mobility signal	FALSE	FALSE	FALSE	FALSE	FALSE	FALSE	FALSE	CQWT-GPas1
CQWT-GPas1_1000	CQWT-GPas1_k141_106375	WT	CFX	1		None	Conjugation/T4SS;Replication/Initiation	FALSE	TRUE	TRUE	TRUE	FALSE	FALSE	Tier 3: Conjugation-enabled	TRUE	FALSE	TRUE	FALSE	FALSE	FALSE	FALSE	CQWT-GPas1
CQWT-GPas1_1000	CQWT-GPas1_k141_1068758	WT	MEXK	1		None		FALSE	FALSE	FALSE	FALSE	FALSE	FALSE	Tier 0: No mobility signal	FALSE	FALSE	FALSE	FALSE	FALSE	FALSE	FALSE	CQWT-GPas1
CQWT-GPas1_1000	CQWT-GPas1_k141_1082125	WT	ANT3-DPRIME	1		None		FALSE	FALSE	FALSE	FALSE	FALSE	FALSE	Tier 0: No mobility signal	FALSE	FALSE	FALSE	FALSE	FALSE	FALSE	FALSE	CQWT-GPas1
CQWT-GPas1_1000	CQWT-GPas1_k141_1108023	WT	AAC6-PRIME	1		None		FALSE	FALSE	FALSE	FALSE	FALSE	FALSE	Tier 0: No mobility signal	FALSE	FALSE	FALSE	FALSE	FALSE	FALSE	FALSE	CQWT-GPas1
CQWT-GPas1_1000	CQWT-GPas1_k141_1115876	WT	TET40	1		None		FALSE	FALSE	FALSE	FALSE	FALSE	FALSE	Tier 0: No mobility signal	FALSE	FALSE	FALSE	FALSE	FALSE	FALSE	FALSE	CQWT-GPas1
CQWT-GPas1_1000	CQWT-GPas1_k141_1172966	WT	QACE	1		None		FALSE	FALSE	FALSE	FALSE	FALSE	FALSE	Tier 0: No mobility signal	FALSE	FALSE	FALSE	FALSE	FALSE	FALSE	FALSE	CQWT-GPas1
CQWT-GPas1_1000	CQWT-GPas1_k141_1180370	WT	MCA	1		None		FALSE	FALSE	FALSE	FALSE	FALSE	FALSE	Tier 0: No mobility signal	FALSE	FALSE	FALSE	FALSE	FALSE	FALSE	FALSE	CQWT-GPas1
CQWT-GPas1_1000	CQWT-GPas1_k141_1181809	WT	MEFA	1		None		FALSE	FALSE	FALSE	FALSE	FALSE	FALSE	Tier 0: No mobility signal	FALSE	FALSE	FALSE	FALSE	FALSE	FALSE	FALSE	CQWT-GPas1
CQWT-GPas1_1000	CQWT-GPas1_k141_1186114	WT	MEXK	1		None		FALSE	FALSE	FALSE	FALSE	FALSE	FALSE	Tier 0: No mobility signal	FALSE	FALSE	FALSE	FALSE	FALSE	FALSE	FALSE	CQWT-GPas1
CQWT-GPas1_1000	CQWT-GPas1_k141_1187989	WT	RSMA	1		None		FALSE	FALSE	FALSE	FALSE	FALSE	FALSE	Tier 0: No mobility signal	FALSE	FALSE	FALSE	FALSE	FALSE	FALSE	FALSE	CQWT-GPas1
CQWT-GPas1_1000	CQWT-GPas1_k141_1201145	WT	APH3-DPRIME;APH6;TETG	3		None	Conjugation/T4SS	FALSE	TRUE	TRUE	FALSE	FALSE	FALSE	Tier 3: Conjugation-enabled	TRUE	FALSE	FALSE	FALSE	FALSE	FALSE	FALSE	CQWT-GPas1
CQWT-GPas1_1000	CQWT-GPas1_k141_1225071	WT	BLAA	1	IS_unmapped	IS	Replication/Initiation	TRUE	TRUE	FALSE	TRUE	FALSE	FALSE	Tier 2: Mobilizable backbone	FALSE	FALSE	TRUE	FALSE	FALSE	FALSE	FALSE	CQWT-GPas1
CQWT-GPas1_1000	CQWT-GPas1_k141_1292330	WT	ANT3-DPRIME;CAT	2		None		FALSE	FALSE	FALSE	FALSE	FALSE	FALSE	Tier 0: No mobility signal	FALSE	FALSE	FALSE	FALSE	FALSE	FALSE	FALSE	CQWT-GPas1
CQWT-GPas1_1000	CQWT-GPas1_k141_130668	WT	SULI	1		None		FALSE	FALSE	FALSE	FALSE	FALSE	FALSE	Tier 0: No mobility signal	FALSE	FALSE	FALSE	FALSE	FALSE	FALSE	FALSE	CQWT-GPas1
CQWT-GPas1_1000	CQWT-GPas1_k141_1307486	WT	TETO	1		None	Conjugation/T4SS;Partitioning;Replication/Initiation	FALSE	TRUE	TRUE	TRUE	FALSE	FALSE	Tier 3: Conjugation-enabled	TRUE	FALSE	TRUE	TRUE	FALSE	FALSE	FALSE	CQWT-GPas1
CQWT-GPas1_1000	CQWT-GPas1_k141_1312437	WT	SULI	1		None		FALSE	FALSE	FALSE	FALSE	FALSE	FALSE	Tier 0: No mobility signal	FALSE	FALSE	FALSE	FALSE	FALSE	FALSE	FALSE	CQWT-GPas1
CQWT-GPas1_1000	CQWT-GPas1_k141_1333650	WT	RPOB	1		None		FALSE	FALSE	FALSE	FALSE	FALSE	FALSE	Tier 0: No mobility signal	FALSE	FALSE	FALSE	FALSE	FALSE	FALSE	FALSE	CQWT-GPas1
CQWT-GPas1_1000	CQWT-GPas1_k141_1338603	WT	MTRAD	1		None	Conjugation/T4SS	FALSE	TRUE	TRUE	FALSE	FALSE	FALSE	Tier 3: Conjugation-enabled	TRUE	FALSE	FALSE	FALSE	FALSE	FALSE	FALSE	CQWT-GPas1
CQWT-GPas1_1000	CQWT-GPas1_k141_1343544	WT	MPHE;MSRE	2		None	Partitioning;Replication/Initiation	FALSE	TRUE	FALSE	TRUE	FALSE	FALSE	Tier 2: Mobilizable backbone	FALSE	FALSE	TRUE	TRUE	FALSE	FALSE	FALSE	CQWT-GPas1
CQWT-GPas1_1000	CQWT-GPas1_k141_1345269	WT	TETX	1		None		FALSE	FALSE	FALSE	FALSE	FALSE	FALSE	Tier 0: No mobility signal	FALSE	FALSE	FALSE	FALSE	FALSE	FALSE	FALSE	CQWT-GPas1
CQWT-GPas1_1000	CQWT-GPas1_k141_1359574	WT	RBPA	1		None		FALSE	FALSE	FALSE	FALSE	FALSE	FALSE	Tier 0: No mobility signal	FALSE	FALSE	FALSE	FALSE	FALSE	FALSE	FALSE	CQWT-GPas1
CQWT-GPas1_1000	CQWT-GPas1_k141_1376828	WT	TETM	1		None	Replication/Initiation	FALSE	TRUE	FALSE	TRUE	FALSE	FALSE	Tier 2: Mobilizable backbone	FALSE	FALSE	TRUE	FALSE	FALSE	FALSE	FALSE	CQWT-GPas1
CQWT-GPas1_1000	CQWT-GPas1_k141_1380314	WT	EREA	1		None		FALSE	FALSE	FALSE	FALSE	FALSE	FALSE	Tier 0: No mobility signal	FALSE	FALSE	FALSE	FALSE	FALSE	FALSE	FALSE	CQWT-GPas1
CQWT-GPas1_1000	CQWT-GPas1_k141_1411124	WT	TETG	1		None		FALSE	FALSE	FALSE	FALSE	FALSE	FALSE	Tier 0: No mobility signal	FALSE	FALSE	FALSE	FALSE	FALSE	FALSE	FALSE	CQWT-GPas1
CQWT-GPas1_1000	CQWT-GPas1_k141_1461551	WT	VEB	1		None		FALSE	FALSE	FALSE	FALSE	FALSE	FALSE	Tier 0: No mobility signal	FALSE	FALSE	FALSE	FALSE	FALSE	FALSE	FALSE	CQWT-GPas1
CQWT-GPas1_1000	CQWT-GPas1_k141_1472696	WT	APH3-DPRIME	1		None		FALSE	FALSE	FALSE	FALSE	FALSE	FALSE	Tier 0: No mobility signal	FALSE	FALSE	FALSE	FALSE	FALSE	FALSE	FALSE	CQWT-GPas1
CQWT-GPas1_1000	CQWT-GPas1_k141_148370	WT	QNRS	1		None		FALSE	FALSE	FALSE	FALSE	FALSE	FALSE	Tier 0: No mobility signal	FALSE	FALSE	FALSE	FALSE	FALSE	FALSE	FALSE	CQWT-GPas1
CQWT-GPas1_1000	CQWT-GPas1_k141_1534840	WT	OXA	1		None		FALSE	FALSE	FALSE	FALSE	FALSE	FALSE	Tier 0: No mobility signal	FALSE	FALSE	FALSE	FALSE	FALSE	FALSE	FALSE	CQWT-GPas1
CQWT-GPas1_1000	CQWT-GPas1_k141_158856	WT	MPHA	1		None		FALSE	FALSE	FALSE	FALSE	FALSE	FALSE	Tier 0: No mobility signal	FALSE	FALSE	FALSE	FALSE	FALSE	FALSE	FALSE	CQWT-GPas1
CQWT-GPas1_1000	CQWT-GPas1_k141_1601020	WT	LSA;LSAE	2		None	Partitioning	FALSE	TRUE	FALSE	TRUE	FALSE	FALSE	Tier 2: Mobilizable backbone	FALSE	FALSE	FALSE	TRUE	FALSE	FALSE	FALSE	CQWT-GPas1
CQWT-GPas1_1000	CQWT-GPas1_k141_1618134	WT	TETQ	1		None		FALSE	FALSE	FALSE	FALSE	FALSE	FALSE	Tier 0: No mobility signal	FALSE	FALSE	FALSE	FALSE	FALSE	FALSE	FALSE	CQWT-GPas1
CQWT-GPas1_1000	CQWT-GPas1_k141_1619715	WT	VANRO	1		None	Conjugation/T4SS;Other mobility	FALSE	TRUE	TRUE	FALSE	FALSE	FALSE	Tier 3: Conjugation-enabled	TRUE	FALSE	FALSE	FALSE	FALSE	FALSE	TRUE	CQWT-GPas1
CQWT-GPas1_1000	CQWT-GPas1_k141_1620384	WT	TET39	1		None		FALSE	FALSE	FALSE	FALSE	FALSE	FALSE	Tier 0: No mobility signal	FALSE	FALSE	FALSE	FALSE	FALSE	FALSE	FALSE	CQWT-GPas1
CQWT-GPas1_1000	CQWT-GPas1_k141_1629955	WT	VANRO	1		None	Conjugation/T4SS	FALSE	TRUE	TRUE	FALSE	FALSE	FALSE	Tier 3: Conjugation-enabled	TRUE	FALSE	FALSE	FALSE	FALSE	FALSE	FALSE	CQWT-GPas1
CQWT-GPas1_1000	CQWT-GPas1_k141_1632249	WT	ANT3-DPRIME;QACL	2		None		FALSE	FALSE	FALSE	FALSE	FALSE	FALSE	Tier 0: No mobility signal	FALSE	FALSE	FALSE	FALSE	FALSE	FALSE	FALSE	CQWT-GPas1
CQWT-GPas1_1000	CQWT-GPas1_k141_1643642	WT	CTX	1	IS5	IS		TRUE	FALSE	FALSE	FALSE	FALSE	FALSE	Tier 1: Transposition-dominated	FALSE	FALSE	FALSE	FALSE	FALSE	FALSE	FALSE	CQWT-GPas1
CQWT-GPas1_1000	CQWT-GPas1_k141_1651540	WT	TETW	1		None		FALSE	FALSE	FALSE	FALSE	FALSE	FALSE	Tier 0: No mobility signal	FALSE	FALSE	FALSE	FALSE	FALSE	FALSE	FALSE	CQWT-GPas1
CQWT-GPas1_1000	CQWT-GPas1_k141_1655096	WT	ERMB	1		None		FALSE	FALSE	FALSE	FALSE	FALSE	FALSE	Tier 0: No mobility signal	FALSE	FALSE	FALSE	FALSE	FALSE	FALSE	FALSE	CQWT-GPas1
CQWT-GPas1_1000	CQWT-GPas1_k141_1656580	WT	ERM	1		None		FALSE	FALSE	FALSE	FALSE	FALSE	FALSE	Tier 0: No mobility signal	FALSE	FALSE	FALSE	FALSE	FALSE	FALSE	FALSE	CQWT-GPas1
CQWT-GPas1_1000	CQWT-GPas1_k141_165706	WT	CFX	1		None		FALSE	FALSE	FALSE	FALSE	FALSE	FALSE	Tier 0: No mobility signal	FALSE	FALSE	FALSE	FALSE	FALSE	FALSE	FALSE	CQWT-GPas1
CQWT-GPas1_1000	CQWT-GPas1_k141_1662152	WT	FLOR;TETG	2		None	Conjugation/T4SS	FALSE	TRUE	TRUE	FALSE	FALSE	FALSE	Tier 3: Conjugation-enabled	TRUE	FALSE	FALSE	FALSE	FALSE	FALSE	FALSE	CQWT-GPas1
CQWT-GPas1_1000	CQWT-GPas1_k141_1669724	WT	ANT3-DPRIME;CAT;OXA	3		None		FALSE	FALSE	FALSE	FALSE	FALSE	FALSE	Tier 0: No mobility signal	FALSE	FALSE	FALSE	FALSE	FALSE	FALSE	FALSE	CQWT-GPas1
CQWT-GPas1_1000	CQWT-GPas1_k141_1671003	WT	RCP	1		None		FALSE	FALSE	FALSE	FALSE	FALSE	FALSE	Tier 0: No mobility signal	FALSE	FALSE	FALSE	FALSE	FALSE	FALSE	FALSE	CQWT-GPas1
CQWT-GPas1_1000	CQWT-GPas1_k141_1701755	WT	TET33	1		None	Conjugation/T4SS;Other mobility;Replication/Initiation	FALSE	TRUE	TRUE	TRUE	FALSE	FALSE	Tier 3: Conjugation-enabled	TRUE	FALSE	TRUE	FALSE	FALSE	FALSE	TRUE	CQWT-GPas1
CQWT-GPas1_1000	CQWT-GPas1_k141_1739036	WT	ANT3-DPRIME;CMLA	2		None		FALSE	FALSE	FALSE	FALSE	FALSE	FALSE	Tier 0: No mobility signal	FALSE	FALSE	FALSE	FALSE	FALSE	FALSE	FALSE	CQWT-GPas1
CQWT-GPas1_1000	CQWT-GPas1_k141_1768937	WT	TETG	1		None	Conjugation/T4SS	FALSE	TRUE	TRUE	FALSE	FALSE	FALSE	Tier 3: Conjugation-enabled	TRUE	FALSE	FALSE	FALSE	FALSE	FALSE	FALSE	CQWT-GPas1
CQWT-GPas1_1000	CQWT-GPas1_k141_1778745	WT	MTRAD	1		None	Conjugation/T4SS	FALSE	TRUE	TRUE	FALSE	FALSE	FALSE	Tier 3: Conjugation-enabled	TRUE	FALSE	FALSE	FALSE	FALSE	FALSE	FALSE	CQWT-GPas1
CQWT-GPas1_1000	CQWT-GPas1_k141_1790110	WT	ANT6;ERED	2		None		FALSE	FALSE	FALSE	FALSE	FALSE	FALSE	Tier 0: No mobility signal	FALSE	FALSE	FALSE	FALSE	FALSE	FALSE	FALSE	CQWT-GPas1
CQWT-GPas1_1000	CQWT-GPas1_k141_1792688	WT	MEFA	1		None		FALSE	FALSE	FALSE	FALSE	FALSE	FALSE	Tier 0: No mobility signal	FALSE	FALSE	FALSE	FALSE	FALSE	FALSE	FALSE	CQWT-GPas1
CQWT-GPas1_1000	CQWT-GPas1_k141_1843792	WT	SULI	1		None		FALSE	FALSE	FALSE	FALSE	FALSE	FALSE	Tier 0: No mobility signal	FALSE	FALSE	FALSE	FALSE	FALSE	FALSE	FALSE	CQWT-GPas1
CQWT-GPas1_1000	CQWT-GPas1_k141_1847946	WT	PARY	1		None	Conjugation/T4SS	FALSE	TRUE	TRUE	FALSE	FALSE	FALSE	Tier 3: Conjugation-enabled	TRUE	FALSE	FALSE	FALSE	FALSE	FALSE	FALSE	CQWT-GPas1
CQWT-GPas1_1000	CQWT-GPas1_k141_1903369	WT	ERM51	1		None		FALSE	FALSE	FALSE	FALSE	FALSE	FALSE	Tier 0: No mobility signal	FALSE	FALSE	FALSE	FALSE	FALSE	FALSE	FALSE	CQWT-GPas1
CQWT-GPas1_1000	CQWT-GPas1_k141_1904196	WT	CFX	1		None		FALSE	FALSE	FALSE	FALSE	FALSE	FALSE	Tier 0: No mobility signal	FALSE	FALSE	FALSE	FALSE	FALSE	FALSE	FALSE	CQWT-GPas1
CQWT-GPas1_1000	CQWT-GPas1_k141_1909925	WT	GESB	1		None		FALSE	FALSE	FALSE	FALSE	FALSE	FALSE	Tier 0: No mobility signal	FALSE	FALSE	FALSE	FALSE	FALSE	FALSE	FALSE	CQWT-GPas1
CQWT-GPas1_1000	CQWT-GPas1_k141_1923756	WT	MDTC	1		None		FALSE	FALSE	FALSE	FALSE	FALSE	FALSE	Tier 0: No mobility signal	FALSE	FALSE	FALSE	FALSE	FALSE	FALSE	FALSE	CQWT-GPas1
CQWT-GPas1_1000	CQWT-GPas1_k141_1942446	WT	TET32	1		None	Conjugation/T4SS;Replication/Initiation	FALSE	TRUE	TRUE	TRUE	FALSE	FALSE	Tier 3: Conjugation-enabled	TRUE	FALSE	TRUE	FALSE	FALSE	FALSE	FALSE	CQWT-GPas1
CQWT-GPas1_1000	CQWT-GPas1_k141_1946629	WT	OXA	1		None		FALSE	FALSE	FALSE	FALSE	FALSE	FALSE	Tier 0: No mobility signal	FALSE	FALSE	FALSE	FALSE	FALSE	FALSE	FALSE	CQWT-GPas1
CQWT-GPas1_1000	CQWT-GPas1_k141_1967200	WT	AAC6-PRIME;ANT3-DPRIME	2		None		FALSE	FALSE	FALSE	FALSE	FALSE	FALSE	Tier 0: No mobility signal	FALSE	FALSE	FALSE	FALSE	FALSE	FALSE	FALSE	CQWT-GPas1
CQWT-GPas1_1000	CQWT-GPas1_k141_197673	WT	TETG	1		None		FALSE	FALSE	FALSE	FALSE	FALSE	FALSE	Tier 0: No mobility signal	FALSE	FALSE	FALSE	FALSE	FALSE	FALSE	FALSE	CQWT-GPas1
CQWT-GPas1_1000	CQWT-GPas1_k141_1987615	WT	LNUA;MEFE	2		None	Conjugation/T4SS	FALSE	TRUE	TRUE	FALSE	FALSE	FALSE	Tier 3: Conjugation-enabled	TRUE	FALSE	FALSE	FALSE	FALSE	FALSE	FALSE	CQWT-GPas1
CQWT-GPas1_1000	CQWT-GPas1_k141_1987736	WT	AAC6-PRIME	1	IS256	IS		TRUE	FALSE	FALSE	FALSE	FALSE	FALSE	Tier 1: Transposition-dominated	FALSE	FALSE	FALSE	FALSE	FALSE	FALSE	FALSE	CQWT-GPas1
CQWT-GPas1_1000	CQWT-GPas1_k141_2005141	WT	TETC	1	IS6	IS	Replication/Initiation	TRUE	TRUE	FALSE	TRUE	FALSE	FALSE	Tier 2: Mobilizable backbone	FALSE	FALSE	TRUE	FALSE	FALSE	FALSE	FALSE	CQWT-GPas1
CQWT-GPas1_1000	CQWT-GPas1_k141_2009205	WT	MEXK	1		None		FALSE	FALSE	FALSE	FALSE	FALSE	FALSE	Tier 0: No mobility signal	FALSE	FALSE	FALSE	FALSE	FALSE	FALSE	FALSE	CQWT-GPas1
CQWT-GPas1_1000	CQWT-GPas1_k141_237546	WT	MUXB	1		None		FALSE	FALSE	FALSE	FALSE	FALSE	FALSE	Tier 0: No mobility signal	FALSE	FALSE	FALSE	FALSE	FALSE	FALSE	FALSE	CQWT-GPas1
CQWT-GPas1_1000	CQWT-GPas1_k141_273533	WT	TETQ	1		None		FALSE	FALSE	FALSE	FALSE	FALSE	FALSE	Tier 0: No mobility signal	FALSE	FALSE	FALSE	FALSE	FALSE	FALSE	FALSE	CQWT-GPas1
CQWT-GPas1_1000	CQWT-GPas1_k141_285194	WT	MEXD1;TOPR	2		None		FALSE	FALSE	FALSE	FALSE	FALSE	FALSE	Tier 0: No mobility signal	FALSE	FALSE	FALSE	FALSE	FALSE	FALSE	FALSE	CQWT-GPas1
CQWT-GPas1_1000	CQWT-GPas1_k141_286888	WT	LSA	1		None		FALSE	FALSE	FALSE	FALSE	FALSE	FALSE	Tier 0: No mobility signal	FALSE	FALSE	FALSE	FALSE	FALSE	FALSE	FALSE	CQWT-GPas1
CQWT-GPas1_1000	CQWT-GPas1_k141_312579	WT	MEXK	1		None		FALSE	FALSE	FALSE	FALSE	FALSE	FALSE	Tier 0: No mobility signal	FALSE	FALSE	FALSE	FALSE	FALSE	FALSE	FALSE	CQWT-GPas1
CQWT-GPas1_1000	CQWT-GPas1_k141_319728	WT	AAC6-PRIME;GES	2		None		FALSE	FALSE	FALSE	FALSE	FALSE	FALSE	Tier 0: No mobility signal	FALSE	FALSE	FALSE	FALSE	FALSE	FALSE	FALSE	CQWT-GPas1
CQWT-GPas1_1000	CQWT-GPas1_k141_320725	WT	FLOR	1		None	Conjugation/T4SS	FALSE	TRUE	TRUE	FALSE	FALSE	FALSE	Tier 3: Conjugation-enabled	TRUE	FALSE	FALSE	FALSE	FALSE	FALSE	FALSE	CQWT-GPas1
CQWT-GPas1_1000	CQWT-GPas1_k141_358940	WT	MSRD	1		None	Partitioning	FALSE	TRUE	FALSE	TRUE	FALSE	FALSE	Tier 2: Mobilizable backbone	FALSE	FALSE	FALSE	TRUE	FALSE	FALSE	FALSE	CQWT-GPas1
CQWT-GPas1_1000	CQWT-GPas1_k141_39125	WT	SULI	1		None		FALSE	FALSE	FALSE	FALSE	FALSE	FALSE	Tier 0: No mobility signal	FALSE	FALSE	FALSE	FALSE	FALSE	FALSE	FALSE	CQWT-GPas1
CQWT-GPas1_1000	CQWT-GPas1_k141_402031	WT	CTX	1	IS_unmapped	IS		TRUE	FALSE	FALSE	FALSE	FALSE	FALSE	Tier 1: Transposition-dominated	FALSE	FALSE	FALSE	FALSE	FALSE	FALSE	FALSE	CQWT-GPas1
CQWT-GPas1_1000	CQWT-GPas1_k141_424044	WT	ERMF	1		None		FALSE	FALSE	FALSE	FALSE	FALSE	FALSE	Tier 0: No mobility signal	FALSE	FALSE	FALSE	FALSE	FALSE	FALSE	FALSE	CQWT-GPas1
CQWT-GPas1_1000	CQWT-GPas1_k141_445853	WT	QACPB	1		None		FALSE	FALSE	FALSE	FALSE	FALSE	FALSE	Tier 0: No mobility signal	FALSE	FALSE	FALSE	FALSE	FALSE	FALSE	FALSE	CQWT-GPas1
CQWT-GPas1_1000	CQWT-GPas1_k141_452788	WT	QACF	1		None		FALSE	FALSE	FALSE	FALSE	FALSE	FALSE	Tier 0: No mobility signal	FALSE	FALSE	FALSE	FALSE	FALSE	FALSE	FALSE	CQWT-GPas1
CQWT-GPas1_1000	CQWT-GPas1_k141_481671	WT	ANT3-DPRIME	1		None		FALSE	FALSE	FALSE	FALSE	FALSE	FALSE	Tier 0: No mobility signal	FALSE	FALSE	FALSE	FALSE	FALSE	FALSE	FALSE	CQWT-GPas1
CQWT-GPas1_1000	CQWT-GPas1_k141_485302	WT	DFRB	1		None		FALSE	FALSE	FALSE	FALSE	FALSE	FALSE	Tier 0: No mobility signal	FALSE	FALSE	FALSE	FALSE	FALSE	FALSE	FALSE	CQWT-GPas1
CQWT-GPas1_1000	CQWT-GPas1_k141_516638	WT	TET36	1		None		FALSE	FALSE	FALSE	FALSE	FALSE	FALSE	Tier 0: No mobility signal	FALSE	FALSE	FALSE	FALSE	FALSE	FALSE	FALSE	CQWT-GPas1
CQWT-GPas1_1000	CQWT-GPas1_k141_530623	WT	RCP	1		None		FALSE	FALSE	FALSE	FALSE	FALSE	FALSE	Tier 0: No mobility signal	FALSE	FALSE	FALSE	FALSE	FALSE	FALSE	FALSE	CQWT-GPas1
CQWT-GPas1_1000	CQWT-GPas1_k141_540615	WT	LNUC	1		None		FALSE	FALSE	FALSE	FALSE	FALSE	FALSE	Tier 0: No mobility signal	FALSE	FALSE	FALSE	FALSE	FALSE	FALSE	FALSE	CQWT-GPas1
CQWT-GPas1_1000	CQWT-GPas1_k141_555107	WT	MUXB	1		None		FALSE	FALSE	FALSE	FALSE	FALSE	FALSE	Tier 0: No mobility signal	FALSE	FALSE	FALSE	FALSE	FALSE	FALSE	FALSE	CQWT-GPas1
CQWT-GPas1_1000	CQWT-GPas1_k141_588118	WT	AAC6-PRIME;OXA	2		None		FALSE	FALSE	FALSE	FALSE	FALSE	FALSE	Tier 0: No mobility signal	FALSE	FALSE	FALSE	FALSE	FALSE	FALSE	FALSE	CQWT-GPas1
CQWT-GPas1_1000	CQWT-GPas1_k141_614928	WT	PARY	1		None	Conjugation/T4SS	FALSE	TRUE	TRUE	FALSE	FALSE	FALSE	Tier 3: Conjugation-enabled	TRUE	FALSE	FALSE	FALSE	FALSE	FALSE	FALSE	CQWT-GPas1
CQWT-GPas1_1000	CQWT-GPas1_k141_622922	WT	MEXC1	1		None		FALSE	FALSE	FALSE	FALSE	FALSE	FALSE	Tier 0: No mobility signal	FALSE	FALSE	FALSE	FALSE	FALSE	FALSE	FALSE	CQWT-GPas1
CQWT-GPas1_1000	CQWT-GPas1_k141_642170	WT	RPOB	1		None		FALSE	FALSE	FALSE	FALSE	FALSE	FALSE	Tier 0: No mobility signal	FALSE	FALSE	FALSE	FALSE	FALSE	FALSE	FALSE	CQWT-GPas1
CQWT-GPas1_1000	CQWT-GPas1_k141_658511	WT	RPOB	1		None		FALSE	FALSE	FALSE	FALSE	FALSE	FALSE	Tier 0: No mobility signal	FALSE	FALSE	FALSE	FALSE	FALSE	FALSE	FALSE	CQWT-GPas1
CQWT-GPas1_1000	CQWT-GPas1_k141_658581	WT	VEB	1		None	Conjugation/T4SS	FALSE	TRUE	TRUE	FALSE	FALSE	FALSE	Tier 3: Conjugation-enabled	TRUE	FALSE	FALSE	FALSE	FALSE	FALSE	FALSE	CQWT-GPas1
CQWT-GPas1_1000	CQWT-GPas1_k141_716311	WT	FLOR	1		None		FALSE	FALSE	FALSE	FALSE	FALSE	FALSE	Tier 0: No mobility signal	FALSE	FALSE	FALSE	FALSE	FALSE	FALSE	FALSE	CQWT-GPas1
CQWT-GPas1_1000	CQWT-GPas1_k141_733964	WT	OXA	1		None		FALSE	FALSE	FALSE	FALSE	FALSE	FALSE	Tier 0: No mobility signal	FALSE	FALSE	FALSE	FALSE	FALSE	FALSE	FALSE	CQWT-GPas1
CQWT-GPas1_1000	CQWT-GPas1_k141_735015	WT	TETA	1		None		FALSE	FALSE	FALSE	FALSE	FALSE	FALSE	Tier 0: No mobility signal	FALSE	FALSE	FALSE	FALSE	FALSE	FALSE	FALSE	CQWT-GPas1
CQWT-GPas1_1000	CQWT-GPas1_k141_830079	WT	OXA	1		None		FALSE	FALSE	FALSE	FALSE	FALSE	FALSE	Tier 0: No mobility signal	FALSE	FALSE	FALSE	FALSE	FALSE	FALSE	FALSE	CQWT-GPas1
CQWT-GPas1_1000	CQWT-GPas1_k141_831865	WT	VEB	1		None		FALSE	FALSE	FALSE	FALSE	FALSE	FALSE	Tier 0: No mobility signal	FALSE	FALSE	FALSE	FALSE	FALSE	FALSE	FALSE	CQWT-GPas1
CQWT-GPas1_1000	CQWT-GPas1_k141_93870	WT	SULII	1		None		FALSE	FALSE	FALSE	FALSE	FALSE	FALSE	Tier 0: No mobility signal	FALSE	FALSE	FALSE	FALSE	FALSE	FALSE	FALSE	CQWT-GPas1
CQWT-GPas1_1000	CQWT-GPas1_k141_958319	WT	SDEB	1		None		FALSE	FALSE	FALSE	FALSE	FALSE	FALSE	Tier 0: No mobility signal	FALSE	FALSE	FALSE	FALSE	FALSE	FALSE	FALSE	CQWT-GPas1
CQWT-GPas1_1000	CQWT-GPas1_k141_976020	WT	TETA	1	IS1380	IS		TRUE	FALSE	FALSE	FALSE	FALSE	FALSE	Tier 1: Transposition-dominated	FALSE	FALSE	FALSE	FALSE	FALSE	FALSE	FALSE	CQWT-GPas1
CQWT-GPas1_1000	CQWT-GPas1_k141_978513	WT	LNUF	1		None		FALSE	FALSE	FALSE	FALSE	FALSE	FALSE	Tier 0: No mobility signal	FALSE	FALSE	FALSE	FALSE	FALSE	FALSE	FALSE	CQWT-GPas1
CQWT-GPas1_1000	CQWT-GPas1_k141_981120	WT	EREA	1		None	Conjugation/T4SS;Other mobility	FALSE	TRUE	TRUE	FALSE	FALSE	FALSE	Tier 3: Conjugation-enabled	TRUE	FALSE	FALSE	FALSE	FALSE	FALSE	TRUE	CQWT-GPas1
CQWT-GPas1_1000	CQWT-GPas1_k141_988111	WT	ERMG	1		None		FALSE	FALSE	FALSE	FALSE	FALSE	FALSE	Tier 0: No mobility signal	FALSE	FALSE	FALSE	FALSE	FALSE	FALSE	FALSE	CQWT-GPas1
CQWT-GYas1_1000	CQWT-GYas1_k141_1038335	WT	ANT6	1		None		FALSE	FALSE	FALSE	FALSE	FALSE	FALSE	Tier 0: No mobility signal	FALSE	FALSE	FALSE	FALSE	FALSE	FALSE	FALSE	CQWT-GYas1
CQWT-GYas1_1000	CQWT-GYas1_k141_1089379	WT	SULII	1		None		FALSE	FALSE	FALSE	FALSE	FALSE	FALSE	Tier 0: No mobility signal	FALSE	FALSE	FALSE	FALSE	FALSE	FALSE	FALSE	CQWT-GYas1
CQWT-GYas1_1000	CQWT-GYas1_k141_1110413	WT	FLOR;TETG	2		None	Conjugation/T4SS	FALSE	TRUE	TRUE	FALSE	FALSE	FALSE	Tier 3: Conjugation-enabled	TRUE	FALSE	FALSE	FALSE	FALSE	FALSE	FALSE	CQWT-GYas1
CQWT-GYas1_1000	CQWT-GYas1_k141_1175631	WT	MEXK	1		None		FALSE	FALSE	FALSE	FALSE	FALSE	FALSE	Tier 0: No mobility signal	FALSE	FALSE	FALSE	FALSE	FALSE	FALSE	FALSE	CQWT-GYas1
CQWT-GYas1_1000	CQWT-GYas1_k141_1281114	WT	MEFC	1		None		FALSE	FALSE	FALSE	FALSE	FALSE	FALSE	Tier 0: No mobility signal	FALSE	FALSE	FALSE	FALSE	FALSE	FALSE	FALSE	CQWT-GYas1
CQWT-GYas1_1000	CQWT-GYas1_k141_1282615	WT	TOPR	1		None		FALSE	FALSE	FALSE	FALSE	FALSE	FALSE	Tier 0: No mobility signal	FALSE	FALSE	FALSE	FALSE	FALSE	FALSE	FALSE	CQWT-GYas1
CQWT-GYas1_1000	CQWT-GYas1_k141_1298947	WT	TET32	1		None		FALSE	FALSE	FALSE	FALSE	FALSE	FALSE	Tier 0: No mobility signal	FALSE	FALSE	FALSE	FALSE	FALSE	FALSE	FALSE	CQWT-GYas1
CQWT-GYas1_1000	CQWT-GYas1_k141_1304743	WT	SULI	1		None		FALSE	FALSE	FALSE	FALSE	FALSE	FALSE	Tier 0: No mobility signal	FALSE	FALSE	FALSE	FALSE	FALSE	FALSE	FALSE	CQWT-GYas1
CQWT-GYas1_1000	CQWT-GYas1_k141_1324830	WT	ANT3-DPRIME	1		None		FALSE	FALSE	FALSE	FALSE	FALSE	FALSE	Tier 0: No mobility signal	FALSE	FALSE	FALSE	FALSE	FALSE	FALSE	FALSE	CQWT-GYas1
CQWT-GYas1_1000	CQWT-GYas1_k141_1337315	WT	TETX	1		None		FALSE	FALSE	FALSE	FALSE	FALSE	FALSE	Tier 0: No mobility signal	FALSE	FALSE	FALSE	FALSE	FALSE	FALSE	FALSE	CQWT-GYas1
CQWT-GYas1_1000	CQWT-GYas1_k141_1365277	WT	APH3-DPRIME	1		None		FALSE	FALSE	FALSE	FALSE	FALSE	FALSE	Tier 0: No mobility signal	FALSE	FALSE	FALSE	FALSE	FALSE	FALSE	FALSE	CQWT-GYas1
CQWT-GYas1_1000	CQWT-GYas1_k141_1406305	WT	TETG	1		None	Conjugation/T4SS	FALSE	TRUE	TRUE	FALSE	FALSE	FALSE	Tier 3: Conjugation-enabled	TRUE	FALSE	FALSE	FALSE	FALSE	FALSE	FALSE	CQWT-GYas1
CQWT-GYas1_1000	CQWT-GYas1_k141_1454010	WT	QACE	1		None		FALSE	FALSE	FALSE	FALSE	FALSE	FALSE	Tier 0: No mobility signal	FALSE	FALSE	FALSE	FALSE	FALSE	FALSE	FALSE	CQWT-GYas1
CQWT-GYas1_1000	CQWT-GYas1_k141_1568769	WT	TETX	1		None		FALSE	FALSE	FALSE	FALSE	FALSE	FALSE	Tier 0: No mobility signal	FALSE	FALSE	FALSE	FALSE	FALSE	FALSE	FALSE	CQWT-GYas1
CQWT-GYas1_1000	CQWT-GYas1_k141_1598801	WT	RPOB	1		None		FALSE	FALSE	FALSE	FALSE	FALSE	FALSE	Tier 0: No mobility signal	FALSE	FALSE	FALSE	FALSE	FALSE	FALSE	FALSE	CQWT-GYas1
CQWT-GYas1_1000	CQWT-GYas1_k141_1628772	WT	MUXB	1		None		FALSE	FALSE	FALSE	FALSE	FALSE	FALSE	Tier 0: No mobility signal	FALSE	FALSE	FALSE	FALSE	FALSE	FALSE	FALSE	CQWT-GYas1
CQWT-GYas1_1000	CQWT-GYas1_k141_1643233	WT	MDTB	1		None		FALSE	FALSE	FALSE	FALSE	FALSE	FALSE	Tier 0: No mobility signal	FALSE	FALSE	FALSE	FALSE	FALSE	FALSE	FALSE	CQWT-GYas1
CQWT-GYas1_1000	CQWT-GYas1_k141_1681559	WT	TETC	1		composite transposon	Replication/Initiation	TRUE	TRUE	FALSE	TRUE	FALSE	FALSE	Tier 2: Mobilizable backbone	FALSE	FALSE	TRUE	FALSE	FALSE	FALSE	FALSE	CQWT-GYas1
CQWT-GYas1_1000	CQWT-GYas1_k141_1691579	WT	MPHE;MSRE	2		None	Partitioning;Replication/Initiation	FALSE	TRUE	FALSE	TRUE	FALSE	FALSE	Tier 2: Mobilizable backbone	FALSE	FALSE	TRUE	TRUE	FALSE	FALSE	FALSE	CQWT-GYas1
CQWT-GYas1_1000	CQWT-GYas1_k141_1719877	WT	MUXB	1		None		FALSE	FALSE	FALSE	FALSE	FALSE	FALSE	Tier 0: No mobility signal	FALSE	FALSE	FALSE	FALSE	FALSE	FALSE	FALSE	CQWT-GYas1
CQWT-GYas1_1000	CQWT-GYas1_k141_1721059	WT	MDTB	1		None		FALSE	FALSE	FALSE	FALSE	FALSE	FALSE	Tier 0: No mobility signal	FALSE	FALSE	FALSE	FALSE	FALSE	FALSE	FALSE	CQWT-GYas1
CQWT-GYas1_1000	CQWT-GYas1_k141_226038	WT	RSMA	1		None	Other mobility	FALSE	TRUE	FALSE	FALSE	FALSE	FALSE	Tier 0: No mobility signal	FALSE	FALSE	FALSE	FALSE	FALSE	FALSE	TRUE	CQWT-GYas1
CQWT-GYas1_1000	CQWT-GYas1_k141_268184	WT	ERMF	1		None		FALSE	FALSE	FALSE	FALSE	FALSE	FALSE	Tier 0: No mobility signal	FALSE	FALSE	FALSE	FALSE	FALSE	FALSE	FALSE	CQWT-GYas1
CQWT-GYas1_1000	CQWT-GYas1_k141_30957	WT	MEXK	1		None		FALSE	FALSE	FALSE	FALSE	FALSE	FALSE	Tier 0: No mobility signal	FALSE	FALSE	FALSE	FALSE	FALSE	FALSE	FALSE	CQWT-GYas1
CQWT-GYas1_1000	CQWT-GYas1_k141_403709	WT	FLOR	1		None		FALSE	FALSE	FALSE	FALSE	FALSE	FALSE	Tier 0: No mobility signal	FALSE	FALSE	FALSE	FALSE	FALSE	FALSE	FALSE	CQWT-GYas1
CQWT-GYas1_1000	CQWT-GYas1_k141_408874	WT	GESB	1		None		FALSE	FALSE	FALSE	FALSE	FALSE	FALSE	Tier 0: No mobility signal	FALSE	FALSE	FALSE	FALSE	FALSE	FALSE	FALSE	CQWT-GYas1
CQWT-GYas1_1000	CQWT-GYas1_k141_455693	WT	TETG	1		None		FALSE	FALSE	FALSE	FALSE	FALSE	FALSE	Tier 0: No mobility signal	FALSE	FALSE	FALSE	FALSE	FALSE	FALSE	FALSE	CQWT-GYas1
CQWT-GYas1_1000	CQWT-GYas1_k141_467578	WT	ANT3-DPRIME	1		None		FALSE	FALSE	FALSE	FALSE	FALSE	FALSE	Tier 0: No mobility signal	FALSE	FALSE	FALSE	FALSE	FALSE	FALSE	FALSE	CQWT-GYas1
CQWT-GYas1_1000	CQWT-GYas1_k141_503072	WT	ANT3-DPRIME;CMLA	2		None		FALSE	FALSE	FALSE	FALSE	FALSE	FALSE	Tier 0: No mobility signal	FALSE	FALSE	FALSE	FALSE	FALSE	FALSE	FALSE	CQWT-GYas1
CQWT-GYas1_1000	CQWT-GYas1_k141_518265	WT	RSMA	1		None		FALSE	FALSE	FALSE	FALSE	FALSE	FALSE	Tier 0: No mobility signal	FALSE	FALSE	FALSE	FALSE	FALSE	FALSE	FALSE	CQWT-GYas1
CQWT-GYas1_1000	CQWT-GYas1_k141_518588	WT	VEB	1		None		FALSE	FALSE	FALSE	FALSE	FALSE	FALSE	Tier 0: No mobility signal	FALSE	FALSE	FALSE	FALSE	FALSE	FALSE	FALSE	CQWT-GYas1
CQWT-GYas1_1000	CQWT-GYas1_k141_600417	WT	QACEDELTA1;SULI	2		None	Conjugation/T4SS	FALSE	TRUE	TRUE	FALSE	FALSE	FALSE	Tier 3: Conjugation-enabled	TRUE	FALSE	FALSE	FALSE	FALSE	FALSE	FALSE	CQWT-GYas1
CQWT-GYas1_1000	CQWT-GYas1_k141_637660	WT	EREA	1		None		FALSE	FALSE	FALSE	FALSE	FALSE	FALSE	Tier 0: No mobility signal	FALSE	FALSE	FALSE	FALSE	FALSE	FALSE	FALSE	CQWT-GYas1
CQWT-GYas1_1000	CQWT-GYas1_k141_650901	WT	MDTC	1		None		FALSE	FALSE	FALSE	FALSE	FALSE	FALSE	Tier 0: No mobility signal	FALSE	FALSE	FALSE	FALSE	FALSE	FALSE	FALSE	CQWT-GYas1
CQWT-GYas1_1000	CQWT-GYas1_k141_659317	WT	APH6	1		None		FALSE	FALSE	FALSE	FALSE	FALSE	FALSE	Tier 0: No mobility signal	FALSE	FALSE	FALSE	FALSE	FALSE	FALSE	FALSE	CQWT-GYas1
CQWT-GYas1_1000	CQWT-GYas1_k141_685535	WT	MEXK	1		None		FALSE	FALSE	FALSE	FALSE	FALSE	FALSE	Tier 0: No mobility signal	FALSE	FALSE	FALSE	FALSE	FALSE	FALSE	FALSE	CQWT-GYas1
CQWT-GYas1_1000	CQWT-GYas1_k141_693249	WT	TETO	1		None		FALSE	FALSE	FALSE	FALSE	FALSE	FALSE	Tier 0: No mobility signal	FALSE	FALSE	FALSE	FALSE	FALSE	FALSE	FALSE	CQWT-GYas1
CQWT-GYas1_1000	CQWT-GYas1_k141_802290	WT	CAT	1		None		FALSE	FALSE	FALSE	FALSE	FALSE	FALSE	Tier 0: No mobility signal	FALSE	FALSE	FALSE	FALSE	FALSE	FALSE	FALSE	CQWT-GYas1
CQWT-GYas1_1000	CQWT-GYas1_k141_900947	WT	MEXK	1		None		FALSE	FALSE	FALSE	FALSE	FALSE	FALSE	Tier 0: No mobility signal	FALSE	FALSE	FALSE	FALSE	FALSE	FALSE	FALSE	CQWT-GYas1
CQWT-GYas1_1000	CQWT-GYas1_k141_952654	WT	RCP	1		None		FALSE	FALSE	FALSE	FALSE	FALSE	FALSE	Tier 0: No mobility signal	FALSE	FALSE	FALSE	FALSE	FALSE	FALSE	FALSE	CQWT-GYas1
CQWT-GYas1_1000	CQWT-GYas1_k141_968642	WT	ESTD	1		None		FALSE	FALSE	FALSE	FALSE	FALSE	FALSE	Tier 0: No mobility signal	FALSE	FALSE	FALSE	FALSE	FALSE	FALSE	FALSE	CQWT-GYas1
CQWT-JQHas1_1000	CQWT-JQHas1_k141_1098682	WT	ESTD	1		None		FALSE	FALSE	FALSE	FALSE	FALSE	FALSE	Tier 0: No mobility signal	FALSE	FALSE	FALSE	FALSE	FALSE	FALSE	FALSE	CQWT-JQHas1
CQWT-JQHas1_1000	CQWT-JQHas1_k141_1221558	WT	EREA	1		None		FALSE	FALSE	FALSE	FALSE	FALSE	FALSE	Tier 0: No mobility signal	FALSE	FALSE	FALSE	FALSE	FALSE	FALSE	FALSE	CQWT-JQHas1
CQWT-JQHas1_1000	CQWT-JQHas1_k141_1237518	WT	FLOR;TETG	2		None	Conjugation/T4SS	FALSE	TRUE	TRUE	FALSE	FALSE	FALSE	Tier 3: Conjugation-enabled	TRUE	FALSE	FALSE	FALSE	FALSE	FALSE	FALSE	CQWT-JQHas1
CQWT-JQHas1_1000	CQWT-JQHas1_k141_1344725	WT	APH3-DPRIME;APH6	2	Tn3-family	Tn		TRUE	FALSE	FALSE	FALSE	FALSE	FALSE	Tier 1: Transposition-dominated	FALSE	FALSE	FALSE	FALSE	FALSE	FALSE	FALSE	CQWT-JQHas1
CQWT-JQHas1_1000	CQWT-JQHas1_k141_1416830	WT	VEB	1		None		FALSE	FALSE	FALSE	FALSE	FALSE	FALSE	Tier 0: No mobility signal	FALSE	FALSE	FALSE	FALSE	FALSE	FALSE	FALSE	CQWT-JQHas1
CQWT-JQHas1_1000	CQWT-JQHas1_k141_1424722	WT	TETW	1		None		FALSE	FALSE	FALSE	FALSE	FALSE	FALSE	Tier 0: No mobility signal	FALSE	FALSE	FALSE	FALSE	FALSE	FALSE	FALSE	CQWT-JQHas1
CQWT-JQHas1_1000	CQWT-JQHas1_k141_1452966	WT	PARY	1		None	Conjugation/T4SS	FALSE	TRUE	TRUE	FALSE	FALSE	FALSE	Tier 3: Conjugation-enabled	TRUE	FALSE	FALSE	FALSE	FALSE	FALSE	FALSE	CQWT-JQHas1
CQWT-JQHas1_1000	CQWT-JQHas1_k141_1468367	WT	OQXB	1		None		FALSE	FALSE	FALSE	FALSE	FALSE	FALSE	Tier 0: No mobility signal	FALSE	FALSE	FALSE	FALSE	FALSE	FALSE	FALSE	CQWT-JQHas1
CQWT-JQHas1_1000	CQWT-JQHas1_k141_1480361	WT	FLOR	1		None		FALSE	FALSE	FALSE	FALSE	FALSE	FALSE	Tier 0: No mobility signal	FALSE	FALSE	FALSE	FALSE	FALSE	FALSE	FALSE	CQWT-JQHas1
CQWT-JQHas1_1000	CQWT-JQHas1_k141_1493315	WT	TETO	1		None		FALSE	FALSE	FALSE	FALSE	FALSE	FALSE	Tier 0: No mobility signal	FALSE	FALSE	FALSE	FALSE	FALSE	FALSE	FALSE	CQWT-JQHas1
CQWT-JQHas1_1000	CQWT-JQHas1_k141_1540862	WT	MEXK	1		None		FALSE	FALSE	FALSE	FALSE	FALSE	FALSE	Tier 0: No mobility signal	FALSE	FALSE	FALSE	FALSE	FALSE	FALSE	FALSE	CQWT-JQHas1
CQWT-JQHas1_1000	CQWT-JQHas1_k141_1546880	WT	QACEDELTA1;SULI	2	IS6	IS		TRUE	FALSE	FALSE	FALSE	FALSE	FALSE	Tier 1: Transposition-dominated	FALSE	FALSE	FALSE	FALSE	FALSE	FALSE	FALSE	CQWT-JQHas1
CQWT-JQHas1_1000	CQWT-JQHas1_k141_1563007	WT	ERMB	1		None		FALSE	FALSE	FALSE	FALSE	FALSE	FALSE	Tier 0: No mobility signal	FALSE	FALSE	FALSE	FALSE	FALSE	FALSE	FALSE	CQWT-JQHas1
CQWT-JQHas1_1000	CQWT-JQHas1_k141_1577782	WT	RSMA	1		None	Other mobility	FALSE	TRUE	FALSE	FALSE	FALSE	FALSE	Tier 0: No mobility signal	FALSE	FALSE	FALSE	FALSE	FALSE	FALSE	TRUE	CQWT-JQHas1
CQWT-JQHas1_1000	CQWT-JQHas1_k141_1762779	WT	ERMX	1		None		FALSE	FALSE	FALSE	FALSE	FALSE	FALSE	Tier 0: No mobility signal	FALSE	FALSE	FALSE	FALSE	FALSE	FALSE	FALSE	CQWT-JQHas1
CQWT-JQHas1_1000	CQWT-JQHas1_k141_1764671	WT	SULI	1		None		FALSE	FALSE	FALSE	FALSE	FALSE	FALSE	Tier 0: No mobility signal	FALSE	FALSE	FALSE	FALSE	FALSE	FALSE	FALSE	CQWT-JQHas1
CQWT-JQHas1_1000	CQWT-JQHas1_k141_1828128	WT	MEXD1	1		None		FALSE	FALSE	FALSE	FALSE	FALSE	FALSE	Tier 0: No mobility signal	FALSE	FALSE	FALSE	FALSE	FALSE	FALSE	FALSE	CQWT-JQHas1
CQWT-JQHas1_1000	CQWT-JQHas1_k141_1895593	WT	ANT3-DPRIME;OXA	2		None		FALSE	FALSE	FALSE	FALSE	FALSE	FALSE	Tier 0: No mobility signal	FALSE	FALSE	FALSE	FALSE	FALSE	FALSE	FALSE	CQWT-JQHas1
CQWT-JQHas1_1000	CQWT-JQHas1_k141_1907097	WT	ANT3-DPRIME;EREA	2		None		FALSE	FALSE	FALSE	FALSE	FALSE	FALSE	Tier 0: No mobility signal	FALSE	FALSE	FALSE	FALSE	FALSE	FALSE	FALSE	CQWT-JQHas1
CQWT-JQHas1_1000	CQWT-JQHas1_k141_2073516	WT	SDEB	1		None		FALSE	FALSE	FALSE	FALSE	FALSE	FALSE	Tier 0: No mobility signal	FALSE	FALSE	FALSE	FALSE	FALSE	FALSE	FALSE	CQWT-JQHas1
CQWT-JQHas1_1000	CQWT-JQHas1_k141_2106848	WT	TETX	1		None		FALSE	FALSE	FALSE	FALSE	FALSE	FALSE	Tier 0: No mobility signal	FALSE	FALSE	FALSE	FALSE	FALSE	FALSE	FALSE	CQWT-JQHas1
CQWT-JQHas1_1000	CQWT-JQHas1_k141_2117460	WT	TETA	1		None		FALSE	FALSE	FALSE	FALSE	FALSE	FALSE	Tier 0: No mobility signal	FALSE	FALSE	FALSE	FALSE	FALSE	FALSE	FALSE	CQWT-JQHas1
CQWT-JQHas1_1000	CQWT-JQHas1_k141_2153790	WT	RCP	1		None		FALSE	FALSE	FALSE	FALSE	FALSE	FALSE	Tier 0: No mobility signal	FALSE	FALSE	FALSE	FALSE	FALSE	FALSE	FALSE	CQWT-JQHas1
CQWT-JQHas1_1000	CQWT-JQHas1_k141_2165223	WT	VANRO	1		None	Conjugation/T4SS	FALSE	TRUE	TRUE	FALSE	FALSE	FALSE	Tier 3: Conjugation-enabled	TRUE	FALSE	FALSE	FALSE	FALSE	FALSE	FALSE	CQWT-JQHas1
CQWT-JQHas1_1000	CQWT-JQHas1_k141_2167524	WT	MCA	1		None		FALSE	FALSE	FALSE	FALSE	FALSE	FALSE	Tier 0: No mobility signal	FALSE	FALSE	FALSE	FALSE	FALSE	FALSE	FALSE	CQWT-JQHas1
CQWT-JQHas1_1000	CQWT-JQHas1_k141_2228449	WT	RSMA	1		None		FALSE	FALSE	FALSE	FALSE	FALSE	FALSE	Tier 0: No mobility signal	FALSE	FALSE	FALSE	FALSE	FALSE	FALSE	FALSE	CQWT-JQHas1
CQWT-JQHas1_1000	CQWT-JQHas1_k141_2234719	WT	EREA	1		None		FALSE	FALSE	FALSE	FALSE	FALSE	FALSE	Tier 0: No mobility signal	FALSE	FALSE	FALSE	FALSE	FALSE	FALSE	FALSE	CQWT-JQHas1
CQWT-JQHas1_1000	CQWT-JQHas1_k141_2262373	WT	TETW	1		None		FALSE	FALSE	FALSE	FALSE	FALSE	FALSE	Tier 0: No mobility signal	FALSE	FALSE	FALSE	FALSE	FALSE	FALSE	FALSE	CQWT-JQHas1
CQWT-JQHas1_1000	CQWT-JQHas1_k141_2278525	WT	FLOR	1		None		FALSE	FALSE	FALSE	FALSE	FALSE	FALSE	Tier 0: No mobility signal	FALSE	FALSE	FALSE	FALSE	FALSE	FALSE	FALSE	CQWT-JQHas1
CQWT-JQHas1_1000	CQWT-JQHas1_k141_2305033	WT	MEFC;MPHG	2		None		FALSE	FALSE	FALSE	FALSE	FALSE	FALSE	Tier 0: No mobility signal	FALSE	FALSE	FALSE	FALSE	FALSE	FALSE	FALSE	CQWT-JQHas1
CQWT-JQHas1_1000	CQWT-JQHas1_k141_2315397	WT	VANRS	1		None	Conjugation/T4SS	FALSE	TRUE	TRUE	FALSE	FALSE	FALSE	Tier 3: Conjugation-enabled	TRUE	FALSE	FALSE	FALSE	FALSE	FALSE	FALSE	CQWT-JQHas1
CQWT-JQHas1_1000	CQWT-JQHas1_k141_2320439	WT	ANT6	1		None		FALSE	FALSE	FALSE	FALSE	FALSE	FALSE	Tier 0: No mobility signal	FALSE	FALSE	FALSE	FALSE	FALSE	FALSE	FALSE	CQWT-JQHas1
CQWT-JQHas1_1000	CQWT-JQHas1_k141_2324159	WT	ERMF	1		None		FALSE	FALSE	FALSE	FALSE	FALSE	FALSE	Tier 0: No mobility signal	FALSE	FALSE	FALSE	FALSE	FALSE	FALSE	FALSE	CQWT-JQHas1
CQWT-JQHas1_1000	CQWT-JQHas1_k141_2329956	WT	TET32	1		None		FALSE	FALSE	FALSE	FALSE	FALSE	FALSE	Tier 0: No mobility signal	FALSE	FALSE	FALSE	FALSE	FALSE	FALSE	FALSE	CQWT-JQHas1
CQWT-JQHas1_1000	CQWT-JQHas1_k141_2332448	WT	CAT	1		None		FALSE	FALSE	FALSE	FALSE	FALSE	FALSE	Tier 0: No mobility signal	FALSE	FALSE	FALSE	FALSE	FALSE	FALSE	FALSE	CQWT-JQHas1
CQWT-JQHas1_1000	CQWT-JQHas1_k141_2359166	WT	ANT3-DPRIME;OXA	2		None		FALSE	FALSE	FALSE	FALSE	FALSE	FALSE	Tier 0: No mobility signal	FALSE	FALSE	FALSE	FALSE	FALSE	FALSE	FALSE	CQWT-JQHas1
CQWT-JQHas1_1000	CQWT-JQHas1_k141_236278	WT	ANT3-DPRIME	1		None		FALSE	FALSE	FALSE	FALSE	FALSE	FALSE	Tier 0: No mobility signal	FALSE	FALSE	FALSE	FALSE	FALSE	FALSE	FALSE	CQWT-JQHas1
CQWT-JQHas1_1000	CQWT-JQHas1_k141_2408119	WT	OXA	1		None		FALSE	FALSE	FALSE	FALSE	FALSE	FALSE	Tier 0: No mobility signal	FALSE	FALSE	FALSE	FALSE	FALSE	FALSE	FALSE	CQWT-JQHas1
CQWT-JQHas1_1000	CQWT-JQHas1_k141_2478023	WT	SULII	1		composite transposon	Replication/Initiation	TRUE	TRUE	FALSE	TRUE	FALSE	FALSE	Tier 2: Mobilizable backbone	FALSE	FALSE	TRUE	FALSE	FALSE	FALSE	FALSE	CQWT-JQHas1
CQWT-JQHas1_1000	CQWT-JQHas1_k141_2499452	WT	OXA	1		None		FALSE	FALSE	FALSE	FALSE	FALSE	FALSE	Tier 0: No mobility signal	FALSE	FALSE	FALSE	FALSE	FALSE	FALSE	FALSE	CQWT-JQHas1
CQWT-JQHas1_1000	CQWT-JQHas1_k141_2536430	WT	TETC	1		None	Replication/Initiation	FALSE	TRUE	FALSE	TRUE	FALSE	FALSE	Tier 2: Mobilizable backbone	FALSE	FALSE	TRUE	FALSE	FALSE	FALSE	FALSE	CQWT-JQHas1
CQWT-JQHas1_1000	CQWT-JQHas1_k141_2560237	WT	TET39	1		None	Replication/Initiation	FALSE	TRUE	FALSE	TRUE	FALSE	FALSE	Tier 2: Mobilizable backbone	FALSE	FALSE	TRUE	FALSE	FALSE	FALSE	FALSE	CQWT-JQHas1
CQWT-JQHas1_1000	CQWT-JQHas1_k141_2579431	WT	MPHE;MSRE	2		None	Partitioning	FALSE	TRUE	FALSE	TRUE	FALSE	FALSE	Tier 2: Mobilizable backbone	FALSE	FALSE	FALSE	TRUE	FALSE	FALSE	FALSE	CQWT-JQHas1
CQWT-JQHas1_1000	CQWT-JQHas1_k141_263434	WT	SULI	1		None		FALSE	FALSE	FALSE	FALSE	FALSE	FALSE	Tier 0: No mobility signal	FALSE	FALSE	FALSE	FALSE	FALSE	FALSE	FALSE	CQWT-JQHas1
CQWT-JQHas1_1000	CQWT-JQHas1_k141_429569	WT	MEXK	1		None		FALSE	FALSE	FALSE	FALSE	FALSE	FALSE	Tier 0: No mobility signal	FALSE	FALSE	FALSE	FALSE	FALSE	FALSE	FALSE	CQWT-JQHas1
CQWT-JQHas1_1000	CQWT-JQHas1_k141_46169	WT	TETG	1		None	Conjugation/T4SS	FALSE	TRUE	TRUE	FALSE	FALSE	FALSE	Tier 3: Conjugation-enabled	TRUE	FALSE	FALSE	FALSE	FALSE	FALSE	FALSE	CQWT-JQHas1
CQWT-JQHas1_1000	CQWT-JQHas1_k141_528059	WT	RSMA	1		None	Other mobility	FALSE	TRUE	FALSE	FALSE	FALSE	FALSE	Tier 0: No mobility signal	FALSE	FALSE	FALSE	FALSE	FALSE	FALSE	TRUE	CQWT-JQHas1
CQWT-JQHas1_1000	CQWT-JQHas1_k141_545867	WT	QACF	1		None		FALSE	FALSE	FALSE	FALSE	FALSE	FALSE	Tier 0: No mobility signal	FALSE	FALSE	FALSE	FALSE	FALSE	FALSE	FALSE	CQWT-JQHas1
CQWT-JQHas1_1000	CQWT-JQHas1_k141_691692	WT	ANT3-DPRIME	1		None		FALSE	FALSE	FALSE	FALSE	FALSE	FALSE	Tier 0: No mobility signal	FALSE	FALSE	FALSE	FALSE	FALSE	FALSE	FALSE	CQWT-JQHas1
CQWT-JQHas1_1000	CQWT-JQHas1_k141_720949	WT	LNUC	1		None		FALSE	FALSE	FALSE	FALSE	FALSE	FALSE	Tier 0: No mobility signal	FALSE	FALSE	FALSE	FALSE	FALSE	FALSE	FALSE	CQWT-JQHas1
CQWT-JQHas1_1000	CQWT-JQHas1_k141_727016	WT	RSMA	1		None	Other mobility	FALSE	TRUE	FALSE	FALSE	FALSE	FALSE	Tier 0: No mobility signal	FALSE	FALSE	FALSE	FALSE	FALSE	FALSE	TRUE	CQWT-JQHas1
CQWT-JQHas1_1000	CQWT-JQHas1_k141_747361	WT	RSMA	1		None	Other mobility	FALSE	TRUE	FALSE	FALSE	FALSE	FALSE	Tier 0: No mobility signal	FALSE	FALSE	FALSE	FALSE	FALSE	FALSE	TRUE	CQWT-JQHas1
CQWT-JQHas1_1000	CQWT-JQHas1_k141_866672	WT	TOPR	1		None		FALSE	FALSE	FALSE	FALSE	FALSE	FALSE	Tier 0: No mobility signal	FALSE	FALSE	FALSE	FALSE	FALSE	FALSE	FALSE	CQWT-JQHas1
CQWT-JQHas1_1000	CQWT-JQHas1_k141_879783	WT	RSMA	1		None		FALSE	FALSE	FALSE	FALSE	FALSE	FALSE	Tier 0: No mobility signal	FALSE	FALSE	FALSE	FALSE	FALSE	FALSE	FALSE	CQWT-JQHas1
CQWT-JQHas1_1000	CQWT-JQHas1_k141_966148	WT	TETX	1		None		FALSE	FALSE	FALSE	FALSE	FALSE	FALSE	Tier 0: No mobility signal	FALSE	FALSE	FALSE	FALSE	FALSE	FALSE	FALSE	CQWT-JQHas1
CQWT-JQHas1_1000	CQWT-JQHas1_k141_973315	WT	TET33	1		None		FALSE	FALSE	FALSE	FALSE	FALSE	FALSE	Tier 0: No mobility signal	FALSE	FALSE	FALSE	FALSE	FALSE	FALSE	FALSE	CQWT-JQHas1
CQWT-JSas1_1000	CQWT-JSas1_k141_1003503	WT	CMY	1		None		FALSE	FALSE	FALSE	FALSE	FALSE	FALSE	Tier 0: No mobility signal	FALSE	FALSE	FALSE	FALSE	FALSE	FALSE	FALSE	CQWT-JSas1
CQWT-JSas1_1000	CQWT-JSas1_k141_1029152	WT	MEXK	1		None		FALSE	FALSE	FALSE	FALSE	FALSE	FALSE	Tier 0: No mobility signal	FALSE	FALSE	FALSE	FALSE	FALSE	FALSE	FALSE	CQWT-JSas1
CQWT-JSas1_1000	CQWT-JSas1_k141_1035512	WT	ANT3-DPRIME	1		None		FALSE	FALSE	FALSE	FALSE	FALSE	FALSE	Tier 0: No mobility signal	FALSE	FALSE	FALSE	FALSE	FALSE	FALSE	FALSE	CQWT-JSas1
CQWT-JSas1_1000	CQWT-JSas1_k141_1062751	WT	RSMA	1		None		FALSE	FALSE	FALSE	FALSE	FALSE	FALSE	Tier 0: No mobility signal	FALSE	FALSE	FALSE	FALSE	FALSE	FALSE	FALSE	CQWT-JSas1
CQWT-JSas1_1000	CQWT-JSas1_k141_1082734	WT	FLOR	1		None		FALSE	FALSE	FALSE	FALSE	FALSE	FALSE	Tier 0: No mobility signal	FALSE	FALSE	FALSE	FALSE	FALSE	FALSE	FALSE	CQWT-JSas1
CQWT-JSas1_1000	CQWT-JSas1_k141_1110454	WT	ANT6	1		None		FALSE	FALSE	FALSE	FALSE	FALSE	FALSE	Tier 0: No mobility signal	FALSE	FALSE	FALSE	FALSE	FALSE	FALSE	FALSE	CQWT-JSas1
CQWT-JSas1_1000	CQWT-JSas1_k141_121567	WT	BLAA	1		None		FALSE	FALSE	FALSE	FALSE	FALSE	FALSE	Tier 0: No mobility signal	FALSE	FALSE	FALSE	FALSE	FALSE	FALSE	FALSE	CQWT-JSas1
CQWT-JSas1_1000	CQWT-JSas1_k141_1422133	WT	TETX	1		None		FALSE	FALSE	FALSE	FALSE	FALSE	FALSE	Tier 0: No mobility signal	FALSE	FALSE	FALSE	FALSE	FALSE	FALSE	FALSE	CQWT-JSas1
CQWT-JSas1_1000	CQWT-JSas1_k141_1645421	WT	AAC6-PRIME;CAT;OXA	3		None		FALSE	FALSE	FALSE	FALSE	FALSE	FALSE	Tier 0: No mobility signal	FALSE	FALSE	FALSE	FALSE	FALSE	FALSE	FALSE	CQWT-JSas1
CQWT-JSas1_1000	CQWT-JSas1_k141_1728108	WT	GES	1		None		FALSE	FALSE	FALSE	FALSE	FALSE	FALSE	Tier 0: No mobility signal	FALSE	FALSE	FALSE	FALSE	FALSE	FALSE	FALSE	CQWT-JSas1
CQWT-JSas1_1000	CQWT-JSas1_k141_1770457	WT	VANRS	1		None	Conjugation/T4SS	FALSE	TRUE	TRUE	FALSE	FALSE	FALSE	Tier 3: Conjugation-enabled	TRUE	FALSE	FALSE	FALSE	FALSE	FALSE	FALSE	CQWT-JSas1
CQWT-JSas1_1000	CQWT-JSas1_k141_1809220	WT	TETC	1		None	Conjugation/T4SS	FALSE	TRUE	TRUE	FALSE	FALSE	FALSE	Tier 3: Conjugation-enabled	TRUE	FALSE	FALSE	FALSE	FALSE	FALSE	FALSE	CQWT-JSas1
CQWT-JSas1_1000	CQWT-JSas1_k141_1882101	WT	SDEB	1		None		FALSE	FALSE	FALSE	FALSE	FALSE	FALSE	Tier 0: No mobility signal	FALSE	FALSE	FALSE	FALSE	FALSE	FALSE	FALSE	CQWT-JSas1
CQWT-JSas1_1000	CQWT-JSas1_k141_1930764	WT	FLOR	1		None	Conjugation/T4SS	FALSE	TRUE	TRUE	FALSE	FALSE	FALSE	Tier 3: Conjugation-enabled	TRUE	FALSE	FALSE	FALSE	FALSE	FALSE	FALSE	CQWT-JSas1
CQWT-JSas1_1000	CQWT-JSas1_k141_1976431	WT	MPHA	1		None		FALSE	FALSE	FALSE	FALSE	FALSE	FALSE	Tier 0: No mobility signal	FALSE	FALSE	FALSE	FALSE	FALSE	FALSE	FALSE	CQWT-JSas1
CQWT-JSas1_1000	CQWT-JSas1_k141_1980038	WT	ERMB	1	IS_unmapped	IS		TRUE	FALSE	FALSE	FALSE	FALSE	FALSE	Tier 1: Transposition-dominated	FALSE	FALSE	FALSE	FALSE	FALSE	FALSE	FALSE	CQWT-JSas1
CQWT-JSas1_1000	CQWT-JSas1_k141_2135150	WT	ANT3-DPRIME;QACEDELTA1;SULI	3		None		FALSE	FALSE	FALSE	FALSE	FALSE	FALSE	Tier 0: No mobility signal	FALSE	FALSE	FALSE	FALSE	FALSE	FALSE	FALSE	CQWT-JSas1
CQWT-JSas1_1000	CQWT-JSas1_k141_2178635	WT	SDEB	1		None		FALSE	FALSE	FALSE	FALSE	FALSE	FALSE	Tier 0: No mobility signal	FALSE	FALSE	FALSE	FALSE	FALSE	FALSE	FALSE	CQWT-JSas1
CQWT-JSas1_1000	CQWT-JSas1_k141_2388451	WT	RSMA	1		None		FALSE	FALSE	FALSE	FALSE	FALSE	FALSE	Tier 0: No mobility signal	FALSE	FALSE	FALSE	FALSE	FALSE	FALSE	FALSE	CQWT-JSas1
CQWT-JSas1_1000	CQWT-JSas1_k141_2454446	WT	TETG	1		None	Conjugation/T4SS	FALSE	TRUE	TRUE	FALSE	FALSE	FALSE	Tier 3: Conjugation-enabled	TRUE	FALSE	FALSE	FALSE	FALSE	FALSE	FALSE	CQWT-JSas1
CQWT-JSas1_1000	CQWT-JSas1_k141_2493768	WT	RPH	1		None		FALSE	FALSE	FALSE	FALSE	FALSE	FALSE	Tier 0: No mobility signal	FALSE	FALSE	FALSE	FALSE	FALSE	FALSE	FALSE	CQWT-JSas1
CQWT-JSas1_1000	CQWT-JSas1_k141_2588659	WT	FLOR	1		None		FALSE	FALSE	FALSE	FALSE	FALSE	FALSE	Tier 0: No mobility signal	FALSE	FALSE	FALSE	FALSE	FALSE	FALSE	FALSE	CQWT-JSas1
CQWT-JSas1_1000	CQWT-JSas1_k141_264562	WT	SULII	1	IS91	IS		TRUE	FALSE	FALSE	FALSE	FALSE	FALSE	Tier 1: Transposition-dominated	FALSE	FALSE	FALSE	FALSE	FALSE	FALSE	FALSE	CQWT-JSas1
CQWT-JSas1_1000	CQWT-JSas1_k141_300324	WT	RSMA	1		None		FALSE	FALSE	FALSE	FALSE	FALSE	FALSE	Tier 0: No mobility signal	FALSE	FALSE	FALSE	FALSE	FALSE	FALSE	FALSE	CQWT-JSas1
CQWT-JSas1_1000	CQWT-JSas1_k141_351070	WT	TETG	1		None		FALSE	FALSE	FALSE	FALSE	FALSE	FALSE	Tier 0: No mobility signal	FALSE	FALSE	FALSE	FALSE	FALSE	FALSE	FALSE	CQWT-JSas1
CQWT-JSas1_1000	CQWT-JSas1_k141_372706	WT	EREA	1		None		FALSE	FALSE	FALSE	FALSE	FALSE	FALSE	Tier 0: No mobility signal	FALSE	FALSE	FALSE	FALSE	FALSE	FALSE	FALSE	CQWT-JSas1
CQWT-JSas1_1000	CQWT-JSas1_k141_385489	WT	RSMA	1		None		FALSE	FALSE	FALSE	FALSE	FALSE	FALSE	Tier 0: No mobility signal	FALSE	FALSE	FALSE	FALSE	FALSE	FALSE	FALSE	CQWT-JSas1
CQWT-JSas1_1000	CQWT-JSas1_k141_507712	WT	ERMF	1		None		FALSE	FALSE	FALSE	FALSE	FALSE	FALSE	Tier 0: No mobility signal	FALSE	FALSE	FALSE	FALSE	FALSE	FALSE	FALSE	CQWT-JSas1
CQWT-JSas1_1000	CQWT-JSas1_k141_561115	WT	SULI	1	IS6	IS		TRUE	FALSE	FALSE	FALSE	FALSE	FALSE	Tier 1: Transposition-dominated	FALSE	FALSE	FALSE	FALSE	FALSE	FALSE	FALSE	CQWT-JSas1
CQWT-JSas1_1000	CQWT-JSas1_k141_570909	WT	TET39	1		None		FALSE	FALSE	FALSE	FALSE	FALSE	FALSE	Tier 0: No mobility signal	FALSE	FALSE	FALSE	FALSE	FALSE	FALSE	FALSE	CQWT-JSas1
CQWT-JSas1_1000	CQWT-JSas1_k141_595792	WT	SULI	1		None		FALSE	FALSE	FALSE	FALSE	FALSE	FALSE	Tier 0: No mobility signal	FALSE	FALSE	FALSE	FALSE	FALSE	FALSE	FALSE	CQWT-JSas1
CQWT-JSas1_1000	CQWT-JSas1_k141_692223	WT	MCA;MPHE;MSRE	3	IS6	IS	Partitioning;Replication/Initiation	TRUE	TRUE	FALSE	TRUE	FALSE	FALSE	Tier 2: Mobilizable backbone	FALSE	FALSE	TRUE	TRUE	FALSE	FALSE	FALSE	CQWT-JSas1
CQWT-JSas1_1000	CQWT-JSas1_k141_737584	WT	ANT3-DPRIME;OXA	2		None		FALSE	FALSE	FALSE	FALSE	FALSE	FALSE	Tier 0: No mobility signal	FALSE	FALSE	FALSE	FALSE	FALSE	FALSE	FALSE	CQWT-JSas1
CQWT-JSas1_1000	CQWT-JSas1_k141_758799	WT	APH3-DPRIME;APH6	2		None		FALSE	FALSE	FALSE	FALSE	FALSE	FALSE	Tier 0: No mobility signal	FALSE	FALSE	FALSE	FALSE	FALSE	FALSE	FALSE	CQWT-JSas1
CQWT-JSas1_1000	CQWT-JSas1_k141_900921	WT	TETG	1		None		FALSE	FALSE	FALSE	FALSE	FALSE	FALSE	Tier 0: No mobility signal	FALSE	FALSE	FALSE	FALSE	FALSE	FALSE	FALSE	CQWT-JSas1
CQWT-JSas1_1000	CQWT-JSas1_k141_953314	WT	OMPR	1		None	Conjugation/T4SS	FALSE	TRUE	TRUE	FALSE	FALSE	FALSE	Tier 3: Conjugation-enabled	TRUE	FALSE	FALSE	FALSE	FALSE	FALSE	FALSE	CQWT-JSas1
CQWT-LXas1_1000	CQWT-LXas1_k141_1109297	WT	MEXD1	1		None		FALSE	FALSE	FALSE	FALSE	FALSE	FALSE	Tier 0: No mobility signal	FALSE	FALSE	FALSE	FALSE	FALSE	FALSE	FALSE	CQWT-LXas1
CQWT-LXas1_1000	CQWT-LXas1_k141_1120949	WT	AAC6-PRIME;EREA	2		None		FALSE	FALSE	FALSE	FALSE	FALSE	FALSE	Tier 0: No mobility signal	FALSE	FALSE	FALSE	FALSE	FALSE	FALSE	FALSE	CQWT-LXas1
CQWT-LXas1_1000	CQWT-LXas1_k141_1122766	WT	FLOR	1		None	Conjugation/T4SS	FALSE	TRUE	TRUE	FALSE	FALSE	FALSE	Tier 3: Conjugation-enabled	TRUE	FALSE	FALSE	FALSE	FALSE	FALSE	FALSE	CQWT-LXas1
CQWT-LXas1_1000	CQWT-LXas1_k141_1128281	WT	MTRAD	1		None	Conjugation/T4SS	FALSE	TRUE	TRUE	FALSE	FALSE	FALSE	Tier 3: Conjugation-enabled	TRUE	FALSE	FALSE	FALSE	FALSE	FALSE	FALSE	CQWT-LXas1
CQWT-LXas1_1000	CQWT-LXas1_k141_1198487	WT	VEB	1		None		FALSE	FALSE	FALSE	FALSE	FALSE	FALSE	Tier 0: No mobility signal	FALSE	FALSE	FALSE	FALSE	FALSE	FALSE	FALSE	CQWT-LXas1
CQWT-LXas1_1000	CQWT-LXas1_k141_127020	WT	GESB	1		None		FALSE	FALSE	FALSE	FALSE	FALSE	FALSE	Tier 0: No mobility signal	FALSE	FALSE	FALSE	FALSE	FALSE	FALSE	FALSE	CQWT-LXas1
CQWT-LXas1_1000	CQWT-LXas1_k141_1322445	WT	ANT3-DPRIME;QACEDELTA1;SULI	3		None		FALSE	FALSE	FALSE	FALSE	FALSE	FALSE	Tier 0: No mobility signal	FALSE	FALSE	FALSE	FALSE	FALSE	FALSE	FALSE	CQWT-LXas1
CQWT-LXas1_1000	CQWT-LXas1_k141_1341990	WT	ANT3-DPRIME	1		None		FALSE	FALSE	FALSE	FALSE	FALSE	FALSE	Tier 0: No mobility signal	FALSE	FALSE	FALSE	FALSE	FALSE	FALSE	FALSE	CQWT-LXas1
CQWT-LXas1_1000	CQWT-LXas1_k141_1348686	WT	RPH	1		None		FALSE	FALSE	FALSE	FALSE	FALSE	FALSE	Tier 0: No mobility signal	FALSE	FALSE	FALSE	FALSE	FALSE	FALSE	FALSE	CQWT-LXas1
CQWT-LXas1_1000	CQWT-LXas1_k141_1416590	WT	RSMA	1		None		FALSE	FALSE	FALSE	FALSE	FALSE	FALSE	Tier 0: No mobility signal	FALSE	FALSE	FALSE	FALSE	FALSE	FALSE	FALSE	CQWT-LXas1
CQWT-LXas1_1000	CQWT-LXas1_k141_1453013	WT	RSMA	1		None		FALSE	FALSE	FALSE	FALSE	FALSE	FALSE	Tier 0: No mobility signal	FALSE	FALSE	FALSE	FALSE	FALSE	FALSE	FALSE	CQWT-LXas1
CQWT-LXas1_1000	CQWT-LXas1_k141_1453031	WT	RSMA	1		None		FALSE	FALSE	FALSE	FALSE	FALSE	FALSE	Tier 0: No mobility signal	FALSE	FALSE	FALSE	FALSE	FALSE	FALSE	FALSE	CQWT-LXas1
CQWT-LXas1_1000	CQWT-LXas1_k141_14619	WT	RSMA	1		None		FALSE	FALSE	FALSE	FALSE	FALSE	FALSE	Tier 0: No mobility signal	FALSE	FALSE	FALSE	FALSE	FALSE	FALSE	FALSE	CQWT-LXas1
CQWT-LXas1_1000	CQWT-LXas1_k141_1462804	WT	OMPR	1		None	Conjugation/T4SS	FALSE	TRUE	TRUE	FALSE	FALSE	FALSE	Tier 3: Conjugation-enabled	TRUE	FALSE	FALSE	FALSE	FALSE	FALSE	FALSE	CQWT-LXas1
CQWT-LXas1_1000	CQWT-LXas1_k141_150388	WT	ERMB	1		None		FALSE	FALSE	FALSE	FALSE	FALSE	FALSE	Tier 0: No mobility signal	FALSE	FALSE	FALSE	FALSE	FALSE	FALSE	FALSE	CQWT-LXas1
CQWT-LXas1_1000	CQWT-LXas1_k141_1539035	WT	MUXB	1		None		FALSE	FALSE	FALSE	FALSE	FALSE	FALSE	Tier 0: No mobility signal	FALSE	FALSE	FALSE	FALSE	FALSE	FALSE	FALSE	CQWT-LXas1
CQWT-LXas1_1000	CQWT-LXas1_k141_1540072	WT	MUXB	1		None		FALSE	FALSE	FALSE	FALSE	FALSE	FALSE	Tier 0: No mobility signal	FALSE	FALSE	FALSE	FALSE	FALSE	FALSE	FALSE	CQWT-LXas1
CQWT-LXas1_1000	CQWT-LXas1_k141_1558258	WT	QACPB	1		None		FALSE	FALSE	FALSE	FALSE	FALSE	FALSE	Tier 0: No mobility signal	FALSE	FALSE	FALSE	FALSE	FALSE	FALSE	FALSE	CQWT-LXas1
CQWT-LXas1_1000	CQWT-LXas1_k141_1629486	WT	EREA	1		None		FALSE	FALSE	FALSE	FALSE	FALSE	FALSE	Tier 0: No mobility signal	FALSE	FALSE	FALSE	FALSE	FALSE	FALSE	FALSE	CQWT-LXas1
CQWT-LXas1_1000	CQWT-LXas1_k141_1665387	WT	SULI	1		None		FALSE	FALSE	FALSE	FALSE	FALSE	FALSE	Tier 0: No mobility signal	FALSE	FALSE	FALSE	FALSE	FALSE	FALSE	FALSE	CQWT-LXas1
CQWT-LXas1_1000	CQWT-LXas1_k141_1699554	WT	ANT6	1		None		FALSE	FALSE	FALSE	FALSE	FALSE	FALSE	Tier 0: No mobility signal	FALSE	FALSE	FALSE	FALSE	FALSE	FALSE	FALSE	CQWT-LXas1
CQWT-LXas1_1000	CQWT-LXas1_k141_176640	WT	RPH	1		None		FALSE	FALSE	FALSE	FALSE	FALSE	FALSE	Tier 0: No mobility signal	FALSE	FALSE	FALSE	FALSE	FALSE	FALSE	FALSE	CQWT-LXas1
CQWT-LXas1_1000	CQWT-LXas1_k141_1797933	WT	TET32	1		None		FALSE	FALSE	FALSE	FALSE	FALSE	FALSE	Tier 0: No mobility signal	FALSE	FALSE	FALSE	FALSE	FALSE	FALSE	FALSE	CQWT-LXas1
CQWT-LXas1_1000	CQWT-LXas1_k141_1941936	WT	TETA	1		None		FALSE	FALSE	FALSE	FALSE	FALSE	FALSE	Tier 0: No mobility signal	FALSE	FALSE	FALSE	FALSE	FALSE	FALSE	FALSE	CQWT-LXas1
CQWT-LXas1_1000	CQWT-LXas1_k141_1944007	WT	TETO	1		None		FALSE	FALSE	FALSE	FALSE	FALSE	FALSE	Tier 0: No mobility signal	FALSE	FALSE	FALSE	FALSE	FALSE	FALSE	FALSE	CQWT-LXas1
CQWT-LXas1_1000	CQWT-LXas1_k141_2024763	WT	TETC	1		None	Conjugation/T4SS;Replication/Initiation	FALSE	TRUE	TRUE	TRUE	FALSE	FALSE	Tier 3: Conjugation-enabled	TRUE	FALSE	TRUE	FALSE	FALSE	FALSE	FALSE	CQWT-LXas1
CQWT-LXas1_1000	CQWT-LXas1_k141_2046888	WT	ROSB	1		None		FALSE	FALSE	FALSE	FALSE	FALSE	FALSE	Tier 0: No mobility signal	FALSE	FALSE	FALSE	FALSE	FALSE	FALSE	FALSE	CQWT-LXas1
CQWT-LXas1_1000	CQWT-LXas1_k141_2087608	WT	TOPR	1		None		FALSE	FALSE	FALSE	FALSE	FALSE	FALSE	Tier 0: No mobility signal	FALSE	FALSE	FALSE	FALSE	FALSE	FALSE	FALSE	CQWT-LXas1
CQWT-LXas1_1000	CQWT-LXas1_k141_2202682	WT	RSMA	1		None		FALSE	FALSE	FALSE	FALSE	FALSE	FALSE	Tier 0: No mobility signal	FALSE	FALSE	FALSE	FALSE	FALSE	FALSE	FALSE	CQWT-LXas1
CQWT-LXas1_1000	CQWT-LXas1_k141_2202932	WT	RSMA	1		None		FALSE	FALSE	FALSE	FALSE	FALSE	FALSE	Tier 0: No mobility signal	FALSE	FALSE	FALSE	FALSE	FALSE	FALSE	FALSE	CQWT-LXas1
CQWT-LXas1_1000	CQWT-LXas1_k141_2231161	WT	MTRAD	1		None	Conjugation/T4SS	FALSE	TRUE	TRUE	FALSE	FALSE	FALSE	Tier 3: Conjugation-enabled	TRUE	FALSE	FALSE	FALSE	FALSE	FALSE	FALSE	CQWT-LXas1
CQWT-LXas1_1000	CQWT-LXas1_k141_262388	WT	OXA	1		None		FALSE	FALSE	FALSE	FALSE	FALSE	FALSE	Tier 0: No mobility signal	FALSE	FALSE	FALSE	FALSE	FALSE	FALSE	FALSE	CQWT-LXas1
CQWT-LXas1_1000	CQWT-LXas1_k141_40194	WT	GES	1		None		FALSE	FALSE	FALSE	FALSE	FALSE	FALSE	Tier 0: No mobility signal	FALSE	FALSE	FALSE	FALSE	FALSE	FALSE	FALSE	CQWT-LXas1
CQWT-LXas1_1000	CQWT-LXas1_k141_416796	WT	MEXK	1		None		FALSE	FALSE	FALSE	FALSE	FALSE	FALSE	Tier 0: No mobility signal	FALSE	FALSE	FALSE	FALSE	FALSE	FALSE	FALSE	CQWT-LXas1
CQWT-LXas1_1000	CQWT-LXas1_k141_500789	WT	SULII	1		None		FALSE	FALSE	FALSE	FALSE	FALSE	FALSE	Tier 0: No mobility signal	FALSE	FALSE	FALSE	FALSE	FALSE	FALSE	FALSE	CQWT-LXas1
CQWT-LXas1_1000	CQWT-LXas1_k141_781562	WT	APH3-DPRIME;APH6	2	Tn3-family	Tn		TRUE	FALSE	FALSE	FALSE	FALSE	FALSE	Tier 1: Transposition-dominated	FALSE	FALSE	FALSE	FALSE	FALSE	FALSE	FALSE	CQWT-LXas1
CQWT-LXas1_1000	CQWT-LXas1_k141_819	WT	TETG	1		None		FALSE	FALSE	FALSE	FALSE	FALSE	FALSE	Tier 0: No mobility signal	FALSE	FALSE	FALSE	FALSE	FALSE	FALSE	FALSE	CQWT-LXas1
CQWT-LXas1_1000	CQWT-LXas1_k141_82920	WT	SULI	1		None	Other mobility	FALSE	TRUE	FALSE	FALSE	FALSE	FALSE	Tier 0: No mobility signal	FALSE	FALSE	FALSE	FALSE	FALSE	FALSE	TRUE	CQWT-LXas1
CQWT-LXas1_1000	CQWT-LXas1_k141_832328	WT	MPHE;MSRE	2		None	Partitioning	FALSE	TRUE	FALSE	TRUE	FALSE	FALSE	Tier 2: Mobilizable backbone	FALSE	FALSE	FALSE	TRUE	FALSE	FALSE	FALSE	CQWT-LXas1
CQWT-LXas1_1000	CQWT-LXas1_k141_885640	WT	ERMF	1		None		FALSE	FALSE	FALSE	FALSE	FALSE	FALSE	Tier 0: No mobility signal	FALSE	FALSE	FALSE	FALSE	FALSE	FALSE	FALSE	CQWT-LXas1
CQWT-LXas1_1000	CQWT-LXas1_k141_88746	WT	ANT3-DPRIME	1		None		FALSE	FALSE	FALSE	FALSE	FALSE	FALSE	Tier 0: No mobility signal	FALSE	FALSE	FALSE	FALSE	FALSE	FALSE	FALSE	CQWT-LXas1
CQWT-LXas1_1000	CQWT-LXas1_k141_904268	WT	TETM	1		None		FALSE	FALSE	FALSE	FALSE	FALSE	FALSE	Tier 0: No mobility signal	FALSE	FALSE	FALSE	FALSE	FALSE	FALSE	FALSE	CQWT-LXas1
CQWT-NQas1_1000	CQWT-NQas1_k141_1002035	WT	RSMA	1		None		FALSE	FALSE	FALSE	FALSE	FALSE	FALSE	Tier 0: No mobility signal	FALSE	FALSE	FALSE	FALSE	FALSE	FALSE	FALSE	CQWT-NQas1
CQWT-NQas1_1000	CQWT-NQas1_k141_112809	WT	SDEB	1		None		FALSE	FALSE	FALSE	FALSE	FALSE	FALSE	Tier 0: No mobility signal	FALSE	FALSE	FALSE	FALSE	FALSE	FALSE	FALSE	CQWT-NQas1
CQWT-NQas1_1000	CQWT-NQas1_k141_1142194	WT	TETX	1		None		FALSE	FALSE	FALSE	FALSE	FALSE	FALSE	Tier 0: No mobility signal	FALSE	FALSE	FALSE	FALSE	FALSE	FALSE	FALSE	CQWT-NQas1
CQWT-NQas1_1000	CQWT-NQas1_k141_1162191	WT	ANT3-DPRIME;QACEDELTA1;SULI	3		None		FALSE	FALSE	FALSE	FALSE	FALSE	FALSE	Tier 0: No mobility signal	FALSE	FALSE	FALSE	FALSE	FALSE	FALSE	FALSE	CQWT-NQas1
CQWT-NQas1_1000	CQWT-NQas1_k141_1178082	WT	SULI	1	IS1595	IS		TRUE	FALSE	FALSE	FALSE	FALSE	FALSE	Tier 1: Transposition-dominated	FALSE	FALSE	FALSE	FALSE	FALSE	FALSE	FALSE	CQWT-NQas1
CQWT-NQas1_1000	CQWT-NQas1_k141_1180912	WT	MTRAD	1		None	Conjugation/T4SS	FALSE	TRUE	TRUE	FALSE	FALSE	FALSE	Tier 3: Conjugation-enabled	TRUE	FALSE	FALSE	FALSE	FALSE	FALSE	FALSE	CQWT-NQas1
CQWT-NQas1_1000	CQWT-NQas1_k141_1246048	WT	AAC6-PRIME;EREA	2		None		FALSE	FALSE	FALSE	FALSE	FALSE	FALSE	Tier 0: No mobility signal	FALSE	FALSE	FALSE	FALSE	FALSE	FALSE	FALSE	CQWT-NQas1
CQWT-NQas1_1000	CQWT-NQas1_k141_1317192	WT	MEXC1	1		None		FALSE	FALSE	FALSE	FALSE	FALSE	FALSE	Tier 0: No mobility signal	FALSE	FALSE	FALSE	FALSE	FALSE	FALSE	FALSE	CQWT-NQas1
CQWT-NQas1_1000	CQWT-NQas1_k141_1329848	WT	RSMA	1		None		FALSE	FALSE	FALSE	FALSE	FALSE	FALSE	Tier 0: No mobility signal	FALSE	FALSE	FALSE	FALSE	FALSE	FALSE	FALSE	CQWT-NQas1
CQWT-NQas1_1000	CQWT-NQas1_k141_1386240	WT	EFPA	1		None		FALSE	FALSE	FALSE	FALSE	FALSE	FALSE	Tier 0: No mobility signal	FALSE	FALSE	FALSE	FALSE	FALSE	FALSE	FALSE	CQWT-NQas1
CQWT-NQas1_1000	CQWT-NQas1_k141_1423755	WT	ANT3-DPRIME	1		None		FALSE	FALSE	FALSE	FALSE	FALSE	FALSE	Tier 0: No mobility signal	FALSE	FALSE	FALSE	FALSE	FALSE	FALSE	FALSE	CQWT-NQas1
CQWT-NQas1_1000	CQWT-NQas1_k141_1439481	WT	TETC	1	IS6	IS	Replication/Initiation	TRUE	TRUE	FALSE	TRUE	FALSE	FALSE	Tier 2: Mobilizable backbone	FALSE	FALSE	TRUE	FALSE	FALSE	FALSE	FALSE	CQWT-NQas1
CQWT-NQas1_1000	CQWT-NQas1_k141_1504809	WT	ANT3-DPRIME;LNUF	2		None		FALSE	FALSE	FALSE	FALSE	FALSE	FALSE	Tier 0: No mobility signal	FALSE	FALSE	FALSE	FALSE	FALSE	FALSE	FALSE	CQWT-NQas1
CQWT-NQas1_1000	CQWT-NQas1_k141_1514601	WT	ANT6	1		None		FALSE	FALSE	FALSE	FALSE	FALSE	FALSE	Tier 0: No mobility signal	FALSE	FALSE	FALSE	FALSE	FALSE	FALSE	FALSE	CQWT-NQas1
CQWT-NQas1_1000	CQWT-NQas1_k141_153716	WT	RSMA	1		None		FALSE	FALSE	FALSE	FALSE	FALSE	FALSE	Tier 0: No mobility signal	FALSE	FALSE	FALSE	FALSE	FALSE	FALSE	FALSE	CQWT-NQas1
CQWT-NQas1_1000	CQWT-NQas1_k141_1569687	WT	RSMA	1		None		FALSE	FALSE	FALSE	FALSE	FALSE	FALSE	Tier 0: No mobility signal	FALSE	FALSE	FALSE	FALSE	FALSE	FALSE	FALSE	CQWT-NQas1
CQWT-NQas1_1000	CQWT-NQas1_k141_1609603	WT	ERM	1		None		FALSE	FALSE	FALSE	FALSE	FALSE	FALSE	Tier 0: No mobility signal	FALSE	FALSE	FALSE	FALSE	FALSE	FALSE	FALSE	CQWT-NQas1
CQWT-NQas1_1000	CQWT-NQas1_k141_167048	WT	ERMF	1		None		FALSE	FALSE	FALSE	FALSE	FALSE	FALSE	Tier 0: No mobility signal	FALSE	FALSE	FALSE	FALSE	FALSE	FALSE	FALSE	CQWT-NQas1
CQWT-NQas1_1000	CQWT-NQas1_k141_1675119	WT	AAC6-PRIME;EREA	2		None		FALSE	FALSE	FALSE	FALSE	FALSE	FALSE	Tier 0: No mobility signal	FALSE	FALSE	FALSE	FALSE	FALSE	FALSE	FALSE	CQWT-NQas1
CQWT-NQas1_1000	CQWT-NQas1_k141_1689267	WT	TAP	1		None		FALSE	FALSE	FALSE	FALSE	FALSE	FALSE	Tier 0: No mobility signal	FALSE	FALSE	FALSE	FALSE	FALSE	FALSE	FALSE	CQWT-NQas1
CQWT-NQas1_1000	CQWT-NQas1_k141_16915	WT	RBPA	1		None		FALSE	FALSE	FALSE	FALSE	FALSE	FALSE	Tier 0: No mobility signal	FALSE	FALSE	FALSE	FALSE	FALSE	FALSE	FALSE	CQWT-NQas1
CQWT-NQas1_1000	CQWT-NQas1_k141_1699518	WT	TETG	1		None	Conjugation/T4SS	FALSE	TRUE	TRUE	FALSE	FALSE	FALSE	Tier 3: Conjugation-enabled	TRUE	FALSE	FALSE	FALSE	FALSE	FALSE	FALSE	CQWT-NQas1
CQWT-NQas1_1000	CQWT-NQas1_k141_1731491	WT	OMPR	1		None	Conjugation/T4SS	FALSE	TRUE	TRUE	FALSE	FALSE	FALSE	Tier 3: Conjugation-enabled	TRUE	FALSE	FALSE	FALSE	FALSE	FALSE	FALSE	CQWT-NQas1
CQWT-NQas1_1000	CQWT-NQas1_k141_175388	WT	QACL	1		None		FALSE	FALSE	FALSE	FALSE	FALSE	FALSE	Tier 0: No mobility signal	FALSE	FALSE	FALSE	FALSE	FALSE	FALSE	FALSE	CQWT-NQas1
CQWT-NQas1_1000	CQWT-NQas1_k141_1759516	WT	MUXB	1		None		FALSE	FALSE	FALSE	FALSE	FALSE	FALSE	Tier 0: No mobility signal	FALSE	FALSE	FALSE	FALSE	FALSE	FALSE	FALSE	CQWT-NQas1
CQWT-NQas1_1000	CQWT-NQas1_k141_177234	WT	BLAA	1		None		FALSE	FALSE	FALSE	FALSE	FALSE	FALSE	Tier 0: No mobility signal	FALSE	FALSE	FALSE	FALSE	FALSE	FALSE	FALSE	CQWT-NQas1
CQWT-NQas1_1000	CQWT-NQas1_k141_180038	WT	SULI	1		None		FALSE	FALSE	FALSE	FALSE	FALSE	FALSE	Tier 0: No mobility signal	FALSE	FALSE	FALSE	FALSE	FALSE	FALSE	FALSE	CQWT-NQas1
CQWT-NQas1_1000	CQWT-NQas1_k141_1806159	WT	MTRAD	1		None	Conjugation/T4SS	FALSE	TRUE	TRUE	FALSE	FALSE	FALSE	Tier 3: Conjugation-enabled	TRUE	FALSE	FALSE	FALSE	FALSE	FALSE	FALSE	CQWT-NQas1
CQWT-NQas1_1000	CQWT-NQas1_k141_1807503	WT	TETG	1		None		FALSE	FALSE	FALSE	FALSE	FALSE	FALSE	Tier 0: No mobility signal	FALSE	FALSE	FALSE	FALSE	FALSE	FALSE	FALSE	CQWT-NQas1
CQWT-NQas1_1000	CQWT-NQas1_k141_1828854	WT	SULII	1	IS91	IS	Replication/Initiation	TRUE	TRUE	FALSE	TRUE	FALSE	FALSE	Tier 2: Mobilizable backbone	FALSE	FALSE	TRUE	FALSE	FALSE	FALSE	FALSE	CQWT-NQas1
CQWT-NQas1_1000	CQWT-NQas1_k141_1863165	WT	RBPA	1		None		FALSE	FALSE	FALSE	FALSE	FALSE	FALSE	Tier 0: No mobility signal	FALSE	FALSE	FALSE	FALSE	FALSE	FALSE	FALSE	CQWT-NQas1
CQWT-NQas1_1000	CQWT-NQas1_k141_1904879	WT	ADEG	1		None		FALSE	FALSE	FALSE	FALSE	FALSE	FALSE	Tier 0: No mobility signal	FALSE	FALSE	FALSE	FALSE	FALSE	FALSE	FALSE	CQWT-NQas1
CQWT-NQas1_1000	CQWT-NQas1_k141_1962495	WT	MTRAD	1		None		FALSE	FALSE	FALSE	FALSE	FALSE	FALSE	Tier 0: No mobility signal	FALSE	FALSE	FALSE	FALSE	FALSE	FALSE	FALSE	CQWT-NQas1
CQWT-NQas1_1000	CQWT-NQas1_k141_1978737	WT	EFPA	1		None	Other mobility	FALSE	TRUE	FALSE	FALSE	FALSE	FALSE	Tier 0: No mobility signal	FALSE	FALSE	FALSE	FALSE	FALSE	FALSE	TRUE	CQWT-NQas1
CQWT-NQas1_1000	CQWT-NQas1_k141_2029161	WT	MCA	1		None		FALSE	FALSE	FALSE	FALSE	FALSE	FALSE	Tier 0: No mobility signal	FALSE	FALSE	FALSE	FALSE	FALSE	FALSE	FALSE	CQWT-NQas1
CQWT-NQas1_1000	CQWT-NQas1_k141_2067159	WT	MEXC1;MEXD1;TOPR	3		None		FALSE	FALSE	FALSE	FALSE	FALSE	FALSE	Tier 0: No mobility signal	FALSE	FALSE	FALSE	FALSE	FALSE	FALSE	FALSE	CQWT-NQas1
CQWT-NQas1_1000	CQWT-NQas1_k141_2113417	WT	MTRAD	1		None	Conjugation/T4SS	FALSE	TRUE	TRUE	FALSE	FALSE	FALSE	Tier 3: Conjugation-enabled	TRUE	FALSE	FALSE	FALSE	FALSE	FALSE	FALSE	CQWT-NQas1
CQWT-NQas1_1000	CQWT-NQas1_k141_212935	WT	MPHE;MSRE	2		None	Partitioning	FALSE	TRUE	FALSE	TRUE	FALSE	FALSE	Tier 2: Mobilizable backbone	FALSE	FALSE	FALSE	TRUE	FALSE	FALSE	FALSE	CQWT-NQas1
CQWT-NQas1_1000	CQWT-NQas1_k141_217327	WT	TETM	1		None		FALSE	FALSE	FALSE	FALSE	FALSE	FALSE	Tier 0: No mobility signal	FALSE	FALSE	FALSE	FALSE	FALSE	FALSE	FALSE	CQWT-NQas1
CQWT-NQas1_1000	CQWT-NQas1_k141_219237	WT	MTRAD	1		None	Conjugation/T4SS	FALSE	TRUE	TRUE	FALSE	FALSE	FALSE	Tier 3: Conjugation-enabled	TRUE	FALSE	FALSE	FALSE	FALSE	FALSE	FALSE	CQWT-NQas1
CQWT-NQas1_1000	CQWT-NQas1_k141_2220014	WT	TETX	1		None		FALSE	FALSE	FALSE	FALSE	FALSE	FALSE	Tier 0: No mobility signal	FALSE	FALSE	FALSE	FALSE	FALSE	FALSE	FALSE	CQWT-NQas1
CQWT-NQas1_1000	CQWT-NQas1_k141_2254942	WT	TETA	1		None	Replication/Initiation	FALSE	TRUE	FALSE	TRUE	FALSE	FALSE	Tier 2: Mobilizable backbone	FALSE	FALSE	TRUE	FALSE	FALSE	FALSE	FALSE	CQWT-NQas1
CQWT-NQas1_1000	CQWT-NQas1_k141_2256716	WT	MEXD1	1		None		FALSE	FALSE	FALSE	FALSE	FALSE	FALSE	Tier 0: No mobility signal	FALSE	FALSE	FALSE	FALSE	FALSE	FALSE	FALSE	CQWT-NQas1
CQWT-NQas1_1000	CQWT-NQas1_k141_2305387	WT	APH3-DPRIME;APH6	2	Tn3-family	Tn		TRUE	FALSE	FALSE	FALSE	FALSE	FALSE	Tier 1: Transposition-dominated	FALSE	FALSE	FALSE	FALSE	FALSE	FALSE	FALSE	CQWT-NQas1
CQWT-NQas1_1000	CQWT-NQas1_k141_2438352	WT	VEB	1		None		FALSE	FALSE	FALSE	FALSE	FALSE	FALSE	Tier 0: No mobility signal	FALSE	FALSE	FALSE	FALSE	FALSE	FALSE	FALSE	CQWT-NQas1
CQWT-NQas1_1000	CQWT-NQas1_k141_2438996	WT	TET33	1		None	Replication/Initiation	FALSE	TRUE	FALSE	TRUE	FALSE	FALSE	Tier 2: Mobilizable backbone	FALSE	FALSE	TRUE	FALSE	FALSE	FALSE	FALSE	CQWT-NQas1
CQWT-NQas1_1000	CQWT-NQas1_k141_255922	WT	TETG	1		None		FALSE	FALSE	FALSE	FALSE	FALSE	FALSE	Tier 0: No mobility signal	FALSE	FALSE	FALSE	FALSE	FALSE	FALSE	FALSE	CQWT-NQas1
CQWT-NQas1_1000	CQWT-NQas1_k141_259801	WT	ANT3-DPRIME	1		None		FALSE	FALSE	FALSE	FALSE	FALSE	FALSE	Tier 0: No mobility signal	FALSE	FALSE	FALSE	FALSE	FALSE	FALSE	FALSE	CQWT-NQas1
CQWT-NQas1_1000	CQWT-NQas1_k141_260275	WT	ANT3-DPRIME	1		None		FALSE	FALSE	FALSE	FALSE	FALSE	FALSE	Tier 0: No mobility signal	FALSE	FALSE	FALSE	FALSE	FALSE	FALSE	FALSE	CQWT-NQas1
CQWT-NQas1_1000	CQWT-NQas1_k141_280185	WT	LNUC	1		None		FALSE	FALSE	FALSE	FALSE	FALSE	FALSE	Tier 0: No mobility signal	FALSE	FALSE	FALSE	FALSE	FALSE	FALSE	FALSE	CQWT-NQas1
CQWT-NQas1_1000	CQWT-NQas1_k141_3860	WT	OQXB	1		None		FALSE	FALSE	FALSE	FALSE	FALSE	FALSE	Tier 0: No mobility signal	FALSE	FALSE	FALSE	FALSE	FALSE	FALSE	FALSE	CQWT-NQas1
CQWT-NQas1_1000	CQWT-NQas1_k141_39339	WT	OMPR	1		None	Conjugation/T4SS;Other mobility;Replication/Initiation	FALSE	TRUE	TRUE	TRUE	FALSE	FALSE	Tier 3: Conjugation-enabled	TRUE	FALSE	TRUE	FALSE	FALSE	FALSE	TRUE	CQWT-NQas1
CQWT-NQas1_1000	CQWT-NQas1_k141_403378	WT	OXA	1		None		FALSE	FALSE	FALSE	FALSE	FALSE	FALSE	Tier 0: No mobility signal	FALSE	FALSE	FALSE	FALSE	FALSE	FALSE	FALSE	CQWT-NQas1
CQWT-NQas1_1000	CQWT-NQas1_k141_411054	WT	MEXK	1		None		FALSE	FALSE	FALSE	FALSE	FALSE	FALSE	Tier 0: No mobility signal	FALSE	FALSE	FALSE	FALSE	FALSE	FALSE	FALSE	CQWT-NQas1
CQWT-NQas1_1000	CQWT-NQas1_k141_442998	WT	ADEG	1		None		FALSE	FALSE	FALSE	FALSE	FALSE	FALSE	Tier 0: No mobility signal	FALSE	FALSE	FALSE	FALSE	FALSE	FALSE	FALSE	CQWT-NQas1
CQWT-NQas1_1000	CQWT-NQas1_k141_488564	WT	RSMA	1		None	Other mobility	FALSE	TRUE	FALSE	FALSE	FALSE	FALSE	Tier 0: No mobility signal	FALSE	FALSE	FALSE	FALSE	FALSE	FALSE	TRUE	CQWT-NQas1
CQWT-NQas1_1000	CQWT-NQas1_k141_515125	WT	RSMA	1		None	Other mobility	FALSE	TRUE	FALSE	FALSE	FALSE	FALSE	Tier 0: No mobility signal	FALSE	FALSE	FALSE	FALSE	FALSE	FALSE	TRUE	CQWT-NQas1
CQWT-NQas1_1000	CQWT-NQas1_k141_527068	WT	ESTD	1		None		FALSE	FALSE	FALSE	FALSE	FALSE	FALSE	Tier 0: No mobility signal	FALSE	FALSE	FALSE	FALSE	FALSE	FALSE	FALSE	CQWT-NQas1
CQWT-NQas1_1000	CQWT-NQas1_k141_6309	WT	MUXB	1		None		FALSE	FALSE	FALSE	FALSE	FALSE	FALSE	Tier 0: No mobility signal	FALSE	FALSE	FALSE	FALSE	FALSE	FALSE	FALSE	CQWT-NQas1
CQWT-NQas1_1000	CQWT-NQas1_k141_677406	WT	SULI	1		composite transposon		TRUE	FALSE	FALSE	FALSE	FALSE	FALSE	Tier 1: Transposition-dominated	FALSE	FALSE	FALSE	FALSE	FALSE	FALSE	FALSE	CQWT-NQas1
CQWT-NQas1_1000	CQWT-NQas1_k141_678081	WT	FLOR	1		None	Conjugation/T4SS	FALSE	TRUE	TRUE	FALSE	FALSE	FALSE	Tier 3: Conjugation-enabled	TRUE	FALSE	FALSE	FALSE	FALSE	FALSE	FALSE	CQWT-NQas1
CQWT-NQas1_1000	CQWT-NQas1_k141_689770	WT	APH3-DPRIME;CAT	2		None		FALSE	FALSE	FALSE	FALSE	FALSE	FALSE	Tier 0: No mobility signal	FALSE	FALSE	FALSE	FALSE	FALSE	FALSE	FALSE	CQWT-NQas1
CQWT-NQas1_1000	CQWT-NQas1_k141_698719	WT	RSMA	1		None		FALSE	FALSE	FALSE	FALSE	FALSE	FALSE	Tier 0: No mobility signal	FALSE	FALSE	FALSE	FALSE	FALSE	FALSE	FALSE	CQWT-NQas1
CQWT-NQas1_1000	CQWT-NQas1_k141_753883	WT	RSMA	1		None		FALSE	FALSE	FALSE	FALSE	FALSE	FALSE	Tier 0: No mobility signal	FALSE	FALSE	FALSE	FALSE	FALSE	FALSE	FALSE	CQWT-NQas1
CQWT-NQas1_1000	CQWT-NQas1_k141_797254	WT	VATF	1		None		FALSE	FALSE	FALSE	FALSE	FALSE	FALSE	Tier 0: No mobility signal	FALSE	FALSE	FALSE	FALSE	FALSE	FALSE	FALSE	CQWT-NQas1
CQWT-NQas1_1000	CQWT-NQas1_k141_822761	WT	FLOR	1		None	Conjugation/T4SS	FALSE	TRUE	TRUE	FALSE	FALSE	FALSE	Tier 3: Conjugation-enabled	TRUE	FALSE	FALSE	FALSE	FALSE	FALSE	FALSE	CQWT-NQas1
CQWT-NQas1_1000	CQWT-NQas1_k141_838905	WT	SULI	1		None		FALSE	FALSE	FALSE	FALSE	FALSE	FALSE	Tier 0: No mobility signal	FALSE	FALSE	FALSE	FALSE	FALSE	FALSE	FALSE	CQWT-NQas1
CQWT-NQas1_1000	CQWT-NQas1_k141_841790	WT	TETX	1		None		FALSE	FALSE	FALSE	FALSE	FALSE	FALSE	Tier 0: No mobility signal	FALSE	FALSE	FALSE	FALSE	FALSE	FALSE	FALSE	CQWT-NQas1
CQWT-NQas1_1000	CQWT-NQas1_k141_853764	WT	VANRS	1		None	Conjugation/T4SS	FALSE	TRUE	TRUE	FALSE	FALSE	FALSE	Tier 3: Conjugation-enabled	TRUE	FALSE	FALSE	FALSE	FALSE	FALSE	FALSE	CQWT-NQas1
CQWT-NQas1_1000	CQWT-NQas1_k141_853836	WT	RSMA	1		None		FALSE	FALSE	FALSE	FALSE	FALSE	FALSE	Tier 0: No mobility signal	FALSE	FALSE	FALSE	FALSE	FALSE	FALSE	FALSE	CQWT-NQas1
CQWT-NQas1_1000	CQWT-NQas1_k141_903273	WT	TET39	1		None		FALSE	FALSE	FALSE	FALSE	FALSE	FALSE	Tier 0: No mobility signal	FALSE	FALSE	FALSE	FALSE	FALSE	FALSE	FALSE	CQWT-NQas1
CQWT-NQas1_1000	CQWT-NQas1_k141_923649	WT	MEFA	1		None		FALSE	FALSE	FALSE	FALSE	FALSE	FALSE	Tier 0: No mobility signal	FALSE	FALSE	FALSE	FALSE	FALSE	FALSE	FALSE	CQWT-NQas1
CQWT-NQas1_1000	CQWT-NQas1_k141_956588	WT	ERMB	1		None		FALSE	FALSE	FALSE	FALSE	FALSE	FALSE	Tier 0: No mobility signal	FALSE	FALSE	FALSE	FALSE	FALSE	FALSE	FALSE	CQWT-NQas1
CQWT-NQas1_1000	CQWT-NQas1_k141_966125	WT	MEXD1;TOPR	2		None		FALSE	FALSE	FALSE	FALSE	FALSE	FALSE	Tier 0: No mobility signal	FALSE	FALSE	FALSE	FALSE	FALSE	FALSE	FALSE	CQWT-NQas1
CQWT-RQas1_1000	CQWT-RQas1_k141_1100925	WT	ANT3-DPRIME	1		None		FALSE	FALSE	FALSE	FALSE	FALSE	FALSE	Tier 0: No mobility signal	FALSE	FALSE	FALSE	FALSE	FALSE	FALSE	FALSE	CQWT-RQas1
CQWT-RQas1_1000	CQWT-RQas1_k141_1136305	WT	SULI	1		None		FALSE	FALSE	FALSE	FALSE	FALSE	FALSE	Tier 0: No mobility signal	FALSE	FALSE	FALSE	FALSE	FALSE	FALSE	FALSE	CQWT-RQas1
CQWT-RQas1_1000	CQWT-RQas1_k141_1142772	WT	KDPE	1		None		FALSE	FALSE	FALSE	FALSE	FALSE	FALSE	Tier 0: No mobility signal	FALSE	FALSE	FALSE	FALSE	FALSE	FALSE	FALSE	CQWT-RQas1
CQWT-RQas1_1000	CQWT-RQas1_k141_1144955	WT	OXA	1		None		FALSE	FALSE	FALSE	FALSE	FALSE	FALSE	Tier 0: No mobility signal	FALSE	FALSE	FALSE	FALSE	FALSE	FALSE	FALSE	CQWT-RQas1
CQWT-RQas1_1000	CQWT-RQas1_k141_1191735	WT	MEXK	1		None	Replication/Initiation	FALSE	TRUE	FALSE	TRUE	FALSE	FALSE	Tier 2: Mobilizable backbone	FALSE	FALSE	TRUE	FALSE	FALSE	FALSE	FALSE	CQWT-RQas1
CQWT-RQas1_1000	CQWT-RQas1_k141_1196343	WT	ANT3-DPRIME	1		None		FALSE	FALSE	FALSE	FALSE	FALSE	FALSE	Tier 0: No mobility signal	FALSE	FALSE	FALSE	FALSE	FALSE	FALSE	FALSE	CQWT-RQas1
CQWT-RQas1_1000	CQWT-RQas1_k141_1218161	WT	TETG	1		None		FALSE	FALSE	FALSE	FALSE	FALSE	FALSE	Tier 0: No mobility signal	FALSE	FALSE	FALSE	FALSE	FALSE	FALSE	FALSE	CQWT-RQas1
CQWT-RQas1_1000	CQWT-RQas1_k141_1240650	WT	EREA	1		None		FALSE	FALSE	FALSE	FALSE	FALSE	FALSE	Tier 0: No mobility signal	FALSE	FALSE	FALSE	FALSE	FALSE	FALSE	FALSE	CQWT-RQas1
CQWT-RQas1_1000	CQWT-RQas1_k141_136903	WT	VANRS	1		None	Conjugation/T4SS;Other mobility	FALSE	TRUE	TRUE	FALSE	FALSE	FALSE	Tier 3: Conjugation-enabled	TRUE	FALSE	FALSE	FALSE	FALSE	FALSE	TRUE	CQWT-RQas1
CQWT-RQas1_1000	CQWT-RQas1_k141_139392	WT	RSMA	1		None		FALSE	FALSE	FALSE	FALSE	FALSE	FALSE	Tier 0: No mobility signal	FALSE	FALSE	FALSE	FALSE	FALSE	FALSE	FALSE	CQWT-RQas1
CQWT-RQas1_1000	CQWT-RQas1_k141_1460449	WT	RSMA	1		None		FALSE	FALSE	FALSE	FALSE	FALSE	FALSE	Tier 0: No mobility signal	FALSE	FALSE	FALSE	FALSE	FALSE	FALSE	FALSE	CQWT-RQas1
CQWT-RQas1_1000	CQWT-RQas1_k141_1470127	WT	RSMA	1		None		FALSE	FALSE	FALSE	FALSE	FALSE	FALSE	Tier 0: No mobility signal	FALSE	FALSE	FALSE	FALSE	FALSE	FALSE	FALSE	CQWT-RQas1
CQWT-RQas1_1000	CQWT-RQas1_k141_1509045	WT	AAC6-PRIME;ANT3-DPRIME;OXA	3		None		FALSE	FALSE	FALSE	FALSE	FALSE	FALSE	Tier 0: No mobility signal	FALSE	FALSE	FALSE	FALSE	FALSE	FALSE	FALSE	CQWT-RQas1
CQWT-RQas1_1000	CQWT-RQas1_k141_1654421	WT	TETO	1		None		FALSE	FALSE	FALSE	FALSE	FALSE	FALSE	Tier 0: No mobility signal	FALSE	FALSE	FALSE	FALSE	FALSE	FALSE	FALSE	CQWT-RQas1
CQWT-RQas1_1000	CQWT-RQas1_k141_1686509	WT	GESB	1		None		FALSE	FALSE	FALSE	FALSE	FALSE	FALSE	Tier 0: No mobility signal	FALSE	FALSE	FALSE	FALSE	FALSE	FALSE	FALSE	CQWT-RQas1
CQWT-RQas1_1000	CQWT-RQas1_k141_1700344	WT	ADEG	1		None		FALSE	FALSE	FALSE	FALSE	FALSE	FALSE	Tier 0: No mobility signal	FALSE	FALSE	FALSE	FALSE	FALSE	FALSE	FALSE	CQWT-RQas1
CQWT-RQas1_1000	CQWT-RQas1_k141_1700833	WT	ADEG	1		None		FALSE	FALSE	FALSE	FALSE	FALSE	FALSE	Tier 0: No mobility signal	FALSE	FALSE	FALSE	FALSE	FALSE	FALSE	FALSE	CQWT-RQas1
CQWT-RQas1_1000	CQWT-RQas1_k141_1819790	WT	RPOB	1		None		FALSE	FALSE	FALSE	FALSE	FALSE	FALSE	Tier 0: No mobility signal	FALSE	FALSE	FALSE	FALSE	FALSE	FALSE	FALSE	CQWT-RQas1
CQWT-RQas1_1000	CQWT-RQas1_k141_1827752	WT	MUXB	1		None		FALSE	FALSE	FALSE	FALSE	FALSE	FALSE	Tier 0: No mobility signal	FALSE	FALSE	FALSE	FALSE	FALSE	FALSE	FALSE	CQWT-RQas1
CQWT-RQas1_1000	CQWT-RQas1_k141_1965981	WT	RSMA	1		None	Conjugation/T4SS	FALSE	TRUE	TRUE	FALSE	FALSE	FALSE	Tier 3: Conjugation-enabled	TRUE	FALSE	FALSE	FALSE	FALSE	FALSE	FALSE	CQWT-RQas1
CQWT-RQas1_1000	CQWT-RQas1_k141_2205367	WT	RSMA	1		None	Conjugation/T4SS;Other mobility	FALSE	TRUE	TRUE	FALSE	FALSE	FALSE	Tier 3: Conjugation-enabled	TRUE	FALSE	FALSE	FALSE	FALSE	FALSE	TRUE	CQWT-RQas1
CQWT-RQas1_1000	CQWT-RQas1_k141_2238711	WT	ERMF	1		None		FALSE	FALSE	FALSE	FALSE	FALSE	FALSE	Tier 0: No mobility signal	FALSE	FALSE	FALSE	FALSE	FALSE	FALSE	FALSE	CQWT-RQas1
CQWT-RQas1_1000	CQWT-RQas1_k141_2387143	WT	RSMA	1		None		FALSE	FALSE	FALSE	FALSE	FALSE	FALSE	Tier 0: No mobility signal	FALSE	FALSE	FALSE	FALSE	FALSE	FALSE	FALSE	CQWT-RQas1
CQWT-RQas1_1000	CQWT-RQas1_k141_2398874	WT	OMPR	1		None	Conjugation/T4SS	FALSE	TRUE	TRUE	FALSE	FALSE	FALSE	Tier 3: Conjugation-enabled	TRUE	FALSE	FALSE	FALSE	FALSE	FALSE	FALSE	CQWT-RQas1
CQWT-RQas1_1000	CQWT-RQas1_k141_2427512	WT	VEB	1		None		FALSE	FALSE	FALSE	FALSE	FALSE	FALSE	Tier 0: No mobility signal	FALSE	FALSE	FALSE	FALSE	FALSE	FALSE	FALSE	CQWT-RQas1
CQWT-RQas1_1000	CQWT-RQas1_k141_2486026	WT	SULII	1	IS91	IS	Replication/Initiation	TRUE	TRUE	FALSE	TRUE	FALSE	FALSE	Tier 2: Mobilizable backbone	FALSE	FALSE	TRUE	FALSE	FALSE	FALSE	FALSE	CQWT-RQas1
CQWT-RQas1_1000	CQWT-RQas1_k141_2489415	WT	SULI	1		None		FALSE	FALSE	FALSE	FALSE	FALSE	FALSE	Tier 0: No mobility signal	FALSE	FALSE	FALSE	FALSE	FALSE	FALSE	FALSE	CQWT-RQas1
CQWT-RQas1_1000	CQWT-RQas1_k141_2532377	WT	MSRE	1		None	Partitioning	FALSE	TRUE	FALSE	TRUE	FALSE	FALSE	Tier 2: Mobilizable backbone	FALSE	FALSE	FALSE	TRUE	FALSE	FALSE	FALSE	CQWT-RQas1
CQWT-RQas1_1000	CQWT-RQas1_k141_2584220	WT	RSMA	1		None		FALSE	FALSE	FALSE	FALSE	FALSE	FALSE	Tier 0: No mobility signal	FALSE	FALSE	FALSE	FALSE	FALSE	FALSE	FALSE	CQWT-RQas1
CQWT-RQas1_1000	CQWT-RQas1_k141_2730856	WT	RSMA	1		None		FALSE	FALSE	FALSE	FALSE	FALSE	FALSE	Tier 0: No mobility signal	FALSE	FALSE	FALSE	FALSE	FALSE	FALSE	FALSE	CQWT-RQas1
CQWT-RQas1_1000	CQWT-RQas1_k141_2763985	WT	EFPA	1		None		FALSE	FALSE	FALSE	FALSE	FALSE	FALSE	Tier 0: No mobility signal	FALSE	FALSE	FALSE	FALSE	FALSE	FALSE	FALSE	CQWT-RQas1
CQWT-RQas1_1000	CQWT-RQas1_k141_2784691	WT	FLOR	1		None	Conjugation/T4SS	FALSE	TRUE	TRUE	FALSE	FALSE	FALSE	Tier 3: Conjugation-enabled	TRUE	FALSE	FALSE	FALSE	FALSE	FALSE	FALSE	CQWT-RQas1
CQWT-RQas1_1000	CQWT-RQas1_k141_2808399	WT	ADEG	1		None		FALSE	FALSE	FALSE	FALSE	FALSE	FALSE	Tier 0: No mobility signal	FALSE	FALSE	FALSE	FALSE	FALSE	FALSE	FALSE	CQWT-RQas1
CQWT-RQas1_1000	CQWT-RQas1_k141_2834861	WT	TETC	1		None		FALSE	FALSE	FALSE	FALSE	FALSE	FALSE	Tier 0: No mobility signal	FALSE	FALSE	FALSE	FALSE	FALSE	FALSE	FALSE	CQWT-RQas1
CQWT-RQas1_1000	CQWT-RQas1_k141_292112	WT	OMPR	1		None	Conjugation/T4SS	FALSE	TRUE	TRUE	FALSE	FALSE	FALSE	Tier 3: Conjugation-enabled	TRUE	FALSE	FALSE	FALSE	FALSE	FALSE	FALSE	CQWT-RQas1
CQWT-RQas1_1000	CQWT-RQas1_k141_423846	WT	FLOR	1		None	Conjugation/T4SS	FALSE	TRUE	TRUE	FALSE	FALSE	FALSE	Tier 3: Conjugation-enabled	TRUE	FALSE	FALSE	FALSE	FALSE	FALSE	FALSE	CQWT-RQas1
CQWT-RQas1_1000	CQWT-RQas1_k141_447680	WT	QACL	1		None	Conjugation/T4SS;Replication/Initiation	FALSE	TRUE	TRUE	TRUE	FALSE	FALSE	Tier 3: Conjugation-enabled	TRUE	FALSE	TRUE	FALSE	FALSE	FALSE	FALSE	CQWT-RQas1
CQWT-RQas1_1000	CQWT-RQas1_k141_451117	WT	ADEG	1		None		FALSE	FALSE	FALSE	FALSE	FALSE	FALSE	Tier 0: No mobility signal	FALSE	FALSE	FALSE	FALSE	FALSE	FALSE	FALSE	CQWT-RQas1
CQWT-RQas1_1000	CQWT-RQas1_k141_464351	WT	MDTB	1		None		FALSE	FALSE	FALSE	FALSE	FALSE	FALSE	Tier 0: No mobility signal	FALSE	FALSE	FALSE	FALSE	FALSE	FALSE	FALSE	CQWT-RQas1
CQWT-RQas1_1000	CQWT-RQas1_k141_597639	WT	MEXK	1		None		FALSE	FALSE	FALSE	FALSE	FALSE	FALSE	Tier 0: No mobility signal	FALSE	FALSE	FALSE	FALSE	FALSE	FALSE	FALSE	CQWT-RQas1
CQWT-RQas1_1000	CQWT-RQas1_k141_637621	WT	RSMA	1		None	Other mobility	FALSE	TRUE	FALSE	FALSE	FALSE	FALSE	Tier 0: No mobility signal	FALSE	FALSE	FALSE	FALSE	FALSE	FALSE	TRUE	CQWT-RQas1
CQWT-RQas1_1000	CQWT-RQas1_k141_77023	WT	LNUF	1		None		FALSE	FALSE	FALSE	FALSE	FALSE	FALSE	Tier 0: No mobility signal	FALSE	FALSE	FALSE	FALSE	FALSE	FALSE	FALSE	CQWT-RQas1
CQWT-RQas1_1000	CQWT-RQas1_k141_814816	WT	QEPA	1		None		FALSE	FALSE	FALSE	FALSE	FALSE	FALSE	Tier 0: No mobility signal	FALSE	FALSE	FALSE	FALSE	FALSE	FALSE	FALSE	CQWT-RQas1
CQWT-RQas1_1000	CQWT-RQas1_k141_819952	WT	OMPR	1		None	Conjugation/T4SS;Replication/Initiation	FALSE	TRUE	TRUE	TRUE	FALSE	FALSE	Tier 3: Conjugation-enabled	TRUE	FALSE	TRUE	FALSE	FALSE	FALSE	FALSE	CQWT-RQas1
CQWT-RQas1_1000	CQWT-RQas1_k141_865409	WT	QACF	1		None		FALSE	FALSE	FALSE	FALSE	FALSE	FALSE	Tier 0: No mobility signal	FALSE	FALSE	FALSE	FALSE	FALSE	FALSE	FALSE	CQWT-RQas1
CQWT-RQas1_1000	CQWT-RQas1_k141_86897	WT	SULI	1	IS6	IS		TRUE	FALSE	FALSE	FALSE	FALSE	FALSE	Tier 1: Transposition-dominated	FALSE	FALSE	FALSE	FALSE	FALSE	FALSE	FALSE	CQWT-RQas1
CQWT-RQas1_1000	CQWT-RQas1_k141_889928	WT	TETX	1	IS1595	IS		TRUE	FALSE	FALSE	FALSE	FALSE	FALSE	Tier 1: Transposition-dominated	FALSE	FALSE	FALSE	FALSE	FALSE	FALSE	FALSE	CQWT-RQas1
CQWT-RQas1_1000	CQWT-RQas1_k141_916477	WT	RSMA	1		None		FALSE	FALSE	FALSE	FALSE	FALSE	FALSE	Tier 0: No mobility signal	FALSE	FALSE	FALSE	FALSE	FALSE	FALSE	FALSE	CQWT-RQas1
CQWT-RQas1_1000	CQWT-RQas1_k141_975941	WT	RSMA	1		None		FALSE	FALSE	FALSE	FALSE	FALSE	FALSE	Tier 0: No mobility signal	FALSE	FALSE	FALSE	FALSE	FALSE	FALSE	FALSE	CQWT-RQas1
CQWT-SCas1_1000	CQWT-SCas1_k141_1000163	WT	SULI	1		None		FALSE	FALSE	FALSE	FALSE	FALSE	FALSE	Tier 0: No mobility signal	FALSE	FALSE	FALSE	FALSE	FALSE	FALSE	FALSE	CQWT-SCas1
CQWT-SCas1_1000	CQWT-SCas1_k141_1000750	WT	VEB	1		None		FALSE	FALSE	FALSE	FALSE	FALSE	FALSE	Tier 0: No mobility signal	FALSE	FALSE	FALSE	FALSE	FALSE	FALSE	FALSE	CQWT-SCas1
CQWT-SCas1_1000	CQWT-SCas1_k141_1019618	WT	TETW	1		None		FALSE	FALSE	FALSE	FALSE	FALSE	FALSE	Tier 0: No mobility signal	FALSE	FALSE	FALSE	FALSE	FALSE	FALSE	FALSE	CQWT-SCas1
CQWT-SCas1_1000	CQWT-SCas1_k141_1019740	WT	RSMA	1		None		FALSE	FALSE	FALSE	FALSE	FALSE	FALSE	Tier 0: No mobility signal	FALSE	FALSE	FALSE	FALSE	FALSE	FALSE	FALSE	CQWT-SCas1
CQWT-SCas1_1000	CQWT-SCas1_k141_1036794	WT	DFRA;OXA	2		None		FALSE	FALSE	FALSE	FALSE	FALSE	FALSE	Tier 0: No mobility signal	FALSE	FALSE	FALSE	FALSE	FALSE	FALSE	FALSE	CQWT-SCas1
CQWT-SCas1_1000	CQWT-SCas1_k141_1075651	WT	TOPR	1		None		FALSE	FALSE	FALSE	FALSE	FALSE	FALSE	Tier 0: No mobility signal	FALSE	FALSE	FALSE	FALSE	FALSE	FALSE	FALSE	CQWT-SCas1
CQWT-SCas1_1000	CQWT-SCas1_k141_1083643	WT	MEXC1	1		None		FALSE	FALSE	FALSE	FALSE	FALSE	FALSE	Tier 0: No mobility signal	FALSE	FALSE	FALSE	FALSE	FALSE	FALSE	FALSE	CQWT-SCas1
CQWT-SCas1_1000	CQWT-SCas1_k141_1084350	WT	VANRO	1		None	Conjugation/T4SS;Other mobility	FALSE	TRUE	TRUE	FALSE	FALSE	FALSE	Tier 3: Conjugation-enabled	TRUE	FALSE	FALSE	FALSE	FALSE	FALSE	TRUE	CQWT-SCas1
CQWT-SCas1_1000	CQWT-SCas1_k141_1113238	WT	RSMA	1		None		FALSE	FALSE	FALSE	FALSE	FALSE	FALSE	Tier 0: No mobility signal	FALSE	FALSE	FALSE	FALSE	FALSE	FALSE	FALSE	CQWT-SCas1
CQWT-SCas1_1000	CQWT-SCas1_k141_112143	WT	MSRD	1		None		FALSE	FALSE	FALSE	FALSE	FALSE	FALSE	Tier 0: No mobility signal	FALSE	FALSE	FALSE	FALSE	FALSE	FALSE	FALSE	CQWT-SCas1
CQWT-SCas1_1000	CQWT-SCas1_k141_112368	WT	ERED;TETX	2	IS1595	IS		TRUE	FALSE	FALSE	FALSE	FALSE	FALSE	Tier 1: Transposition-dominated	FALSE	FALSE	FALSE	FALSE	FALSE	FALSE	FALSE	CQWT-SCas1
CQWT-SCas1_1000	CQWT-SCas1_k141_1156419	WT	OXA	1		None		FALSE	FALSE	FALSE	FALSE	FALSE	FALSE	Tier 0: No mobility signal	FALSE	FALSE	FALSE	FALSE	FALSE	FALSE	FALSE	CQWT-SCas1
CQWT-SCas1_1000	CQWT-SCas1_k141_1168273	WT	PARY	1		None	Conjugation/T4SS	FALSE	TRUE	TRUE	FALSE	FALSE	FALSE	Tier 3: Conjugation-enabled	TRUE	FALSE	FALSE	FALSE	FALSE	FALSE	FALSE	CQWT-SCas1
CQWT-SCas1_1000	CQWT-SCas1_k141_1206529	WT	LNUC	1		None	Partitioning	FALSE	TRUE	FALSE	TRUE	FALSE	FALSE	Tier 2: Mobilizable backbone	FALSE	FALSE	FALSE	TRUE	FALSE	FALSE	FALSE	CQWT-SCas1
CQWT-SCas1_1000	CQWT-SCas1_k141_1206872	WT	ERMG	1		None		FALSE	FALSE	FALSE	FALSE	FALSE	FALSE	Tier 0: No mobility signal	FALSE	FALSE	FALSE	FALSE	FALSE	FALSE	FALSE	CQWT-SCas1
CQWT-SCas1_1000	CQWT-SCas1_k141_1234111	WT	ANT3-DPRIME;LNUF	2		None		FALSE	FALSE	FALSE	FALSE	FALSE	FALSE	Tier 0: No mobility signal	FALSE	FALSE	FALSE	FALSE	FALSE	FALSE	FALSE	CQWT-SCas1
CQWT-SCas1_1000	CQWT-SCas1_k141_1250423	WT	TETQ	1		None	Other mobility	FALSE	TRUE	FALSE	FALSE	FALSE	FALSE	Tier 0: No mobility signal	FALSE	FALSE	FALSE	FALSE	FALSE	FALSE	TRUE	CQWT-SCas1
CQWT-SCas1_1000	CQWT-SCas1_k141_1255073	WT	LSA	1		None	Partitioning	FALSE	TRUE	FALSE	TRUE	FALSE	FALSE	Tier 2: Mobilizable backbone	FALSE	FALSE	FALSE	TRUE	FALSE	FALSE	FALSE	CQWT-SCas1
CQWT-SCas1_1000	CQWT-SCas1_k141_1323832	WT	TET33	1		None	Conjugation/T4SS	FALSE	TRUE	TRUE	FALSE	FALSE	FALSE	Tier 3: Conjugation-enabled	TRUE	FALSE	FALSE	FALSE	FALSE	FALSE	FALSE	CQWT-SCas1
CQWT-SCas1_1000	CQWT-SCas1_k141_1343908	WT	RANB	1		None		FALSE	FALSE	FALSE	FALSE	FALSE	FALSE	Tier 0: No mobility signal	FALSE	FALSE	FALSE	FALSE	FALSE	FALSE	FALSE	CQWT-SCas1
CQWT-SCas1_1000	CQWT-SCas1_k141_1361203	WT	CAT	1		None	Replication/Initiation	FALSE	TRUE	FALSE	TRUE	FALSE	FALSE	Tier 2: Mobilizable backbone	FALSE	FALSE	TRUE	FALSE	FALSE	FALSE	FALSE	CQWT-SCas1
CQWT-SCas1_1000	CQWT-SCas1_k141_1374152	WT	MSRD	1		None	Partitioning	FALSE	TRUE	FALSE	TRUE	FALSE	FALSE	Tier 2: Mobilizable backbone	FALSE	FALSE	FALSE	TRUE	FALSE	FALSE	FALSE	CQWT-SCas1
CQWT-SCas1_1000	CQWT-SCas1_k141_1378498	WT	ERM52	1		None		FALSE	FALSE	FALSE	FALSE	FALSE	FALSE	Tier 0: No mobility signal	FALSE	FALSE	FALSE	FALSE	FALSE	FALSE	FALSE	CQWT-SCas1
CQWT-SCas1_1000	CQWT-SCas1_k141_1395821	WT	OXA	1		None		FALSE	FALSE	FALSE	FALSE	FALSE	FALSE	Tier 0: No mobility signal	FALSE	FALSE	FALSE	FALSE	FALSE	FALSE	FALSE	CQWT-SCas1
CQWT-SCas1_1000	CQWT-SCas1_k141_1440771	WT	ANT2-DPRIME;ANT3-DPRIME;DFRA	3		None		FALSE	FALSE	FALSE	FALSE	FALSE	FALSE	Tier 0: No mobility signal	FALSE	FALSE	FALSE	FALSE	FALSE	FALSE	FALSE	CQWT-SCas1
CQWT-SCas1_1000	CQWT-SCas1_k141_1444466	WT	CAT	1		None		FALSE	FALSE	FALSE	FALSE	FALSE	FALSE	Tier 0: No mobility signal	FALSE	FALSE	FALSE	FALSE	FALSE	FALSE	FALSE	CQWT-SCas1
CQWT-SCas1_1000	CQWT-SCas1_k141_1450747	WT	VEXB	1		None		FALSE	FALSE	FALSE	FALSE	FALSE	FALSE	Tier 0: No mobility signal	FALSE	FALSE	FALSE	FALSE	FALSE	FALSE	FALSE	CQWT-SCas1
CQWT-SCas1_1000	CQWT-SCas1_k141_1478516	WT	MEXD1;TOPR	2		None		FALSE	FALSE	FALSE	FALSE	FALSE	FALSE	Tier 0: No mobility signal	FALSE	FALSE	FALSE	FALSE	FALSE	FALSE	FALSE	CQWT-SCas1
CQWT-SCas1_1000	CQWT-SCas1_k141_1494231	WT	PER	1		None		FALSE	FALSE	FALSE	FALSE	FALSE	FALSE	Tier 0: No mobility signal	FALSE	FALSE	FALSE	FALSE	FALSE	FALSE	FALSE	CQWT-SCas1
CQWT-SCas1_1000	CQWT-SCas1_k141_149489	WT	ANT3-DPRIME;CMLA	2		None		FALSE	FALSE	FALSE	FALSE	FALSE	FALSE	Tier 0: No mobility signal	FALSE	FALSE	FALSE	FALSE	FALSE	FALSE	FALSE	CQWT-SCas1
CQWT-SCas1_1000	CQWT-SCas1_k141_1507020	WT	CFX	1		None		FALSE	FALSE	FALSE	FALSE	FALSE	FALSE	Tier 0: No mobility signal	FALSE	FALSE	FALSE	FALSE	FALSE	FALSE	FALSE	CQWT-SCas1
CQWT-SCas1_1000	CQWT-SCas1_k141_1550296	WT	RCP	1		None		FALSE	FALSE	FALSE	FALSE	FALSE	FALSE	Tier 0: No mobility signal	FALSE	FALSE	FALSE	FALSE	FALSE	FALSE	FALSE	CQWT-SCas1
CQWT-SCas1_1000	CQWT-SCas1_k141_1550619	WT	ADEJ	1		None		FALSE	FALSE	FALSE	FALSE	FALSE	FALSE	Tier 0: No mobility signal	FALSE	FALSE	FALSE	FALSE	FALSE	FALSE	FALSE	CQWT-SCas1
CQWT-SCas1_1000	CQWT-SCas1_k141_1566994	WT	FOSA	1		composite transposon		TRUE	FALSE	FALSE	FALSE	FALSE	FALSE	Tier 1: Transposition-dominated	FALSE	FALSE	FALSE	FALSE	FALSE	FALSE	FALSE	CQWT-SCas1
CQWT-SCas1_1000	CQWT-SCas1_k141_1567912	WT	EREB	1		None		FALSE	FALSE	FALSE	FALSE	FALSE	FALSE	Tier 0: No mobility signal	FALSE	FALSE	FALSE	FALSE	FALSE	FALSE	FALSE	CQWT-SCas1
CQWT-SCas1_1000	CQWT-SCas1_k141_1583841	WT	LSA;LSAE	2		None		FALSE	FALSE	FALSE	FALSE	FALSE	FALSE	Tier 0: No mobility signal	FALSE	FALSE	FALSE	FALSE	FALSE	FALSE	FALSE	CQWT-SCas1
CQWT-SCas1_1000	CQWT-SCas1_k141_1587443	WT	ANT6	1		None		FALSE	FALSE	FALSE	FALSE	FALSE	FALSE	Tier 0: No mobility signal	FALSE	FALSE	FALSE	FALSE	FALSE	FALSE	FALSE	CQWT-SCas1
CQWT-SCas1_1000	CQWT-SCas1_k141_1594275	WT	MEXT	1		None		FALSE	FALSE	FALSE	FALSE	FALSE	FALSE	Tier 0: No mobility signal	FALSE	FALSE	FALSE	FALSE	FALSE	FALSE	FALSE	CQWT-SCas1
CQWT-SCas1_1000	CQWT-SCas1_k141_161956	WT	CATA	1		None	Replication/Initiation	FALSE	TRUE	FALSE	TRUE	FALSE	FALSE	Tier 2: Mobilizable backbone	FALSE	FALSE	TRUE	FALSE	FALSE	FALSE	FALSE	CQWT-SCas1
CQWT-SCas1_1000	CQWT-SCas1_k141_1639144	WT	TETM	1		None	Replication/Initiation	FALSE	TRUE	FALSE	TRUE	FALSE	FALSE	Tier 2: Mobilizable backbone	FALSE	FALSE	TRUE	FALSE	FALSE	FALSE	FALSE	CQWT-SCas1
CQWT-SCas1_1000	CQWT-SCas1_k141_1658286	WT	ERM	1	IS30	IS		TRUE	FALSE	FALSE	FALSE	FALSE	FALSE	Tier 1: Transposition-dominated	FALSE	FALSE	FALSE	FALSE	FALSE	FALSE	FALSE	CQWT-SCas1
CQWT-SCas1_1000	CQWT-SCas1_k141_1665224	WT	APH3-DPRIME;APH6	2	Tn3-family	Tn		TRUE	FALSE	FALSE	FALSE	FALSE	FALSE	Tier 1: Transposition-dominated	FALSE	FALSE	FALSE	FALSE	FALSE	FALSE	FALSE	CQWT-SCas1
CQWT-SCas1_1000	CQWT-SCas1_k141_1677758	WT	TETG	1		None		FALSE	FALSE	FALSE	FALSE	FALSE	FALSE	Tier 0: No mobility signal	FALSE	FALSE	FALSE	FALSE	FALSE	FALSE	FALSE	CQWT-SCas1
CQWT-SCas1_1000	CQWT-SCas1_k141_170408	WT	MEFC;MPHG	2		None		FALSE	FALSE	FALSE	FALSE	FALSE	FALSE	Tier 0: No mobility signal	FALSE	FALSE	FALSE	FALSE	FALSE	FALSE	FALSE	CQWT-SCas1
CQWT-SCas1_1000	CQWT-SCas1_k141_1716218	WT	TETM	1		None		FALSE	FALSE	FALSE	FALSE	FALSE	FALSE	Tier 0: No mobility signal	FALSE	FALSE	FALSE	FALSE	FALSE	FALSE	FALSE	CQWT-SCas1
CQWT-SCas1_1000	CQWT-SCas1_k141_1747961	WT	TETC	1		None	Replication/Initiation	FALSE	TRUE	FALSE	TRUE	FALSE	FALSE	Tier 2: Mobilizable backbone	FALSE	FALSE	TRUE	FALSE	FALSE	FALSE	FALSE	CQWT-SCas1
CQWT-SCas1_1000	CQWT-SCas1_k141_176688	WT	MSRD	1		None		FALSE	FALSE	FALSE	FALSE	FALSE	FALSE	Tier 0: No mobility signal	FALSE	FALSE	FALSE	FALSE	FALSE	FALSE	FALSE	CQWT-SCas1
CQWT-SCas1_1000	CQWT-SCas1_k141_1792037	WT	SULI	1		None		FALSE	FALSE	FALSE	FALSE	FALSE	FALSE	Tier 0: No mobility signal	FALSE	FALSE	FALSE	FALSE	FALSE	FALSE	FALSE	CQWT-SCas1
CQWT-SCas1_1000	CQWT-SCas1_k141_1795046	WT	TETG	1		None		FALSE	FALSE	FALSE	FALSE	FALSE	FALSE	Tier 0: No mobility signal	FALSE	FALSE	FALSE	FALSE	FALSE	FALSE	FALSE	CQWT-SCas1
CQWT-SCas1_1000	CQWT-SCas1_k141_1824074	WT	ERM	1		None		FALSE	FALSE	FALSE	FALSE	FALSE	FALSE	Tier 0: No mobility signal	FALSE	FALSE	FALSE	FALSE	FALSE	FALSE	FALSE	CQWT-SCas1
CQWT-SCas1_1000	CQWT-SCas1_k141_1891192	WT	TETO	1		None		FALSE	FALSE	FALSE	FALSE	FALSE	FALSE	Tier 0: No mobility signal	FALSE	FALSE	FALSE	FALSE	FALSE	FALSE	FALSE	CQWT-SCas1
CQWT-SCas1_1000	CQWT-SCas1_k141_1956410	WT	QNRVC	1		None		FALSE	FALSE	FALSE	FALSE	FALSE	FALSE	Tier 0: No mobility signal	FALSE	FALSE	FALSE	FALSE	FALSE	FALSE	FALSE	CQWT-SCas1
CQWT-SCas1_1000	CQWT-SCas1_k141_1975339	WT	CMX	1		None		FALSE	FALSE	FALSE	FALSE	FALSE	FALSE	Tier 0: No mobility signal	FALSE	FALSE	FALSE	FALSE	FALSE	FALSE	FALSE	CQWT-SCas1
CQWT-SCas1_1000	CQWT-SCas1_k141_2018806	WT	RSMA	1		None		FALSE	FALSE	FALSE	FALSE	FALSE	FALSE	Tier 0: No mobility signal	FALSE	FALSE	FALSE	FALSE	FALSE	FALSE	FALSE	CQWT-SCas1
CQWT-SCas1_1000	CQWT-SCas1_k141_2019875	WT	ICR	1		None		FALSE	FALSE	FALSE	FALSE	FALSE	FALSE	Tier 0: No mobility signal	FALSE	FALSE	FALSE	FALSE	FALSE	FALSE	FALSE	CQWT-SCas1
CQWT-SCas1_1000	CQWT-SCas1_k141_2039118	WT	TETG	1		None	Conjugation/T4SS	FALSE	TRUE	TRUE	FALSE	FALSE	FALSE	Tier 3: Conjugation-enabled	TRUE	FALSE	FALSE	FALSE	FALSE	FALSE	FALSE	CQWT-SCas1
CQWT-SCas1_1000	CQWT-SCas1_k141_2049698	WT	OXA	1		None		FALSE	FALSE	FALSE	FALSE	FALSE	FALSE	Tier 0: No mobility signal	FALSE	FALSE	FALSE	FALSE	FALSE	FALSE	FALSE	CQWT-SCas1
CQWT-SCas1_1000	CQWT-SCas1_k141_2075230	WT	OXA	1	IS1	IS		TRUE	FALSE	FALSE	FALSE	FALSE	FALSE	Tier 1: Transposition-dominated	FALSE	FALSE	FALSE	FALSE	FALSE	FALSE	FALSE	CQWT-SCas1
CQWT-SCas1_1000	CQWT-SCas1_k141_207649	WT	MEFA	1		None		FALSE	FALSE	FALSE	FALSE	FALSE	FALSE	Tier 0: No mobility signal	FALSE	FALSE	FALSE	FALSE	FALSE	FALSE	FALSE	CQWT-SCas1
CQWT-SCas1_1000	CQWT-SCas1_k141_21596	WT	LNUC	1		None		FALSE	FALSE	FALSE	FALSE	FALSE	FALSE	Tier 0: No mobility signal	FALSE	FALSE	FALSE	FALSE	FALSE	FALSE	FALSE	CQWT-SCas1
CQWT-SCas1_1000	CQWT-SCas1_k141_264945	WT	MPHA	1	IS6	IS		TRUE	FALSE	FALSE	FALSE	FALSE	FALSE	Tier 1: Transposition-dominated	FALSE	FALSE	FALSE	FALSE	FALSE	FALSE	FALSE	CQWT-SCas1
CQWT-SCas1_1000	CQWT-SCas1_k141_270014	WT	MUXB	1		None		FALSE	FALSE	FALSE	FALSE	FALSE	FALSE	Tier 0: No mobility signal	FALSE	FALSE	FALSE	FALSE	FALSE	FALSE	FALSE	CQWT-SCas1
CQWT-SCas1_1000	CQWT-SCas1_k141_274912	WT	CFX	1	IS1380	IS		TRUE	FALSE	FALSE	FALSE	FALSE	FALSE	Tier 1: Transposition-dominated	FALSE	FALSE	FALSE	FALSE	FALSE	FALSE	FALSE	CQWT-SCas1
CQWT-SCas1_1000	CQWT-SCas1_k141_275277	WT	ANT6;APH2-DPRIME;SAT	3	Tn3-family	Tn		TRUE	FALSE	FALSE	FALSE	FALSE	FALSE	Tier 1: Transposition-dominated	FALSE	FALSE	FALSE	FALSE	FALSE	FALSE	FALSE	CQWT-SCas1
CQWT-SCas1_1000	CQWT-SCas1_k141_279975	WT	ANT3-DPRIME	1		None		FALSE	FALSE	FALSE	FALSE	FALSE	FALSE	Tier 0: No mobility signal	FALSE	FALSE	FALSE	FALSE	FALSE	FALSE	FALSE	CQWT-SCas1
CQWT-SCas1_1000	CQWT-SCas1_k141_29027	WT	MEFA	1		None		FALSE	FALSE	FALSE	FALSE	FALSE	FALSE	Tier 0: No mobility signal	FALSE	FALSE	FALSE	FALSE	FALSE	FALSE	FALSE	CQWT-SCas1
CQWT-SCas1_1000	CQWT-SCas1_k141_300786	WT	RSMA	1		None		FALSE	FALSE	FALSE	FALSE	FALSE	FALSE	Tier 0: No mobility signal	FALSE	FALSE	FALSE	FALSE	FALSE	FALSE	FALSE	CQWT-SCas1
CQWT-SCas1_1000	CQWT-SCas1_k141_302804	WT	EREA;GES	2		None		FALSE	FALSE	FALSE	FALSE	FALSE	FALSE	Tier 0: No mobility signal	FALSE	FALSE	FALSE	FALSE	FALSE	FALSE	FALSE	CQWT-SCas1
CQWT-SCas1_1000	CQWT-SCas1_k141_306389	WT	AAC6-PRIME	1		None		FALSE	FALSE	FALSE	FALSE	FALSE	FALSE	Tier 0: No mobility signal	FALSE	FALSE	FALSE	FALSE	FALSE	FALSE	FALSE	CQWT-SCas1
CQWT-SCas1_1000	CQWT-SCas1_k141_335730	WT	TET36	1		None		FALSE	FALSE	FALSE	FALSE	FALSE	FALSE	Tier 0: No mobility signal	FALSE	FALSE	FALSE	FALSE	FALSE	FALSE	FALSE	CQWT-SCas1
CQWT-SCas1_1000	CQWT-SCas1_k141_348889	WT	RSMA	1		None		FALSE	FALSE	FALSE	FALSE	FALSE	FALSE	Tier 0: No mobility signal	FALSE	FALSE	FALSE	FALSE	FALSE	FALSE	FALSE	CQWT-SCas1
CQWT-SCas1_1000	CQWT-SCas1_k141_358845	WT	ANT3-DPRIME;EREA	2		None		FALSE	FALSE	FALSE	FALSE	FALSE	FALSE	Tier 0: No mobility signal	FALSE	FALSE	FALSE	FALSE	FALSE	FALSE	FALSE	CQWT-SCas1
CQWT-SCas1_1000	CQWT-SCas1_k141_384771	WT	QNRVC	1		None		FALSE	FALSE	FALSE	FALSE	FALSE	FALSE	Tier 0: No mobility signal	FALSE	FALSE	FALSE	FALSE	FALSE	FALSE	FALSE	CQWT-SCas1
CQWT-SCas1_1000	CQWT-SCas1_k141_385874	WT	RSMA	1		None		FALSE	FALSE	FALSE	FALSE	FALSE	FALSE	Tier 0: No mobility signal	FALSE	FALSE	FALSE	FALSE	FALSE	FALSE	FALSE	CQWT-SCas1
CQWT-SCas1_1000	CQWT-SCas1_k141_390485	WT	VANRO	1		None	Conjugation/T4SS	FALSE	TRUE	TRUE	FALSE	FALSE	FALSE	Tier 3: Conjugation-enabled	TRUE	FALSE	FALSE	FALSE	FALSE	FALSE	FALSE	CQWT-SCas1
CQWT-SCas1_1000	CQWT-SCas1_k141_392518	WT	RSMA	1		None	Replication/Initiation	FALSE	TRUE	FALSE	TRUE	FALSE	FALSE	Tier 2: Mobilizable backbone	FALSE	FALSE	TRUE	FALSE	FALSE	FALSE	FALSE	CQWT-SCas1
CQWT-SCas1_1000	CQWT-SCas1_k141_414280	WT	TETA	1		None	Conjugation/T4SS	FALSE	TRUE	TRUE	FALSE	FALSE	FALSE	Tier 3: Conjugation-enabled	TRUE	FALSE	FALSE	FALSE	FALSE	FALSE	FALSE	CQWT-SCas1
CQWT-SCas1_1000	CQWT-SCas1_k141_441100	WT	TET32	1		None		FALSE	FALSE	FALSE	FALSE	FALSE	FALSE	Tier 0: No mobility signal	FALSE	FALSE	FALSE	FALSE	FALSE	FALSE	FALSE	CQWT-SCas1
CQWT-SCas1_1000	CQWT-SCas1_k141_445807	WT	QNRS	1		None	Replication/Initiation	FALSE	TRUE	FALSE	TRUE	FALSE	FALSE	Tier 2: Mobilizable backbone	FALSE	FALSE	TRUE	FALSE	FALSE	FALSE	FALSE	CQWT-SCas1
CQWT-SCas1_1000	CQWT-SCas1_k141_457033	WT	ANT3-DPRIME	1		None		FALSE	FALSE	FALSE	FALSE	FALSE	FALSE	Tier 0: No mobility signal	FALSE	FALSE	FALSE	FALSE	FALSE	FALSE	FALSE	CQWT-SCas1
CQWT-SCas1_1000	CQWT-SCas1_k141_459171	WT	ANT3-DPRIME	1		None		FALSE	FALSE	FALSE	FALSE	FALSE	FALSE	Tier 0: No mobility signal	FALSE	FALSE	FALSE	FALSE	FALSE	FALSE	FALSE	CQWT-SCas1
CQWT-SCas1_1000	CQWT-SCas1_k141_470212	WT	FLOR	1		None	Conjugation/T4SS	FALSE	TRUE	TRUE	FALSE	FALSE	FALSE	Tier 3: Conjugation-enabled	TRUE	FALSE	FALSE	FALSE	FALSE	FALSE	FALSE	CQWT-SCas1
CQWT-SCas1_1000	CQWT-SCas1_k141_480077	WT	MYRA;TETZ	2		None		FALSE	FALSE	FALSE	FALSE	FALSE	FALSE	Tier 0: No mobility signal	FALSE	FALSE	FALSE	FALSE	FALSE	FALSE	FALSE	CQWT-SCas1
CQWT-SCas1_1000	CQWT-SCas1_k141_482553	WT	MEXC1	1		None		FALSE	FALSE	FALSE	FALSE	FALSE	FALSE	Tier 0: No mobility signal	FALSE	FALSE	FALSE	FALSE	FALSE	FALSE	FALSE	CQWT-SCas1
CQWT-SCas1_1000	CQWT-SCas1_k141_500635	WT	RSMA	1		None		FALSE	FALSE	FALSE	FALSE	FALSE	FALSE	Tier 0: No mobility signal	FALSE	FALSE	FALSE	FALSE	FALSE	FALSE	FALSE	CQWT-SCas1
CQWT-SCas1_1000	CQWT-SCas1_k141_5354	WT	ERMA	1		None		FALSE	FALSE	FALSE	FALSE	FALSE	FALSE	Tier 0: No mobility signal	FALSE	FALSE	FALSE	FALSE	FALSE	FALSE	FALSE	CQWT-SCas1
CQWT-SCas1_1000	CQWT-SCas1_k141_537730	WT	ERMF;OXA	2		None	Conjugation/T4SS	FALSE	TRUE	TRUE	FALSE	FALSE	FALSE	Tier 3: Conjugation-enabled	TRUE	FALSE	FALSE	FALSE	FALSE	FALSE	FALSE	CQWT-SCas1
CQWT-SCas1_1000	CQWT-SCas1_k141_542186	WT	EREA	1		None		FALSE	FALSE	FALSE	FALSE	FALSE	FALSE	Tier 0: No mobility signal	FALSE	FALSE	FALSE	FALSE	FALSE	FALSE	FALSE	CQWT-SCas1
CQWT-SCas1_1000	CQWT-SCas1_k141_581088	WT	LNUC;VATB	2		None		FALSE	FALSE	FALSE	FALSE	FALSE	FALSE	Tier 0: No mobility signal	FALSE	FALSE	FALSE	FALSE	FALSE	FALSE	FALSE	CQWT-SCas1
CQWT-SCas1_1000	CQWT-SCas1_k141_588528	WT	BLAA	1		None		FALSE	FALSE	FALSE	FALSE	FALSE	FALSE	Tier 0: No mobility signal	FALSE	FALSE	FALSE	FALSE	FALSE	FALSE	FALSE	CQWT-SCas1
CQWT-SCas1_1000	CQWT-SCas1_k141_5962	WT	ADEI	1		None		FALSE	FALSE	FALSE	FALSE	FALSE	FALSE	Tier 0: No mobility signal	FALSE	FALSE	FALSE	FALSE	FALSE	FALSE	FALSE	CQWT-SCas1
CQWT-SCas1_1000	CQWT-SCas1_k141_598275	WT	MEFB	1		None		FALSE	FALSE	FALSE	FALSE	FALSE	FALSE	Tier 0: No mobility signal	FALSE	FALSE	FALSE	FALSE	FALSE	FALSE	FALSE	CQWT-SCas1
CQWT-SCas1_1000	CQWT-SCas1_k141_616258	WT	TETS	1		None		FALSE	FALSE	FALSE	FALSE	FALSE	FALSE	Tier 0: No mobility signal	FALSE	FALSE	FALSE	FALSE	FALSE	FALSE	FALSE	CQWT-SCas1
CQWT-SCas1_1000	CQWT-SCas1_k141_637183	WT	SULII	1	IS91	IS	Replication/Initiation	TRUE	TRUE	FALSE	TRUE	FALSE	FALSE	Tier 2: Mobilizable backbone	FALSE	FALSE	TRUE	FALSE	FALSE	FALSE	FALSE	CQWT-SCas1
CQWT-SCas1_1000	CQWT-SCas1_k141_646911	WT	MEFA	1		None		FALSE	FALSE	FALSE	FALSE	FALSE	FALSE	Tier 0: No mobility signal	FALSE	FALSE	FALSE	FALSE	FALSE	FALSE	FALSE	CQWT-SCas1
CQWT-SCas1_1000	CQWT-SCas1_k141_656539	WT	MEFA	1		None		FALSE	FALSE	FALSE	FALSE	FALSE	FALSE	Tier 0: No mobility signal	FALSE	FALSE	FALSE	FALSE	FALSE	FALSE	FALSE	CQWT-SCas1
CQWT-SCas1_1000	CQWT-SCas1_k141_662930	WT	MCA	1		None	Conjugation/T4SS	FALSE	TRUE	TRUE	FALSE	FALSE	FALSE	Tier 3: Conjugation-enabled	TRUE	FALSE	FALSE	FALSE	FALSE	FALSE	FALSE	CQWT-SCas1
CQWT-SCas1_1000	CQWT-SCas1_k141_6701	WT	MEXK	1		None		FALSE	FALSE	FALSE	FALSE	FALSE	FALSE	Tier 0: No mobility signal	FALSE	FALSE	FALSE	FALSE	FALSE	FALSE	FALSE	CQWT-SCas1
CQWT-SCas1_1000	CQWT-SCas1_k141_696300	WT	FLOR	1		None	Conjugation/T4SS	FALSE	TRUE	TRUE	FALSE	FALSE	FALSE	Tier 3: Conjugation-enabled	TRUE	FALSE	FALSE	FALSE	FALSE	FALSE	FALSE	CQWT-SCas1
CQWT-SCas1_1000	CQWT-SCas1_k141_740354	WT	ARR;CAT	2		None		FALSE	FALSE	FALSE	FALSE	FALSE	FALSE	Tier 0: No mobility signal	FALSE	FALSE	FALSE	FALSE	FALSE	FALSE	FALSE	CQWT-SCas1
CQWT-SCas1_1000	CQWT-SCas1_k141_806930	WT	ERM51	1		None	Conjugation/T4SS;Other mobility	FALSE	TRUE	TRUE	FALSE	FALSE	FALSE	Tier 3: Conjugation-enabled	TRUE	FALSE	FALSE	FALSE	FALSE	FALSE	TRUE	CQWT-SCas1
CQWT-SCas1_1000	CQWT-SCas1_k141_84569	WT	TEM	1		None		FALSE	FALSE	FALSE	FALSE	FALSE	FALSE	Tier 0: No mobility signal	FALSE	FALSE	FALSE	FALSE	FALSE	FALSE	FALSE	CQWT-SCas1
CQWT-SCas1_1000	CQWT-SCas1_k141_856327	WT	MPHE;MSRE;TET39	3		None	Partitioning;Replication/Initiation	FALSE	TRUE	FALSE	TRUE	FALSE	FALSE	Tier 2: Mobilizable backbone	FALSE	FALSE	TRUE	TRUE	FALSE	FALSE	FALSE	CQWT-SCas1
CQWT-SCas1_1000	CQWT-SCas1_k141_867986	WT	ANT3-DPRIME	1		None		FALSE	FALSE	FALSE	FALSE	FALSE	FALSE	Tier 0: No mobility signal	FALSE	FALSE	FALSE	FALSE	FALSE	FALSE	FALSE	CQWT-SCas1
CQWT-SCas1_1000	CQWT-SCas1_k141_88388	WT	APH6	1		None	Replication/Initiation	FALSE	TRUE	FALSE	TRUE	FALSE	FALSE	Tier 2: Mobilizable backbone	FALSE	FALSE	TRUE	FALSE	FALSE	FALSE	FALSE	CQWT-SCas1
CQWT-SCas1_1000	CQWT-SCas1_k141_90017	WT	AAC6-PRIME;ERMB	2	IS256	IS	Replication/Initiation	TRUE	TRUE	FALSE	TRUE	FALSE	FALSE	Tier 2: Mobilizable backbone	FALSE	FALSE	TRUE	FALSE	FALSE	FALSE	FALSE	CQWT-SCas1
CQWT-SCas1_1000	CQWT-SCas1_k141_925182	WT	MDTB	1		None		FALSE	FALSE	FALSE	FALSE	FALSE	FALSE	Tier 0: No mobility signal	FALSE	FALSE	FALSE	FALSE	FALSE	FALSE	FALSE	CQWT-SCas1
CQWT-SCas1_1000	CQWT-SCas1_k141_926350	WT	MSRE	1	IS1	IS		TRUE	FALSE	FALSE	FALSE	FALSE	FALSE	Tier 1: Transposition-dominated	FALSE	FALSE	FALSE	FALSE	FALSE	FALSE	FALSE	CQWT-SCas1
CQWT-SCas1_1000	CQWT-SCas1_k141_943346	WT	ADEJ;ADEK	2		None		FALSE	FALSE	FALSE	FALSE	FALSE	FALSE	Tier 0: No mobility signal	FALSE	FALSE	FALSE	FALSE	FALSE	FALSE	FALSE	CQWT-SCas1
CQWT-SCas1_1000	CQWT-SCas1_k141_969371	WT	ANT3-DPRIME;LNUF	2		None		FALSE	FALSE	FALSE	FALSE	FALSE	FALSE	Tier 0: No mobility signal	FALSE	FALSE	FALSE	FALSE	FALSE	FALSE	FALSE	CQWT-SCas1
CQWT-SCas1_1000	CQWT-SCas1_k141_97737	WT	MCA	1		None		FALSE	FALSE	FALSE	FALSE	FALSE	FALSE	Tier 0: No mobility signal	FALSE	FALSE	FALSE	FALSE	FALSE	FALSE	FALSE	CQWT-SCas1
CQWT-SCas1_1000	CQWT-SCas1_k141_988856	WT	ADEJ	1		None		FALSE	FALSE	FALSE	FALSE	FALSE	FALSE	Tier 0: No mobility signal	FALSE	FALSE	FALSE	FALSE	FALSE	FALSE	FALSE	CQWT-SCas1
CQWT-STas1_1000	CQWT-STas1_k141_1078770	WT	OMPR	1		None	Conjugation/T4SS	FALSE	TRUE	TRUE	FALSE	FALSE	FALSE	Tier 3: Conjugation-enabled	TRUE	FALSE	FALSE	FALSE	FALSE	FALSE	FALSE	CQWT-STas1
CQWT-STas1_1000	CQWT-STas1_k141_1080888	WT	SULI	1		None		FALSE	FALSE	FALSE	FALSE	FALSE	FALSE	Tier 0: No mobility signal	FALSE	FALSE	FALSE	FALSE	FALSE	FALSE	FALSE	CQWT-STas1
CQWT-STas1_1000	CQWT-STas1_k141_1100710	WT	AAC6-PRIME;CAT;OXA	3		None		FALSE	FALSE	FALSE	FALSE	FALSE	FALSE	Tier 0: No mobility signal	FALSE	FALSE	FALSE	FALSE	FALSE	FALSE	FALSE	CQWT-STas1
CQWT-STas1_1000	CQWT-STas1_k141_1110915	WT	RSMA	1		None		FALSE	FALSE	FALSE	FALSE	FALSE	FALSE	Tier 0: No mobility signal	FALSE	FALSE	FALSE	FALSE	FALSE	FALSE	FALSE	CQWT-STas1
CQWT-STas1_1000	CQWT-STas1_k141_1142048	WT	APH3-DPRIME;TETA	2	Tn3-family	Tn		TRUE	FALSE	FALSE	FALSE	FALSE	FALSE	Tier 1: Transposition-dominated	FALSE	FALSE	FALSE	FALSE	FALSE	FALSE	FALSE	CQWT-STas1
CQWT-STas1_1000	CQWT-STas1_k141_1142331	WT	ANT2-DPRIME;VEB	2		None		FALSE	FALSE	FALSE	FALSE	FALSE	FALSE	Tier 0: No mobility signal	FALSE	FALSE	FALSE	FALSE	FALSE	FALSE	FALSE	CQWT-STas1
CQWT-STas1_1000	CQWT-STas1_k141_1168556	WT	MEXK	1		None		FALSE	FALSE	FALSE	FALSE	FALSE	FALSE	Tier 0: No mobility signal	FALSE	FALSE	FALSE	FALSE	FALSE	FALSE	FALSE	CQWT-STas1
CQWT-STas1_1000	CQWT-STas1_k141_1183503	WT	ERMF	1		None		FALSE	FALSE	FALSE	FALSE	FALSE	FALSE	Tier 0: No mobility signal	FALSE	FALSE	FALSE	FALSE	FALSE	FALSE	FALSE	CQWT-STas1
CQWT-STas1_1000	CQWT-STas1_k141_123683	WT	APH4	1	IS6	IS		TRUE	FALSE	FALSE	FALSE	FALSE	FALSE	Tier 1: Transposition-dominated	FALSE	FALSE	FALSE	FALSE	FALSE	FALSE	FALSE	CQWT-STas1
CQWT-STas1_1000	CQWT-STas1_k141_1296447	WT	FLOR;TETG	2		None	Conjugation/T4SS	FALSE	TRUE	TRUE	FALSE	FALSE	FALSE	Tier 3: Conjugation-enabled	TRUE	FALSE	FALSE	FALSE	FALSE	FALSE	FALSE	CQWT-STas1
CQWT-STas1_1000	CQWT-STas1_k141_1356891	WT	MDTB	1		None		FALSE	FALSE	FALSE	FALSE	FALSE	FALSE	Tier 0: No mobility signal	FALSE	FALSE	FALSE	FALSE	FALSE	FALSE	FALSE	CQWT-STas1
CQWT-STas1_1000	CQWT-STas1_k141_136304	WT	AXY	1		None		FALSE	FALSE	FALSE	FALSE	FALSE	FALSE	Tier 0: No mobility signal	FALSE	FALSE	FALSE	FALSE	FALSE	FALSE	FALSE	CQWT-STas1
CQWT-STas1_1000	CQWT-STas1_k141_1426218	WT	RSMA	1		None	Other mobility	FALSE	TRUE	FALSE	FALSE	FALSE	FALSE	Tier 0: No mobility signal	FALSE	FALSE	FALSE	FALSE	FALSE	FALSE	TRUE	CQWT-STas1
CQWT-STas1_1000	CQWT-STas1_k141_1475637	WT	AAC6-PRIME	1		None		FALSE	FALSE	FALSE	FALSE	FALSE	FALSE	Tier 0: No mobility signal	FALSE	FALSE	FALSE	FALSE	FALSE	FALSE	FALSE	CQWT-STas1
CQWT-STas1_1000	CQWT-STas1_k141_1515722	WT	ESTD	1		None		FALSE	FALSE	FALSE	FALSE	FALSE	FALSE	Tier 0: No mobility signal	FALSE	FALSE	FALSE	FALSE	FALSE	FALSE	FALSE	CQWT-STas1
CQWT-STas1_1000	CQWT-STas1_k141_1622966	WT	MEXK	1		None		FALSE	FALSE	FALSE	FALSE	FALSE	FALSE	Tier 0: No mobility signal	FALSE	FALSE	FALSE	FALSE	FALSE	FALSE	FALSE	CQWT-STas1
CQWT-STas1_1000	CQWT-STas1_k141_1660177	WT	RSMA	1		None		FALSE	FALSE	FALSE	FALSE	FALSE	FALSE	Tier 0: No mobility signal	FALSE	FALSE	FALSE	FALSE	FALSE	FALSE	FALSE	CQWT-STas1
CQWT-STas1_1000	CQWT-STas1_k141_168680	WT	SULII	1	IS91	IS		TRUE	FALSE	FALSE	FALSE	FALSE	FALSE	Tier 1: Transposition-dominated	FALSE	FALSE	FALSE	FALSE	FALSE	FALSE	FALSE	CQWT-STas1
CQWT-STas1_1000	CQWT-STas1_k141_1745261	WT	ANT3-DPRIME	1		None		FALSE	FALSE	FALSE	FALSE	FALSE	FALSE	Tier 0: No mobility signal	FALSE	FALSE	FALSE	FALSE	FALSE	FALSE	FALSE	CQWT-STas1
CQWT-STas1_1000	CQWT-STas1_k141_1864467	WT	OMPR	1		None	Conjugation/T4SS;Other mobility	FALSE	TRUE	TRUE	FALSE	FALSE	FALSE	Tier 3: Conjugation-enabled	TRUE	FALSE	FALSE	FALSE	FALSE	FALSE	TRUE	CQWT-STas1
CQWT-STas1_1000	CQWT-STas1_k141_1911268	WT	TET33	1		None		FALSE	FALSE	FALSE	FALSE	FALSE	FALSE	Tier 0: No mobility signal	FALSE	FALSE	FALSE	FALSE	FALSE	FALSE	FALSE	CQWT-STas1
CQWT-STas1_1000	CQWT-STas1_k141_1924025	WT	SULI	1		None		FALSE	FALSE	FALSE	FALSE	FALSE	FALSE	Tier 0: No mobility signal	FALSE	FALSE	FALSE	FALSE	FALSE	FALSE	FALSE	CQWT-STas1
CQWT-STas1_1000	CQWT-STas1_k141_1930666	WT	MEXD1;TOPR	2		None		FALSE	FALSE	FALSE	FALSE	FALSE	FALSE	Tier 0: No mobility signal	FALSE	FALSE	FALSE	FALSE	FALSE	FALSE	FALSE	CQWT-STas1
CQWT-STas1_1000	CQWT-STas1_k141_1982076	WT	MPHE;MSRE;TETC	3	IS6	IS	Partitioning;Replication/Initiation	TRUE	TRUE	FALSE	TRUE	FALSE	FALSE	Tier 2: Mobilizable backbone	FALSE	FALSE	TRUE	TRUE	FALSE	FALSE	FALSE	CQWT-STas1
CQWT-STas1_1000	CQWT-STas1_k141_205283	WT	TETX	1		None		FALSE	FALSE	FALSE	FALSE	FALSE	FALSE	Tier 0: No mobility signal	FALSE	FALSE	FALSE	FALSE	FALSE	FALSE	FALSE	CQWT-STas1
CQWT-STas1_1000	CQWT-STas1_k141_2168340	WT	MUXB	1		None		FALSE	FALSE	FALSE	FALSE	FALSE	FALSE	Tier 0: No mobility signal	FALSE	FALSE	FALSE	FALSE	FALSE	FALSE	FALSE	CQWT-STas1
CQWT-STas1_1000	CQWT-STas1_k141_25922	WT	MTRAD	1		None	Conjugation/T4SS	FALSE	TRUE	TRUE	FALSE	FALSE	FALSE	Tier 3: Conjugation-enabled	TRUE	FALSE	FALSE	FALSE	FALSE	FALSE	FALSE	CQWT-STas1
CQWT-STas1_1000	CQWT-STas1_k141_312128	WT	FLOR	1		None	Conjugation/T4SS	FALSE	TRUE	TRUE	FALSE	FALSE	FALSE	Tier 3: Conjugation-enabled	TRUE	FALSE	FALSE	FALSE	FALSE	FALSE	FALSE	CQWT-STas1
CQWT-STas1_1000	CQWT-STas1_k141_327703	WT	FLOR	1		None		FALSE	FALSE	FALSE	FALSE	FALSE	FALSE	Tier 0: No mobility signal	FALSE	FALSE	FALSE	FALSE	FALSE	FALSE	FALSE	CQWT-STas1
CQWT-STas1_1000	CQWT-STas1_k141_335125	WT	ANT6	1		None		FALSE	FALSE	FALSE	FALSE	FALSE	FALSE	Tier 0: No mobility signal	FALSE	FALSE	FALSE	FALSE	FALSE	FALSE	FALSE	CQWT-STas1
CQWT-STas1_1000	CQWT-STas1_k141_378654	WT	ANT3-DPRIME	1		None		FALSE	FALSE	FALSE	FALSE	FALSE	FALSE	Tier 0: No mobility signal	FALSE	FALSE	FALSE	FALSE	FALSE	FALSE	FALSE	CQWT-STas1
CQWT-STas1_1000	CQWT-STas1_k141_398975	WT	EREA	1		None		FALSE	FALSE	FALSE	FALSE	FALSE	FALSE	Tier 0: No mobility signal	FALSE	FALSE	FALSE	FALSE	FALSE	FALSE	FALSE	CQWT-STas1
CQWT-STas1_1000	CQWT-STas1_k141_513958	WT	SULI	1		None		FALSE	FALSE	FALSE	FALSE	FALSE	FALSE	Tier 0: No mobility signal	FALSE	FALSE	FALSE	FALSE	FALSE	FALSE	FALSE	CQWT-STas1
CQWT-STas1_1000	CQWT-STas1_k141_545785	WT	FLOR	1		None	Conjugation/T4SS	FALSE	TRUE	TRUE	FALSE	FALSE	FALSE	Tier 3: Conjugation-enabled	TRUE	FALSE	FALSE	FALSE	FALSE	FALSE	FALSE	CQWT-STas1
CQWT-STas1_1000	CQWT-STas1_k141_57092	WT	RSMA	1		None		FALSE	FALSE	FALSE	FALSE	FALSE	FALSE	Tier 0: No mobility signal	FALSE	FALSE	FALSE	FALSE	FALSE	FALSE	FALSE	CQWT-STas1
CQWT-STas1_1000	CQWT-STas1_k141_614259	WT	AAC6-PRIME;APH3-PRIME	2		None		FALSE	FALSE	FALSE	FALSE	FALSE	FALSE	Tier 0: No mobility signal	FALSE	FALSE	FALSE	FALSE	FALSE	FALSE	FALSE	CQWT-STas1
CQWT-STas1_1000	CQWT-STas1_k141_675858	WT	ANT3-DPRIME;QACEDELTA1;SULI	3		None		FALSE	FALSE	FALSE	FALSE	FALSE	FALSE	Tier 0: No mobility signal	FALSE	FALSE	FALSE	FALSE	FALSE	FALSE	FALSE	CQWT-STas1
CQWT-STas1_1000	CQWT-STas1_k141_753799	WT	ARR	1		None		FALSE	FALSE	FALSE	FALSE	FALSE	FALSE	Tier 0: No mobility signal	FALSE	FALSE	FALSE	FALSE	FALSE	FALSE	FALSE	CQWT-STas1
CQWT-STas1_1000	CQWT-STas1_k141_768476	WT	RSMA	1		None		FALSE	FALSE	FALSE	FALSE	FALSE	FALSE	Tier 0: No mobility signal	FALSE	FALSE	FALSE	FALSE	FALSE	FALSE	FALSE	CQWT-STas1
CQWT-STas1_1000	CQWT-STas1_k141_869697	WT	TETG	1		None	Conjugation/T4SS	FALSE	TRUE	TRUE	FALSE	FALSE	FALSE	Tier 3: Conjugation-enabled	TRUE	FALSE	FALSE	FALSE	FALSE	FALSE	FALSE	CQWT-STas1
CQWT-STas1_1000	CQWT-STas1_k141_897933	WT	MPHA	1		None		FALSE	FALSE	FALSE	FALSE	FALSE	FALSE	Tier 0: No mobility signal	FALSE	FALSE	FALSE	FALSE	FALSE	FALSE	FALSE	CQWT-STas1
CQWT-STas1_1000	CQWT-STas1_k141_90393	WT	APH6	1		None		FALSE	FALSE	FALSE	FALSE	FALSE	FALSE	Tier 0: No mobility signal	FALSE	FALSE	FALSE	FALSE	FALSE	FALSE	FALSE	CQWT-STas1
CQWT-STas1_1000	CQWT-STas1_k141_960445	WT	RSMA	1		None		FALSE	FALSE	FALSE	FALSE	FALSE	FALSE	Tier 0: No mobility signal	FALSE	FALSE	FALSE	FALSE	FALSE	FALSE	FALSE	CQWT-STas1
CQWT-SXas1_1000	CQWT-SXas1_k141_1112095	WT	FLOR;TETG	2		None	Conjugation/T4SS	FALSE	TRUE	TRUE	FALSE	FALSE	FALSE	Tier 3: Conjugation-enabled	TRUE	FALSE	FALSE	FALSE	FALSE	FALSE	FALSE	CQWT-SXas1
CQWT-SXas1_1000	CQWT-SXas1_k141_1115877	WT	AAC6-PRIME;EREA	2		None		FALSE	FALSE	FALSE	FALSE	FALSE	FALSE	Tier 0: No mobility signal	FALSE	FALSE	FALSE	FALSE	FALSE	FALSE	FALSE	CQWT-SXas1
CQWT-SXas1_1000	CQWT-SXas1_k141_1187307	WT	SULII	1	IS91	IS		TRUE	FALSE	FALSE	FALSE	FALSE	FALSE	Tier 1: Transposition-dominated	FALSE	FALSE	FALSE	FALSE	FALSE	FALSE	FALSE	CQWT-SXas1
CQWT-SXas1_1000	CQWT-SXas1_k141_1307457	WT	CEOB	1		None		FALSE	FALSE	FALSE	FALSE	FALSE	FALSE	Tier 0: No mobility signal	FALSE	FALSE	FALSE	FALSE	FALSE	FALSE	FALSE	CQWT-SXas1
CQWT-SXas1_1000	CQWT-SXas1_k141_1411737	WT	ERED	1		None		FALSE	FALSE	FALSE	FALSE	FALSE	FALSE	Tier 0: No mobility signal	FALSE	FALSE	FALSE	FALSE	FALSE	FALSE	FALSE	CQWT-SXas1
CQWT-SXas1_1000	CQWT-SXas1_k141_1417372	WT	RSMA	1		None		FALSE	FALSE	FALSE	FALSE	FALSE	FALSE	Tier 0: No mobility signal	FALSE	FALSE	FALSE	FALSE	FALSE	FALSE	FALSE	CQWT-SXas1
CQWT-SXas1_1000	CQWT-SXas1_k141_1438032	WT	SULI	1	IS6	IS		TRUE	FALSE	FALSE	FALSE	FALSE	FALSE	Tier 1: Transposition-dominated	FALSE	FALSE	FALSE	FALSE	FALSE	FALSE	FALSE	CQWT-SXas1
CQWT-SXas1_1000	CQWT-SXas1_k141_1500002	WT	OQXB	1		None		FALSE	FALSE	FALSE	FALSE	FALSE	FALSE	Tier 0: No mobility signal	FALSE	FALSE	FALSE	FALSE	FALSE	FALSE	FALSE	CQWT-SXas1
CQWT-SXas1_1000	CQWT-SXas1_k141_1516151	WT	TETX	1		None		FALSE	FALSE	FALSE	FALSE	FALSE	FALSE	Tier 0: No mobility signal	FALSE	FALSE	FALSE	FALSE	FALSE	FALSE	FALSE	CQWT-SXas1
CQWT-SXas1_1000	CQWT-SXas1_k141_1550961	WT	ANT6	1		None		FALSE	FALSE	FALSE	FALSE	FALSE	FALSE	Tier 0: No mobility signal	FALSE	FALSE	FALSE	FALSE	FALSE	FALSE	FALSE	CQWT-SXas1
CQWT-SXas1_1000	CQWT-SXas1_k141_1566051	WT	ANT3-DPRIME	1		None		FALSE	FALSE	FALSE	FALSE	FALSE	FALSE	Tier 0: No mobility signal	FALSE	FALSE	FALSE	FALSE	FALSE	FALSE	FALSE	CQWT-SXas1
CQWT-SXas1_1000	CQWT-SXas1_k141_1601707	WT	ERMF	1		None		FALSE	FALSE	FALSE	FALSE	FALSE	FALSE	Tier 0: No mobility signal	FALSE	FALSE	FALSE	FALSE	FALSE	FALSE	FALSE	CQWT-SXas1
CQWT-SXas1_1000	CQWT-SXas1_k141_1626078	WT	RSMA	1		None		FALSE	FALSE	FALSE	FALSE	FALSE	FALSE	Tier 0: No mobility signal	FALSE	FALSE	FALSE	FALSE	FALSE	FALSE	FALSE	CQWT-SXas1
CQWT-SXas1_1000	CQWT-SXas1_k141_1641837	WT	RSMA	1		None		FALSE	FALSE	FALSE	FALSE	FALSE	FALSE	Tier 0: No mobility signal	FALSE	FALSE	FALSE	FALSE	FALSE	FALSE	FALSE	CQWT-SXas1
CQWT-SXas1_1000	CQWT-SXas1_k141_1746481	WT	SULI	1		None		FALSE	FALSE	FALSE	FALSE	FALSE	FALSE	Tier 0: No mobility signal	FALSE	FALSE	FALSE	FALSE	FALSE	FALSE	FALSE	CQWT-SXas1
CQWT-SXas1_1000	CQWT-SXas1_k141_1773434	WT	APH3-DPRIME;APH6	2		None		FALSE	FALSE	FALSE	FALSE	FALSE	FALSE	Tier 0: No mobility signal	FALSE	FALSE	FALSE	FALSE	FALSE	FALSE	FALSE	CQWT-SXas1
CQWT-SXas1_1000	CQWT-SXas1_k141_199210	WT	RSMA	1		None		FALSE	FALSE	FALSE	FALSE	FALSE	FALSE	Tier 0: No mobility signal	FALSE	FALSE	FALSE	FALSE	FALSE	FALSE	FALSE	CQWT-SXas1
CQWT-SXas1_1000	CQWT-SXas1_k141_233173	WT	ERMF	1		None		FALSE	FALSE	FALSE	FALSE	FALSE	FALSE	Tier 0: No mobility signal	FALSE	FALSE	FALSE	FALSE	FALSE	FALSE	FALSE	CQWT-SXas1
CQWT-SXas1_1000	CQWT-SXas1_k141_287111	WT	MPHE;MSRE;TET39;TETC	4	IS6	IS	Partitioning;Replication/Initiation	TRUE	TRUE	FALSE	TRUE	FALSE	FALSE	Tier 2: Mobilizable backbone	FALSE	FALSE	TRUE	TRUE	FALSE	FALSE	FALSE	CQWT-SXas1
CQWT-SXas1_1000	CQWT-SXas1_k141_30880	WT	MEFC;MPHG	2		None		FALSE	FALSE	FALSE	FALSE	FALSE	FALSE	Tier 0: No mobility signal	FALSE	FALSE	FALSE	FALSE	FALSE	FALSE	FALSE	CQWT-SXas1
CQWT-SXas1_1000	CQWT-SXas1_k141_343134	WT	RSMA	1		None		FALSE	FALSE	FALSE	FALSE	FALSE	FALSE	Tier 0: No mobility signal	FALSE	FALSE	FALSE	FALSE	FALSE	FALSE	FALSE	CQWT-SXas1
CQWT-SXas1_1000	CQWT-SXas1_k141_352891	WT	ANT3-DPRIME;LNUF	2		None		FALSE	FALSE	FALSE	FALSE	FALSE	FALSE	Tier 0: No mobility signal	FALSE	FALSE	FALSE	FALSE	FALSE	FALSE	FALSE	CQWT-SXas1
CQWT-SXas1_1000	CQWT-SXas1_k141_365289	WT	ANT6	1		None		FALSE	FALSE	FALSE	FALSE	FALSE	FALSE	Tier 0: No mobility signal	FALSE	FALSE	FALSE	FALSE	FALSE	FALSE	FALSE	CQWT-SXas1
CQWT-SXas1_1000	CQWT-SXas1_k141_387821	WT	TETA	1		None		FALSE	FALSE	FALSE	FALSE	FALSE	FALSE	Tier 0: No mobility signal	FALSE	FALSE	FALSE	FALSE	FALSE	FALSE	FALSE	CQWT-SXas1
CQWT-SXas1_1000	CQWT-SXas1_k141_556206	WT	TETG	1		None	Conjugation/T4SS	FALSE	TRUE	TRUE	FALSE	FALSE	FALSE	Tier 3: Conjugation-enabled	TRUE	FALSE	FALSE	FALSE	FALSE	FALSE	FALSE	CQWT-SXas1
CQWT-SXas1_1000	CQWT-SXas1_k141_601061	WT	RSMA	1		None		FALSE	FALSE	FALSE	FALSE	FALSE	FALSE	Tier 0: No mobility signal	FALSE	FALSE	FALSE	FALSE	FALSE	FALSE	FALSE	CQWT-SXas1
CQWT-SXas1_1000	CQWT-SXas1_k141_652100	WT	MEXD1	1		None		FALSE	FALSE	FALSE	FALSE	FALSE	FALSE	Tier 0: No mobility signal	FALSE	FALSE	FALSE	FALSE	FALSE	FALSE	FALSE	CQWT-SXas1
CQWT-SXas1_1000	CQWT-SXas1_k141_681364	WT	VEB	1		None		FALSE	FALSE	FALSE	FALSE	FALSE	FALSE	Tier 0: No mobility signal	FALSE	FALSE	FALSE	FALSE	FALSE	FALSE	FALSE	CQWT-SXas1
CQWT-SXas1_1000	CQWT-SXas1_k141_684242	WT	TET39	1		None		FALSE	FALSE	FALSE	FALSE	FALSE	FALSE	Tier 0: No mobility signal	FALSE	FALSE	FALSE	FALSE	FALSE	FALSE	FALSE	CQWT-SXas1
CQWT-SXas1_1000	CQWT-SXas1_k141_74149	WT	TETE	1		None		FALSE	FALSE	FALSE	FALSE	FALSE	FALSE	Tier 0: No mobility signal	FALSE	FALSE	FALSE	FALSE	FALSE	FALSE	FALSE	CQWT-SXas1
CQWT-SXas1_1000	CQWT-SXas1_k141_742485	WT	TETG	1		None		FALSE	FALSE	FALSE	FALSE	FALSE	FALSE	Tier 0: No mobility signal	FALSE	FALSE	FALSE	FALSE	FALSE	FALSE	FALSE	CQWT-SXas1
CQWT-SXas1_1000	CQWT-SXas1_k141_793206	WT	RSMA	1		None		FALSE	FALSE	FALSE	FALSE	FALSE	FALSE	Tier 0: No mobility signal	FALSE	FALSE	FALSE	FALSE	FALSE	FALSE	FALSE	CQWT-SXas1
CQWT-SXas1_1000	CQWT-SXas1_k141_824318	WT	OXA	1		None		FALSE	FALSE	FALSE	FALSE	FALSE	FALSE	Tier 0: No mobility signal	FALSE	FALSE	FALSE	FALSE	FALSE	FALSE	FALSE	CQWT-SXas1
CQWT-SXas1_1000	CQWT-SXas1_k141_826142	WT	RSMA	1		None	Other mobility;Replication/Initiation	FALSE	TRUE	FALSE	TRUE	FALSE	FALSE	Tier 2: Mobilizable backbone	FALSE	FALSE	TRUE	FALSE	FALSE	FALSE	TRUE	CQWT-SXas1
CQWT-SXas1_1000	CQWT-SXas1_k141_872071	WT	CAT	1		None		FALSE	FALSE	FALSE	FALSE	FALSE	FALSE	Tier 0: No mobility signal	FALSE	FALSE	FALSE	FALSE	FALSE	FALSE	FALSE	CQWT-SXas1
CQWT-SXas1_1000	CQWT-SXas1_k141_966255	WT	EREA	1		None		FALSE	FALSE	FALSE	FALSE	FALSE	FALSE	Tier 0: No mobility signal	FALSE	FALSE	FALSE	FALSE	FALSE	FALSE	FALSE	CQWT-SXas1
CQWT-SXas1_1000	CQWT-SXas1_k141_977665	WT	SULI	1		None	Other mobility	FALSE	TRUE	FALSE	FALSE	FALSE	FALSE	Tier 0: No mobility signal	FALSE	FALSE	FALSE	FALSE	FALSE	FALSE	TRUE	CQWT-SXas1
CQWT-SXas1_1000	CQWT-SXas1_k141_994357	WT	ANT3-DPRIME;QACEDELTA1;SULI	3		None		FALSE	FALSE	FALSE	FALSE	FALSE	FALSE	Tier 0: No mobility signal	FALSE	FALSE	FALSE	FALSE	FALSE	FALSE	FALSE	CQWT-SXas1
CQWT-SXas2_1000	CQWT-SXas2_k141_1073127	WT	OQXB	1		None		FALSE	FALSE	FALSE	FALSE	FALSE	FALSE	Tier 0: No mobility signal	FALSE	FALSE	FALSE	FALSE	FALSE	FALSE	FALSE	CQWT-SXas2
CQWT-SXas2_1000	CQWT-SXas2_k141_1099895	WT	SULI	1		None		FALSE	FALSE	FALSE	FALSE	FALSE	FALSE	Tier 0: No mobility signal	FALSE	FALSE	FALSE	FALSE	FALSE	FALSE	FALSE	CQWT-SXas2
CQWT-SXas2_1000	CQWT-SXas2_k141_1101664	WT	OMPR	1		None	Conjugation/T4SS	FALSE	TRUE	TRUE	FALSE	FALSE	FALSE	Tier 3: Conjugation-enabled	TRUE	FALSE	FALSE	FALSE	FALSE	FALSE	FALSE	CQWT-SXas2
CQWT-SXas2_1000	CQWT-SXas2_k141_1126408	WT	LNUF	1		None		FALSE	FALSE	FALSE	FALSE	FALSE	FALSE	Tier 0: No mobility signal	FALSE	FALSE	FALSE	FALSE	FALSE	FALSE	FALSE	CQWT-SXas2
CQWT-SXas2_1000	CQWT-SXas2_k141_1196554	WT	RSMA	1		None	Other mobility	FALSE	TRUE	FALSE	FALSE	FALSE	FALSE	Tier 0: No mobility signal	FALSE	FALSE	FALSE	FALSE	FALSE	FALSE	TRUE	CQWT-SXas2
CQWT-SXas2_1000	CQWT-SXas2_k141_1228744	WT	MPHE;MSRE	2		None	Partitioning;Replication/Initiation	FALSE	TRUE	FALSE	TRUE	FALSE	FALSE	Tier 2: Mobilizable backbone	FALSE	FALSE	TRUE	TRUE	FALSE	FALSE	FALSE	CQWT-SXas2
CQWT-SXas2_1000	CQWT-SXas2_k141_1255162	WT	OQXB	1		None		FALSE	FALSE	FALSE	FALSE	FALSE	FALSE	Tier 0: No mobility signal	FALSE	FALSE	FALSE	FALSE	FALSE	FALSE	FALSE	CQWT-SXas2
CQWT-SXas2_1000	CQWT-SXas2_k141_1264000	WT	FLOR	1		None	Conjugation/T4SS	FALSE	TRUE	TRUE	FALSE	FALSE	FALSE	Tier 3: Conjugation-enabled	TRUE	FALSE	FALSE	FALSE	FALSE	FALSE	FALSE	CQWT-SXas2
CQWT-SXas2_1000	CQWT-SXas2_k141_127703	WT	MCA	1		None		FALSE	FALSE	FALSE	FALSE	FALSE	FALSE	Tier 0: No mobility signal	FALSE	FALSE	FALSE	FALSE	FALSE	FALSE	FALSE	CQWT-SXas2
CQWT-SXas2_1000	CQWT-SXas2_k141_1279253	WT	LSA	1		None		FALSE	FALSE	FALSE	FALSE	FALSE	FALSE	Tier 0: No mobility signal	FALSE	FALSE	FALSE	FALSE	FALSE	FALSE	FALSE	CQWT-SXas2
CQWT-SXas2_1000	CQWT-SXas2_k141_1325828	WT	TETX	1		None		FALSE	FALSE	FALSE	FALSE	FALSE	FALSE	Tier 0: No mobility signal	FALSE	FALSE	FALSE	FALSE	FALSE	FALSE	FALSE	CQWT-SXas2
CQWT-SXas2_1000	CQWT-SXas2_k141_1388029	WT	OMPR	1		None	Conjugation/T4SS	FALSE	TRUE	TRUE	FALSE	FALSE	FALSE	Tier 3: Conjugation-enabled	TRUE	FALSE	FALSE	FALSE	FALSE	FALSE	FALSE	CQWT-SXas2
CQWT-SXas2_1000	CQWT-SXas2_k141_1434120	WT	GES	1		None		FALSE	FALSE	FALSE	FALSE	FALSE	FALSE	Tier 0: No mobility signal	FALSE	FALSE	FALSE	FALSE	FALSE	FALSE	FALSE	CQWT-SXas2
CQWT-SXas2_1000	CQWT-SXas2_k141_1436569	WT	RSMA	1		None		FALSE	FALSE	FALSE	FALSE	FALSE	FALSE	Tier 0: No mobility signal	FALSE	FALSE	FALSE	FALSE	FALSE	FALSE	FALSE	CQWT-SXas2
CQWT-SXas2_1000	CQWT-SXas2_k141_143931	WT	TETM	1		None		FALSE	FALSE	FALSE	FALSE	FALSE	FALSE	Tier 0: No mobility signal	FALSE	FALSE	FALSE	FALSE	FALSE	FALSE	FALSE	CQWT-SXas2
CQWT-SXas2_1000	CQWT-SXas2_k141_1441277	WT	AAC6-PRIME;EREA;OXA;QACL	4		None		FALSE	FALSE	FALSE	FALSE	FALSE	FALSE	Tier 0: No mobility signal	FALSE	FALSE	FALSE	FALSE	FALSE	FALSE	FALSE	CQWT-SXas2
CQWT-SXas2_1000	CQWT-SXas2_k141_1532117	WT	TETG	1		None	Conjugation/T4SS	FALSE	TRUE	TRUE	FALSE	FALSE	FALSE	Tier 3: Conjugation-enabled	TRUE	FALSE	FALSE	FALSE	FALSE	FALSE	FALSE	CQWT-SXas2
CQWT-SXas2_1000	CQWT-SXas2_k141_1542817	WT	SULII	1	IS91	IS	Partitioning	TRUE	TRUE	FALSE	TRUE	FALSE	FALSE	Tier 2: Mobilizable backbone	FALSE	FALSE	FALSE	TRUE	FALSE	FALSE	FALSE	CQWT-SXas2
CQWT-SXas2_1000	CQWT-SXas2_k141_1545282	WT	RSMA	1		None		FALSE	FALSE	FALSE	FALSE	FALSE	FALSE	Tier 0: No mobility signal	FALSE	FALSE	FALSE	FALSE	FALSE	FALSE	FALSE	CQWT-SXas2
CQWT-SXas2_1000	CQWT-SXas2_k141_158735	WT	TETA	1		None	Replication/Initiation	FALSE	TRUE	FALSE	TRUE	FALSE	FALSE	Tier 2: Mobilizable backbone	FALSE	FALSE	TRUE	FALSE	FALSE	FALSE	FALSE	CQWT-SXas2
CQWT-SXas2_1000	CQWT-SXas2_k141_1598727	WT	EREA	1		None		FALSE	FALSE	FALSE	FALSE	FALSE	FALSE	Tier 0: No mobility signal	FALSE	FALSE	FALSE	FALSE	FALSE	FALSE	FALSE	CQWT-SXas2
CQWT-SXas2_1000	CQWT-SXas2_k141_1611121	WT	RSMA	1		None		FALSE	FALSE	FALSE	FALSE	FALSE	FALSE	Tier 0: No mobility signal	FALSE	FALSE	FALSE	FALSE	FALSE	FALSE	FALSE	CQWT-SXas2
CQWT-SXas2_1000	CQWT-SXas2_k141_1615052	WT	MSRD	1		None	Partitioning	FALSE	TRUE	FALSE	TRUE	FALSE	FALSE	Tier 2: Mobilizable backbone	FALSE	FALSE	FALSE	TRUE	FALSE	FALSE	FALSE	CQWT-SXas2
CQWT-SXas2_1000	CQWT-SXas2_k141_1680391	WT	OXA	1		None		FALSE	FALSE	FALSE	FALSE	FALSE	FALSE	Tier 0: No mobility signal	FALSE	FALSE	FALSE	FALSE	FALSE	FALSE	FALSE	CQWT-SXas2
CQWT-SXas2_1000	CQWT-SXas2_k141_1744190	WT	ANT6	1		None		FALSE	FALSE	FALSE	FALSE	FALSE	FALSE	Tier 0: No mobility signal	FALSE	FALSE	FALSE	FALSE	FALSE	FALSE	FALSE	CQWT-SXas2
CQWT-SXas2_1000	CQWT-SXas2_k141_1832598	WT	RSMA	1		None		FALSE	FALSE	FALSE	FALSE	FALSE	FALSE	Tier 0: No mobility signal	FALSE	FALSE	FALSE	FALSE	FALSE	FALSE	FALSE	CQWT-SXas2
CQWT-SXas2_1000	CQWT-SXas2_k141_1843865	WT	ANT3-DPRIME	1		None		FALSE	FALSE	FALSE	FALSE	FALSE	FALSE	Tier 0: No mobility signal	FALSE	FALSE	FALSE	FALSE	FALSE	FALSE	FALSE	CQWT-SXas2
CQWT-SXas2_1000	CQWT-SXas2_k141_1879756	WT	ANT6	1		None		FALSE	FALSE	FALSE	FALSE	FALSE	FALSE	Tier 0: No mobility signal	FALSE	FALSE	FALSE	FALSE	FALSE	FALSE	FALSE	CQWT-SXas2
CQWT-SXas2_1000	CQWT-SXas2_k141_1907028	WT	LSA;LSAE	2		None		FALSE	FALSE	FALSE	FALSE	FALSE	FALSE	Tier 0: No mobility signal	FALSE	FALSE	FALSE	FALSE	FALSE	FALSE	FALSE	CQWT-SXas2
CQWT-SXas2_1000	CQWT-SXas2_k141_1915634	WT	RANA;RANB	2		None		FALSE	FALSE	FALSE	FALSE	FALSE	FALSE	Tier 0: No mobility signal	FALSE	FALSE	FALSE	FALSE	FALSE	FALSE	FALSE	CQWT-SXas2
CQWT-SXas2_1000	CQWT-SXas2_k141_1922377	WT	TET36	1		None		FALSE	FALSE	FALSE	FALSE	FALSE	FALSE	Tier 0: No mobility signal	FALSE	FALSE	FALSE	FALSE	FALSE	FALSE	FALSE	CQWT-SXas2
CQWT-SXas2_1000	CQWT-SXas2_k141_1973344	WT	TETG	1		None		FALSE	FALSE	FALSE	FALSE	FALSE	FALSE	Tier 0: No mobility signal	FALSE	FALSE	FALSE	FALSE	FALSE	FALSE	FALSE	CQWT-SXas2
CQWT-SXas2_1000	CQWT-SXas2_k141_1982178	WT	MEFC;MPHG	2		None		FALSE	FALSE	FALSE	FALSE	FALSE	FALSE	Tier 0: No mobility signal	FALSE	FALSE	FALSE	FALSE	FALSE	FALSE	FALSE	CQWT-SXas2
CQWT-SXas2_1000	CQWT-SXas2_k141_1990493	WT	TETA	1		None		FALSE	FALSE	FALSE	FALSE	FALSE	FALSE	Tier 0: No mobility signal	FALSE	FALSE	FALSE	FALSE	FALSE	FALSE	FALSE	CQWT-SXas2
CQWT-SXas2_1000	CQWT-SXas2_k141_21988	WT	RSMA	1		None	Other mobility;Replication/Initiation	FALSE	TRUE	FALSE	TRUE	FALSE	FALSE	Tier 2: Mobilizable backbone	FALSE	FALSE	TRUE	FALSE	FALSE	FALSE	TRUE	CQWT-SXas2
CQWT-SXas2_1000	CQWT-SXas2_k141_445630	WT	ERMF	1		None		FALSE	FALSE	FALSE	FALSE	FALSE	FALSE	Tier 0: No mobility signal	FALSE	FALSE	FALSE	FALSE	FALSE	FALSE	FALSE	CQWT-SXas2
CQWT-SXas2_1000	CQWT-SXas2_k141_448238	WT	SULI	1		None		FALSE	FALSE	FALSE	FALSE	FALSE	FALSE	Tier 0: No mobility signal	FALSE	FALSE	FALSE	FALSE	FALSE	FALSE	FALSE	CQWT-SXas2
CQWT-SXas2_1000	CQWT-SXas2_k141_453883	WT	ANT3-DPRIME;QACG	2		None		FALSE	FALSE	FALSE	FALSE	FALSE	FALSE	Tier 0: No mobility signal	FALSE	FALSE	FALSE	FALSE	FALSE	FALSE	FALSE	CQWT-SXas2
CQWT-SXas2_1000	CQWT-SXas2_k141_494873	WT	MEFA;MSRD	2		None		FALSE	FALSE	FALSE	FALSE	FALSE	FALSE	Tier 0: No mobility signal	FALSE	FALSE	FALSE	FALSE	FALSE	FALSE	FALSE	CQWT-SXas2
CQWT-SXas2_1000	CQWT-SXas2_k141_497604	WT	RSMA	1		None		FALSE	FALSE	FALSE	FALSE	FALSE	FALSE	Tier 0: No mobility signal	FALSE	FALSE	FALSE	FALSE	FALSE	FALSE	FALSE	CQWT-SXas2
CQWT-SXas2_1000	CQWT-SXas2_k141_505310	WT	OMPR	1		None	Conjugation/T4SS	FALSE	TRUE	TRUE	FALSE	FALSE	FALSE	Tier 3: Conjugation-enabled	TRUE	FALSE	FALSE	FALSE	FALSE	FALSE	FALSE	CQWT-SXas2
CQWT-SXas2_1000	CQWT-SXas2_k141_509960	WT	SULI	1		None		FALSE	FALSE	FALSE	FALSE	FALSE	FALSE	Tier 0: No mobility signal	FALSE	FALSE	FALSE	FALSE	FALSE	FALSE	FALSE	CQWT-SXas2
CQWT-SXas2_1000	CQWT-SXas2_k141_518835	WT	OQXB	1		None		FALSE	FALSE	FALSE	FALSE	FALSE	FALSE	Tier 0: No mobility signal	FALSE	FALSE	FALSE	FALSE	FALSE	FALSE	FALSE	CQWT-SXas2
CQWT-SXas2_1000	CQWT-SXas2_k141_530684	WT	SULI	1		None		FALSE	FALSE	FALSE	FALSE	FALSE	FALSE	Tier 0: No mobility signal	FALSE	FALSE	FALSE	FALSE	FALSE	FALSE	FALSE	CQWT-SXas2
CQWT-SXas2_1000	CQWT-SXas2_k141_554614	WT	AAC6-PRIME	1		None		FALSE	FALSE	FALSE	FALSE	FALSE	FALSE	Tier 0: No mobility signal	FALSE	FALSE	FALSE	FALSE	FALSE	FALSE	FALSE	CQWT-SXas2
CQWT-SXas2_1000	CQWT-SXas2_k141_602011	WT	ERMF	1		None		FALSE	FALSE	FALSE	FALSE	FALSE	FALSE	Tier 0: No mobility signal	FALSE	FALSE	FALSE	FALSE	FALSE	FALSE	FALSE	CQWT-SXas2
CQWT-SXas2_1000	CQWT-SXas2_k141_611729	WT	OXA	1		None		FALSE	FALSE	FALSE	FALSE	FALSE	FALSE	Tier 0: No mobility signal	FALSE	FALSE	FALSE	FALSE	FALSE	FALSE	FALSE	CQWT-SXas2
CQWT-SXas2_1000	CQWT-SXas2_k141_631801	WT	VEB	1		None		FALSE	FALSE	FALSE	FALSE	FALSE	FALSE	Tier 0: No mobility signal	FALSE	FALSE	FALSE	FALSE	FALSE	FALSE	FALSE	CQWT-SXas2
CQWT-SXas2_1000	CQWT-SXas2_k141_652820	WT	MEXD1;TOPR	2		None		FALSE	FALSE	FALSE	FALSE	FALSE	FALSE	Tier 0: No mobility signal	FALSE	FALSE	FALSE	FALSE	FALSE	FALSE	FALSE	CQWT-SXas2
CQWT-SXas2_1000	CQWT-SXas2_k141_716511	WT	MOX	1	ISAs1	IS		TRUE	FALSE	FALSE	FALSE	FALSE	FALSE	Tier 1: Transposition-dominated	FALSE	FALSE	FALSE	FALSE	FALSE	FALSE	FALSE	CQWT-SXas2
CQWT-SXas2_1000	CQWT-SXas2_k141_717156	WT	APH3-DPRIME;APH6	2		None		FALSE	FALSE	FALSE	FALSE	FALSE	FALSE	Tier 0: No mobility signal	FALSE	FALSE	FALSE	FALSE	FALSE	FALSE	FALSE	CQWT-SXas2
CQWT-SXas2_1000	CQWT-SXas2_k141_742065	WT	RSMA	1		None		FALSE	FALSE	FALSE	FALSE	FALSE	FALSE	Tier 0: No mobility signal	FALSE	FALSE	FALSE	FALSE	FALSE	FALSE	FALSE	CQWT-SXas2
CQWT-SXas2_1000	CQWT-SXas2_k141_764257	WT	ANT3-DPRIME;OXA	2		None		FALSE	FALSE	FALSE	FALSE	FALSE	FALSE	Tier 0: No mobility signal	FALSE	FALSE	FALSE	FALSE	FALSE	FALSE	FALSE	CQWT-SXas2
CQWT-SXas2_1000	CQWT-SXas2_k141_888855	WT	TETC	1		None	Replication/Initiation	FALSE	TRUE	FALSE	TRUE	FALSE	FALSE	Tier 2: Mobilizable backbone	FALSE	FALSE	TRUE	FALSE	FALSE	FALSE	FALSE	CQWT-SXas2
CQWT-SXas2_1000	CQWT-SXas2_k141_893194	WT	YRC	1		None		FALSE	FALSE	FALSE	FALSE	FALSE	FALSE	Tier 0: No mobility signal	FALSE	FALSE	FALSE	FALSE	FALSE	FALSE	FALSE	CQWT-SXas2
CQWT-SXas2_1000	CQWT-SXas2_k141_922352	WT	ANT3-DPRIME;OXA	2		None		FALSE	FALSE	FALSE	FALSE	FALSE	FALSE	Tier 0: No mobility signal	FALSE	FALSE	FALSE	FALSE	FALSE	FALSE	FALSE	CQWT-SXas2
CQWT-SXas2_1000	CQWT-SXas2_k141_922590	WT	ANT3-DPRIME	1		None		FALSE	FALSE	FALSE	FALSE	FALSE	FALSE	Tier 0: No mobility signal	FALSE	FALSE	FALSE	FALSE	FALSE	FALSE	FALSE	CQWT-SXas2
CQWT-SXas2_1000	CQWT-SXas2_k141_925178	WT	OQXB	1		None		FALSE	FALSE	FALSE	FALSE	FALSE	FALSE	Tier 0: No mobility signal	FALSE	FALSE	FALSE	FALSE	FALSE	FALSE	FALSE	CQWT-SXas2
CQWT-SXas2_1000	CQWT-SXas2_k141_932148	WT	MEXC1	1		None		FALSE	FALSE	FALSE	FALSE	FALSE	FALSE	Tier 0: No mobility signal	FALSE	FALSE	FALSE	FALSE	FALSE	FALSE	FALSE	CQWT-SXas2
CQWT-SXin1_1000	CQWT-SXin1_k141_1006026	WT	RSMA	1		None		FALSE	FALSE	FALSE	FALSE	FALSE	FALSE	Tier 0: No mobility signal	FALSE	FALSE	FALSE	FALSE	FALSE	FALSE	FALSE	CQWT-SXin1
CQWT-SXin1_1000	CQWT-SXin1_k141_1014466	WT	EMRBSM	1		None		FALSE	FALSE	FALSE	FALSE	FALSE	FALSE	Tier 0: No mobility signal	FALSE	FALSE	FALSE	FALSE	FALSE	FALSE	FALSE	CQWT-SXin1
CQWT-SXin1_1000	CQWT-SXin1_k141_1032096	WT	IMP;OXA	2		None		FALSE	FALSE	FALSE	FALSE	FALSE	FALSE	Tier 0: No mobility signal	FALSE	FALSE	FALSE	FALSE	FALSE	FALSE	FALSE	CQWT-SXin1
CQWT-SXin1_1000	CQWT-SXin1_k141_1076155	WT	MOX	1		None		FALSE	FALSE	FALSE	FALSE	FALSE	FALSE	Tier 0: No mobility signal	FALSE	FALSE	FALSE	FALSE	FALSE	FALSE	FALSE	CQWT-SXin1
CQWT-SXin1_1000	CQWT-SXin1_k141_1077004	WT	SME	1		None		FALSE	FALSE	FALSE	FALSE	FALSE	FALSE	Tier 0: No mobility signal	FALSE	FALSE	FALSE	FALSE	FALSE	FALSE	FALSE	CQWT-SXin1
CQWT-SXin1_1000	CQWT-SXin1_k141_1092776	WT	ANT3-DPRIME;OXA	2		None		FALSE	FALSE	FALSE	FALSE	FALSE	FALSE	Tier 0: No mobility signal	FALSE	FALSE	FALSE	FALSE	FALSE	FALSE	FALSE	CQWT-SXin1
CQWT-SXin1_1000	CQWT-SXin1_k141_1103063	WT	MPHE;MSRE	2		None	Partitioning;Replication/Initiation	FALSE	TRUE	FALSE	TRUE	FALSE	FALSE	Tier 2: Mobilizable backbone	FALSE	FALSE	TRUE	TRUE	FALSE	FALSE	FALSE	CQWT-SXin1
CQWT-SXin1_1000	CQWT-SXin1_k141_1105150	WT	OXA	1		None		FALSE	FALSE	FALSE	FALSE	FALSE	FALSE	Tier 0: No mobility signal	FALSE	FALSE	FALSE	FALSE	FALSE	FALSE	FALSE	CQWT-SXin1
CQWT-SXin1_1000	CQWT-SXin1_k141_1110463	WT	FLOR;TETG	2		None	Conjugation/T4SS	FALSE	TRUE	TRUE	FALSE	FALSE	FALSE	Tier 3: Conjugation-enabled	TRUE	FALSE	FALSE	FALSE	FALSE	FALSE	FALSE	CQWT-SXin1
CQWT-SXin1_1000	CQWT-SXin1_k141_1114053	WT	ANT3-DPRIME;SULI	2		None		FALSE	FALSE	FALSE	FALSE	FALSE	FALSE	Tier 0: No mobility signal	FALSE	FALSE	FALSE	FALSE	FALSE	FALSE	FALSE	CQWT-SXin1
CQWT-SXin1_1000	CQWT-SXin1_k141_1116590	WT	GESB	1		None		FALSE	FALSE	FALSE	FALSE	FALSE	FALSE	Tier 0: No mobility signal	FALSE	FALSE	FALSE	FALSE	FALSE	FALSE	FALSE	CQWT-SXin1
CQWT-SXin1_1000	CQWT-SXin1_k141_1117879	WT	MEXK	1		None		FALSE	FALSE	FALSE	FALSE	FALSE	FALSE	Tier 0: No mobility signal	FALSE	FALSE	FALSE	FALSE	FALSE	FALSE	FALSE	CQWT-SXin1
CQWT-SXin1_1000	CQWT-SXin1_k141_1136456	WT	RSMA	1		None		FALSE	FALSE	FALSE	FALSE	FALSE	FALSE	Tier 0: No mobility signal	FALSE	FALSE	FALSE	FALSE	FALSE	FALSE	FALSE	CQWT-SXin1
CQWT-SXin1_1000	CQWT-SXin1_k141_1169705	WT	RSMA	1		None		FALSE	FALSE	FALSE	FALSE	FALSE	FALSE	Tier 0: No mobility signal	FALSE	FALSE	FALSE	FALSE	FALSE	FALSE	FALSE	CQWT-SXin1
CQWT-SXin1_1000	CQWT-SXin1_k141_1171977	WT	AAC6-PRIME	1		None		FALSE	FALSE	FALSE	FALSE	FALSE	FALSE	Tier 0: No mobility signal	FALSE	FALSE	FALSE	FALSE	FALSE	FALSE	FALSE	CQWT-SXin1
CQWT-SXin1_1000	CQWT-SXin1_k141_1183332	WT	MEXK	1		None		FALSE	FALSE	FALSE	FALSE	FALSE	FALSE	Tier 0: No mobility signal	FALSE	FALSE	FALSE	FALSE	FALSE	FALSE	FALSE	CQWT-SXin1
CQWT-SXin1_1000	CQWT-SXin1_k141_1184726	WT	MEXK	1		None		FALSE	FALSE	FALSE	FALSE	FALSE	FALSE	Tier 0: No mobility signal	FALSE	FALSE	FALSE	FALSE	FALSE	FALSE	FALSE	CQWT-SXin1
CQWT-SXin1_1000	CQWT-SXin1_k141_1195089	WT	ARR;VIM	2		None		FALSE	FALSE	FALSE	FALSE	FALSE	FALSE	Tier 0: No mobility signal	FALSE	FALSE	FALSE	FALSE	FALSE	FALSE	FALSE	CQWT-SXin1
CQWT-SXin1_1000	CQWT-SXin1_k141_119936	WT	OXA	1		None		FALSE	FALSE	FALSE	FALSE	FALSE	FALSE	Tier 0: No mobility signal	FALSE	FALSE	FALSE	FALSE	FALSE	FALSE	FALSE	CQWT-SXin1
CQWT-SXin1_1000	CQWT-SXin1_k141_122533	WT	QEPA	1		None		FALSE	FALSE	FALSE	FALSE	FALSE	FALSE	Tier 0: No mobility signal	FALSE	FALSE	FALSE	FALSE	FALSE	FALSE	FALSE	CQWT-SXin1
CQWT-SXin1_1000	CQWT-SXin1_k141_122647	WT	FLOR;TETG	2		None	Conjugation/T4SS	FALSE	TRUE	TRUE	FALSE	FALSE	FALSE	Tier 3: Conjugation-enabled	TRUE	FALSE	FALSE	FALSE	FALSE	FALSE	FALSE	CQWT-SXin1
CQWT-SXin1_1000	CQWT-SXin1_k141_1240366	WT	ANT6	1		None		FALSE	FALSE	FALSE	FALSE	FALSE	FALSE	Tier 0: No mobility signal	FALSE	FALSE	FALSE	FALSE	FALSE	FALSE	FALSE	CQWT-SXin1
CQWT-SXin1_1000	CQWT-SXin1_k141_1261375	WT	AAC6-PRIME	1		None		FALSE	FALSE	FALSE	FALSE	FALSE	FALSE	Tier 0: No mobility signal	FALSE	FALSE	FALSE	FALSE	FALSE	FALSE	FALSE	CQWT-SXin1
CQWT-SXin1_1000	CQWT-SXin1_k141_1301208	WT	ANT3-DPRIME	1		None		FALSE	FALSE	FALSE	FALSE	FALSE	FALSE	Tier 0: No mobility signal	FALSE	FALSE	FALSE	FALSE	FALSE	FALSE	FALSE	CQWT-SXin1
CQWT-SXin1_1000	CQWT-SXin1_k141_1316384	WT	ADEG	1		None		FALSE	FALSE	FALSE	FALSE	FALSE	FALSE	Tier 0: No mobility signal	FALSE	FALSE	FALSE	FALSE	FALSE	FALSE	FALSE	CQWT-SXin1
CQWT-SXin1_1000	CQWT-SXin1_k141_1321525	WT	AMPH	1		None		FALSE	FALSE	FALSE	FALSE	FALSE	FALSE	Tier 0: No mobility signal	FALSE	FALSE	FALSE	FALSE	FALSE	FALSE	FALSE	CQWT-SXin1
CQWT-SXin1_1000	CQWT-SXin1_k141_1326101	WT	SDEB	1		None		FALSE	FALSE	FALSE	FALSE	FALSE	FALSE	Tier 0: No mobility signal	FALSE	FALSE	FALSE	FALSE	FALSE	FALSE	FALSE	CQWT-SXin1
CQWT-SXin1_1000	CQWT-SXin1_k141_1349415	WT	CAT	1		None		FALSE	FALSE	FALSE	FALSE	FALSE	FALSE	Tier 0: No mobility signal	FALSE	FALSE	FALSE	FALSE	FALSE	FALSE	FALSE	CQWT-SXin1
CQWT-SXin1_1000	CQWT-SXin1_k141_1386054	WT	RSMA	1		None		FALSE	FALSE	FALSE	FALSE	FALSE	FALSE	Tier 0: No mobility signal	FALSE	FALSE	FALSE	FALSE	FALSE	FALSE	FALSE	CQWT-SXin1
CQWT-SXin1_1000	CQWT-SXin1_k141_1409218	WT	ANT3-DPRIME;CMLA	2		None		FALSE	FALSE	FALSE	FALSE	FALSE	FALSE	Tier 0: No mobility signal	FALSE	FALSE	FALSE	FALSE	FALSE	FALSE	FALSE	CQWT-SXin1
CQWT-SXin1_1000	CQWT-SXin1_k141_1414384	WT	AAC6-PRIME;DFRB;GES	3		None		FALSE	FALSE	FALSE	FALSE	FALSE	FALSE	Tier 0: No mobility signal	FALSE	FALSE	FALSE	FALSE	FALSE	FALSE	FALSE	CQWT-SXin1
CQWT-SXin1_1000	CQWT-SXin1_k141_1434896	WT	MEXK	1		None	Replication/Initiation	FALSE	TRUE	FALSE	TRUE	FALSE	FALSE	Tier 2: Mobilizable backbone	FALSE	FALSE	TRUE	FALSE	FALSE	FALSE	FALSE	CQWT-SXin1
CQWT-SXin1_1000	CQWT-SXin1_k141_1435326	WT	RSMA	1		None		FALSE	FALSE	FALSE	FALSE	FALSE	FALSE	Tier 0: No mobility signal	FALSE	FALSE	FALSE	FALSE	FALSE	FALSE	FALSE	CQWT-SXin1
CQWT-SXin1_1000	CQWT-SXin1_k141_1440546	WT	ANT3-DPRIME	1		None		FALSE	FALSE	FALSE	FALSE	FALSE	FALSE	Tier 0: No mobility signal	FALSE	FALSE	FALSE	FALSE	FALSE	FALSE	FALSE	CQWT-SXin1
CQWT-SXin1_1000	CQWT-SXin1_k141_1442099	WT	RCP	1		None	Other mobility	FALSE	TRUE	FALSE	FALSE	FALSE	FALSE	Tier 0: No mobility signal	FALSE	FALSE	FALSE	FALSE	FALSE	FALSE	TRUE	CQWT-SXin1
CQWT-SXin1_1000	CQWT-SXin1_k141_1464037	WT	UGD	1		None	Other mobility	FALSE	TRUE	FALSE	FALSE	FALSE	FALSE	Tier 0: No mobility signal	FALSE	FALSE	FALSE	FALSE	FALSE	FALSE	TRUE	CQWT-SXin1
CQWT-SXin1_1000	CQWT-SXin1_k141_1471655	WT	FLOR	1		None	Conjugation/T4SS	FALSE	TRUE	TRUE	FALSE	FALSE	FALSE	Tier 3: Conjugation-enabled	TRUE	FALSE	FALSE	FALSE	FALSE	FALSE	FALSE	CQWT-SXin1
CQWT-SXin1_1000	CQWT-SXin1_k141_1476325	WT	OXA	1		None		FALSE	FALSE	FALSE	FALSE	FALSE	FALSE	Tier 0: No mobility signal	FALSE	FALSE	FALSE	FALSE	FALSE	FALSE	FALSE	CQWT-SXin1
CQWT-SXin1_1000	CQWT-SXin1_k141_1477375	WT	OMPR	1		None	Conjugation/T4SS	FALSE	TRUE	TRUE	FALSE	FALSE	FALSE	Tier 3: Conjugation-enabled	TRUE	FALSE	FALSE	FALSE	FALSE	FALSE	FALSE	CQWT-SXin1
CQWT-SXin1_1000	CQWT-SXin1_k141_1495133	WT	MEXK	1		None		FALSE	FALSE	FALSE	FALSE	FALSE	FALSE	Tier 0: No mobility signal	FALSE	FALSE	FALSE	FALSE	FALSE	FALSE	FALSE	CQWT-SXin1
CQWT-SXin1_1000	CQWT-SXin1_k141_1521636	WT	FLOR	1		None	Conjugation/T4SS	FALSE	TRUE	TRUE	FALSE	FALSE	FALSE	Tier 3: Conjugation-enabled	TRUE	FALSE	FALSE	FALSE	FALSE	FALSE	FALSE	CQWT-SXin1
CQWT-SXin1_1000	CQWT-SXin1_k141_1523063	WT	MEXK	1		None		FALSE	FALSE	FALSE	FALSE	FALSE	FALSE	Tier 0: No mobility signal	FALSE	FALSE	FALSE	FALSE	FALSE	FALSE	FALSE	CQWT-SXin1
CQWT-SXin1_1000	CQWT-SXin1_k141_1544092	WT	ANT3-DPRIME	1		None		FALSE	FALSE	FALSE	FALSE	FALSE	FALSE	Tier 0: No mobility signal	FALSE	FALSE	FALSE	FALSE	FALSE	FALSE	FALSE	CQWT-SXin1
CQWT-SXin1_1000	CQWT-SXin1_k141_154647	WT	RSMA	1		None		FALSE	FALSE	FALSE	FALSE	FALSE	FALSE	Tier 0: No mobility signal	FALSE	FALSE	FALSE	FALSE	FALSE	FALSE	FALSE	CQWT-SXin1
CQWT-SXin1_1000	CQWT-SXin1_k141_154969	WT	DFRA	1		None		FALSE	FALSE	FALSE	FALSE	FALSE	FALSE	Tier 0: No mobility signal	FALSE	FALSE	FALSE	FALSE	FALSE	FALSE	FALSE	CQWT-SXin1
CQWT-SXin1_1000	CQWT-SXin1_k141_1554643	WT	ERMF	1		None		FALSE	FALSE	FALSE	FALSE	FALSE	FALSE	Tier 0: No mobility signal	FALSE	FALSE	FALSE	FALSE	FALSE	FALSE	FALSE	CQWT-SXin1
CQWT-SXin1_1000	CQWT-SXin1_k141_1580064	WT	MCA	1		None	Replication/Initiation	FALSE	TRUE	FALSE	TRUE	FALSE	FALSE	Tier 2: Mobilizable backbone	FALSE	FALSE	TRUE	FALSE	FALSE	FALSE	FALSE	CQWT-SXin1
CQWT-SXin1_1000	CQWT-SXin1_k141_158104	WT	OMPR	1		None	Conjugation/T4SS	FALSE	TRUE	TRUE	FALSE	FALSE	FALSE	Tier 3: Conjugation-enabled	TRUE	FALSE	FALSE	FALSE	FALSE	FALSE	FALSE	CQWT-SXin1
CQWT-SXin1_1000	CQWT-SXin1_k141_1594183	WT	LPSB	1		None		FALSE	FALSE	FALSE	FALSE	FALSE	FALSE	Tier 0: No mobility signal	FALSE	FALSE	FALSE	FALSE	FALSE	FALSE	FALSE	CQWT-SXin1
CQWT-SXin1_1000	CQWT-SXin1_k141_1613549	WT	RSMA	1		None		FALSE	FALSE	FALSE	FALSE	FALSE	FALSE	Tier 0: No mobility signal	FALSE	FALSE	FALSE	FALSE	FALSE	FALSE	FALSE	CQWT-SXin1
CQWT-SXin1_1000	CQWT-SXin1_k141_1613614	WT	ERED	1		None		FALSE	FALSE	FALSE	FALSE	FALSE	FALSE	Tier 0: No mobility signal	FALSE	FALSE	FALSE	FALSE	FALSE	FALSE	FALSE	CQWT-SXin1
CQWT-SXin1_1000	CQWT-SXin1_k141_1626151	WT	MEXT	1		None		FALSE	FALSE	FALSE	FALSE	FALSE	FALSE	Tier 0: No mobility signal	FALSE	FALSE	FALSE	FALSE	FALSE	FALSE	FALSE	CQWT-SXin1
CQWT-SXin1_1000	CQWT-SXin1_k141_1653011	WT	LPSB	1		None		FALSE	FALSE	FALSE	FALSE	FALSE	FALSE	Tier 0: No mobility signal	FALSE	FALSE	FALSE	FALSE	FALSE	FALSE	FALSE	CQWT-SXin1
CQWT-SXin1_1000	CQWT-SXin1_k141_1684256	WT	MUXB	1		None		FALSE	FALSE	FALSE	FALSE	FALSE	FALSE	Tier 0: No mobility signal	FALSE	FALSE	FALSE	FALSE	FALSE	FALSE	FALSE	CQWT-SXin1
CQWT-SXin1_1000	CQWT-SXin1_k141_1689485	WT	RSMA	1		None		FALSE	FALSE	FALSE	FALSE	FALSE	FALSE	Tier 0: No mobility signal	FALSE	FALSE	FALSE	FALSE	FALSE	FALSE	FALSE	CQWT-SXin1
CQWT-SXin1_1000	CQWT-SXin1_k141_1689798	WT	SULI	1		None		FALSE	FALSE	FALSE	FALSE	FALSE	FALSE	Tier 0: No mobility signal	FALSE	FALSE	FALSE	FALSE	FALSE	FALSE	FALSE	CQWT-SXin1
CQWT-SXin1_1000	CQWT-SXin1_k141_17053	WT	MEXK	1		None		FALSE	FALSE	FALSE	FALSE	FALSE	FALSE	Tier 0: No mobility signal	FALSE	FALSE	FALSE	FALSE	FALSE	FALSE	FALSE	CQWT-SXin1
CQWT-SXin1_1000	CQWT-SXin1_k141_1706082	WT	FLOR	1		None	Conjugation/T4SS	FALSE	TRUE	TRUE	FALSE	FALSE	FALSE	Tier 3: Conjugation-enabled	TRUE	FALSE	FALSE	FALSE	FALSE	FALSE	FALSE	CQWT-SXin1
CQWT-SXin1_1000	CQWT-SXin1_k141_171231	WT	MEXK	1		None		FALSE	FALSE	FALSE	FALSE	FALSE	FALSE	Tier 0: No mobility signal	FALSE	FALSE	FALSE	FALSE	FALSE	FALSE	FALSE	CQWT-SXin1
CQWT-SXin1_1000	CQWT-SXin1_k141_1739666	WT	BLAA;TETA	2		None		FALSE	FALSE	FALSE	FALSE	FALSE	FALSE	Tier 0: No mobility signal	FALSE	FALSE	FALSE	FALSE	FALSE	FALSE	FALSE	CQWT-SXin1
CQWT-SXin1_1000	CQWT-SXin1_k141_1766824	WT	OMPR	1		None	Conjugation/T4SS	FALSE	TRUE	TRUE	FALSE	FALSE	FALSE	Tier 3: Conjugation-enabled	TRUE	FALSE	FALSE	FALSE	FALSE	FALSE	FALSE	CQWT-SXin1
CQWT-SXin1_1000	CQWT-SXin1_k141_178089	WT	QACK	1		None		FALSE	FALSE	FALSE	FALSE	FALSE	FALSE	Tier 0: No mobility signal	FALSE	FALSE	FALSE	FALSE	FALSE	FALSE	FALSE	CQWT-SXin1
CQWT-SXin1_1000	CQWT-SXin1_k141_179277	WT	ADEG	1		None		FALSE	FALSE	FALSE	FALSE	FALSE	FALSE	Tier 0: No mobility signal	FALSE	FALSE	FALSE	FALSE	FALSE	FALSE	FALSE	CQWT-SXin1
CQWT-SXin1_1000	CQWT-SXin1_k141_181880	WT	MEFC;MPHG	2		None		FALSE	FALSE	FALSE	FALSE	FALSE	FALSE	Tier 0: No mobility signal	FALSE	FALSE	FALSE	FALSE	FALSE	FALSE	FALSE	CQWT-SXin1
CQWT-SXin1_1000	CQWT-SXin1_k141_1826913	WT	MEFC;MPHG	2		None		FALSE	FALSE	FALSE	FALSE	FALSE	FALSE	Tier 0: No mobility signal	FALSE	FALSE	FALSE	FALSE	FALSE	FALSE	FALSE	CQWT-SXin1
CQWT-SXin1_1000	CQWT-SXin1_k141_1827204	WT	AAC3	1		None		FALSE	FALSE	FALSE	FALSE	FALSE	FALSE	Tier 0: No mobility signal	FALSE	FALSE	FALSE	FALSE	FALSE	FALSE	FALSE	CQWT-SXin1
CQWT-SXin1_1000	CQWT-SXin1_k141_182734	WT	LNUC	1		None		FALSE	FALSE	FALSE	FALSE	FALSE	FALSE	Tier 0: No mobility signal	FALSE	FALSE	FALSE	FALSE	FALSE	FALSE	FALSE	CQWT-SXin1
CQWT-SXin1_1000	CQWT-SXin1_k141_1838286	WT	OXA	1		None		FALSE	FALSE	FALSE	FALSE	FALSE	FALSE	Tier 0: No mobility signal	FALSE	FALSE	FALSE	FALSE	FALSE	FALSE	FALSE	CQWT-SXin1
CQWT-SXin1_1000	CQWT-SXin1_k141_1841514	WT	QEPA	1		None		FALSE	FALSE	FALSE	FALSE	FALSE	FALSE	Tier 0: No mobility signal	FALSE	FALSE	FALSE	FALSE	FALSE	FALSE	FALSE	CQWT-SXin1
CQWT-SXin1_1000	CQWT-SXin1_k141_1857190	WT	ERED	1		None		FALSE	FALSE	FALSE	FALSE	FALSE	FALSE	Tier 0: No mobility signal	FALSE	FALSE	FALSE	FALSE	FALSE	FALSE	FALSE	CQWT-SXin1
CQWT-SXin1_1000	CQWT-SXin1_k141_1870396	WT	RSMA	1		None		FALSE	FALSE	FALSE	FALSE	FALSE	FALSE	Tier 0: No mobility signal	FALSE	FALSE	FALSE	FALSE	FALSE	FALSE	FALSE	CQWT-SXin1
CQWT-SXin1_1000	CQWT-SXin1_k141_1903980	WT	MDTA	1		None		FALSE	FALSE	FALSE	FALSE	FALSE	FALSE	Tier 0: No mobility signal	FALSE	FALSE	FALSE	FALSE	FALSE	FALSE	FALSE	CQWT-SXin1
CQWT-SXin1_1000	CQWT-SXin1_k141_1907388	WT	ERM	1		None		FALSE	FALSE	FALSE	FALSE	FALSE	FALSE	Tier 0: No mobility signal	FALSE	FALSE	FALSE	FALSE	FALSE	FALSE	FALSE	CQWT-SXin1
CQWT-SXin1_1000	CQWT-SXin1_k141_1908189	WT	CATA	1		None		FALSE	FALSE	FALSE	FALSE	FALSE	FALSE	Tier 0: No mobility signal	FALSE	FALSE	FALSE	FALSE	FALSE	FALSE	FALSE	CQWT-SXin1
CQWT-SXin1_1000	CQWT-SXin1_k141_1920080	WT	QACF	1		None		FALSE	FALSE	FALSE	FALSE	FALSE	FALSE	Tier 0: No mobility signal	FALSE	FALSE	FALSE	FALSE	FALSE	FALSE	FALSE	CQWT-SXin1
CQWT-SXin1_1000	CQWT-SXin1_k141_1923994	WT	CAT	1		None		FALSE	FALSE	FALSE	FALSE	FALSE	FALSE	Tier 0: No mobility signal	FALSE	FALSE	FALSE	FALSE	FALSE	FALSE	FALSE	CQWT-SXin1
CQWT-SXin1_1000	CQWT-SXin1_k141_1934415	WT	MCR	1		None		FALSE	FALSE	FALSE	FALSE	FALSE	FALSE	Tier 0: No mobility signal	FALSE	FALSE	FALSE	FALSE	FALSE	FALSE	FALSE	CQWT-SXin1
CQWT-SXin1_1000	CQWT-SXin1_k141_1946939	WT	QACH	1		None		FALSE	FALSE	FALSE	FALSE	FALSE	FALSE	Tier 0: No mobility signal	FALSE	FALSE	FALSE	FALSE	FALSE	FALSE	FALSE	CQWT-SXin1
CQWT-SXin1_1000	CQWT-SXin1_k141_1972536	WT	IDC	1		None		FALSE	FALSE	FALSE	FALSE	FALSE	FALSE	Tier 0: No mobility signal	FALSE	FALSE	FALSE	FALSE	FALSE	FALSE	FALSE	CQWT-SXin1
CQWT-SXin1_1000	CQWT-SXin1_k141_1978018	WT	SMR	1		None		FALSE	FALSE	FALSE	FALSE	FALSE	FALSE	Tier 0: No mobility signal	FALSE	FALSE	FALSE	FALSE	FALSE	FALSE	FALSE	CQWT-SXin1
CQWT-SXin1_1000	CQWT-SXin1_k141_1986002	WT	OXA	1		None		FALSE	FALSE	FALSE	FALSE	FALSE	FALSE	Tier 0: No mobility signal	FALSE	FALSE	FALSE	FALSE	FALSE	FALSE	FALSE	CQWT-SXin1
CQWT-SXin1_1000	CQWT-SXin1_k141_1997674	WT	ANT3-DPRIME	1		None		FALSE	FALSE	FALSE	FALSE	FALSE	FALSE	Tier 0: No mobility signal	FALSE	FALSE	FALSE	FALSE	FALSE	FALSE	FALSE	CQWT-SXin1
CQWT-SXin1_1000	CQWT-SXin1_k141_2002012	WT	ANT3-DPRIME;QACE	2		None		FALSE	FALSE	FALSE	FALSE	FALSE	FALSE	Tier 0: No mobility signal	FALSE	FALSE	FALSE	FALSE	FALSE	FALSE	FALSE	CQWT-SXin1
CQWT-SXin1_1000	CQWT-SXin1_k141_2028849	WT	DFRA	1		None		FALSE	FALSE	FALSE	FALSE	FALSE	FALSE	Tier 0: No mobility signal	FALSE	FALSE	FALSE	FALSE	FALSE	FALSE	FALSE	CQWT-SXin1
CQWT-SXin1_1000	CQWT-SXin1_k141_2038660	WT	SMR	1		None		FALSE	FALSE	FALSE	FALSE	FALSE	FALSE	Tier 0: No mobility signal	FALSE	FALSE	FALSE	FALSE	FALSE	FALSE	FALSE	CQWT-SXin1
CQWT-SXin1_1000	CQWT-SXin1_k141_2071790	WT	ANT2-DPRIME;VEB	2		None		FALSE	FALSE	FALSE	FALSE	FALSE	FALSE	Tier 0: No mobility signal	FALSE	FALSE	FALSE	FALSE	FALSE	FALSE	FALSE	CQWT-SXin1
CQWT-SXin1_1000	CQWT-SXin1_k141_2072708	WT	TETX	1		None	Partitioning	FALSE	TRUE	FALSE	TRUE	FALSE	FALSE	Tier 2: Mobilizable backbone	FALSE	FALSE	FALSE	TRUE	FALSE	FALSE	FALSE	CQWT-SXin1
CQWT-SXin1_1000	CQWT-SXin1_k141_2113848	WT	OXA	1		None	Replication/Initiation	FALSE	TRUE	FALSE	TRUE	FALSE	FALSE	Tier 2: Mobilizable backbone	FALSE	FALSE	TRUE	FALSE	FALSE	FALSE	FALSE	CQWT-SXin1
CQWT-SXin1_1000	CQWT-SXin1_k141_2126790	WT	SME	1		None		FALSE	FALSE	FALSE	FALSE	FALSE	FALSE	Tier 0: No mobility signal	FALSE	FALSE	FALSE	FALSE	FALSE	FALSE	FALSE	CQWT-SXin1
CQWT-SXin1_1000	CQWT-SXin1_k141_2129107	WT	SME	1		None		FALSE	FALSE	FALSE	FALSE	FALSE	FALSE	Tier 0: No mobility signal	FALSE	FALSE	FALSE	FALSE	FALSE	FALSE	FALSE	CQWT-SXin1
CQWT-SXin1_1000	CQWT-SXin1_k141_229858	WT	ADEK	1		None		FALSE	FALSE	FALSE	FALSE	FALSE	FALSE	Tier 0: No mobility signal	FALSE	FALSE	FALSE	FALSE	FALSE	FALSE	FALSE	CQWT-SXin1
CQWT-SXin1_1000	CQWT-SXin1_k141_232389	WT	MEXK	1		None		FALSE	FALSE	FALSE	FALSE	FALSE	FALSE	Tier 0: No mobility signal	FALSE	FALSE	FALSE	FALSE	FALSE	FALSE	FALSE	CQWT-SXin1
CQWT-SXin1_1000	CQWT-SXin1_k141_249597	WT	DFRA;EREA	2		None		FALSE	FALSE	FALSE	FALSE	FALSE	FALSE	Tier 0: No mobility signal	FALSE	FALSE	FALSE	FALSE	FALSE	FALSE	FALSE	CQWT-SXin1
CQWT-SXin1_1000	CQWT-SXin1_k141_251527	WT	MEXK	1		None		FALSE	FALSE	FALSE	FALSE	FALSE	FALSE	Tier 0: No mobility signal	FALSE	FALSE	FALSE	FALSE	FALSE	FALSE	FALSE	CQWT-SXin1
CQWT-SXin1_1000	CQWT-SXin1_k141_253080	WT	LNUC	1		None		FALSE	FALSE	FALSE	FALSE	FALSE	FALSE	Tier 0: No mobility signal	FALSE	FALSE	FALSE	FALSE	FALSE	FALSE	FALSE	CQWT-SXin1
CQWT-SXin1_1000	CQWT-SXin1_k141_261010	WT	QACK	1		None		FALSE	FALSE	FALSE	FALSE	FALSE	FALSE	Tier 0: No mobility signal	FALSE	FALSE	FALSE	FALSE	FALSE	FALSE	FALSE	CQWT-SXin1
CQWT-SXin1_1000	CQWT-SXin1_k141_263501	WT	RSMA	1		None		FALSE	FALSE	FALSE	FALSE	FALSE	FALSE	Tier 0: No mobility signal	FALSE	FALSE	FALSE	FALSE	FALSE	FALSE	FALSE	CQWT-SXin1
CQWT-SXin1_1000	CQWT-SXin1_k141_307835	WT	MEXK	1		None		FALSE	FALSE	FALSE	FALSE	FALSE	FALSE	Tier 0: No mobility signal	FALSE	FALSE	FALSE	FALSE	FALSE	FALSE	FALSE	CQWT-SXin1
CQWT-SXin1_1000	CQWT-SXin1_k141_310423	WT	ANT6	1		None		FALSE	FALSE	FALSE	FALSE	FALSE	FALSE	Tier 0: No mobility signal	FALSE	FALSE	FALSE	FALSE	FALSE	FALSE	FALSE	CQWT-SXin1
CQWT-SXin1_1000	CQWT-SXin1_k141_320504	WT	AER	1		None		FALSE	FALSE	FALSE	FALSE	FALSE	FALSE	Tier 0: No mobility signal	FALSE	FALSE	FALSE	FALSE	FALSE	FALSE	FALSE	CQWT-SXin1
CQWT-SXin1_1000	CQWT-SXin1_k141_345259	WT	YAJC	1		None		FALSE	FALSE	FALSE	FALSE	FALSE	FALSE	Tier 0: No mobility signal	FALSE	FALSE	FALSE	FALSE	FALSE	FALSE	FALSE	CQWT-SXin1
CQWT-SXin1_1000	CQWT-SXin1_k141_358251	WT	LSA	1		None	Partitioning	FALSE	TRUE	FALSE	TRUE	FALSE	FALSE	Tier 2: Mobilizable backbone	FALSE	FALSE	FALSE	TRUE	FALSE	FALSE	FALSE	CQWT-SXin1
CQWT-SXin1_1000	CQWT-SXin1_k141_358845	WT	TET33	1		None		FALSE	FALSE	FALSE	FALSE	FALSE	FALSE	Tier 0: No mobility signal	FALSE	FALSE	FALSE	FALSE	FALSE	FALSE	FALSE	CQWT-SXin1
CQWT-SXin1_1000	CQWT-SXin1_k141_367821	WT	QEPA	1		None		FALSE	FALSE	FALSE	FALSE	FALSE	FALSE	Tier 0: No mobility signal	FALSE	FALSE	FALSE	FALSE	FALSE	FALSE	FALSE	CQWT-SXin1
CQWT-SXin1_1000	CQWT-SXin1_k141_378518	WT	ADEJ	1		None		FALSE	FALSE	FALSE	FALSE	FALSE	FALSE	Tier 0: No mobility signal	FALSE	FALSE	FALSE	FALSE	FALSE	FALSE	FALSE	CQWT-SXin1
CQWT-SXin1_1000	CQWT-SXin1_k141_402074	WT	AAC6-PRIME;DFRA;OXA	3		None		FALSE	FALSE	FALSE	FALSE	FALSE	FALSE	Tier 0: No mobility signal	FALSE	FALSE	FALSE	FALSE	FALSE	FALSE	FALSE	CQWT-SXin1
CQWT-SXin1_1000	CQWT-SXin1_k141_428760	WT	CAT;DFRA	2		None		FALSE	FALSE	FALSE	FALSE	FALSE	FALSE	Tier 0: No mobility signal	FALSE	FALSE	FALSE	FALSE	FALSE	FALSE	FALSE	CQWT-SXin1
CQWT-SXin1_1000	CQWT-SXin1_k141_429115	WT	EMRD	1		None		FALSE	FALSE	FALSE	FALSE	FALSE	FALSE	Tier 0: No mobility signal	FALSE	FALSE	FALSE	FALSE	FALSE	FALSE	FALSE	CQWT-SXin1
CQWT-SXin1_1000	CQWT-SXin1_k141_439292	WT	MPHA	1		None		FALSE	FALSE	FALSE	FALSE	FALSE	FALSE	Tier 0: No mobility signal	FALSE	FALSE	FALSE	FALSE	FALSE	FALSE	FALSE	CQWT-SXin1
CQWT-SXin1_1000	CQWT-SXin1_k141_452400	WT	SULI	1		None		FALSE	FALSE	FALSE	FALSE	FALSE	FALSE	Tier 0: No mobility signal	FALSE	FALSE	FALSE	FALSE	FALSE	FALSE	FALSE	CQWT-SXin1
CQWT-SXin1_1000	CQWT-SXin1_k141_460694	WT	SULII	1	IS91	IS	Conjugation/T4SS;Partitioning;Replication/Initiation	TRUE	TRUE	TRUE	TRUE	FALSE	FALSE	Tier 3: Conjugation-enabled	TRUE	FALSE	TRUE	TRUE	FALSE	FALSE	FALSE	CQWT-SXin1
CQWT-SXin1_1000	CQWT-SXin1_k141_464167	WT	OMPR	1		None	Conjugation/T4SS	FALSE	TRUE	TRUE	FALSE	FALSE	FALSE	Tier 3: Conjugation-enabled	TRUE	FALSE	FALSE	FALSE	FALSE	FALSE	FALSE	CQWT-SXin1
CQWT-SXin1_1000	CQWT-SXin1_k141_464893	WT	MEXC1;MEXD1;TOPR	3		None		FALSE	FALSE	FALSE	FALSE	FALSE	FALSE	Tier 0: No mobility signal	FALSE	FALSE	FALSE	FALSE	FALSE	FALSE	FALSE	CQWT-SXin1
CQWT-SXin1_1000	CQWT-SXin1_k141_465972	WT	MEXK	1		None		FALSE	FALSE	FALSE	FALSE	FALSE	FALSE	Tier 0: No mobility signal	FALSE	FALSE	FALSE	FALSE	FALSE	FALSE	FALSE	CQWT-SXin1
CQWT-SXin1_1000	CQWT-SXin1_k141_467973	WT	MEXK	1		None		FALSE	FALSE	FALSE	FALSE	FALSE	FALSE	Tier 0: No mobility signal	FALSE	FALSE	FALSE	FALSE	FALSE	FALSE	FALSE	CQWT-SXin1
CQWT-SXin1_1000	CQWT-SXin1_k141_470010	WT	LCR	1		None	Replication/Initiation	FALSE	TRUE	FALSE	TRUE	FALSE	FALSE	Tier 2: Mobilizable backbone	FALSE	FALSE	TRUE	FALSE	FALSE	FALSE	FALSE	CQWT-SXin1
CQWT-SXin1_1000	CQWT-SXin1_k141_475527	WT	ADEJ	1		None		FALSE	FALSE	FALSE	FALSE	FALSE	FALSE	Tier 0: No mobility signal	FALSE	FALSE	FALSE	FALSE	FALSE	FALSE	FALSE	CQWT-SXin1
CQWT-SXin1_1000	CQWT-SXin1_k141_484700	WT	RSMA	1		None	Other mobility	FALSE	TRUE	FALSE	FALSE	FALSE	FALSE	Tier 0: No mobility signal	FALSE	FALSE	FALSE	FALSE	FALSE	FALSE	TRUE	CQWT-SXin1
CQWT-SXin1_1000	CQWT-SXin1_k141_488147	WT	ERM	1		None		FALSE	FALSE	FALSE	FALSE	FALSE	FALSE	Tier 0: No mobility signal	FALSE	FALSE	FALSE	FALSE	FALSE	FALSE	FALSE	CQWT-SXin1
CQWT-SXin1_1000	CQWT-SXin1_k141_489673	WT	ADEI	1		None		FALSE	FALSE	FALSE	FALSE	FALSE	FALSE	Tier 0: No mobility signal	FALSE	FALSE	FALSE	FALSE	FALSE	FALSE	FALSE	CQWT-SXin1
CQWT-SXin1_1000	CQWT-SXin1_k141_496120	WT	M1	1		None		FALSE	FALSE	FALSE	FALSE	FALSE	FALSE	Tier 0: No mobility signal	FALSE	FALSE	FALSE	FALSE	FALSE	FALSE	FALSE	CQWT-SXin1
CQWT-SXin1_1000	CQWT-SXin1_k141_501545	WT	OQXB	1		None		FALSE	FALSE	FALSE	FALSE	FALSE	FALSE	Tier 0: No mobility signal	FALSE	FALSE	FALSE	FALSE	FALSE	FALSE	FALSE	CQWT-SXin1
CQWT-SXin1_1000	CQWT-SXin1_k141_521129	WT	ERMF	1		None		FALSE	FALSE	FALSE	FALSE	FALSE	FALSE	Tier 0: No mobility signal	FALSE	FALSE	FALSE	FALSE	FALSE	FALSE	FALSE	CQWT-SXin1
CQWT-SXin1_1000	CQWT-SXin1_k141_522321	WT	TET39	1		None		FALSE	FALSE	FALSE	FALSE	FALSE	FALSE	Tier 0: No mobility signal	FALSE	FALSE	FALSE	FALSE	FALSE	FALSE	FALSE	CQWT-SXin1
CQWT-SXin1_1000	CQWT-SXin1_k141_525461	WT	DFRA	1		None	Replication/Initiation	FALSE	TRUE	FALSE	TRUE	FALSE	FALSE	Tier 2: Mobilizable backbone	FALSE	FALSE	TRUE	FALSE	FALSE	FALSE	FALSE	CQWT-SXin1
CQWT-SXin1_1000	CQWT-SXin1_k141_527386	WT	MTRAD	1		None		FALSE	FALSE	FALSE	FALSE	FALSE	FALSE	Tier 0: No mobility signal	FALSE	FALSE	FALSE	FALSE	FALSE	FALSE	FALSE	CQWT-SXin1
CQWT-SXin1_1000	CQWT-SXin1_k141_53437	WT	TET32	1		None		FALSE	FALSE	FALSE	FALSE	FALSE	FALSE	Tier 0: No mobility signal	FALSE	FALSE	FALSE	FALSE	FALSE	FALSE	FALSE	CQWT-SXin1
CQWT-SXin1_1000	CQWT-SXin1_k141_541661	WT	PARY	1		None	Conjugation/T4SS	FALSE	TRUE	TRUE	FALSE	FALSE	FALSE	Tier 3: Conjugation-enabled	TRUE	FALSE	FALSE	FALSE	FALSE	FALSE	FALSE	CQWT-SXin1
CQWT-SXin1_1000	CQWT-SXin1_k141_557835	WT	GADW;GADX	2		None		FALSE	FALSE	FALSE	FALSE	FALSE	FALSE	Tier 0: No mobility signal	FALSE	FALSE	FALSE	FALSE	FALSE	FALSE	FALSE	CQWT-SXin1
CQWT-SXin1_1000	CQWT-SXin1_k141_562283	WT	FLOR	1		None		FALSE	FALSE	FALSE	FALSE	FALSE	FALSE	Tier 0: No mobility signal	FALSE	FALSE	FALSE	FALSE	FALSE	FALSE	FALSE	CQWT-SXin1
CQWT-SXin1_1000	CQWT-SXin1_k141_579093	WT	CMX	1	IS481	IS		TRUE	FALSE	FALSE	FALSE	FALSE	FALSE	Tier 1: Transposition-dominated	FALSE	FALSE	FALSE	FALSE	FALSE	FALSE	FALSE	CQWT-SXin1
CQWT-SXin1_1000	CQWT-SXin1_k141_586425	WT	ANT3-DPRIME	1		None		FALSE	FALSE	FALSE	FALSE	FALSE	FALSE	Tier 0: No mobility signal	FALSE	FALSE	FALSE	FALSE	FALSE	FALSE	FALSE	CQWT-SXin1
CQWT-SXin1_1000	CQWT-SXin1_k141_587507	WT	ERMF	1		None	Replication/Initiation	FALSE	TRUE	FALSE	TRUE	FALSE	FALSE	Tier 2: Mobilizable backbone	FALSE	FALSE	TRUE	FALSE	FALSE	FALSE	FALSE	CQWT-SXin1
CQWT-SXin1_1000	CQWT-SXin1_k141_587871	WT	OQXB	1		None		FALSE	FALSE	FALSE	FALSE	FALSE	FALSE	Tier 0: No mobility signal	FALSE	FALSE	FALSE	FALSE	FALSE	FALSE	FALSE	CQWT-SXin1
CQWT-SXin1_1000	CQWT-SXin1_k141_610378	WT	AAC6-PRIME;BEL	2		None		FALSE	FALSE	FALSE	FALSE	FALSE	FALSE	Tier 0: No mobility signal	FALSE	FALSE	FALSE	FALSE	FALSE	FALSE	FALSE	CQWT-SXin1
CQWT-SXin1_1000	CQWT-SXin1_k141_612992	WT	RANB	1		None		FALSE	FALSE	FALSE	FALSE	FALSE	FALSE	Tier 0: No mobility signal	FALSE	FALSE	FALSE	FALSE	FALSE	FALSE	FALSE	CQWT-SXin1
CQWT-SXin1_1000	CQWT-SXin1_k141_623256	WT	QACPB	1		None	Conjugation/T4SS;Replication/Initiation	FALSE	TRUE	TRUE	TRUE	FALSE	FALSE	Tier 3: Conjugation-enabled	TRUE	FALSE	TRUE	FALSE	FALSE	FALSE	FALSE	CQWT-SXin1
CQWT-SXin1_1000	CQWT-SXin1_k141_627390	WT	RSMA	1		None		FALSE	FALSE	FALSE	FALSE	FALSE	FALSE	Tier 0: No mobility signal	FALSE	FALSE	FALSE	FALSE	FALSE	FALSE	FALSE	CQWT-SXin1
CQWT-SXin1_1000	CQWT-SXin1_k141_630234	WT	RSMA	1		None		FALSE	FALSE	FALSE	FALSE	FALSE	FALSE	Tier 0: No mobility signal	FALSE	FALSE	FALSE	FALSE	FALSE	FALSE	FALSE	CQWT-SXin1
CQWT-SXin1_1000	CQWT-SXin1_k141_634663	WT	MEFA;MSRD	2		None	Partitioning	FALSE	TRUE	FALSE	TRUE	FALSE	FALSE	Tier 2: Mobilizable backbone	FALSE	FALSE	FALSE	TRUE	FALSE	FALSE	FALSE	CQWT-SXin1
CQWT-SXin1_1000	CQWT-SXin1_k141_666870	WT	RSMA	1		None		FALSE	FALSE	FALSE	FALSE	FALSE	FALSE	Tier 0: No mobility signal	FALSE	FALSE	FALSE	FALSE	FALSE	FALSE	FALSE	CQWT-SXin1
CQWT-SXin1_1000	CQWT-SXin1_k141_673373	WT	QACEDELTA1;SULI	2		None		FALSE	FALSE	FALSE	FALSE	FALSE	FALSE	Tier 0: No mobility signal	FALSE	FALSE	FALSE	FALSE	FALSE	FALSE	FALSE	CQWT-SXin1
CQWT-SXin1_1000	CQWT-SXin1_k141_680383	WT	GESB	1		None		FALSE	FALSE	FALSE	FALSE	FALSE	FALSE	Tier 0: No mobility signal	FALSE	FALSE	FALSE	FALSE	FALSE	FALSE	FALSE	CQWT-SXin1
CQWT-SXin1_1000	CQWT-SXin1_k141_683054	WT	TTGB	1		None		FALSE	FALSE	FALSE	FALSE	FALSE	FALSE	Tier 0: No mobility signal	FALSE	FALSE	FALSE	FALSE	FALSE	FALSE	FALSE	CQWT-SXin1
CQWT-SXin1_1000	CQWT-SXin1_k141_692783	WT	MEXK	1		None		FALSE	FALSE	FALSE	FALSE	FALSE	FALSE	Tier 0: No mobility signal	FALSE	FALSE	FALSE	FALSE	FALSE	FALSE	FALSE	CQWT-SXin1
CQWT-SXin1_1000	CQWT-SXin1_k141_734223	WT	IMP;OXA	2		None		FALSE	FALSE	FALSE	FALSE	FALSE	FALSE	Tier 0: No mobility signal	FALSE	FALSE	FALSE	FALSE	FALSE	FALSE	FALSE	CQWT-SXin1
CQWT-SXin1_1000	CQWT-SXin1_k141_743154	WT	IMP	1		None		FALSE	FALSE	FALSE	FALSE	FALSE	FALSE	Tier 0: No mobility signal	FALSE	FALSE	FALSE	FALSE	FALSE	FALSE	FALSE	CQWT-SXin1
CQWT-SXin1_1000	CQWT-SXin1_k141_757537	WT	ADEG	1		None		FALSE	FALSE	FALSE	FALSE	FALSE	FALSE	Tier 0: No mobility signal	FALSE	FALSE	FALSE	FALSE	FALSE	FALSE	FALSE	CQWT-SXin1
CQWT-SXin1_1000	CQWT-SXin1_k141_75966	WT	QACPB	1		None		FALSE	FALSE	FALSE	FALSE	FALSE	FALSE	Tier 0: No mobility signal	FALSE	FALSE	FALSE	FALSE	FALSE	FALSE	FALSE	CQWT-SXin1
CQWT-SXin1_1000	CQWT-SXin1_k141_761311	WT	TET56	1		None	Conjugation/T4SS;Replication/Initiation	FALSE	TRUE	TRUE	TRUE	FALSE	FALSE	Tier 3: Conjugation-enabled	TRUE	FALSE	TRUE	FALSE	FALSE	FALSE	FALSE	CQWT-SXin1
CQWT-SXin1_1000	CQWT-SXin1_k141_786486	WT	MPHE	1	IS5	IS		TRUE	FALSE	FALSE	FALSE	FALSE	FALSE	Tier 1: Transposition-dominated	FALSE	FALSE	FALSE	FALSE	FALSE	FALSE	FALSE	CQWT-SXin1
CQWT-SXin1_1000	CQWT-SXin1_k141_791198	WT	ANT3-DPRIME	1		None		FALSE	FALSE	FALSE	FALSE	FALSE	FALSE	Tier 0: No mobility signal	FALSE	FALSE	FALSE	FALSE	FALSE	FALSE	FALSE	CQWT-SXin1
CQWT-SXin1_1000	CQWT-SXin1_k141_801942	WT	FOSA;PER	2		None		FALSE	FALSE	FALSE	FALSE	FALSE	FALSE	Tier 0: No mobility signal	FALSE	FALSE	FALSE	FALSE	FALSE	FALSE	FALSE	CQWT-SXin1
CQWT-SXin1_1000	CQWT-SXin1_k141_812334	WT	ANT3-DPRIME;CAT;DFRB;OXA	4		None		FALSE	FALSE	FALSE	FALSE	FALSE	FALSE	Tier 0: No mobility signal	FALSE	FALSE	FALSE	FALSE	FALSE	FALSE	FALSE	CQWT-SXin1
CQWT-SXin1_1000	CQWT-SXin1_k141_813769	WT	RSMA	1		None		FALSE	FALSE	FALSE	FALSE	FALSE	FALSE	Tier 0: No mobility signal	FALSE	FALSE	FALSE	FALSE	FALSE	FALSE	FALSE	CQWT-SXin1
CQWT-SXin1_1000	CQWT-SXin1_k141_857067	WT	ADEG	1		None		FALSE	FALSE	FALSE	FALSE	FALSE	FALSE	Tier 0: No mobility signal	FALSE	FALSE	FALSE	FALSE	FALSE	FALSE	FALSE	CQWT-SXin1
CQWT-SXin1_1000	CQWT-SXin1_k141_872582	WT	RSC	1		None		FALSE	FALSE	FALSE	FALSE	FALSE	FALSE	Tier 0: No mobility signal	FALSE	FALSE	FALSE	FALSE	FALSE	FALSE	FALSE	CQWT-SXin1
CQWT-SXin1_1000	CQWT-SXin1_k141_873516	WT	TETC	1		composite transposon	Replication/Initiation	TRUE	TRUE	FALSE	TRUE	FALSE	FALSE	Tier 2: Mobilizable backbone	FALSE	FALSE	TRUE	FALSE	FALSE	FALSE	FALSE	CQWT-SXin1
CQWT-SXin1_1000	CQWT-SXin1_k141_894401	WT	ABEM	1		None		FALSE	FALSE	FALSE	FALSE	FALSE	FALSE	Tier 0: No mobility signal	FALSE	FALSE	FALSE	FALSE	FALSE	FALSE	FALSE	CQWT-SXin1
CQWT-SXin1_1000	CQWT-SXin1_k141_901664	WT	AIM	1		None		FALSE	FALSE	FALSE	FALSE	FALSE	FALSE	Tier 0: No mobility signal	FALSE	FALSE	FALSE	FALSE	FALSE	FALSE	FALSE	CQWT-SXin1
CQWT-SXin1_1000	CQWT-SXin1_k141_922266	WT	APH3-DPRIME;APH6	2	Tn3-family	Tn	Conjugation/T4SS	TRUE	TRUE	TRUE	FALSE	FALSE	FALSE	Tier 3: Conjugation-enabled	TRUE	FALSE	FALSE	FALSE	FALSE	FALSE	FALSE	CQWT-SXin1
CQWT-SXin1_1000	CQWT-SXin1_k141_927247	WT	IDC	1		None		FALSE	FALSE	FALSE	FALSE	FALSE	FALSE	Tier 0: No mobility signal	FALSE	FALSE	FALSE	FALSE	FALSE	FALSE	FALSE	CQWT-SXin1
CQWT-SXin1_1000	CQWT-SXin1_k141_929738	WT	SDEB	1		None		FALSE	FALSE	FALSE	FALSE	FALSE	FALSE	Tier 0: No mobility signal	FALSE	FALSE	FALSE	FALSE	FALSE	FALSE	FALSE	CQWT-SXin1
CQWT-SXin1_1000	CQWT-SXin1_k141_947025	WT	MEXK	1		None		FALSE	FALSE	FALSE	FALSE	FALSE	FALSE	Tier 0: No mobility signal	FALSE	FALSE	FALSE	FALSE	FALSE	FALSE	FALSE	CQWT-SXin1
CQWT-SXin1_1000	CQWT-SXin1_k141_996577	WT	MEXK	1		None		FALSE	FALSE	FALSE	FALSE	FALSE	FALSE	Tier 0: No mobility signal	FALSE	FALSE	FALSE	FALSE	FALSE	FALSE	FALSE	CQWT-SXin1
CQWT-ZFas1_1000	CQWT-ZFas1_k141_100550	WT	ERMF	1		None		FALSE	FALSE	FALSE	FALSE	FALSE	FALSE	Tier 0: No mobility signal	FALSE	FALSE	FALSE	FALSE	FALSE	FALSE	FALSE	CQWT-ZFas1
CQWT-ZFas1_1000	CQWT-ZFas1_k141_1044741	WT	MSRE	1	IS6	IS		TRUE	FALSE	FALSE	FALSE	FALSE	FALSE	Tier 1: Transposition-dominated	FALSE	FALSE	FALSE	FALSE	FALSE	FALSE	FALSE	CQWT-ZFas1
CQWT-ZFas1_1000	CQWT-ZFas1_k141_1060683	WT	CMX	1		None		FALSE	FALSE	FALSE	FALSE	FALSE	FALSE	Tier 0: No mobility signal	FALSE	FALSE	FALSE	FALSE	FALSE	FALSE	FALSE	CQWT-ZFas1
CQWT-ZFas1_1000	CQWT-ZFas1_k141_1115693	WT	MEFC;MPHG	2		None		FALSE	FALSE	FALSE	FALSE	FALSE	FALSE	Tier 0: No mobility signal	FALSE	FALSE	FALSE	FALSE	FALSE	FALSE	FALSE	CQWT-ZFas1
CQWT-ZFas1_1000	CQWT-ZFas1_k141_113135	WT	OQXB	1		None		FALSE	FALSE	FALSE	FALSE	FALSE	FALSE	Tier 0: No mobility signal	FALSE	FALSE	FALSE	FALSE	FALSE	FALSE	FALSE	CQWT-ZFas1
CQWT-ZFas1_1000	CQWT-ZFas1_k141_1138354	WT	TETC	1		None	Replication/Initiation	FALSE	TRUE	FALSE	TRUE	FALSE	FALSE	Tier 2: Mobilizable backbone	FALSE	FALSE	TRUE	FALSE	FALSE	FALSE	FALSE	CQWT-ZFas1
CQWT-ZFas1_1000	CQWT-ZFas1_k141_1141203	WT	OMPR	1		None	Conjugation/T4SS	FALSE	TRUE	TRUE	FALSE	FALSE	FALSE	Tier 3: Conjugation-enabled	TRUE	FALSE	FALSE	FALSE	FALSE	FALSE	FALSE	CQWT-ZFas1
CQWT-ZFas1_1000	CQWT-ZFas1_k141_1153335	WT	ANT3-DPRIME;EREA	2		None		FALSE	FALSE	FALSE	FALSE	FALSE	FALSE	Tier 0: No mobility signal	FALSE	FALSE	FALSE	FALSE	FALSE	FALSE	FALSE	CQWT-ZFas1
CQWT-ZFas1_1000	CQWT-ZFas1_k141_1158375	WT	RSMA	1		None		FALSE	FALSE	FALSE	FALSE	FALSE	FALSE	Tier 0: No mobility signal	FALSE	FALSE	FALSE	FALSE	FALSE	FALSE	FALSE	CQWT-ZFas1
CQWT-ZFas1_1000	CQWT-ZFas1_k141_1177849	WT	QACEDELTA1;SULI	2		None		FALSE	FALSE	FALSE	FALSE	FALSE	FALSE	Tier 0: No mobility signal	FALSE	FALSE	FALSE	FALSE	FALSE	FALSE	FALSE	CQWT-ZFas1
CQWT-ZFas1_1000	CQWT-ZFas1_k141_1191180	WT	ERMF	1		None		FALSE	FALSE	FALSE	FALSE	FALSE	FALSE	Tier 0: No mobility signal	FALSE	FALSE	FALSE	FALSE	FALSE	FALSE	FALSE	CQWT-ZFas1
CQWT-ZFas1_1000	CQWT-ZFas1_k141_1278331	WT	ADEG	1		None		FALSE	FALSE	FALSE	FALSE	FALSE	FALSE	Tier 0: No mobility signal	FALSE	FALSE	FALSE	FALSE	FALSE	FALSE	FALSE	CQWT-ZFas1
CQWT-ZFas1_1000	CQWT-ZFas1_k141_1281596	WT	ERMG;OXA	2		None		FALSE	FALSE	FALSE	FALSE	FALSE	FALSE	Tier 0: No mobility signal	FALSE	FALSE	FALSE	FALSE	FALSE	FALSE	FALSE	CQWT-ZFas1
CQWT-ZFas1_1000	CQWT-ZFas1_k141_1301559	WT	MEXC1;MEXD1;TOPR	3		None	Conjugation/T4SS	FALSE	TRUE	TRUE	FALSE	FALSE	FALSE	Tier 3: Conjugation-enabled	TRUE	FALSE	FALSE	FALSE	FALSE	FALSE	FALSE	CQWT-ZFas1
CQWT-ZFas1_1000	CQWT-ZFas1_k141_1363846	WT	RSMA	1		None		FALSE	FALSE	FALSE	FALSE	FALSE	FALSE	Tier 0: No mobility signal	FALSE	FALSE	FALSE	FALSE	FALSE	FALSE	FALSE	CQWT-ZFas1
CQWT-ZFas1_1000	CQWT-ZFas1_k141_1376710	WT	BLAA	1		None		FALSE	FALSE	FALSE	FALSE	FALSE	FALSE	Tier 0: No mobility signal	FALSE	FALSE	FALSE	FALSE	FALSE	FALSE	FALSE	CQWT-ZFas1
CQWT-ZFas1_1000	CQWT-ZFas1_k141_1392178	WT	OMPR	1		None	Conjugation/T4SS	FALSE	TRUE	TRUE	FALSE	FALSE	FALSE	Tier 3: Conjugation-enabled	TRUE	FALSE	FALSE	FALSE	FALSE	FALSE	FALSE	CQWT-ZFas1
CQWT-ZFas1_1000	CQWT-ZFas1_k141_1475311	WT	RSMA	1		None		FALSE	FALSE	FALSE	FALSE	FALSE	FALSE	Tier 0: No mobility signal	FALSE	FALSE	FALSE	FALSE	FALSE	FALSE	FALSE	CQWT-ZFas1
CQWT-ZFas1_1000	CQWT-ZFas1_k141_151093	WT	APH3-DPRIME;APH6	2		None		FALSE	FALSE	FALSE	FALSE	FALSE	FALSE	Tier 0: No mobility signal	FALSE	FALSE	FALSE	FALSE	FALSE	FALSE	FALSE	CQWT-ZFas1
CQWT-ZFas1_1000	CQWT-ZFas1_k141_1573991	WT	QACL	1		None		FALSE	FALSE	FALSE	FALSE	FALSE	FALSE	Tier 0: No mobility signal	FALSE	FALSE	FALSE	FALSE	FALSE	FALSE	FALSE	CQWT-ZFas1
CQWT-ZFas1_1000	CQWT-ZFas1_k141_1576368	WT	ERM	1		None		FALSE	FALSE	FALSE	FALSE	FALSE	FALSE	Tier 0: No mobility signal	FALSE	FALSE	FALSE	FALSE	FALSE	FALSE	FALSE	CQWT-ZFas1
CQWT-ZFas1_1000	CQWT-ZFas1_k141_1607951	WT	ANT3-DPRIME;DFRA	2		None		FALSE	FALSE	FALSE	FALSE	FALSE	FALSE	Tier 0: No mobility signal	FALSE	FALSE	FALSE	FALSE	FALSE	FALSE	FALSE	CQWT-ZFas1
CQWT-ZFas1_1000	CQWT-ZFas1_k141_1622438	WT	ERMF	1		None		FALSE	FALSE	FALSE	FALSE	FALSE	FALSE	Tier 0: No mobility signal	FALSE	FALSE	FALSE	FALSE	FALSE	FALSE	FALSE	CQWT-ZFas1
CQWT-ZFas1_1000	CQWT-ZFas1_k141_1627558	WT	QACPB	1		None		FALSE	FALSE	FALSE	FALSE	FALSE	FALSE	Tier 0: No mobility signal	FALSE	FALSE	FALSE	FALSE	FALSE	FALSE	FALSE	CQWT-ZFas1
CQWT-ZFas1_1000	CQWT-ZFas1_k141_1633854	WT	RSMA	1		None		FALSE	FALSE	FALSE	FALSE	FALSE	FALSE	Tier 0: No mobility signal	FALSE	FALSE	FALSE	FALSE	FALSE	FALSE	FALSE	CQWT-ZFas1
CQWT-ZFas1_1000	CQWT-ZFas1_k141_166281	WT	OMPR	1		None	Conjugation/T4SS	FALSE	TRUE	TRUE	FALSE	FALSE	FALSE	Tier 3: Conjugation-enabled	TRUE	FALSE	FALSE	FALSE	FALSE	FALSE	FALSE	CQWT-ZFas1
CQWT-ZFas1_1000	CQWT-ZFas1_k141_1689547	WT	RSMA	1		None	Other mobility	FALSE	TRUE	FALSE	FALSE	FALSE	FALSE	Tier 0: No mobility signal	FALSE	FALSE	FALSE	FALSE	FALSE	FALSE	TRUE	CQWT-ZFas1
CQWT-ZFas1_1000	CQWT-ZFas1_k141_170423	WT	QACK	1		None		FALSE	FALSE	FALSE	FALSE	FALSE	FALSE	Tier 0: No mobility signal	FALSE	FALSE	FALSE	FALSE	FALSE	FALSE	FALSE	CQWT-ZFas1
CQWT-ZFas1_1000	CQWT-ZFas1_k141_1738459	WT	QACL	1		None		FALSE	FALSE	FALSE	FALSE	FALSE	FALSE	Tier 0: No mobility signal	FALSE	FALSE	FALSE	FALSE	FALSE	FALSE	FALSE	CQWT-ZFas1
CQWT-ZFas1_1000	CQWT-ZFas1_k141_1809482	WT	OMPR	1		None	Conjugation/T4SS	FALSE	TRUE	TRUE	FALSE	FALSE	FALSE	Tier 3: Conjugation-enabled	TRUE	FALSE	FALSE	FALSE	FALSE	FALSE	FALSE	CQWT-ZFas1
CQWT-ZFas1_1000	CQWT-ZFas1_k141_28058	WT	AAC6-PRIME	1		None		FALSE	FALSE	FALSE	FALSE	FALSE	FALSE	Tier 0: No mobility signal	FALSE	FALSE	FALSE	FALSE	FALSE	FALSE	FALSE	CQWT-ZFas1
CQWT-ZFas1_1000	CQWT-ZFas1_k141_28647	WT	ANT3-DPRIME	1		None	Other mobility	FALSE	TRUE	FALSE	FALSE	FALSE	FALSE	Tier 0: No mobility signal	FALSE	FALSE	FALSE	FALSE	FALSE	FALSE	TRUE	CQWT-ZFas1
CQWT-ZFas1_1000	CQWT-ZFas1_k141_30203	WT	ESTD	1		None		FALSE	FALSE	FALSE	FALSE	FALSE	FALSE	Tier 0: No mobility signal	FALSE	FALSE	FALSE	FALSE	FALSE	FALSE	FALSE	CQWT-ZFas1
CQWT-ZFas1_1000	CQWT-ZFas1_k141_311377	WT	RSMA	1		None		FALSE	FALSE	FALSE	FALSE	FALSE	FALSE	Tier 0: No mobility signal	FALSE	FALSE	FALSE	FALSE	FALSE	FALSE	FALSE	CQWT-ZFas1
CQWT-ZFas1_1000	CQWT-ZFas1_k141_338429	WT	RSMA	1		None	Conjugation/T4SS;Other mobility;Partitioning;Replication/Initiation	FALSE	TRUE	TRUE	TRUE	FALSE	FALSE	Tier 3: Conjugation-enabled	TRUE	FALSE	TRUE	TRUE	FALSE	FALSE	TRUE	CQWT-ZFas1
CQWT-ZFas1_1000	CQWT-ZFas1_k141_391827	WT	OXA	1		None		FALSE	FALSE	FALSE	FALSE	FALSE	FALSE	Tier 0: No mobility signal	FALSE	FALSE	FALSE	FALSE	FALSE	FALSE	FALSE	CQWT-ZFas1
CQWT-ZFas1_1000	CQWT-ZFas1_k141_425429	WT	ROSB	1		None		FALSE	FALSE	FALSE	FALSE	FALSE	FALSE	Tier 0: No mobility signal	FALSE	FALSE	FALSE	FALSE	FALSE	FALSE	FALSE	CQWT-ZFas1
CQWT-ZFas1_1000	CQWT-ZFas1_k141_481547	WT	SULII	1	IS91	IS		TRUE	FALSE	FALSE	FALSE	FALSE	FALSE	Tier 1: Transposition-dominated	FALSE	FALSE	FALSE	FALSE	FALSE	FALSE	FALSE	CQWT-ZFas1
CQWT-ZFas1_1000	CQWT-ZFas1_k141_490549	WT	RSMA	1		None		FALSE	FALSE	FALSE	FALSE	FALSE	FALSE	Tier 0: No mobility signal	FALSE	FALSE	FALSE	FALSE	FALSE	FALSE	FALSE	CQWT-ZFas1
CQWT-ZFas1_1000	CQWT-ZFas1_k141_500898	WT	OMPR	1		None	Conjugation/T4SS	FALSE	TRUE	TRUE	FALSE	FALSE	FALSE	Tier 3: Conjugation-enabled	TRUE	FALSE	FALSE	FALSE	FALSE	FALSE	FALSE	CQWT-ZFas1
CQWT-ZFas1_1000	CQWT-ZFas1_k141_537249	WT	MEXC1;MEXD1	2		None		FALSE	FALSE	FALSE	FALSE	FALSE	FALSE	Tier 0: No mobility signal	FALSE	FALSE	FALSE	FALSE	FALSE	FALSE	FALSE	CQWT-ZFas1
CQWT-ZFas1_1000	CQWT-ZFas1_k141_551583	WT	SULI	1		None		FALSE	FALSE	FALSE	FALSE	FALSE	FALSE	Tier 0: No mobility signal	FALSE	FALSE	FALSE	FALSE	FALSE	FALSE	FALSE	CQWT-ZFas1
CQWT-ZFas1_1000	CQWT-ZFas1_k141_557666	WT	ERMF	1		None		FALSE	FALSE	FALSE	FALSE	FALSE	FALSE	Tier 0: No mobility signal	FALSE	FALSE	FALSE	FALSE	FALSE	FALSE	FALSE	CQWT-ZFas1
CQWT-ZFas1_1000	CQWT-ZFas1_k141_590324	WT	SULI	1		None		FALSE	FALSE	FALSE	FALSE	FALSE	FALSE	Tier 0: No mobility signal	FALSE	FALSE	FALSE	FALSE	FALSE	FALSE	FALSE	CQWT-ZFas1
CQWT-ZFas1_1000	CQWT-ZFas1_k141_605182	WT	ADEG	1		None		FALSE	FALSE	FALSE	FALSE	FALSE	FALSE	Tier 0: No mobility signal	FALSE	FALSE	FALSE	FALSE	FALSE	FALSE	FALSE	CQWT-ZFas1
CQWT-ZFas1_1000	CQWT-ZFas1_k141_607251	WT	ANT3-DPRIME;CMLA	2		None		FALSE	FALSE	FALSE	FALSE	FALSE	FALSE	Tier 0: No mobility signal	FALSE	FALSE	FALSE	FALSE	FALSE	FALSE	FALSE	CQWT-ZFas1
CQWT-ZFas1_1000	CQWT-ZFas1_k141_614686	WT	NPS	1		None		FALSE	FALSE	FALSE	FALSE	FALSE	FALSE	Tier 0: No mobility signal	FALSE	FALSE	FALSE	FALSE	FALSE	FALSE	FALSE	CQWT-ZFas1
CQWT-ZFas1_1000	CQWT-ZFas1_k141_644674	WT	OMPR	1		None	Conjugation/T4SS	FALSE	TRUE	TRUE	FALSE	FALSE	FALSE	Tier 3: Conjugation-enabled	TRUE	FALSE	FALSE	FALSE	FALSE	FALSE	FALSE	CQWT-ZFas1
CQWT-ZFas1_1000	CQWT-ZFas1_k141_659515	WT	OMPR	1		None	Conjugation/T4SS	FALSE	TRUE	TRUE	FALSE	FALSE	FALSE	Tier 3: Conjugation-enabled	TRUE	FALSE	FALSE	FALSE	FALSE	FALSE	FALSE	CQWT-ZFas1
CQWT-ZFas1_1000	CQWT-ZFas1_k141_805642	WT	TETX	1	IS1595	IS		TRUE	FALSE	FALSE	FALSE	FALSE	FALSE	Tier 1: Transposition-dominated	FALSE	FALSE	FALSE	FALSE	FALSE	FALSE	FALSE	CQWT-ZFas1
CQWT-ZFas1_1000	CQWT-ZFas1_k141_829541	WT	ERM	1		None		FALSE	FALSE	FALSE	FALSE	FALSE	FALSE	Tier 0: No mobility signal	FALSE	FALSE	FALSE	FALSE	FALSE	FALSE	FALSE	CQWT-ZFas1
CQWT-ZFas1_1000	CQWT-ZFas1_k141_834232	WT	MDTB	1		None		FALSE	FALSE	FALSE	FALSE	FALSE	FALSE	Tier 0: No mobility signal	FALSE	FALSE	FALSE	FALSE	FALSE	FALSE	FALSE	CQWT-ZFas1
CQWT-ZFas1_1000	CQWT-ZFas1_k141_897457	WT	MEXD1;TOPR	2		None		FALSE	FALSE	FALSE	FALSE	FALSE	FALSE	Tier 0: No mobility signal	FALSE	FALSE	FALSE	FALSE	FALSE	FALSE	FALSE	CQWT-ZFas1
CQWT-ZFas1_1000	CQWT-ZFas1_k141_901660	WT	ERM	1		None		FALSE	FALSE	FALSE	FALSE	FALSE	FALSE	Tier 0: No mobility signal	FALSE	FALSE	FALSE	FALSE	FALSE	FALSE	FALSE	CQWT-ZFas1
CQWT-ZFas1_1000	CQWT-ZFas1_k141_927125	WT	OMPR	1		None	Conjugation/T4SS	FALSE	TRUE	TRUE	FALSE	FALSE	FALSE	Tier 3: Conjugation-enabled	TRUE	FALSE	FALSE	FALSE	FALSE	FALSE	FALSE	CQWT-ZFas1
CQWT-ZFas1_1000	CQWT-ZFas1_k141_93173	WT	EREA	1		None		FALSE	FALSE	FALSE	FALSE	FALSE	FALSE	Tier 0: No mobility signal	FALSE	FALSE	FALSE	FALSE	FALSE	FALSE	FALSE	CQWT-ZFas1
CQWT-ZFas1_1000	CQWT-ZFas1_k141_958954	WT	ANT6	1		None		FALSE	FALSE	FALSE	FALSE	FALSE	FALSE	Tier 0: No mobility signal	FALSE	FALSE	FALSE	FALSE	FALSE	FALSE	FALSE	CQWT-ZFas1
CQWT-ZFas1_1000	CQWT-ZFas1_k141_977232	WT	OMPR	1		None	Conjugation/T4SS	FALSE	TRUE	TRUE	FALSE	FALSE	FALSE	Tier 3: Conjugation-enabled	TRUE	FALSE	FALSE	FALSE	FALSE	FALSE	FALSE	CQWT-ZFas1
CQWT-ZFas1_1000	CQWT-ZFas1_k141_989305	WT	RSMA	1		None		FALSE	FALSE	FALSE	FALSE	FALSE	FALSE	Tier 0: No mobility signal	FALSE	FALSE	FALSE	FALSE	FALSE	FALSE	FALSE	CQWT-ZFas1
CQWT-ZFas1_1000	CQWT-ZFas1_k141_998728	WT	FLOR;TETG	2	Tn3-family	Tn	Conjugation/T4SS	TRUE	TRUE	TRUE	FALSE	FALSE	FALSE	Tier 3: Conjugation-enabled	TRUE	FALSE	FALSE	FALSE	FALSE	FALSE	FALSE	CQWT-ZFas1
CQLS-RQ1_1000	CQLS-RQ1_k141_1019761	LS	ERMG;MSRD	2		None		FALSE	FALSE	FALSE	FALSE	FALSE	FALSE	Tier 0: No mobility signal	FALSE	FALSE	FALSE	FALSE	FALSE	FALSE	FALSE	CQLS-RQ1
CQLS-RQ1_1000	CQLS-RQ1_k141_1030209	LS	CFRC	1		None		FALSE	FALSE	FALSE	FALSE	FALSE	FALSE	Tier 0: No mobility signal	FALSE	FALSE	FALSE	FALSE	FALSE	FALSE	FALSE	CQLS-RQ1
CQLS-RQ1_1000	CQLS-RQ1_k141_1031489	LS	MEFB	1		None		FALSE	FALSE	FALSE	FALSE	FALSE	FALSE	Tier 0: No mobility signal	FALSE	FALSE	FALSE	FALSE	FALSE	FALSE	FALSE	CQLS-RQ1
CQLS-RQ1_1000	CQLS-RQ1_k141_1032828	LS	SULI	1		None		FALSE	FALSE	FALSE	FALSE	FALSE	FALSE	Tier 0: No mobility signal	FALSE	FALSE	FALSE	FALSE	FALSE	FALSE	FALSE	CQLS-RQ1
CQLS-RQ1_1000	CQLS-RQ1_k141_1055013	LS	APH3-DPRIME;APH6	2	Tn3-family	Tn		TRUE	FALSE	FALSE	FALSE	FALSE	FALSE	Tier 1: Transposition-dominated	FALSE	FALSE	FALSE	FALSE	FALSE	FALSE	FALSE	CQLS-RQ1
[truncated: 6,044 more rows]
