# Supplementary material for: City-scale resistome-mobilome architecture and mobility-associated ARG backbones across a megacity watershed
Source: iScience. 2026 Jul 16;29(8):116841. doi: 10.1016/j.isci.2026.116841 (PMC13383857; doi:10.1016/j.isci.2026.116841)
Supplement: Table S7. Contig-level ARG-MGE proximity records on ARG-carrying contigs [file mmc4.xlsx]

## Sheet: TableS5
Sample	Contig	ARG_gene	ARG_orf	MGE_family	MGE_element	MGE_type	MinDist_bp_mid	ARG_mid	MGE_mid
SCLS-23W-CD-PW1_1000	SCLS-23W-CD-PW1_k141_1829515	LNUP	SCLS-23W-CD-PW1_k141_1829515_3	ISCpe	tISCpe8	insertion sequence	0	1657	1657
SCLS-23W-CD-FJ3_1000	SCLS-23W-CD-FJ3_k141_471471	SAT	SCLS-23W-CD-FJ3_k141_471471_9	Tn3-family (unresolved subgroup)	Tn5405	unit transposon	0	9229	9229
SCLS-23W-CD-FJ3_1000	SCLS-23W-CD-FJ3_k141_471471	APH2-DPRIME	SCLS-23W-CD-FJ3_k141_471471_8	Tn3-family (unresolved subgroup)	Tn5405	unit transposon	0	8468	8468
SCLS-23W-CD-FJ3_1000	SCLS-23W-CD-FJ3_k141_328945	ANT3-DPRIME	SCLS-23W-CD-FJ3_k141_328945_18	Tn554-family	Tn554	unit transposon	0	20900	20900
SCLS-23W-CD-FJ3_1000	SCLS-23W-CD-FJ3_k141_328945	ERMA	SCLS-23W-CD-FJ3_k141_328945_17	Tn554-family	Tn554	unit transposon	0	20050.5	20050.5
SCLS-23W-CD-FJ3_1000	SCLS-23W-CD-FJ3_k141_307115	CMX	SCLS-23W-CD-FJ3_k141_307115_5	IS481	ISCgl1	insertion sequence	0	3787.5	3787.5
SCLS-23W-CD-FJ2_1000	SCLS-23W-CD-FJ2_k141_744743	CMX	SCLS-23W-CD-FJ2_k141_744743_2	IS481	ISCgl1	insertion sequence	0	1837.5	1837.5
SCLS-23W-CD-FJ2_1000	SCLS-23W-CD-FJ2_k141_736940	CMLB	SCLS-23W-CD-FJ2_k141_736940_6	ISL3	ISAba43	insertion sequence	0	5364.5	5364.5
CQWT-GPas1_1000	CQWT-GPas1_k141_1007385	FLOR	CQWT-GPas1_k141_1007385_2	Tn3-family (unresolved subgroup)	Tn6082	unit transposon	0	1408	1408
CQWT-GPas1_1000	CQWT-GPas1_k141_1643642	CTX	CQWT-GPas1_k141_1643642_1	IS5	IS102	insertion sequence	0	635	635
CQWT-GPas1_1000	CQWT-GPas1_k141_402031	CTX	CQWT-GPas1_k141_402031_1	IS_unmapped	ISKpn74	insertion sequence	0	645	645
SCLS-23W-CD-FJ2_1000	SCLS-23W-CD-FJ2_k141_361389	APH2-DPRIME	SCLS-23W-CD-FJ2_k141_361389_4	Tn3-family (unresolved subgroup)	Tn5405	unit transposon	0	1969	1969
SCLS-23W-CD-FJ3_1000	SCLS-23W-CD-FJ3_k141_471471	ANT6	SCLS-23W-CD-FJ3_k141_471471_10	Tn3-family (unresolved subgroup)	Tn5405	unit transposon	0	9951	9951
SCLS-23W-CD-FJ2_1000	SCLS-23W-CD-FJ2_k141_361389	SAT	SCLS-23W-CD-FJ2_k141_361389_3	Tn3-family (unresolved subgroup)	Tn5405	unit transposon	0	1208	1208
SCLS-23W-CD-FJ2_1000	SCLS-23W-CD-FJ2_k141_1035915	FEXA	SCLS-23W-CD-FJ2_k141_1035915_5	Tn3-family (unresolved subgroup)	Tn558	unit transposon	0	4983.5	4983.5
SCLS-23W-CD-FJ1_1000	SCLS-23W-CD-FJ1_k141_800275	ANT6	SCLS-23W-CD-FJ1_k141_800275_3	Tn3-family (unresolved subgroup)	Tn5405	unit transposon	0	1956	1956
SCLS-23W-CD-FJ1_1000	SCLS-23W-CD-FJ1_k141_800275	SAT	SCLS-23W-CD-FJ1_k141_800275_2	Tn3-family (unresolved subgroup)	Tn5405	unit transposon	0	1234	1234
SCLS-23W-CD-FJ1_1000	SCLS-23W-CD-FJ1_k141_800275	APH2-DPRIME	SCLS-23W-CD-FJ1_k141_800275_1	Tn3-family (unresolved subgroup)	Tn5405	unit transposon	0	473	473
SCLS-23W-CD-FJ1_1000	SCLS-23W-CD-FJ1_k141_797020	ERMA	SCLS-23W-CD-FJ1_k141_797020_5	Tn554-family	Tn554	unit transposon	0	4843.5	4843.5
SCLS-23W-CD-FJ1_1000	SCLS-23W-CD-FJ1_k141_797020	ANT3-DPRIME	SCLS-23W-CD-FJ1_k141_797020_4	Tn554-family	Tn554	unit transposon	0	4036	4036
SCLS-23W-CD-FJ1_1000	SCLS-23W-CD-FJ1_k141_569144	CMX	SCLS-23W-CD-FJ1_k141_569144_1	IS481	ISCgl1	insertion sequence	0	871.5	871.5
SCLS-23W-CD-FJ1_1000	SCLS-23W-CD-FJ1_k141_419555	TETD	SCLS-23W-CD-FJ1_k141_419555_3	IS4	ISVsa5	insertion sequence	0	1730	1730
CQWT-SCas1_1000	CQWT-SCas1_k141_274912	CFX	CQWT-SCas1_k141_274912_1	IS1380	IS942	insertion sequence	0	106.5	106.5
CQWT-SCas1_1000	CQWT-SCas1_k141_275277	ANT6	CQWT-SCas1_k141_275277_2	Tn3-family (unresolved subgroup)	Tn5405	unit transposon	0	1227	1227
CQWT-SCas1_1000	CQWT-SCas1_k141_275277	SAT	CQWT-SCas1_k141_275277_3	Tn3-family (unresolved subgroup)	Tn5405	unit transposon	0	1949	1949
SCLS-23W-CD-FJ2_1000	SCLS-23W-CD-FJ2_k141_361389	ANT6	SCLS-23W-CD-FJ2_k141_361389_2	Tn3-family (unresolved subgroup)	Tn5405	unit transposon	0	486	486
CQWT-SCas1_1000	CQWT-SCas1_k141_275277	APH2-DPRIME	CQWT-SCas1_k141_275277_4	Tn3-family (unresolved subgroup)	Tn5405	unit transposon	0	2710	2710
SCLS-23W-CD-FJ3_1000	SCLS-23W-CD-FJ3_k141_757778	CMLB	SCLS-23W-CD-FJ3_k141_757778_2	ISL3	ISAba43	insertion sequence	0	1835.5	1835.5
SCLS-23W-CD-FJ3_1000	SCLS-23W-CD-FJ3_k141_945248	LNUC	SCLS-23W-CD-FJ3_k141_945248_1	IS1595	ISSag10	insertion sequence	0	785	785
SCLS-23W-CD-PW3_1000	SCLS-23W-CD-PW3_k141_194794	CMX	SCLS-23W-CD-PW3_k141_194794_4	IS481	ISCgl1	insertion sequence	0	2911.5	2911.5
CQLS-TZ1_1000	CQLS-TZ1_k141_545735	CMLB	CQLS-TZ1_k141_545735_4	ISL3	ISAba43	insertion sequence	0	2406.5	2406.5
CQLS-TZ1_1000	CQLS-TZ1_k141_610958	LNUC	CQLS-TZ1_k141_610958_1	IS1595	ISSag10	insertion sequence	0	382	382
SCLS-23W-CD-PW3_1000	SCLS-23W-CD-PW3_k141_1564514	FLOR	SCLS-23W-CD-PW3_k141_1564514_2	Tn3-family (unresolved subgroup)	Tn6082	unit transposon	0	1620	1620
SCLS-23W-CD-PW3_1000	SCLS-23W-CD-PW3_k141_1552689	LNUC	SCLS-23W-CD-PW3_k141_1552689_2	IS1595	ISSag10	insertion sequence	0	583	583
SCLS-23W-CD-PW3_1000	SCLS-23W-CD-PW3_k141_1074397	TETG	SCLS-23W-CD-PW3_k141_1074397_3	Tn3-family (unresolved subgroup)	Tn6061	unit transposon	0	1828.5	1828.5
CQLS-TZ2_1000	CQLS-TZ2_k141_283234	TETG	CQLS-TZ2_k141_283234_4	Tn3-family (unresolved subgroup)	Tn6061	unit transposon	0	3685.5	3685.5
SCLS-23W-CD-PW2_1000	SCLS-23W-CD-PW2_k141_560289	LNUG	SCLS-23W-CD-PW2_k141_560289_1	Tn3-family (unresolved subgroup)	Tn6260	unit transposon	0	475	475
CQLS-TZ3_1000	CQLS-TZ3_k141_118375	LNUC	CQLS-TZ3_k141_118375_1	IS1595	ISSag10	insertion sequence	0	1261	1261
CQLS-TZ3_1000	CQLS-TZ3_k141_12803	ANT6	CQLS-TZ3_k141_12803_1	Tn3-family (unresolved subgroup)	Tn5405	unit transposon	0	715	715
CQLS-TZ3_1000	CQLS-TZ3_k141_12803	SAT	CQLS-TZ3_k141_12803_2	Tn3-family (unresolved subgroup)	Tn5405	unit transposon	0	1437	1437
SCLS-23W-CD-FJ3_1000	SCLS-23W-CD-FJ3_k141_903988	FEXA	SCLS-23W-CD-FJ3_k141_903988_2	Tn3-family (unresolved subgroup)	Tn558	unit transposon	0	1206.5	1206.5
CQLS-TZ3_1000	CQLS-TZ3_k141_12803	APH2-DPRIME	CQLS-TZ3_k141_12803_3	Tn3-family (unresolved subgroup)	Tn5405	unit transposon	0	1854.5	1854.5
SCLS-23W-CD-PW2_1000	SCLS-23W-CD-PW2_k141_2466794	CMX	SCLS-23W-CD-PW2_k141_2466794_7	IS481	ISCgl1	insertion sequence	0	4507.5	4507.5
CQLS-TZ3_1000	CQLS-TZ3_k141_257591	TETQ	CQLS-TZ3_k141_257591_11	ICEBfrYCH-lineage	ICEBfrYCH46-1	ice	0	15328.5	15328.5
CQLS-TZ3_1000	CQLS-TZ3_k141_395253	TETS	CQLS-TZ3_k141_395253_1	IS1380	ISVva1	insertion sequence	0	114	114
CQLS-TZ3_1000	CQLS-TZ3_k141_524824	ERMB	CQLS-TZ3_k141_524824_3	Tn3-family (unresolved subgroup)	Tn551	unit transposon	0	1899.5	1899.5
CQLS_RQ2_1000	CQLS_RQ2_k141_29179	CMX	CQLS_RQ2_k141_29179_3	IS481	ISCgl1	insertion sequence	0	2262.5	2262.5
SCLS-23W-CD-PW1_1000	SCLS-23W-CD-PW1_k141_895479	FLOR	SCLS-23W-CD-PW1_k141_895479_10	Tn3-family (unresolved subgroup)	Tn6082	unit transposon	0	11079.5	11079.5
SCLS-23W-CD-PW1_1000	SCLS-23W-CD-PW1_k141_895479	TETG	SCLS-23W-CD-PW1_k141_895479_4	Tn3-family (unresolved subgroup)	Tn6061	unit transposon	0	3744.5	3744.5
SCLS-23W-CD-PW1_1000	SCLS-23W-CD-PW1_k141_482333	CMX	SCLS-23W-CD-PW1_k141_482333_6	IS481	ISCgl1	insertion sequence	0	3985.5	3985.5
SCLS-23W-CD-PW1_1000	SCLS-23W-CD-PW1_k141_323895	SAT	SCLS-23W-CD-PW1_k141_323895_2	Tn3-family (unresolved subgroup)	Tn5405	unit transposon	0	1197	1197
SCLS-23W-CD-PW1_1000	SCLS-23W-CD-PW1_k141_323895	ANT6	SCLS-23W-CD-PW1_k141_323895_1	Tn3-family (unresolved subgroup)	Tn5405	unit transposon	0	475	475
CQSW-CTsd1_1000	CQSW-CTsd1_k141_712271	CMLB	CQSW-CTsd1_k141_712271_3	ISL3	ISAba43	insertion sequence	0	1946.5	1946.5
CQLS-TZ3_1000	CQLS-TZ3_k141_237884	TETG	CQLS-TZ3_k141_237884_4	Tn3-family (unresolved subgroup)	Tn6061	unit transposon	0	3744.5	3744.5
CQLS-TZ1_1000	CQLS-TZ1_k141_517810	CMX	CQLS-TZ1_k141_517810_7	IS481	ISCgl1	insertion sequence	0	6036.5	6036.5
SCLS-23W-CD-FJ1_1000	SCLS-23W-CD-FJ1_k141_30026	CMLB	SCLS-23W-CD-FJ1_k141_30026_35	ISL3	ISAba43	insertion sequence	0	35699.5	35699.5
SCLS-23W-CD-FB3_1000	SCLS-23W-CD-FB3_k141_80467	TETH	SCLS-23W-CD-FB3_k141_80467_6	IS3	ISPpy1	insertion sequence	0	4700.5	4700.5
SCLS-23W-CD-CJ1_1000	SCLS-23W-CD-CJ1_k141_5863	SAT	SCLS-23W-CD-CJ1_k141_5863_2	Tn3-family (unresolved subgroup)	Tn5405	unit transposon	0	808	808
SCLS-23W-CD-CJ1_1000	SCLS-23W-CD-CJ1_k141_5863	APH2-DPRIME	SCLS-23W-CD-CJ1_k141_5863_3	Tn3-family (unresolved subgroup)	Tn5405	unit transposon	0	1225.5	1225.5
SCLS-23W-CD-CJ1_1000	SCLS-23W-CD-CJ1_k141_873601	FLOR	SCLS-23W-CD-CJ1_k141_873601_5	Tn3-family (unresolved subgroup)	Tn6082	unit transposon	0	6013	6013
SCLS-23W-CD-CJ1_1000	SCLS-23W-CD-CJ1_k141_988109	TETG	SCLS-23W-CD-CJ1_k141_988109_4	Tn3-family (unresolved subgroup)	Tn6061	unit transposon	0	3869.5	3869.5
SCLS-23W-CD-FB1_1000	SCLS-23W-CD-FB1_k141_318622	SULI	SCLS-23W-CD-FB1_k141_318622_1	IS4	ISAba1	insertion sequence	0	91	91
SCLS-23W-CD-FB1_1000	SCLS-23W-CD-FB1_k141_312415	CTX	SCLS-23W-CD-FB1_k141_312415_1	IS_unmapped	ISKpn74	insertion sequence	0	487.5	487.5
SCLS-23W-CD-CJ3_1000	SCLS-23W-CD-CJ3_k141_441772	ERMB	SCLS-23W-CD-CJ3_k141_441772_3	Tn3-family (unresolved subgroup)	Tn917	unit transposon	0	1738.5	1738.5
SCLS-23W-CD-CJ3_1000	SCLS-23W-CD-CJ3_k141_476192	TETG	SCLS-23W-CD-CJ3_k141_476192_4	Tn3-family (unresolved subgroup)	Tn6061	unit transposon	0	3744.5	3744.5
SCLS-23W-CD-CJ3_1000	SCLS-23W-CD-CJ3_k141_609267	CMX	SCLS-23W-CD-CJ3_k141_609267_2	IS481	ISCgl1	insertion sequence	0	1017.5	1017.5
SCLS-23W-CD-CJ3_1000	SCLS-23W-CD-CJ3_k141_967254	LNUC	SCLS-23W-CD-CJ3_k141_967254_3	IS1595	ISSag10	insertion sequence	0	1443.5	1443.5
SCLS-23W-CD-CJ4_1000	SCLS-23W-CD-CJ4_k141_1199412	TETG	SCLS-23W-CD-CJ4_k141_1199412_4	Tn3-family (unresolved subgroup)	Tn6061	unit transposon	0	3744.5	3744.5
SCLS-23W-CD-CJ1_1000	SCLS-23W-CD-CJ1_k141_5863	ANT6	SCLS-23W-CD-CJ1_k141_5863_1	Tn3-family (unresolved subgroup)	Tn5405	unit transposon	0	270.5	270.5
SCLS-23W-CD-CJ4_1000	SCLS-23W-CD-CJ4_k141_323403	LNUC	SCLS-23W-CD-CJ4_k141_323403_4	IS1595	ISSag10	insertion sequence	0	3679	3679
SCLS-23W-CD-CJ4_1000	SCLS-23W-CD-CJ4_k141_614446	SAT	SCLS-23W-CD-CJ4_k141_614446_3	Tn3-family (unresolved subgroup)	Tn5405	unit transposon	0	1627	1627
SCLS-23W-CD-CJ4_1000	SCLS-23W-CD-CJ4_k141_614446	ANT6	SCLS-23W-CD-CJ4_k141_614446_4	Tn3-family (unresolved subgroup)	Tn5405	unit transposon	0	2235	2235
SCLS-23W-CD-FB1_1000	SCLS-23W-CD-FB1_k141_1227820	CTX	SCLS-23W-CD-FB1_k141_1227820_1	IS5	IS102	insertion sequence	0	1289.5	1289.5
SCLS-23W-CD-CJ4_1000	SCLS-23W-CD-CJ4_k141_880390	CMX	SCLS-23W-CD-CJ4_k141_880390_2	IS481	ISCgl1	insertion sequence	0	1777.5	1777.5
SCLS-23W-CD-FB1_1000	SCLS-23W-CD-FB1_k141_1153518	CMX	SCLS-23W-CD-FB1_k141_1153518_4	IS481	ISCgl1	insertion sequence	0	3061.5	3061.5
SCLS-23W-CD-DB3_1000	SCLS-23W-CD-DB3_k141_583501	TETG	SCLS-23W-CD-DB3_k141_583501_4	Tn3-family (unresolved subgroup)	Tn6061	unit transposon	0	3743.5	3743.5
SCLS-23W-CD-DB3_1000	SCLS-23W-CD-DB3_k141_488481	LNUC	SCLS-23W-CD-DB3_k141_488481_2	IS1595	ISSag10	insertion sequence	0	1477	1477
SCLS-23W-CD-DB1_1000	SCLS-23W-CD-DB1_k141_223917	LNUC	SCLS-23W-CD-DB1_k141_223917_1	IS1595	ISSag10	insertion sequence	0	558	558
SCLS-23W-CD-DB2_1000	SCLS-23W-CD-DB2_k141_90831	CMX	SCLS-23W-CD-DB2_k141_90831_2	IS481	ISCgl1	insertion sequence	0	1635.5	1635.5
SCLS-23W-CD-DB2_1000	SCLS-23W-CD-DB2_k141_714325	TETG	SCLS-23W-CD-DB2_k141_714325_4	Tn3-family (unresolved subgroup)	Tn6061	unit transposon	0	3743.5	3743.5
SCLS-23W-CD-DB2_1000	SCLS-23W-CD-DB2_k141_569562	ERMB	SCLS-23W-CD-DB2_k141_569562_5	Tn3-family (unresolved subgroup)	Tn551	unit transposon	0	3759.5	3759.5
SCLS-23W-CD-CJ4_1000	SCLS-23W-CD-CJ4_k141_614446	APH2-DPRIME	SCLS-23W-CD-CJ4_k141_614446_2	Tn3-family (unresolved subgroup)	Tn5405	unit transposon	0	860	860
SCLS-23W-CD-FJ1_1000	SCLS-23W-CD-FJ1_k141_112204	SAT	SCLS-23W-CD-FJ1_k141_112204_2	IS982	ISEfm1	insertion sequence	0	1160.5	1160.5
SCLS-23W-CD-CJ1_1000	SCLS-23W-CD-CJ1_k141_514612	LNUC	SCLS-23W-CD-CJ1_k141_514612_2	IS1595	ISSag10	insertion sequence	0	494	494
SCLS-23W-CD-FB2_1000	SCLS-23W-CD-FB2_k141_1260548	ANT6	SCLS-23W-CD-FB2_k141_1260548_1	Tn3-family (unresolved subgroup)	Tn5405	unit transposon	0	565.5	565.5
SCLS-23W-CD-FB3_1000	SCLS-23W-CD-FB3_k141_413042	CTX	SCLS-23W-CD-FB3_k141_413042_1	IS5	IS903	insertion sequence	0	541	541
SCLS-23W-CD-FB3_1000	SCLS-23W-CD-FB3_k141_261157	LNUC	SCLS-23W-CD-FB3_k141_261157_1	IS1595	ISSag10	insertion sequence	0	470	470
CQWT-SXin1_1000	CQWT-SXin1_k141_579093	CMX	CQWT-SXin1_k141_579093_3	IS481	ISCgl1	insertion sequence	0	1738.5	1738.5
SCLS-23W-CD-FB2_1000	SCLS-23W-CD-FB2_k141_709770	CTX	SCLS-23W-CD-FB2_k141_709770_1	IS5	IS903	insertion sequence	0	474.5	474.5
SCLS-23W-CD-FB2_1000	SCLS-23W-CD-FB2_k141_660222	CTX	SCLS-23W-CD-FB2_k141_660222_1	IS_unmapped	ISKpn74	insertion sequence	0	487.5	487.5
SCLS-23W-CD-FB2_1000	SCLS-23W-CD-FB2_k141_58584	FEXA	SCLS-23W-CD-FB2_k141_58584_3	Tn3-family (unresolved subgroup)	Tn558	unit transposon	0	2727.5	2727.5
CQWT-ZFas1_1000	CQWT-ZFas1_k141_998728	TETG	CQWT-ZFas1_k141_998728_5	Tn3-family (unresolved subgroup)	Tn6061	unit transposon	0	3054.5	3054.5
SCLS-23W-CD-CFC_1000	SCLS-23W-CD-CFC_k141_241946	ANT6	SCLS-23W-CD-CFC_k141_241946_3	Tn3-family (unresolved subgroup)	Tn5405	unit transposon	0	2191	2191
SCLS-23W-CD-CFC_1000	SCLS-23W-CD-CFC_k141_241946	SAT	SCLS-23W-CD-CFC_k141_241946_4	Tn3-family (unresolved subgroup)	Tn5405	unit transposon	0	2913	2913
SCLS-23W-CD-CFC_1000	SCLS-23W-CD-CFC_k141_241946	APH2-DPRIME	SCLS-23W-CD-CFC_k141_241946_5	Tn3-family (unresolved subgroup)	Tn5405	unit transposon	0	3330.5	3330.5
SCLS-23W-CD-FB2_1000	SCLS-23W-CD-FB2_k141_291571	CTX	SCLS-23W-CD-FB2_k141_291571_2	IS5	IS102	insertion sequence	0	1064.5	1064.5
SCLS-23W-CD-FB2_1000	SCLS-23W-CD-FB2_k141_123178	LNUP	SCLS-23W-CD-FB2_k141_123178_2	ISCpe	tISCpe8	insertion sequence	0	1134	1134
SCLS-23W-CD-CFC_1000	SCLS-23W-CD-CFC_k141_32926	CMX	SCLS-23W-CD-CFC_k141_32926_80	IS481	ISCgl1	insertion sequence	0	83043.5	83043.5
SCLS-23W-CD-CFC_1000	SCLS-23W-CD-CFC_k141_508968	LNUP	SCLS-23W-CD-CFC_k141_508968_2	ISCpe	tISCpe8	insertion sequence	0	1553	1553
SCLS-23W-CD-CFC_1000	SCLS-23W-CD-CFC_k141_614843	LNUE	SCLS-23W-CD-CFC_k141_614843_4	IS3	ISEnfa5	insertion sequence	0	2842	2842
SCLS-23W-CD-FB2_1000	SCLS-23W-CD-FB2_k141_213557	SULI	SCLS-23W-CD-FB2_k141_213557_1	IS4	ISAba1	insertion sequence	0	87.5	87.5
SCLS-23W-CD-YP3_1000	SCLS-23W-CD-YP3_k141_924290	CMX	SCLS-23W-CD-YP3_k141_924290_2	IS481	ISCgl1	insertion sequence	0	1005.5	1005.5
SCLS-23W-CD-CFC_1000	SCLS-23W-CD-CFC_k141_92302	LNUC	SCLS-23W-CD-CFC_k141_92302_1	IS1595	ISSag10	insertion sequence	0	555	555
SCLS-23W-CD-FB2_1000	SCLS-23W-CD-FB2_k141_1315670	CMX	SCLS-23W-CD-FB2_k141_1315670_2	IS481	ISCgl1	insertion sequence	0	1577.5	1577.5
SCLS-23W-CD-FB2_1000	SCLS-23W-CD-FB2_k141_1260548	APH2-DPRIME	SCLS-23W-CD-FB2_k141_1260548_3	Tn3-family (unresolved subgroup)	Tn5405	unit transposon	0	1510	1510
SCLS-23W-CD-FB2_1000	SCLS-23W-CD-FB2_k141_1260548	SAT	SCLS-23W-CD-FB2_k141_1260548_2	Tn3-family (unresolved subgroup)	Tn5405	unit transposon	0	1094	1094
SCLS-23W-CD-CFC_1000	SCLS-23W-CD-CFC_k141_990531	TETG	SCLS-23W-CD-CFC_k141_990531_4	Tn3-family (unresolved subgroup)	Tn6061	unit transposon	0	3538.5	3538.5
SCLS-23W-CD-CJ1_1000	SCLS-23W-CD-CJ1_k141_1093886	CMX	SCLS-23W-CD-CJ1_k141_1093886_3	IS481	ISCgl1	insertion sequence	0	1379	1379
SCLS-23W-CD-CJ1_1000	SCLS-23W-CD-CJ1_k141_1093886	CMX	SCLS-23W-CD-CJ1_k141_1093886_4	IS481	ISCgl1	insertion sequence	0	1943.5	1943.5
SCLS-23W-CD-CFC_1000	SCLS-23W-CD-CFC_k141_362505	ERED	SCLS-23W-CD-CFC_k141_362505_5	IS1380	IS613	insertion sequence	0	4278.5	4278.5
CQLS-TZ1_1000	CQLS-TZ1_k141_51296	TEM	CQLS-TZ1_k141_51296_3	Tn3-family (Tn3-like)	Tn2	unit transposon	0	4461	4461
SCLS-23W-CD-DB2_1000	SCLS-23W-CD-DB2_k141_185593	LNUC	SCLS-23W-CD-DB2_k141_185593_2	IS1595	ISSag10	insertion sequence	0	668	668
CQHW-CYFY1_1000	CQHW-CYFY1_k141_658248	APH2-DPRIME	CQHW-CYFY1_k141_658248_3	Tn3-family (unresolved subgroup)	Tn5405	unit transposon	0	2150	2150
SCLS-23W-CD-YP3_1000	SCLS-23W-CD-YP3_k141_12757	ANT6	SCLS-23W-CD-YP3_k141_12757_3	Tn3-family (unresolved subgroup)	Tn5405	unit transposon	0	1936	1936
SCLS-23W-CD-YP2_1000	SCLS-23W-CD-YP2_k141_1263558	SAT	SCLS-23W-CD-YP2_k141_1263558_2	Tn3-family (unresolved subgroup)	Tn5405	unit transposon	0	848	848
SCLS-23W-CD-YP2_1000	SCLS-23W-CD-YP2_k141_1263558	APH2-DPRIME	SCLS-23W-CD-YP2_k141_1263558_3	Tn3-family (unresolved subgroup)	Tn5405	unit transposon	0	1265.5	1265.5
CQHW-CYFY1_1000	CQHW-CYFY1_k141_658248	ANT6	CQHW-CYFY1_k141_658248_1	Tn3-family (unresolved subgroup)	Tn5405	unit transposon	0	667	667
CQHW-CYFY1_1000	CQHW-CYFY1_k141_658248	SAT	CQHW-CYFY1_k141_658248_2	Tn3-family (unresolved subgroup)	Tn5405	unit transposon	0	1389	1389
CQHW-XN1_1000	CQHW-XN1_k141_625073	LNUC	CQHW-XN1_k141_625073_2	IS1595	ISSag10	insertion sequence	0	470	470
CQHW-CYFY1_1000	CQHW-CYFY1_k141_730558	CMX	CQHW-CYFY1_k141_730558_1	IS481	ISCgl1	insertion sequence	0	700.5	700.5
SCLS-23W-CD-YP1_1000	SCLS-23W-CD-YP1_k141_19128	LNUP	SCLS-23W-CD-YP1_k141_19128_2	ISCpe	tISCpe8	insertion sequence	0	1643	1643
CQHW-LJET1_1000	CQHW-LJET1_k141_762454	CTX	CQHW-LJET1_k141_762454_1	IS_unmapped	ISKpn74	insertion sequence	0	876	876
SCLS-23W-CD-YP2_1000	SCLS-23W-CD-YP2_k141_987077	CMLB	SCLS-23W-CD-YP2_k141_987077_15	ISL3	ISAba43	insertion sequence	0	15825.5	15825.5
CQHW-LJET1_1000	CQHW-LJET1_k141_201485	LNUC	CQHW-LJET1_k141_201485_2	IS1595	ISSag10	insertion sequence	0	745	745
CQHW-XN1_1000	CQHW-XN1_k141_1010994	CTX	CQHW-XN1_k141_1010994_2	IS_unmapped	ISKpn74	insertion sequence	0	2158.5	2158.5
SCLS-23W-CD-YP2_1000	SCLS-23W-CD-YP2_k141_814084	APH3-DPRIME	SCLS-23W-CD-YP2_k141_814084_1	IS5	ISAba12	insertion sequence	0	101.5	101.5
SCLS-23W-CD-YP2_1000	SCLS-23W-CD-YP2_k141_705114	SULII	SCLS-23W-CD-YP2_k141_705114_4	IS4	ISAba1	insertion sequence	0	2831.5	2831.5
CQHW-DP1_1000	CQHW-DP1_k141_236178	TETG	CQHW-DP1_k141_236178_4	Tn3-family (unresolved subgroup)	Tn6061	unit transposon	0	3538.5	3538.5
CQHW-DP1_1000	CQHW-DP1_k141_931244	LNUC	CQHW-DP1_k141_931244_1	IS1595	ISSag10	insertion sequence	0	263	263
CQHW-DP1_1000	CQHW-DP1_k141_30136	CTX	CQHW-DP1_k141_30136_2	IS_unmapped	ISKpn74	insertion sequence	0	669	669
CQHW-DP1_1000	CQHW-DP1_k141_788291	CMX	CQHW-DP1_k141_788291_1	IS481	ISCgl1	insertion sequence	0	890.5	890.5
SCLS-23W-CD-YP1_1000	SCLS-23W-CD-YP1_k141_428901	LNUG	SCLS-23W-CD-YP1_k141_428901_1	Tn3-family (unresolved subgroup)	Tn6260	unit transposon	0	617	617
CQHW-LJET1_1000	CQHW-LJET1_k141_433745	CMX	CQHW-LJET1_k141_433745_2	IS481	ISCgl1	insertion sequence	0	1188.5	1188.5
CQHW-DP1_1000	CQHW-DP1_k141_60160	ANT6	CQHW-DP1_k141_60160_3	Tn3-family (unresolved subgroup)	Tn5405	unit transposon	0	2162	2162
SCLS-23W-CD-YP1_1000	SCLS-23W-CD-YP1_k141_906182	ANT6	SCLS-23W-CD-YP1_k141_906182_2	Tn3-family (unresolved subgroup)	Tn5405	unit transposon	0	1054.5	1054.5
CQHW-DP1_1000	CQHW-DP1_k141_60160	APH2-DPRIME	CQHW-DP1_k141_60160_1	Tn3-family (unresolved subgroup)	Tn5405	unit transposon	0	679	679
CQHW-XN1_1000	CQHW-XN1_k141_1163744	CMX	CQHW-XN1_k141_1163744_2	IS481	ISCgl1	insertion sequence	0	1650.5	1650.5
CQHW-ZL1_1000	CQHW-ZL1_k141_974288	TEM	CQHW-ZL1_k141_974288_2	Tn3-family (Tn3-like)	Tn2	unit transposon	0	909	909
SCLS-23W-CD-YP3_1000	SCLS-23W-CD-YP3_k141_12757	SAT	SCLS-23W-CD-YP3_k141_12757_4	Tn3-family (unresolved subgroup)	Tn5405	unit transposon	0	2658	2658
SCLS-23W-CD-YP1_1000	SCLS-23W-CD-YP1_k141_172378	LNUC	SCLS-23W-CD-YP1_k141_172378_1	IS1595	ISSag10	insertion sequence	0	388	388
CQHW-CYFY1_1000	CQHW-CYFY1_k141_1089792	CTX	CQHW-CYFY1_k141_1089792_1	IS_unmapped	ISKpn74	insertion sequence	0	1193	1193
SCLS-23W-CD-YP1_1000	SCLS-23W-CD-YP1_k141_906182	SAT	SCLS-23W-CD-YP1_k141_906182_1	Tn3-family (unresolved subgroup)	Tn5405	unit transposon	0	377.5	377.5
CQHW-XN1_1000	CQHW-XN1_k141_206230	ANT6	CQHW-XN1_k141_206230_2	Tn3-family (unresolved subgroup)	Tn5405	unit transposon	0	737	737
SCLS-23W-CD-YP1_1000	SCLS-23W-CD-YP1_k141_1070692	TEM	SCLS-23W-CD-YP1_k141_1070692_2	Tn3-family (Tn3-like)	Tn2	unit transposon	0	719	719
SCLS-23W-CD-YP3_1000	SCLS-23W-CD-YP3_k141_1571239	TETQ	SCLS-23W-CD-YP3_k141_1571239_30	ICEBfrYCH-lineage	ICEBfrYCH46-1	ice	0	34793.5	34793.5
CQLS-TZ1_1000	CQLS-TZ1_k141_320984	APH2-DPRIME	CQLS-TZ1_k141_320984_3	Tn3-family (unresolved subgroup)	Tn5405	unit transposon	0	2075	2075
CQLS-TZ1_1000	CQLS-TZ1_k141_320984	SAT	CQLS-TZ1_k141_320984_2	Tn3-family (unresolved subgroup)	Tn5405	unit transposon	0	1314	1314
CQLS-TZ1_1000	CQLS-TZ1_k141_320984	ANT6	CQLS-TZ1_k141_320984_1	Tn3-family (unresolved subgroup)	Tn5405	unit transposon	0	592	592
SCLS-23W-CD-YP1_1000	SCLS-23W-CD-YP1_k141_1080510	TETG	SCLS-23W-CD-YP1_k141_1080510_4	Tn3-family (unresolved subgroup)	Tn6061	unit transposon	0	3443	3443
CQHW-XN1_1000	CQHW-XN1_k141_206230	SAT	CQHW-XN1_k141_206230_3	Tn3-family (unresolved subgroup)	Tn5405	unit transposon	0	1459	1459
CQHW-XN1_1000	CQHW-XN1_k141_644977	CTX	CQHW-XN1_k141_644977_2	IS5	IS102	insertion sequence	0	1016	1016
CQHW-DP1_1000	CQHW-DP1_k141_60160	SAT	CQHW-DP1_k141_60160_2	Tn3-family (unresolved subgroup)	Tn5405	unit transposon	0	1440	1440
CQHW-CYFY1_1000	CQHW-CYFY1_k141_221830	CTX	CQHW-CYFY1_k141_221830_4	IS_unmapped	ISKpn74	insertion sequence	0	2076.5	2076.5
SCLS-23W-CD-YP2_1000	SCLS-23W-CD-YP2_k141_1263558	ANT6	SCLS-23W-CD-YP2_k141_1263558_1	Tn3-family (unresolved subgroup)	Tn5405	unit transposon	0	291	291
CQHW-XN1_1000	CQHW-XN1_k141_206230	APH2-DPRIME	CQHW-XN1_k141_206230_4	Tn3-family (unresolved subgroup)	Tn5405	unit transposon	0	2220	2220
SCLS-23W-CD-YP1_1000	SCLS-23W-CD-YP1_k141_114548	ANT6	SCLS-23W-CD-YP1_k141_114548_3	Tn3-family (unresolved subgroup)	Tn5405	unit transposon	0	1846	1846
CQLS-RQ3_1000	CQLS-RQ3_k141_1358120	TETG	CQLS-RQ3_k141_1358120_4	Tn3-family (unresolved subgroup)	Tn6061	unit transposon	0	3662.5	3662.5
SCLS-23W-CD-YP1_1000	SCLS-23W-CD-YP1_k141_114548	SAT	SCLS-23W-CD-YP1_k141_114548_4	Tn3-family (unresolved subgroup)	Tn5405	unit transposon	0	2568	2568
SCLS-23W-CD-YP1_1000	SCLS-23W-CD-YP1_k141_114548	APH2-DPRIME	SCLS-23W-CD-YP1_k141_114548_5	Tn3-family (unresolved subgroup)	Tn5405	unit transposon	0	2985.5	2985.5
CQLS-RQ1_1000	CQLS-RQ1_k141_528314	CMX	CQLS-RQ1_k141_528314_6	IS481	ISCgl1	insertion sequence	0	4626.5	4626.5
CQHW-CYFY1_1000	CQHW-CYFY1_k141_261297	TETG	CQHW-CYFY1_k141_261297_4	Tn3-family (unresolved subgroup)	Tn6061	unit transposon	0	3744.5	3744.5
SCLS-23W-CD-YP1_1000	SCLS-23W-CD-YP1_k141_121467	LNUE	SCLS-23W-CD-YP1_k141_121467_8	IS3	ISEnfa5	insertion sequence	0	5169	5169
SCLS-23W-CD-YP1_1000	SCLS-23W-CD-YP1_k141_121467	LNUE	SCLS-23W-CD-YP1_k141_121467_11	IS3	ISEnfa5	insertion sequence	0	7107	7107
SCLS-23W-CD-YP3_1000	SCLS-23W-CD-YP3_k141_12757	APH2-DPRIME	SCLS-23W-CD-YP3_k141_12757_5	Tn3-family (unresolved subgroup)	Tn5405	unit transposon	0	3419	3419
SCLS-23W-CD-YP3_1000	SCLS-23W-CD-YP3_k141_136791	LNUC	SCLS-23W-CD-YP3_k141_136791_2	IS1595	ISSag10	insertion sequence	0	1428	1428
SCLS-23W-CD-YP1_1000	SCLS-23W-CD-YP1_k141_499144	CMX	SCLS-23W-CD-YP1_k141_499144_2	IS481	ISCgl1	insertion sequence	0	2342.5	2342.5
SCLS-23W-CD-FB1_1000	SCLS-23W-CD-FB1_k141_400740	TETQ	SCLS-23W-CD-FB1_k141_400740_1	IS30	IS4351	insertion sequence	197	110.5	307.5
SCLS-23W-CD-YP2_1000	SCLS-23W-CD-YP2_k141_957712	OXA	SCLS-23W-CD-YP2_k141_957712_1	IS110	ISPa25	insertion sequence	218	71.5	289.5
SCLS-23W-CD-FB3_1000	SCLS-23W-CD-FB3_k141_344263	TEM	SCLS-23W-CD-FB3_k141_344263_4	IS3	ISEhe3	insertion sequence	233.5	1512.5	1279
SCLS-23W-CD-FJ1_1000	SCLS-23W-CD-FJ1_k141_82729	ANT3-DPRIME	SCLS-23W-CD-FJ1_k141_82729_6	IS_unmapped	ISHati1	insertion sequence	327	2507.5	2180.5
SCLS-23W-CD-FJ3_1000	SCLS-23W-CD-FJ3_k141_650345	ANT3-DPRIME	SCLS-23W-CD-FJ3_k141_650345_3	IS5	ISPst8	insertion sequence	338.5	1149.5	811
SCLS-23W-CD-FB1_1000	SCLS-23W-CD-FB1_k141_25720	SULI	SCLS-23W-CD-FB1_k141_25720_3	IS91	ISSbo1	insertion sequence	415	2090	1675
SCLS-23W-CD-FJ2_1000	SCLS-23W-CD-FJ2_k141_580923	ANT3-DPRIME	SCLS-23W-CD-FJ2_k141_580923_4	IS3	ISPa74	insertion sequence	433.5	2272.5	1839
SCLS-23W-CD-FJ2_1000	SCLS-23W-CD-FJ2_k141_759474	ANT6	SCLS-23W-CD-FJ2_k141_759474_5	Tn3-family (unresolved subgroup)	Tn5405	unit transposon	453.5	3714.5	3261
CQWT-SCas1_1000	CQWT-SCas1_k141_926350	MSRE	CQWT-SCas1_k141_926350_1	IS1	ISPa14	insertion sequence	495.5	55	550.5
CQSW-TJT1_1000	CQSW-TJT1_k141_35152	OXA	CQSW-TJT1_k141_35152_3	IS1	ISPa14	insertion sequence	496.5	1811	1314.5
CQSW-FSB1_1000	CQSW-FSB1_k141_1979205	OXA	CQSW-FSB1_k141_1979205_2	IS1	ISPa14	insertion sequence	496.5	1007	510.5
CQHW-XN1_1000	CQHW-XN1_k141_1231926	AAC6-PRIME	CQHW-XN1_k141_1231926_1	IS1595	ISDbac1	insertion sequence	500	120.5	620.5
CQLS-TZ1_1000	CQLS-TZ1_k141_157854	AAC3	CQLS-TZ1_k141_157854_1	IS4	ISEc29	insertion sequence	534	63	597
SCLS-23W-CD-CFC_1000	SCLS-23W-CD-CFC_k141_903270	APH3-DPRIME	SCLS-23W-CD-CFC_k141_903270_4	IS6	IS26	insertion sequence	540	2308	1768
CQWT-SCas1_1000	CQWT-SCas1_k141_2075230	OXA	CQWT-SCas1_k141_2075230_2	IS1	ISAlw25	insertion sequence	540.5	1192	651.5
CQLS-TZ1_1000	CQLS-TZ1_k141_462416	OXA	CQLS-TZ1_k141_462416_5	IS110	ISPa25	insertion sequence	549.5	3210	2660.5
SCLS-23W-CD-YP2_1000	SCLS-23W-CD-YP2_k141_1208734	SULI	SCLS-23W-CD-YP2_k141_1208734_1	IS3	ISMsi4	insertion sequence	549.5	67.5	617
SCLS-23W-CD-FJ3_1000	SCLS-23W-CD-FJ3_k141_749143	ERMF	SCLS-23W-CD-FJ3_k141_749143_2	IS30	IS4351	insertion sequence	552	1277	725
SCLS-23W-CD-FJ2_1000	SCLS-23W-CD-FJ2_k141_578563	MPHE	SCLS-23W-CD-FJ2_k141_578563_1	IS6	IS26	insertion sequence	558.5	125.5	684
SCLS-23W-CD-CJ1_1000	SCLS-23W-CD-CJ1_k141_60264	ERM	SCLS-23W-CD-CJ1_k141_60264_1	IS1595	ISBaba1	insertion sequence	561.5	56	617.5
SCLS-23W-CD-YP1_1000	SCLS-23W-CD-YP1_k141_320851	ERM	SCLS-23W-CD-YP1_k141_320851_3	IS1595	ISBaba1	insertion sequence	563	1253.5	690.5
SCLS-23W-CD-CJ3_1000	SCLS-23W-CD-CJ3_k141_970512	ERM	SCLS-23W-CD-CJ3_k141_970512_4	IS1595	ISBaba1	insertion sequence	564.5	2942	2377.5
CQWT-NQas1_1000	CQWT-NQas1_k141_1178082	SULI	CQWT-NQas1_k141_1178082_1	IS1595	ISBbi1	insertion sequence	585.5	61.5	647
CQLS-RQ3_1000	CQLS-RQ3_k141_891817	SULI	CQLS-RQ3_k141_891817_1	IS1595	ISBbi1	insertion sequence	585.5	62.5	648
CQLS_RQ2_1000	CQLS_RQ2_k141_1134688	ERM	CQLS_RQ2_k141_1134688_2	IS30	IS4351	insertion sequence	599	1359	760
CQHW-CYFY1_1000	CQHW-CYFY1_k141_1502205	ERM	CQHW-CYFY1_k141_1502205_2	IS30	IS4351	insertion sequence	599	1622.5	1023.5
CQHW-LJET1_1000	CQHW-LJET1_k141_471818	BLAA	CQHW-LJET1_k141_471818_1	IS_unmapped	ISEc88	insertion sequence	613.5	46	659.5
CQHW-LJET1_1000	CQHW-LJET1_k141_552401	OXA	CQHW-LJET1_k141_552401_5	IS21	ISAZo16	insertion sequence	613.5	3437	2823.5
CQWT-SCas1_1000	CQWT-SCas1_k141_1658286	ERM	CQWT-SCas1_k141_1658286_1	IS30	IS4351	insertion sequence	614	64	678
CQLS-TZ1_1000	CQLS-TZ1_k141_508728	ANT3-DPRIME	CQLS-TZ1_k141_508728_4	IS1380	ISKpn23	insertion sequence	618	2665	2047
CQHW-CYFY1_1000	CQHW-CYFY1_k141_1503987	MCA	CQHW-CYFY1_k141_1503987_6	IS982	ISAlw20	insertion sequence	621.5	2413	1791.5
CQSW-FSBsd1_1000	CQSW-FSBsd1_k141_2188413	APH3-DPRIME	CQSW-FSBsd1_k141_2188413_3	IS6	IS26	insertion sequence	634.5	1449.5	815
SCLS-23W-CD-FB3_1000	SCLS-23W-CD-FB3_k141_43540	APH3-DPRIME	SCLS-23W-CD-FB3_k141_43540_4	IS21	ISSso4	insertion sequence	645	3290.5	2645.5
SCLS-23W-CD-FB2_1000	SCLS-23W-CD-FB2_k141_513492	CTX	SCLS-23W-CD-FB2_k141_513492_1	IS1380	ISEc9	insertion sequence	645.5	631.5	1277
SCLS-23W-CD-YP1_1000	SCLS-23W-CD-YP1_k141_291310	ERM	SCLS-23W-CD-YP1_k141_291310_1	IS4	ISBthe1	insertion sequence	665.5	45	710.5
SCLS-23W-CD-YP1_1000	SCLS-23W-CD-YP1_k141_1070692	TETC	SCLS-23W-CD-YP1_k141_1070692_1	Tn3-family (Tn3-like)	Tn2	unit transposon	667	52	719
CQHW-LJET1_1000	CQHW-LJET1_k141_947497	NDM	CQHW-LJET1_k141_947497_1	IS30	ISAba125	insertion sequence	683.5	72	755.5
CQSW-YZ1_1000	CQSW-YZ1_k141_1516652	SULI	CQSW-YZ1_k141_1516652_1	IS1595	ISAisp1	insertion sequence	686.5	63	749.5
CQLS-TZ1_1000	CQLS-TZ1_k141_51296	AAC3	CQLS-TZ1_k141_51296_4	Tn3-family (Tn3-like)	Tn2	unit transposon	698.5	5159.5	4461
SCLS-23W-CD-FB3_1000	SCLS-23W-CD-FB3_k141_278993	UGD	SCLS-23W-CD-FB3_k141_278993_1	IS200/IS605	ISEch5	insertion sequence	699	172	871
CQHW-CYFY1_1000	CQHW-CYFY1_k141_1017040	TEM	CQHW-CYFY1_k141_1017040_4	IS481	ISKpn27	insertion sequence	712.5	2249	2961.5
SCLS-23W-CD-CJ3_1000	SCLS-23W-CD-CJ3_k141_440044	TETQ	SCLS-23W-CD-CJ3_k141_440044_2	IS4	ISBthe1	insertion sequence	713.5	2484.5	1771
SCLS-23W-CD-CFC_1000	SCLS-23W-CD-CFC_k141_467637	ERM	SCLS-23W-CD-CFC_k141_467637_1	IS30	IS4351	insertion sequence	719.5	36.5	756
CQHW-XN1_1000	CQHW-XN1_k141_256241	BLAA	CQHW-XN1_k141_256241_6	IS_unmapped	ISSod9	insertion sequence	722	5391.5	4669.5
CQWT-GPas1_1000	CQWT-GPas1_k141_1225071	BLAA	CQWT-GPas1_k141_1225071_6	IS_unmapped	ISSod9	insertion sequence	722	5020.5	4298.5
SCLS-23W-CD-FB2_1000	SCLS-23W-CD-FB2_k141_785787	LNUE	SCLS-23W-CD-FB2_k141_785787_2	IS3	ISEnfa5	insertion sequence	733	495.5	1228.5
CQHW-XN1_1000	CQHW-XN1_k141_657790	APH3-PRIME	CQHW-XN1_k141_657790_1	IS30	ISAba125	insertion sequence	740.5	69.5	810
CQHW-CYFY1_1000	CQHW-CYFY1_k141_330440	ERMF	CQHW-CYFY1_k141_330440_11	IS30	IS4351	insertion sequence	740.5	8419.5	7679
CQWT-FSas1_1000	CQWT-FSas1_k141_881033	APH3-DPRIME	CQWT-FSas1_k141_881033_2	Tn3-family (unresolved subgroup)	Tn6082	unit transposon	747.5	1391.5	2139
CQLS_RQ2_1000	CQLS_RQ2_k141_39109	APH3-DPRIME	CQLS_RQ2_k141_39109_1	Tn3-family (unresolved subgroup)	Tn6082	unit transposon	747.5	414.5	1162
CQLS-RQ1_1000	CQLS-RQ1_k141_1055013	APH3-DPRIME	CQLS-RQ1_k141_1055013_3	Tn3-family (unresolved subgroup)	Tn6082	unit transposon	747.5	2491.5	3239
SCLS-23W-CD-CJ4_1000	SCLS-23W-CD-CJ4_k141_9038	APH3-DPRIME	SCLS-23W-CD-CJ4_k141_9038_4	Tn3-family (unresolved subgroup)	Tn6082	unit transposon	747.5	4266.5	3519
SCLS-23W-CD-PW1_1000	SCLS-23W-CD-PW1_k141_895479	APH3-DPRIME	SCLS-23W-CD-PW1_k141_895479_7	Tn3-family (unresolved subgroup)	Tn6082	unit transposon	747.5	6618.5	7366
CQHW-DP1_1000	CQHW-DP1_k141_204506	APH3-DPRIME	CQHW-DP1_k141_204506_4	Tn3-family (unresolved subgroup)	Tn6082	unit transposon	747.5	2745.5	3493
CQWT-LXas1_1000	CQWT-LXas1_k141_781562	APH3-DPRIME	CQWT-LXas1_k141_781562_3	Tn3-family (unresolved subgroup)	Tn6082	unit transposon	747.5	1745.5	2493
CQWT-JQHas1_1000	CQWT-JQHas1_k141_1344725	APH3-DPRIME	CQWT-JQHas1_k141_1344725_2	Tn3-family (unresolved subgroup)	Tn6082	unit transposon	747.5	1486.5	2234
SCLS-23W-CD-FB3_1000	SCLS-23W-CD-FB3_k141_190212	ERMX	SCLS-23W-CD-FB3_k141_190212_1	ISL3	ISCx1	insertion sequence	761	313	1074
CQSW-CTsd1_1000	CQSW-CTsd1_k141_486706	APH3-DPRIME	CQSW-CTsd1_k141_486706_6	Tn3-family (unresolved subgroup)	Tn6082	unit transposon	770	5145.5	4375.5
CQHW-XN1_1000	CQHW-XN1_k141_554952	ERMX	CQHW-XN1_k141_554952_1	ISL3	ISCx1	insertion sequence	771.5	322.5	1094
SCLS-23W-CD-CJ1_1000	SCLS-23W-CD-CJ1_k141_873601	APH3-DPRIME	SCLS-23W-CD-CJ1_k141_873601_2	Tn3-family (unresolved subgroup)	Tn6082	unit transposon	774.5	1280.5	2055
CQSW-FSBsd1_1000	CQSW-FSBsd1_k141_974836	APH3-DPRIME	CQSW-FSBsd1_k141_974836_2	Tn3-family (unresolved subgroup)	Tn6082	unit transposon	774.5	999.5	1774
CQWT-STas1_1000	CQWT-STas1_k141_1142048	APH3-DPRIME	CQWT-STas1_k141_1142048_5	Tn3-family (unresolved subgroup)	Tn6082	unit transposon	774.5	3310.5	4085
CQWT-SCas1_1000	CQWT-SCas1_k141_1665224	APH3-DPRIME	CQWT-SCas1_k141_1665224_3	Tn3-family (unresolved subgroup)	Tn6082	unit transposon	774.5	4322.5	3548
SCLS-23W-CD-PW2_1000	SCLS-23W-CD-PW2_k141_110084	APH3-DPRIME	SCLS-23W-CD-PW2_k141_110084_4	Tn3-family (unresolved subgroup)	Tn6082	unit transposon	774.5	4816.5	4042
SCLS-23W-CD-CJ3_1000	SCLS-23W-CD-CJ3_k141_160356	APH3-DPRIME	SCLS-23W-CD-CJ3_k141_160356_2	Tn3-family (unresolved subgroup)	Tn6082	unit transposon	774.5	1280.5	2055
CQWT-NQas1_1000	CQWT-NQas1_k141_2305387	APH3-DPRIME	CQWT-NQas1_k141_2305387_7	Tn3-family (unresolved subgroup)	Tn6082	unit transposon	774.5	5052.5	4278
CQSW-YZ1_1000	CQSW-YZ1_k141_1815303	APH3-DPRIME	CQSW-YZ1_k141_1815303_2	Tn3-family (unresolved subgroup)	Tn6082	unit transposon	774.5	1445.5	2220
CQHW-CYFY1_1000	CQHW-CYFY1_k141_568305	APH3-DPRIME	CQHW-CYFY1_k141_568305_5	Tn3-family (unresolved subgroup)	Tn6082	unit transposon	774.5	5334.5	4560
CQSW-RQdn1_1000	CQSW-RQdn1_k141_343781	APH3-DPRIME	CQSW-RQdn1_k141_343781_3	Tn3-family (unresolved subgroup)	Tn6082	unit transposon	774.5	1484.5	2259
SCLS-23W-CD-PW3_1000	SCLS-23W-CD-PW3_k141_1564514	APH3-DPRIME	SCLS-23W-CD-PW3_k141_1564514_5	Tn3-family (unresolved subgroup)	Tn6082	unit transposon	774.5	6352.5	5578
CQLS_RQ2_1000	CQLS_RQ2_k141_877674	ERM	CQLS_RQ2_k141_877674_1	IS4	ISBthe1	insertion sequence	778	63.5	841.5
SCLS-23W-CD-YP2_1000	SCLS-23W-CD-YP2_k141_331882	EREA	SCLS-23W-CD-YP2_k141_331882_2	IS_unmapped	ISPa139	insertion sequence	785	1534	749
SCLS-23W-CD-FB1_1000	SCLS-23W-CD-FB1_k141_1371319	QNRS	SCLS-23W-CD-FB1_k141_1371319_2	IS3	ISAs17	insertion sequence	791.5	1020	1811.5
CQWT-RQas1_1000	CQWT-RQas1_k141_889928	TETX	CQWT-RQas1_k141_889928_2	IS1595	ISBbi1	insertion sequence	793.5	1260.5	467
CQHW-ZL1_1000	CQHW-ZL1_k141_747976	APH3-PRIME	CQHW-ZL1_k141_747976_1	IS30	ISAba125	insertion sequence	817	206.5	1023.5
CQHW-XN1_1000	CQHW-XN1_k141_781053	DFRG	CQHW-XN1_k141_781053_2	ISL3	ISEfa11	insertion sequence	825	1578.5	753.5
CQHW-DP1_1000	CQHW-DP1_k141_930944	ERMX	CQHW-DP1_k141_930944_1	IS256	ISCge1	insertion sequence	830	46.5	876.5
SCLS-23W-CD-CJ4_1000	SCLS-23W-CD-CJ4_k141_584402	ANT6	SCLS-23W-CD-CJ4_k141_584402_5	Tn3-family (unresolved subgroup)	Tn5405	unit transposon	831.5	4131.5	3300
CQHW-LJET1_1000	CQHW-LJET1_k141_271080	ANT6	CQHW-LJET1_k141_271080_5	Tn3-family (unresolved subgroup)	Tn5405	unit transposon	831.5	2993.5	2162
CQHW-DP1_1000	CQHW-DP1_k141_116004	ANT6	CQHW-DP1_k141_116004_5	Tn3-family (unresolved subgroup)	Tn5405	unit transposon	831.5	2725.5	1894
SCLS-23W-CD-YP3_1000	SCLS-23W-CD-YP3_k141_106807	ERM	SCLS-23W-CD-YP3_k141_106807_4	IS1595	ISPemu1	insertion sequence	834.5	1677.5	843
CQSW-CQKsd1_1000	CQSW-CQKsd1_k141_1232866	APH3-DPRIME	CQSW-CQKsd1_k141_1232866_2	IS6	IS26	insertion sequence	842.5	1270.5	428
CQHW-CYFY1_1000	CQHW-CYFY1_k141_826644	ERMX	CQHW-CYFY1_k141_826644_3	IS256	ISCge1	insertion sequence	846.5	2502	1655.5
CQHW-DP1_1000	CQHW-DP1_k141_230415	ERMF	CQHW-DP1_k141_230415_4	IS1380	IS614	insertion sequence	851.5	2086	1234.5
SCLS-23W-CD-YP2_1000	SCLS-23W-CD-YP2_k141_1505056	ANT3-DPRIME	SCLS-23W-CD-YP2_k141_1505056_4	IS110	ISPa119	insertion sequence	854.5	2494	1639.5
SCLS-23W-CD-DB3_1000	SCLS-23W-CD-DB3_k141_528072	CMY	SCLS-23W-CD-DB3_k141_528072_5	IS1380	ISEc9	insertion sequence	854.5	2899.5	2045
SCLS-23W-CD-DB2_1000	SCLS-23W-CD-DB2_k141_227556	CMY	SCLS-23W-CD-DB2_k141_227556_4	IS1380	ISEc9	insertion sequence	854.5	3137.5	2283
CQHW-LJET1_1000	CQHW-LJET1_k141_539243	OXA	CQHW-LJET1_k141_539243_1	IS110	ISPa25	insertion sequence	861.5	68.5	930
CQHW-CYFY1_1000	CQHW-CYFY1_k141_620492	QNRS	CQHW-CYFY1_k141_620492_8	ISKra4	ISKpn19	insertion sequence	865.5	6184	5318.5
CQLS_RQ2_1000	CQLS_RQ2_k141_705466	ERM	CQLS_RQ2_k141_705466_1	IS1380	ISBf7	insertion sequence	868	82	950
CQLS_RQ2_1000	CQLS_RQ2_k141_614315	CFRA	CQLS_RQ2_k141_614315_4	IS1380	IS613	insertion sequence	869	3071	2202
SCLS-23W-CD-YP1_1000	SCLS-23W-CD-YP1_k141_851267	CFRA	SCLS-23W-CD-YP1_k141_851267_4	IS1380	IS613	insertion sequence	869	4454	3585
CQLS_RQ2_1000	CQLS_RQ2_k141_597159	ANT6	CQLS_RQ2_k141_597159_1	IS1380	IS614	insertion sequence	877	47.5	924.5
SCLS-23W-CD-CJ1_1000	SCLS-23W-CD-CJ1_k141_1298940	ERMX	SCLS-23W-CD-CJ1_k141_1298940_2	ISL3	ISCx1	insertion sequence	878	1299	421
SCLS-23W-CD-PW2_1000	SCLS-23W-CD-PW2_k141_2464912	ERMX	SCLS-23W-CD-PW2_k141_2464912_2	ISL3	ISCx1	insertion sequence	878	1299	421
SCLS-23W-CD-PW1_1000	SCLS-23W-CD-PW1_k141_480910	ERMX	SCLS-23W-CD-PW1_k141_480910_2	ISL3	ISCx1	insertion sequence	878	1299	421
SCLS-23W-CD-CJ1_1000	SCLS-23W-CD-CJ1_k141_1295530	APH3-DPRIME	SCLS-23W-CD-CJ1_k141_1295530_5	IS6	IS26	insertion sequence	886.5	4424.5	3538
CQHW-CYFY1_1000	CQHW-CYFY1_k141_649681	ERMF	CQHW-CYFY1_k141_649681_1	IS1380	IS616	insertion sequence	895	58	953
CQHW-DP1_1000	CQHW-DP1_k141_930944	ERMX	CQHW-DP1_k141_930944_4	ISL3	ISCx1	insertion sequence	898.5	2801	1902.5
SCLS-23W-CD-DB2_1000	SCLS-23W-CD-DB2_k141_549405	CARB	SCLS-23W-CD-DB2_k141_549405_1	IS982	ISPsma1	insertion sequence	899.5	309	1208.5
SCLS-23W-CD-YP2_1000	SCLS-23W-CD-YP2_k141_1038228	ANT3-DPRIME	SCLS-23W-CD-YP2_k141_1038228_2	IS110	ISKpn4	insertion sequence	902	1675.5	773.5
CQHW-CYFY1_1000	CQHW-CYFY1_k141_1390118	CTX	CQHW-CYFY1_k141_1390118_1	IS110	ISKpn43	insertion sequence	911	82.5	993.5
SCLS-23W-CD-FB2_1000	SCLS-23W-CD-FB2_k141_32465	TETY	SCLS-23W-CD-FB2_k141_32465_4	IS5	ISAlw14	insertion sequence	913.5	2795.5	3709
SCLS-23W-CD-FJ2_1000	SCLS-23W-CD-FJ2_k141_417348	TETX	SCLS-23W-CD-FJ2_k141_417348_5	IS1595	ISBbi1	insertion sequence	913.5	3344	2430.5
CQHW-XN1_1000	CQHW-XN1_k141_554952	ERMX	CQHW-XN1_k141_554952_4	IS256	ISCge1	insertion sequence	914	3057.5	2143.5
SCLS-23W-CD-FB3_1000	SCLS-23W-CD-FB3_k141_190212	ERMX	SCLS-23W-CD-FB3_k141_190212_4	IS256	ISCge1	insertion sequence	923	3046.5	2123.5
SCLS-23W-CD-YP1_1000	SCLS-23W-CD-YP1_k141_526673	ERM	SCLS-23W-CD-YP1_k141_526673_2	IS30	IS4351	insertion sequence	924	1582	658
CQHW-DP1_1000	CQHW-DP1_k141_577433	MPHA	CQHW-DP1_k141_577433_4	IS6	IS26	insertion sequence	926.5	2306.5	1380
CQWT-SCas1_1000	CQWT-SCas1_k141_264945	MPHA	CQWT-SCas1_k141_264945_4	IS6	IS26	insertion sequence	926.5	2848.5	3775
SCLS-23W-CD-CJ1_1000	SCLS-23W-CD-CJ1_k141_505515	SULII	SCLS-23W-CD-CJ1_k141_505515_2	IS1595	ISBbi1	insertion sequence	933.5	1449.5	516
SCLS-23W-CD-FJ2_1000	SCLS-23W-CD-FJ2_k141_417348	SULII	SCLS-23W-CD-FJ2_k141_417348_2	IS1595	ISBbi1	insertion sequence	933.5	744.5	1678
SCLS-23W-CD-YP1_1000	SCLS-23W-CD-YP1_k141_636415	SULII	SCLS-23W-CD-YP1_k141_636415_3	IS1595	ISBbi1	insertion sequence	933.5	1588.5	655
SCLS-23W-CD-FB3_1000	SCLS-23W-CD-FB3_k141_273900	SULII	SCLS-23W-CD-FB3_k141_273900_4	IS1595	ISBbi1	insertion sequence	933.5	3478.5	2545
SCLS-23W-CD-CJ3_1000	SCLS-23W-CD-CJ3_k141_403723	AAC6-PRIME	SCLS-23W-CD-CJ3_k141_403723_4	IS256	IS256	insertion sequence	943.5	2558.5	1615
SCLS-23W-CD-CJ1_1000	SCLS-23W-CD-CJ1_k141_658586	AAC6-PRIME	SCLS-23W-CD-CJ1_k141_658586_1	IS256	IS256	insertion sequence	943.5	823.5	1767
CQWT-ZFas1_1000	CQWT-ZFas1_k141_1044741	MSRE	CQWT-ZFas1_k141_1044741_1	IS6	IS26	insertion sequence	953	154	1107
CQWT-SXin1_1000	CQWT-SXin1_k141_922266	APH3-DPRIME	CQWT-SXin1_k141_922266_6	Tn3-family (unresolved subgroup)	Tn6082	unit transposon	966.5	2988.5	3955
CQHW-ZL1_1000	CQHW-ZL1_k141_1193702	APH3-DPRIME	CQHW-ZL1_k141_1193702_20	Tn3-family (unresolved subgroup)	Tn6082	unit transposon	966.5	14921.5	13955
SCLS-23W-CD-YP2_1000	SCLS-23W-CD-YP2_k141_957712	ARR	SCLS-23W-CD-YP2_k141_957712_4	IS110	ISPa25	insertion sequence	976	1912	936
CQLS-TZ1_1000	CQLS-TZ1_k141_462416	ARR	CQLS-TZ1_k141_462416_2	IS110	ISPa25	insertion sequence	976	1038	2014
SCLS-23W-CD-FB2_1000	SCLS-23W-CD-FB2_k141_847482	ERMF	SCLS-23W-CD-FB2_k141_847482_4	IS1380	IS616	insertion sequence	978.5	2087.5	1109
SCLS-23W-CD-FB1_1000	SCLS-23W-CD-FB1_k141_482883	ERMF	SCLS-23W-CD-FB1_k141_482883_3	IS1380	IS616	insertion sequence	980	2795	1815
CQSW-TJT1_1000	CQSW-TJT1_k141_216837	SULI	CQSW-TJT1_k141_216837_6	IS1380	ISPme1	insertion sequence	988.5	4137	3148.5
SCLS-23W-CD-FJ1_1000	SCLS-23W-CD-FJ1_k141_79619	SULI	SCLS-23W-CD-FJ1_k141_79619_1	IS1380	ISPme1	insertion sequence	988.5	51	1039.5
CQLS-RQ1_1000	CQLS-RQ1_k141_515552	SULI	CQLS-RQ1_k141_515552_2	IS1380	ISPme1	insertion sequence	988.5	1761	772.5
CQHW-DP1_1000	CQHW-DP1_k141_437476	MCA	CQHW-DP1_k141_437476_3	IS4	ISAba1	insertion sequence	993.5	1951	957.5
SCLS-23W-CD-FJ1_1000	SCLS-23W-CD-FJ1_k141_657701	ERMF	SCLS-23W-CD-FJ1_k141_657701_4	IS30	IS4351	insertion sequence	1002.5	2668.5	1666
CQHW-XN1_1000	CQHW-XN1_k141_657790	NDM	CQHW-XN1_k141_657790_3	IS30	ISAba125	insertion sequence	1012	1822	810
CQLS-TZ1_1000	CQLS-TZ1_k141_660072	TETX	CQLS-TZ1_k141_660072_1	IS30	ISAlw33	insertion sequence	1019	475	1494
SCLS-23W-CD-YP2_1000	SCLS-23W-CD-YP2_k141_433723	MPHE	SCLS-23W-CD-YP2_k141_433723_2	IS1	ISAlw3	insertion sequence	1024.5	1436	411.5
CQWT-GPas1_1000	CQWT-GPas1_k141_976020	TETA	CQWT-GPas1_k141_976020_2	IS1380	ISEnca1	insertion sequence	1032	1943	911
CQWT-JSas1_1000	CQWT-JSas1_k141_1980038	ERMB	CQWT-JSas1_k141_1980038_2	IS_unmapped	ISLmo19	insertion sequence	1063.5	572.5	1636
SCLS-23W-CD-DB3_1000	SCLS-23W-CD-DB3_k141_187983	TETX	SCLS-23W-CD-DB3_k141_187983_4	IS1595	ISBbi1	insertion sequence	1075.5	3808	4883.5
SCLS-23W-CD-YP2_1000	SCLS-23W-CD-YP2_k141_1177992	MYRA	SCLS-23W-CD-YP2_k141_1177992_1	IS256	ISMlu2	insertion sequence	1078	51.5	1129.5
SCLS-23W-CD-FB3_1000	SCLS-23W-CD-FB3_k141_273900	TETX	SCLS-23W-CD-FB3_k141_273900_1	IS1595	ISBbi1	insertion sequence	1081.5	711	1792.5
CQHW-DP1_1000	CQHW-DP1_k141_615344	TEM	CQHW-DP1_k141_615344_3	IS481	ISKpn27	insertion sequence	1086	1975	889
CQHW-XN1_1000	CQHW-XN1_k141_1514132	TEM	CQHW-XN1_k141_1514132_2	IS481	ISKpn27	insertion sequence	1087.5	1581	493.5
CQWT-SCas1_1000	CQWT-SCas1_k141_112368	TETX	CQWT-SCas1_k141_112368_3	IS1595	ISBbi1	insertion sequence	1093.5	2315	1221.5
CQHW-ZL1_1000	CQHW-ZL1_k141_963028	TETX	CQHW-ZL1_k141_963028_2	IS1595	ISBbi1	insertion sequence	1093.5	2440	3533.5
CQHW-LJET1_1000	CQHW-LJET1_k141_201225	SULI	CQHW-LJET1_k141_201225_9	IS1380	ISKpn23	insertion sequence	1106.5	6768	5661.5
CQLS-TZ1_1000	CQLS-TZ1_k141_508728	SULI	CQLS-TZ1_k141_508728_1	IS1380	ISKpn23	insertion sequence	1107.5	41	1148.5
CQHW-ZL1_1000	CQHW-ZL1_k141_1126476	OXA	CQHW-ZL1_k141_1126476_2	IS110	ISPa71	insertion sequence	1126.5	1270.5	2397
SCLS-23W-CD-FJ2_1000	SCLS-23W-CD-FJ2_k141_505100	TETM	SCLS-23W-CD-FJ2_k141_505100_4	IS1380	ISEnca1	insertion sequence	1180.5	2635.5	1455
CQHW-ZL1_1000	CQHW-ZL1_k141_281139	OXA	CQHW-ZL1_k141_281139_1	IS256	ISAzo34	insertion sequence	1202.5	401	1603.5
CQHW-XN1_1000	CQHW-XN1_k141_1852757	YRC	CQHW-XN1_k141_1852757_3	IS30	ISAs2	insertion sequence	1268	2469.5	1201.5
CQSW-CTsd1_1000	CQSW-CTsd1_k141_1067591	TETA	CQSW-CTsd1_k141_1067591_3	IS1380	ISEnca1	insertion sequence	1273.5	2287.5	1014
SCLS-23W-CD-FB3_1000	SCLS-23W-CD-FB3_k141_88747	BRP	SCLS-23W-CD-FB3_k141_88747_3	IS21	ISSau9	insertion sequence	1276.5	2988	1711.5
CQWT-STas1_1000	CQWT-STas1_k141_123683	APH4	CQWT-STas1_k141_123683_2	IS6	ISEc59	insertion sequence	1310.5	1770.5	460
SCLS-23W-CD-FB2_1000	SCLS-23W-CD-FB2_k141_1011533	APH4	SCLS-23W-CD-FB2_k141_1011533_3	IS6	ISEc59	insertion sequence	1310.5	1911.5	601
CQLS_RQ2_1000	CQLS_RQ2_k141_1216287	APH4	CQLS_RQ2_k141_1216287_3	IS6	ISEc59	insertion sequence	1310.5	836.5	2147
SCLS-23W-CD-CFC_1000	SCLS-23W-CD-CFC_k141_927417	APH4	SCLS-23W-CD-CFC_k141_927417_3	IS6	ISEc59	insertion sequence	1310.5	1911.5	601
SCLS-23W-CD-YP2_1000	SCLS-23W-CD-YP2_k141_19079	APH4	SCLS-23W-CD-YP2_k141_19079_4	IS6	ISEc59	insertion sequence	1310.5	1708.5	3019
SCLS-23W-CD-FB3_1000	SCLS-23W-CD-FB3_k141_538915	APH4	SCLS-23W-CD-FB3_k141_538915_3	IS6	ISEc59	insertion sequence	1310.5	1992.5	682
CQLS-TZ1_1000	CQLS-TZ1_k141_281846	APH4	CQLS-TZ1_k141_281846_3	IS6	ISEc59	insertion sequence	1310.5	1911.5	601
SCLS-23W-CD-FB3_1000	SCLS-23W-CD-FB3_k141_181826	ERMF	SCLS-23W-CD-FB3_k141_181826_1	IS1380	IS616	insertion sequence	1313	473	1786
CQLS-TZ1_1000	CQLS-TZ1_k141_879966	CFRA	CQLS-TZ1_k141_879966_3	IS1380	IS613	insertion sequence	1341.5	2295.5	954
SCLS-23W-CD-CFC_1000	SCLS-23W-CD-CFC_k141_903270	APH3-DPRIME	SCLS-23W-CD-CFC_k141_903270_1	IS6	IS26	insertion sequence	1348	420	1768
SCLS-23W-CD-YP3_1000	SCLS-23W-CD-YP3_k141_864636	CFRC	SCLS-23W-CD-YP3_k141_864636_2	IS1380	ISEnca1	insertion sequence	1384	849	2233
SCLS-23W-CD-CFC_1000	SCLS-23W-CD-CFC_k141_875440	MYRA	SCLS-23W-CD-CFC_k141_875440_10	IS6	ISCef5	insertion sequence	1397.5	8114	6716.5
SCLS-23W-CD-YP2_1000	SCLS-23W-CD-YP2_k141_1388617	CFRC	SCLS-23W-CD-YP2_k141_1388617_3	IS1380	ISEc9	insertion sequence	1399	2551	1152
CQLS-RQ1_1000	CQLS-RQ1_k141_1373069	CFRC	CQLS-RQ1_k141_1373069_2	IS1380	ISEnca1	insertion sequence	1399	744	2143
SCLS-23W-CD-YP1_1000	SCLS-23W-CD-YP1_k141_184699	CFRC	SCLS-23W-CD-YP1_k141_184699_3	IS1380	ISEnca1	insertion sequence	1399	2434	1035
CQWT-SXas2_1000	CQWT-SXas2_k141_716511	MOX	CQWT-SXas2_k141_716511_2	ISAs1	ISKpn9	insertion sequence	1407	1151	2558
SCLS-23W-CD-FJ2_1000	SCLS-23W-CD-FJ2_k141_505100	APH2-DPRIME	SCLS-23W-CD-FJ2_k141_505100_1	IS1380	ISEnca1	insertion sequence	1411	44	1455
CQHW-LJET1_1000	CQHW-LJET1_k141_266499	AAC6-PRIME	CQHW-LJET1_k141_266499_2	IS256	IS256	insertion sequence	1435.5	2124.5	689
CQHW-DP1_1000	CQHW-DP1_k141_87416	AAC6-PRIME	CQHW-DP1_k141_87416_3	IS256	IS256	insertion sequence	1435.5	1277.5	2713
CQWT-SCas1_1000	CQWT-SCas1_k141_90017	AAC6-PRIME	CQWT-SCas1_k141_90017_2	IS256	IS256	insertion sequence	1435.5	2264.5	829
CQWT-GPas1_1000	CQWT-GPas1_k141_1987736	AAC6-PRIME	CQWT-GPas1_k141_1987736_2	IS256	IS256	insertion sequence	1435.5	1199.5	2635
CQWT-SCas1_1000	CQWT-SCas1_k141_1665224	APH6	CQWT-SCas1_k141_1665224_4	Tn3-family (unresolved subgroup)	Tn6082	unit transposon	1453	5001	3548
CQSW-FSBsd1_1000	CQSW-FSBsd1_k141_974836	APH6	CQSW-FSBsd1_k141_974836_1	Tn3-family (unresolved subgroup)	Tn6082	unit transposon	1474	300	1774
CQHW-CYFY1_1000	CQHW-CYFY1_k141_620492	TETA	CQHW-CYFY1_k141_620492_1	ISKra4	ISKpn19	insertion sequence	1498	639	2137
SCLS-23W-CD-CJ1_1000	SCLS-23W-CD-CJ1_k141_1295530	MSRE	SCLS-23W-CD-CJ1_k141_1295530_3	IS6	IS26	insertion sequence	1503.5	2034.5	3538
SCLS-23W-CD-FB2_1000	SCLS-23W-CD-FB2_k141_1195328	QNRS	SCLS-23W-CD-FB2_k141_1195328_7	ISKra4	ISKpn19	insertion sequence	1518	4741	3223
CQWT-SXas1_1000	CQWT-SXas1_k141_287111	MSRE	CQWT-SXas1_k141_287111_6	IS6	IS26	insertion sequence	1539.5	5748.5	4209
CQWT-STas1_1000	CQWT-STas1_k141_1982076	MSRE	CQWT-STas1_k141_1982076_2	IS6	IS26	insertion sequence	1539.5	1959.5	3499
CQWT-JSas1_1000	CQWT-JSas1_k141_692223	MSRE	CQWT-JSas1_k141_692223_4	IS6	IS26	insertion sequence	1539.5	2950.5	4490
CQLS-TZ2_1000	CQLS-TZ2_k141_1551253	MSRE	CQLS-TZ2_k141_1551253_6	IS6	IS26	insertion sequence	1539.5	5618.5	4079
SCLS-23W-CD-YP2_1000	SCLS-23W-CD-YP2_k141_433723	MSRE	SCLS-23W-CD-YP2_k141_433723_3	IS6	IS26	insertion sequence	1539.5	2671.5	4211
SCLS-23W-CD-YP2_1000	SCLS-23W-CD-YP2_k141_957712	DFRA	SCLS-23W-CD-YP2_k141_957712_5	IS110	ISPa25	insertion sequence	1541.5	2477.5	936
SCLS-23W-CD-YP1_1000	SCLS-23W-CD-YP1_k141_851267	CFRA	SCLS-23W-CD-YP1_k141_851267_1	IS256	IS256	insertion sequence	1561.5	543.5	2105
CQWT-JQHas1_1000	CQWT-JQHas1_k141_1344725	APH6	CQWT-JQHas1_k141_1344725_1	Tn3-family (unresolved subgroup)	Tn6082	unit transposon	1567	667	2234
CQLS-RQ1_1000	CQLS-RQ1_k141_1055013	APH6	CQLS-RQ1_k141_1055013_2	Tn3-family (unresolved subgroup)	Tn6082	unit transposon	1567	1672	3239
SCLS-23W-CD-PW1_1000	SCLS-23W-CD-PW1_k141_895479	APH6	SCLS-23W-CD-PW1_k141_895479_6	Tn3-family (unresolved subgroup)	Tn6082	unit transposon	1567	5799	7366
CQWT-FSas1_1000	CQWT-FSas1_k141_881033	APH6	CQWT-FSas1_k141_881033_1	Tn3-family (unresolved subgroup)	Tn6082	unit transposon	1567	572	2139
CQWT-LXas1_1000	CQWT-LXas1_k141_781562	APH6	CQWT-LXas1_k141_781562_2	Tn3-family (unresolved subgroup)	Tn6082	unit transposon	1567	926	2493
SCLS-23W-CD-CJ4_1000	SCLS-23W-CD-CJ4_k141_9038	APH6	SCLS-23W-CD-CJ4_k141_9038_5	Tn3-family (unresolved subgroup)	Tn6082	unit transposon	1567	5086	3519
CQHW-DP1_1000	CQHW-DP1_k141_204506	APH6	CQHW-DP1_k141_204506_3	Tn3-family (unresolved subgroup)	Tn6082	unit transposon	1567	1926	3493
SCLS-23W-CD-PW3_1000	SCLS-23W-CD-PW3_k141_1564514	APH6	SCLS-23W-CD-PW3_k141_1564514_6	Tn3-family (unresolved subgroup)	Tn6082	unit transposon	1568.5	7146.5	5578
CQLS-TZ1_1000	CQLS-TZ1_k141_872382	MPHE	CQLS-TZ1_k141_872382_4	IS5	ISPme2	insertion sequence	1570	2308.5	738.5
CQLS-TZ1_1000	CQLS-TZ1_k141_462416	DFRA	CQLS-TZ1_k141_462416_1	IS110	ISPa25	insertion sequence	1571.5	442.5	2014
CQHW-LJET1_1000	CQHW-LJET1_k141_596276	APH3-DPRIME	CQHW-LJET1_k141_596276_6	IS3	ISPfe1	insertion sequence	1577	4646.5	3069.5
SCLS-23W-CD-FB1_1000	SCLS-23W-CD-FB1_k141_1279001	SULI	SCLS-23W-CD-FB1_k141_1279001_3	IS6	IS6100	insertion sequence	1580.5	1947.5	367
CQSW-CTsd1_1000	CQSW-CTsd1_k141_486706	APH6	CQSW-CTsd1_k141_486706_7	Tn3-family (unresolved subgroup)	Tn6082	unit transposon	1589.5	5965	4375.5
CQHW-ZL1_1000	CQHW-ZL1_k141_1193702	APH6	CQHW-ZL1_k141_1193702_21	Tn3-family (unresolved subgroup)	Tn6082	unit transposon	1594	15549	13955
CQSW-YZ1_1000	CQSW-YZ1_k141_1815303	APH6	CQSW-YZ1_k141_1815303_1	Tn3-family (unresolved subgroup)	Tn6082	unit transposon	1594	626	2220
CQSW-RQdn1_1000	CQSW-RQdn1_k141_343781	APH6	CQSW-RQdn1_k141_343781_2	Tn3-family (unresolved subgroup)	Tn6082	unit transposon	1594	665	2259
CQWT-SXin1_1000	CQWT-SXin1_k141_922266	APH6	CQWT-SXin1_k141_922266_5	Tn3-family (unresolved subgroup)	Tn6082	unit transposon	1594	2361	3955
CQWT-NQas1_1000	CQWT-NQas1_k141_2305387	APH6	CQWT-NQas1_k141_2305387_8	Tn3-family (unresolved subgroup)	Tn6082	unit transposon	1594	5872	4278
SCLS-23W-CD-PW2_1000	SCLS-23W-CD-PW2_k141_110084	APH6	SCLS-23W-CD-PW2_k141_110084_5	Tn3-family (unresolved subgroup)	Tn6082	unit transposon	1594	5636	4042
SCLS-23W-CD-CJ3_1000	SCLS-23W-CD-CJ3_k141_160356	APH6	SCLS-23W-CD-CJ3_k141_160356_1	Tn3-family (unresolved subgroup)	Tn6082	unit transposon	1594	461	2055
SCLS-23W-CD-CJ1_1000	SCLS-23W-CD-CJ1_k141_873601	APH6	SCLS-23W-CD-CJ1_k141_873601_1	Tn3-family (unresolved subgroup)	Tn6082	unit transposon	1594	461	2055
CQHW-CYFY1_1000	CQHW-CYFY1_k141_568305	APH6	CQHW-CYFY1_k141_568305_6	Tn3-family (unresolved subgroup)	Tn6082	unit transposon	1594	6154	4560
SCLS-23W-CD-DB3_1000	SCLS-23W-CD-DB3_k141_583501	FLOR	SCLS-23W-CD-DB3_k141_583501_6	Tn3-family (unresolved subgroup)	Tn6061	unit transposon	1657.5	5401	3743.5
SCLS-23W-CD-PW1_1000	SCLS-23W-CD-PW1_k141_495385	TETQ	SCLS-23W-CD-PW1_k141_495385_1	IS4	ISBthe1	insertion sequence	1658.5	1444.5	3103
CQSW-CQKsd1_1000	CQSW-CQKsd1_k141_1232866	APH6	CQSW-CQKsd1_k141_1232866_3	IS6	IS26	insertion sequence	1662	2090	428
CQSW-YZ1_1000	CQSW-YZ1_k141_330709	SULII	CQSW-YZ1_k141_330709_3	IS91	ISVsa3	insertion sequence	1662	2353.5	691.5
SCLS-23W-CD-DB2_1000	SCLS-23W-CD-DB2_k141_714325	FLOR	SCLS-23W-CD-DB2_k141_714325_6	Tn3-family (unresolved subgroup)	Tn6061	unit transposon	1674	5417.5	3743.5
SCLS-23W-CD-CJ4_1000	SCLS-23W-CD-CJ4_k141_732740	OXA	SCLS-23W-CD-CJ4_k141_732740_4	IS1595	ISBbi1	insertion sequence	1702	2970	1268
SCLS-23W-CD-DB1_1000	SCLS-23W-CD-DB1_k141_311175	OXA	SCLS-23W-CD-DB1_k141_311175_4	IS1595	ISBbi1	insertion sequence	1702	2830	1128
SCLS-23W-CD-DB3_1000	SCLS-23W-CD-DB3_k141_187983	OXA	SCLS-23W-CD-DB3_k141_187983_8	IS1595	ISBbi1	insertion sequence	1702	7359	5657
SCLS-23W-CD-FJ1_1000	SCLS-23W-CD-FJ1_k141_230759	VANRS	SCLS-23W-CD-FJ1_k141_230759_5	IS3	ISPfr13	insertion sequence	1703.5	3417.5	1714
CQSW-WBZ1_1000	CQSW-WBZ1_k141_2707496	SULII	CQSW-WBZ1_k141_2707496_2	IS91	ISVsa3	insertion sequence	1719	849.5	2568.5
CQWT-SXas1_1000	CQWT-SXas1_k141_1187307	SULII	CQWT-SXas1_k141_1187307_5	IS91	ISVsa3	insertion sequence	1719	6911.5	8630.5
SCLS-23W-CD-YP3_1000	SCLS-23W-CD-YP3_k141_925899	SULII	SCLS-23W-CD-YP3_k141_925899_1	IS91	ISVsa3	insertion sequence	1719	711.5	2430.5
CQWT-JSas1_1000	CQWT-JSas1_k141_264562	SULII	CQWT-JSas1_k141_264562_4	IS91	ISVsa3	insertion sequence	1719	2766.5	1047.5
CQWT-NQas1_1000	CQWT-NQas1_k141_1828854	SULII	CQWT-NQas1_k141_1828854_1	IS91	ISVsa3	insertion sequence	1719	569.5	2288.5
CQLS-RQ1_1000	CQLS-RQ1_k141_166540	SULII	CQLS-RQ1_k141_166540_1	IS91	ISVsa3	insertion sequence	1719	448.5	2167.5
CQWT-RQas1_1000	CQWT-RQas1_k141_2486026	SULII	CQWT-RQas1_k141_2486026_7	IS91	ISVsa3	insertion sequence	1719	5783.5	4064.5
CQWT-FSas1_1000	CQWT-FSas1_k141_1371591	SULII	CQWT-FSas1_k141_1371591_2	IS91	ISVsa3	insertion sequence	1719	954.5	2673.5
CQWT-STas1_1000	CQWT-STas1_k141_168680	SULII	CQWT-STas1_k141_168680_4	IS91	ISVsa3	insertion sequence	1719	3264.5	1545.5
CQHW-CYFY1_1000	CQHW-CYFY1_k141_92514	SULII	CQHW-CYFY1_k141_92514_3	IS91	ISVsa3	insertion sequence	1719	2584.5	865.5
CQWT-SXas2_1000	CQWT-SXas2_k141_1542817	SULII	CQWT-SXas2_k141_1542817_1	IS91	ISVsa3	insertion sequence	1719	711.5	2430.5
CQSW-CQKsd1_1000	CQSW-CQKsd1_k141_1210023	SULII	CQSW-CQKsd1_k141_1210023_4	IS91	ISVsa3	insertion sequence	1719	2843.5	1124.5
CQWT-SXin1_1000	CQWT-SXin1_k141_460694	SULII	CQWT-SXin1_k141_460694_20	IS91	ISVsa3	insertion sequence	1719	14757.5	13038.5
CQHW-LJET1_1000	CQHW-LJET1_k141_784160	SULII	CQHW-LJET1_k141_784160_2	IS91	ISVsa3	insertion sequence	1719	1021.5	2740.5
CQLS-TZ2_1000	CQLS-TZ2_k141_708149	SULII	CQLS-TZ2_k141_708149_2	IS91	ISVsa3	insertion sequence	1719	931.5	2650.5
CQSW-HJDsd1_1000	CQSW-HJDsd1_k141_439367	SULII	CQSW-HJDsd1_k141_439367_2	IS91	ISVsa3	insertion sequence	1719	927.5	2646.5
CQSW-DXGsd1_1000	CQSW-DXGsd1_k141_1253835	SULII	CQSW-DXGsd1_k141_1253835_3	IS91	ISVsa3	insertion sequence	1719	2566.5	847.5
CQSW-LMWsd1_1000	CQSW-LMWsd1_k141_895772	SULII	CQSW-LMWsd1_k141_895772_2	IS91	ISVsa3	insertion sequence	1719	808.5	2527.5
CQWT-ZFas1_1000	CQWT-ZFas1_k141_481547	SULII	CQWT-ZFas1_k141_481547_1	IS91	ISVsa3	insertion sequence	1719	713.5	2432.5
CQLS-RQ3_1000	CQLS-RQ3_k141_1471753	SULII	CQLS-RQ3_k141_1471753_3	IS91	ISVsa3	insertion sequence	1728	2593.5	865.5
CQHW-DP1_1000	CQHW-DP1_k141_537797	SULII	CQHW-DP1_k141_537797_21	IS91	ISVsa3	insertion sequence	1728	14900.5	13172.5
CQWT-SCas1_1000	CQWT-SCas1_k141_637183	SULII	CQWT-SCas1_k141_637183_7	IS91	ISVsa3	insertion sequence	1728	5858.5	4130.5
SCLS-23W-CD-PW3_1000	SCLS-23W-CD-PW3_k141_1074397	APH6	SCLS-23W-CD-PW3_k141_1074397_1	Tn3-family (unresolved subgroup)	Tn6061	unit transposon	1732	96.5	1828.5
SCLS-23W-CD-CFC_1000	SCLS-23W-CD-CFC_k141_302140	ERMX	SCLS-23W-CD-CFC_k141_302140_1	IS30	ISMlu7	insertion sequence	1741.5	779	2520.5
CQHW-LJET1_1000	CQHW-LJET1_k141_430207	LNUF	CQHW-LJET1_k141_430207_6	Tn3-family (unresolved subgroup)	Tn6196	unit transposon	1757	5807	4050
CQLS-TZ1_1000	CQLS-TZ1_k141_508728	DFRA	CQLS-TZ1_k141_508728_6	IS1380	ISKpn23	insertion sequence	1758	3805	2047
SCLS-23W-CD-FJ1_1000	SCLS-23W-CD-FJ1_k141_325012	FLOR	SCLS-23W-CD-FJ1_k141_325012_1	IS91	ISVsa3	insertion sequence	1776	603	2379
SCLS-23W-CD-CFC_1000	SCLS-23W-CD-CFC_k141_976802	APH2-DPRIME	SCLS-23W-CD-CFC_k141_976802_7	IS1380	ISEnca1	insertion sequence	1820.5	5463.5	3643
CQHW-XN1_1000	CQHW-XN1_k141_853929	APH2-DPRIME	CQHW-XN1_k141_853929_6	IS1380	ISEnca1	insertion sequence	1820.5	6283.5	8104
SCLS-23W-CD-DB1_1000	SCLS-23W-CD-DB1_k141_52635	TETX	SCLS-23W-CD-DB1_k141_52635_2	IS91	ISVsa3	insertion sequence	1827	1731	3558
CQWT-ZFas1_1000	CQWT-ZFas1_k141_805642	TETX	CQWT-ZFas1_k141_805642_7	IS1595	ISBbi1	insertion sequence	1844	4795	2951
SCLS-23W-CD-FJ1_1000	SCLS-23W-CD-FJ1_k141_56211	SULI	SCLS-23W-CD-FJ1_k141_56211_1	IS6	IS6100	insertion sequence	1935	420	2355
CQWT-JQHas1_1000	CQWT-JQHas1_k141_1546880	SULI	CQWT-JQHas1_k141_1546880_2	IS6	IS6100	insertion sequence	1936.5	871.5	2808
CQSW-FSBsd1_1000	CQSW-FSBsd1_k141_873324	SULI	CQSW-FSBsd1_k141_873324_4	IS6	IS6100	insertion sequence	1936.5	2514.5	578
CQWT-SXas1_1000	CQWT-SXas1_k141_1438032	SULI	CQWT-SXas1_k141_1438032_1	IS6	IS6100	insertion sequence	1945.5	445.5	2391
CQWT-RQas1_1000	CQWT-RQas1_k141_86897	SULI	CQWT-RQas1_k141_86897_1	IS6	IS6100	insertion sequence	1947	447	2394
CQWT-JSas1_1000	CQWT-JSas1_k141_561115	SULI	CQWT-JSas1_k141_561115_4	IS6	IS6100	insertion sequence	1950	2402	452
CQSW-RQdn1_1000	CQSW-RQdn1_k141_1015582	SULI	CQSW-RQdn1_k141_1015582_2	IS6	IS6100	insertion sequence	1958.5	871.5	2830
SCLS-23W-CD-DB3_1000	SCLS-23W-CD-DB3_k141_765189	TETX	SCLS-23W-CD-DB3_k141_765189_2	IS91	ISVsa3	insertion sequence	1969.5	1140	3109.5
SCLS-23W-CD-CJ1_1000	SCLS-23W-CD-CJ1_k141_1446287	TET59	SCLS-23W-CD-CJ1_k141_1446287_1	IS91	ISVsa3	insertion sequence	1984.5	378	2362.5
CQHW-ZL1_1000	CQHW-ZL1_k141_1268045	MPHE	CQHW-ZL1_k141_1268045_6	IS6	IS26	insertion sequence	2012	4051	6063
SCLS-23W-CD-PW2_1000	SCLS-23W-CD-PW2_k141_2008367	TETC	SCLS-23W-CD-PW2_k141_2008367_1	IS6	IS26	insertion sequence	2016.5	581.5	2598
SCLS-23W-CD-FB3_1000	SCLS-23W-CD-FB3_k141_370082	ANT9	SCLS-23W-CD-FB3_k141_370082_2	IS1380	IS614	insertion sequence	2030.5	712	2742.5
CQWT-FSas1_1000	CQWT-FSas1_k141_627252	TETC	CQWT-FSas1_k141_627252_2	IS6	IS26	insertion sequence	2033	1332	3365
SCLS-23W-CD-FB3_1000	SCLS-23W-CD-FB3_k141_88747	ANT4-PRIME	SCLS-23W-CD-FB3_k141_88747_4	IS21	ISSau9	insertion sequence	2070	3781.5	1711.5
CQHW-CYFY1_1000	CQHW-CYFY1_k141_261297	FLOR	CQHW-CYFY1_k141_261297_6	Tn3-family (unresolved subgroup)	Tn6061	unit transposon	2131.5	5876	3744.5
CQLS-RQ3_1000	CQLS-RQ3_k141_1358120	FLOR	CQLS-RQ3_k141_1358120_2	Tn3-family (unresolved subgroup)	Tn6061	unit transposon	2131.5	1531	3662.5
CQHW-DP1_1000	CQHW-DP1_k141_236178	FLOR	CQHW-DP1_k141_236178_2	Tn3-family (unresolved subgroup)	Tn6061	unit transposon	2131.5	1407	3538.5
CQWT-ZFas1_1000	CQWT-ZFas1_k141_998728	FLOR	CQWT-ZFas1_k141_998728_2	Tn3-family (unresolved subgroup)	Tn6061	unit transposon	2131.5	923	3054.5
SCLS-23W-CD-CJ3_1000	SCLS-23W-CD-CJ3_k141_476192	FLOR	SCLS-23W-CD-CJ3_k141_476192_6	Tn3-family (unresolved subgroup)	Tn6061	unit transposon	2131.5	5876	3744.5
SCLS-23W-CD-CFC_1000	SCLS-23W-CD-CFC_k141_990531	FLOR	SCLS-23W-CD-CFC_k141_990531_2	Tn3-family (unresolved subgroup)	Tn6061	unit transposon	2131.5	1407	3538.5
CQLS-TZ3_1000	CQLS-TZ3_k141_237884	FLOR	CQLS-TZ3_k141_237884_6	Tn3-family (unresolved subgroup)	Tn6061	unit transposon	2131.5	5876	3744.5
SCLS-23W-CD-DB1_1000	SCLS-23W-CD-DB1_k141_280429	SULII	SCLS-23W-CD-DB1_k141_280429_1	Tn3-family (unresolved subgroup)	Tn6196	unit transposon	2135.5	440.5	2576
SCLS-23W-CD-FB1_1000	SCLS-23W-CD-FB1_k141_1279001	QACEDELTA1	SCLS-23W-CD-FB1_k141_1279001_4	IS6	IS6100	insertion sequence	2167.5	2534.5	367
SCLS-23W-CD-CJ3_1000	SCLS-23W-CD-CJ3_k141_111644	TET59	SCLS-23W-CD-CJ3_k141_111644_3	IS91	ISVsa3	insertion sequence	2209.5	3192	982.5
SCLS-23W-CD-PW3_1000	SCLS-23W-CD-PW3_k141_206362	TET59	SCLS-23W-CD-PW3_k141_206362_3	IS91	ISVsa3	insertion sequence	2209.5	3192	982.5
SCLS-23W-CD-FB3_1000	SCLS-23W-CD-FB3_k141_94518	TET59	SCLS-23W-CD-FB3_k141_94518_5	IS91	ISVsa3	insertion sequence	2214	4757	2543
CQHW-LJET1_1000	CQHW-LJET1_k141_271080	ANT9	CQHW-LJET1_k141_271080_7	Tn3-family (unresolved subgroup)	Tn5405	unit transposon	2228	4390	2162
SCLS-23W-CD-CJ4_1000	SCLS-23W-CD-CJ4_k141_584402	ANT9	SCLS-23W-CD-CJ4_k141_584402_7	Tn3-family (unresolved subgroup)	Tn5405	unit transposon	2228	5528	3300
CQHW-XN1_1000	CQHW-XN1_k141_1132119	APH3-PRIME	CQHW-XN1_k141_1132119_3	IS_unmapped	ISKox2	insertion sequence	2304.5	3265.5	5570
CQHW-DP1_1000	CQHW-DP1_k141_116004	ANT9	CQHW-DP1_k141_116004_7	Tn3-family (unresolved subgroup)	Tn5405	unit transposon	2318	4212	1894
CQHW-LJET1_1000	CQHW-LJET1_k141_596276	APH6	CQHW-LJET1_k141_596276_7	IS3	ISPfe1	insertion sequence	2396.5	5466	3069.5
SCLS-23W-CD-YP1_1000	SCLS-23W-CD-YP1_k141_12749	TETA	SCLS-23W-CD-YP1_k141_12749_4	Tn3-family (unresolved subgroup)	Tn6082	unit transposon	2439	4652.5	2213.5
CQLS-TZ1_1000	CQLS-TZ1_k141_281846	AAC3	CQLS-TZ1_k141_281846_5	IS6	ISEc59	insertion sequence	2440	3041	601
SCLS-23W-CD-CFC_1000	SCLS-23W-CD-CFC_k141_927417	AAC3	SCLS-23W-CD-CFC_k141_927417_5	IS6	ISEc59	insertion sequence	2453.5	3054.5	601
SCLS-23W-CD-YP2_1000	SCLS-23W-CD-YP2_k141_19079	AAC3	SCLS-23W-CD-YP2_k141_19079_2	IS6	ISEc59	insertion sequence	2453.5	565.5	3019
SCLS-23W-CD-FB3_1000	SCLS-23W-CD-FB3_k141_538915	AAC3	SCLS-23W-CD-FB3_k141_538915_5	IS6	ISEc59	insertion sequence	2453.5	3135.5	682
SCLS-23W-CD-FB2_1000	SCLS-23W-CD-FB2_k141_1011533	AAC3	SCLS-23W-CD-FB2_k141_1011533_5	IS6	ISEc59	insertion sequence	2453.5	3054.5	601
SCLS-23W-CD-FB1_1000	SCLS-23W-CD-FB1_k141_1147449	FLOR	SCLS-23W-CD-FB1_k141_1147449_3	IS91	ISVsa3	insertion sequence	2461.5	3185	723.5
SCLS-23W-CD-CJ4_1000	SCLS-23W-CD-CJ4_k141_9038	APH3-PRIME	SCLS-23W-CD-CJ4_k141_9038_7	Tn3-family (unresolved subgroup)	Tn6082	unit transposon	2470.5	5989.5	3519
CQLS-TZ3_1000	CQLS-TZ3_k141_494018	TETM	CQLS-TZ3_k141_494018_1	Tn3-family (unresolved subgroup)	Tn6009	ice	2472	58.5	2530.5
SCLS-23W-CD-FB2_1000	SCLS-23W-CD-FB2_k141_647224	TETM	SCLS-23W-CD-FB2_k141_647224_33	Tn3-family (unresolved subgroup)	Tn6009	ice	2482.5	33792	31309.5
SCLS-23W-CD-FB2_1000	SCLS-23W-CD-FB2_k141_271716	FLOR	SCLS-23W-CD-FB2_k141_271716_4	IS91	ISVsa3	insertion sequence	2485.5	3670	1184.5
SCLS-23W-CD-DB3_1000	SCLS-23W-CD-DB3_k141_431264	FLOR	SCLS-23W-CD-DB3_k141_431264_3	IS91	ISVsa3	insertion sequence	2488.5	1165	3653.5
SCLS-23W-CD-DB1_1000	SCLS-23W-CD-DB1_k141_12698	FLOR	SCLS-23W-CD-DB1_k141_12698_3	IS91	ISVsa3	insertion sequence	2494.5	1458	3952.5
CQSW-FSBsd1_1000	CQSW-FSBsd1_k141_873324	QACEDELTA1	CQSW-FSBsd1_k141_873324_5	IS6	IS6100	insertion sequence	2523.5	3101.5	578
CQWT-JQHas1_1000	CQWT-JQHas1_k141_1546880	QACEDELTA1	CQWT-JQHas1_k141_1546880_1	IS6	IS6100	insertion sequence	2523.5	284.5	2808
CQLS-TZ2_1000	CQLS-TZ2_k141_1551253	TETC	CQLS-TZ2_k141_1551253_2	IS6	IS26	insertion sequence	2532	1547	4079
SCLS-23W-CD-PW3_1000	SCLS-23W-CD-PW3_k141_1740432	TETC	SCLS-23W-CD-PW3_k141_1740432_4	IS6	IS26	insertion sequence	2532	2937	405
CQWT-GPas1_1000	CQWT-GPas1_k141_2005141	TETC	CQWT-GPas1_k141_2005141_4	IS6	IS26	insertion sequence	2532	2937	405
CQWT-SXas1_1000	CQWT-SXas1_k141_287111	TETC	CQWT-SXas1_k141_287111_2	IS6	IS26	insertion sequence	2532	1677	4209
CQWT-STas1_1000	CQWT-STas1_k141_1982076	TETC	CQWT-STas1_k141_1982076_6	IS6	IS26	insertion sequence	2532	6031	3499
CQWT-NQas1_1000	CQWT-NQas1_k141_1439481	TETC	CQWT-NQas1_k141_1439481_4	IS6	IS26	insertion sequence	2532	2730	5262
CQSW-RQdn1_1000	CQSW-RQdn1_k141_1015582	QACEDELTA1	CQSW-RQdn1_k141_1015582_1	IS6	IS6100	insertion sequence	2545.5	284.5	2830
CQWT-BTas1_1000	CQWT-BTas1_k141_35207	ANT3-DPRIME	CQWT-BTas1_k141_35207_6	IS5	ISThsp21	insertion sequence	2598.5	3354.5	756
SCLS-23W-CD-DB3_1000	SCLS-23W-CD-DB3_k141_187983	ERED	SCLS-23W-CD-DB3_k141_187983_3	IS1595	ISBbi1	insertion sequence	2629.5	2254	4883.5
CQWT-SCas1_1000	CQWT-SCas1_k141_112368	ERED	CQWT-SCas1_k141_112368_4	IS1595	ISBbi1	insertion sequence	2650.5	3872	1221.5
CQHW-ZL1_1000	CQHW-ZL1_k141_963028	ERED	CQHW-ZL1_k141_963028_1	IS1595	ISBbi1	insertion sequence	2650.5	883	3533.5
SCLS-23W-CD-CJ1_1000	SCLS-23W-CD-CJ1_k141_1295530	MPHE	SCLS-23W-CD-CJ1_k141_1295530_2	IS6	IS26	insertion sequence	2739	799	3538
SCLS-23W-CD-FB1_1000	SCLS-23W-CD-FB1_k141_1153518	TETZ	SCLS-23W-CD-FB1_k141_1153518_1	IS481	ISCgl1	insertion sequence	2759.5	302	3061.5
CQLS_RQ2_1000	CQLS_RQ2_k141_66268	CFRA	CQLS_RQ2_k141_66268_3	IS1380	IS613	insertion sequence	2765	3579	814
CQLS-TZ2_1000	CQLS-TZ2_k141_1551253	MPHE	CQLS-TZ2_k141_1551253_7	IS6	IS26	insertion sequence	2775	6854	4079
CQWT-STas1_1000	CQWT-STas1_k141_1982076	MPHE	CQWT-STas1_k141_1982076_1	IS6	IS26	insertion sequence	2775	724	3499
CQWT-SXas1_1000	CQWT-SXas1_k141_287111	MPHE	CQWT-SXas1_k141_287111_7	IS6	IS26	insertion sequence	2775	6984	4209
CQWT-JSas1_1000	CQWT-JSas1_k141_692223	MPHE	CQWT-JSas1_k141_692223_3	IS6	IS26	insertion sequence	2775	1715	4490
CQHW-DP1_1000	CQHW-DP1_k141_204506	APH3-PRIME	CQHW-DP1_k141_204506_1	Tn3-family (unresolved subgroup)	Tn6082	unit transposon	2779.5	713.5	3493
CQHW-CYFY1_1000	CQHW-CYFY1_k141_568305	APH3-PRIME	CQHW-CYFY1_k141_568305_8	Tn3-family (unresolved subgroup)	Tn6082	unit transposon	2806.5	7366.5	4560
CQLS_RQ2_1000	CQLS_RQ2_k141_746980	TET31	CQLS_RQ2_k141_746980_5	IS91	ISVsa3	insertion sequence	2852.5	4076	1223.5
SCLS-23W-CD-FJ2_1000	SCLS-23W-CD-FJ2_k141_1006093	DFRE	SCLS-23W-CD-FJ2_k141_1006093_2	IS_unmapped	ISLmo19	insertion sequence	2889	1133	4022
SCLS-23W-CD-FJ2_1000	SCLS-23W-CD-FJ2_k141_725351	TETA	SCLS-23W-CD-FJ2_k141_725351_1	Tn3-family (unresolved subgroup)	Tn6082	unit transposon	2901.5	198	3099.5
SCLS-23W-CD-FJ3_1000	SCLS-23W-CD-FJ3_k141_656459	TETZ	SCLS-23W-CD-FJ3_k141_656459_4	IS_unmapped	ISKrh7	insertion sequence	2910.5	3580.5	670
SCLS-23W-CD-FB3_1000	SCLS-23W-CD-FB3_k141_263109	CTX	SCLS-23W-CD-FB3_k141_263109_1	IS630	ISEc33	insertion sequence	2926	43.5	2969.5
SCLS-23W-CD-FB1_1000	SCLS-23W-CD-FB1_k141_1279001	ANT3-DPRIME	SCLS-23W-CD-FB1_k141_1279001_5	IS6	IS6100	insertion sequence	2941	3308	367
SCLS-23W-CD-FJ2_1000	SCLS-23W-CD-FJ2_k141_878252	APH2-DPRIME	SCLS-23W-CD-FJ2_k141_878252_1	Tn3-family (unresolved subgroup)	Tn6009	ice	2959	480.5	3439.5
CQWT-STas1_1000	CQWT-STas1_k141_1142048	TETA	CQWT-STas1_k141_1142048_2	Tn3-family (unresolved subgroup)	Tn6082	unit transposon	2963.5	1121.5	4085
SCLS-23W-CD-DB3_1000	SCLS-23W-CD-DB3_k141_765189	ANT3-DPRIME	SCLS-23W-CD-DB3_k141_765189_1	IS91	ISVsa3	insertion sequence	3003	106.5	3109.5
SCLS-23W-CD-YP2_1000	SCLS-23W-CD-YP2_k141_108422	AAC3	SCLS-23W-CD-YP2_k141_108422_1	IS5	ISKpn12	insertion sequence	3153	390.5	3543.5
SCLS-23W-CD-DB1_1000	SCLS-23W-CD-DB1_k141_52635	ANT3-DPRIME	SCLS-23W-CD-DB1_k141_52635_1	IS91	ISVsa3	insertion sequence	3156	402	3558
SCLS-23W-CD-DB3_1000	SCLS-23W-CD-DB3_k141_314024	TETA	SCLS-23W-CD-DB3_k141_314024_7	Tn3-family (unresolved subgroup)	Tn4656	unit transposon	3170.5	8175.5	5005
SCLS-23W-CD-DB1_1000	SCLS-23W-CD-DB1_k141_281066	TETA	SCLS-23W-CD-DB1_k141_281066_6	Tn3-family (unresolved subgroup)	Tn4656	unit transposon	3170.5	7435.5	4265
SCLS-23W-CD-FB3_1000	SCLS-23W-CD-FB3_k141_550923	MDTH	SCLS-23W-CD-FB3_k141_550923_3	MITEYpe	MITEYpe1	mite	3189.5	1794	4983.5
SCLS-23W-CD-FB3_1000	SCLS-23W-CD-FB3_k141_617898	AAC3	SCLS-23W-CD-FB3_k141_617898_2	IS5	ISKpn12	insertion sequence	3193.5	1274	4467.5
CQHW-ZL1_1000	CQHW-ZL1_k141_1268045	MSRE	CQHW-ZL1_k141_1268045_5	IS6	IS26	insertion sequence	3247.5	2815.5	6063
SCLS-23W-CD-FB2_1000	SCLS-23W-CD-FB2_k141_607152	AAC3	SCLS-23W-CD-FB2_k141_607152_2	IS5	ISKpn12	insertion sequence	3255	682.5	3937.5
CQHW-XN1_1000	CQHW-XN1_k141_570834	TETM	CQHW-XN1_k141_570834_1	Tn3-family (unresolved subgroup)	Tn6009	ice	3374	1159.5	4533.5
CQLS-RQ1_1000	CQLS-RQ1_k141_736843	TETM	CQLS-RQ1_k141_736843_1	Tn3-family (unresolved subgroup)	Tn6009	ice	3375	1370.5	4745.5
SCLS-23W-CD-YP1_1000	SCLS-23W-CD-YP1_k141_980879	TETM	SCLS-23W-CD-YP1_k141_980879_7	Tn3-family (unresolved subgroup)	Tn6009	ice	3382.5	4958	1575.5
SCLS-23W-CD-FB1_1000	SCLS-23W-CD-FB1_k141_1279001	DFRA	SCLS-23W-CD-FB1_k141_1279001_6	IS6	IS6100	insertion sequence	3779	4146	367
SCLS-23W-CD-DB3_1000	SCLS-23W-CD-DB3_k141_187983	ANT6	SCLS-23W-CD-DB3_k141_187983_2	IS1595	ISBbi1	insertion sequence	3875	1008.5	4883.5
CQLS-TZ1_1000	CQLS-TZ1_k141_523546	AAC3	CQLS-TZ1_k141_523546_1	IS1182	ISCfr1	insertion sequence	3878	414	4292
CQHW-CYFY1_1000	CQHW-CYFY1_k141_817873	AAC3	CQHW-CYFY1_k141_817873_8	IS1182	ISCfr1	insertion sequence	3896	5968	2072
CQHW-XN1_1000	CQHW-XN1_k141_459465	AAC3	CQHW-XN1_k141_459465_7	IS1182	ISCfr1	insertion sequence	3896	6459	2563
SCLS-23W-CD-FJ3_1000	SCLS-23W-CD-FJ3_k141_656459	MYRA	SCLS-23W-CD-FJ3_k141_656459_5	IS_unmapped	ISKrh7	insertion sequence	3998.5	4668.5	670
SCLS-23W-CD-DB1_1000	SCLS-23W-CD-DB1_k141_12698	TETY	SCLS-23W-CD-DB1_k141_12698_10	IS91	ISVsa3	insertion sequence	4122	8074.5	3952.5
SCLS-23W-CD-DB3_1000	SCLS-23W-CD-DB3_k141_431264	TETY	SCLS-23W-CD-DB3_k141_431264_10	IS91	ISVsa3	insertion sequence	4122	7775.5	3653.5
SCLS-23W-CD-FJ3_1000	SCLS-23W-CD-FJ3_k141_669811	RSMA	SCLS-23W-CD-FJ3_k141_669811_79	IS256	ISSod18	insertion sequence	4143.5	94491	90347.5
CQLS_RQ2_1000	CQLS_RQ2_k141_746980	SULII	CQLS_RQ2_k141_746980_7	IS91	ISVsa3	insertion sequence	4315	5538.5	1223.5
CQWT-JSas1_1000	CQWT-JSas1_k141_692223	MCA	CQWT-JSas1_k141_692223_1	IS6	IS26	insertion sequence	4346	144	4490
CQWT-SXas1_1000	CQWT-SXas1_k141_287111	TET39	CQWT-SXas1_k141_287111_9	IS6	IS26	insertion sequence	4545	8754	4209
SCLS-23W-CD-DB2_1000	SCLS-23W-CD-DB2_k141_693562	TETB	SCLS-23W-CD-DB2_k141_693562_8	IS_unmapped	ISKpn72	insertion sequence	4621	6285.5	1664.5
SCLS-23W-CD-DB1_1000	SCLS-23W-CD-DB1_k141_389492	TETB	SCLS-23W-CD-DB1_k141_389492_8	IS_unmapped	ISKpn72	insertion sequence	4621	6289.5	1668.5
CQHW-XN1_1000	CQHW-XN1_k141_1852757	TETE	CQHW-XN1_k141_1852757_8	IS30	ISAs2	insertion sequence	4875	6076.5	1201.5
CQHW-CYFY1_1000	CQHW-CYFY1_k141_229734	VEXB	CQHW-CYFY1_k141_229734_1	IS30	ISAeca1	insertion sequence	4934	1215	6149
SCLS-23W-CD-DB3_1000	SCLS-23W-CD-DB3_k141_516804	RSMA	SCLS-23W-CD-DB3_k141_516804_7	ISL3	ISPpu12	insertion sequence	4998	5967.5	10965.5
SCLS-23W-CD-YP2_1000	SCLS-23W-CD-YP2_k141_726663	MPHE	SCLS-23W-CD-YP2_k141_726663_3	IS5	ISPak1	insertion sequence	5025	2030.5	7055.5
CQWT-SXin1_1000	CQWT-SXin1_k141_786486	MPHE	CQWT-SXin1_k141_786486_7	IS5	ISPak1	insertion sequence	5025	5383.5	358.5
CQWT-SCas1_1000	CQWT-SCas1_k141_90017	ERMB	CQWT-SCas1_k141_90017_7	IS256	IS256	insertion sequence	5408.5	6237.5	829
SCLS-23W-CD-YP2_1000	SCLS-23W-CD-YP2_k141_472731	ANT3-DPRIME	SCLS-23W-CD-YP2_k141_472731_22	IS66	ISPvu1	insertion sequence	7334	15680.5	8346.5
SCLS-23W-CD-YP2_1000	SCLS-23W-CD-YP2_k141_472731	CAT	SCLS-23W-CD-YP2_k141_472731_23	IS66	ISPvu1	insertion sequence	8121.5	16468	8346.5
CQHW-ZL1_1000	CQHW-ZL1_k141_1116859	SULI	CQHW-ZL1_k141_1116859_11	Tn3-family (unresolved subgroup)	Tn6275	unit transposon	8920.5	13026	4105.5
CQHW-CYFY1_1000	CQHW-CYFY1_k141_1358588	EPTB	CQHW-CYFY1_k141_1358588_37	IS3	ISKpn8	insertion sequence	11311	38515.5	27204.5
CQSW-CTsd1_1000	CQSW-CTsd1_k141_1073034	MDTK	CQSW-CTsd1_k141_1073034_71	IS3	ISEhe3	insertion sequence	11673	71473	59800
SCLS-23W-CD-FB2_1000	SCLS-23W-CD-FB2_k141_755251	LNUG	SCLS-23W-CD-FB2_k141_755251_1	IS110	ISHaha5	insertion sequence	11683	360.5	12043.5
CQHW-CYFY1_1000	CQHW-CYFY1_k141_998820	RSMA	CQHW-CYFY1_k141_998820_5	IS1595	ISAeme10	insertion sequence	12172	4555	16727
SCLS-23W-CD-CJ3_1000	SCLS-23W-CD-CJ3_k141_1176040	LPSB	SCLS-23W-CD-CJ3_k141_1176040_26	IS5	ISAlw14	insertion sequence	15238	24090	8852
CQSW-CTsd1_1000	CQSW-CTsd1_k141_1073034	UGD	CQSW-CTsd1_k141_1073034_37	IS3	ISEhe3	insertion sequence	18537	40661	59198
SCLS-23W-CD-FB2_1000	SCLS-23W-CD-FB2_k141_9970	BLAEC	SCLS-23W-CD-FB2_k141_9970_7	IS30	IS30	insertion sequence	18755	6819.5	25574.5
SCLS-23W-CD-FB2_1000	SCLS-23W-CD-FB2_k141_1069546	TET33	SCLS-23W-CD-FB2_k141_1069546_22	IS6	IS6100	insertion sequence	20581.5	23654.5	3073
SCLS-23W-CD-DB1_1000	SCLS-23W-CD-DB1_k141_361485	RSMA	SCLS-23W-CD-DB1_k141_361485_34	IS3	ISAs22	insertion sequence	53051	54247.5	1196.5
