# Supplementary material for: City-scale resistome-mobilome architecture and mobility-associated ARG backbones across a megacity watershed
Source: iScience. 2026 Jul 16;29(8):116841. doi: 10.1016/j.isci.2026.116841 (PMC13383857; doi:10.1016/j.isci.2026.116841)
Supplement: Table S8. Contig-level ARG neighborhood records with BRG-like signals, including dual-function determinants [file mmc5.xlsx]

## Sheet: TableS6
Sample	Contig	ARG_gene	ARG_orf	BRG_cat1	BRG_category	BRG_gene	MinDist_bp_mid
CQHW-CYFY1_1000	CQHW-CYFY1_k141_1001627	MDTK	CQHW-CYFY1_k141_1001627_1	Multi-compound	Drug_and_biocide_MATE_efflux_pumps	MDTK	0
SCLS-23W-CD-CFC_1000	SCLS-23W-CD-CFC_k141_868309	RSMA	SCLS-23W-CD-CFC_k141_868309_5	Multi-compound	Drug_and_biocide_RND_efflux_pumps	RSMA	0
SCLS-23W-CD-CJ1_1000	SCLS-23W-CD-CJ1_k141_1114466	QACE	SCLS-23W-CD-CJ1_k141_1114466_2	Multi-compound	Drug_and_biocide_SMR_efflux_pumps	QACE	0
SCLS-23W-CD-CJ1_1000	SCLS-23W-CD-CJ1_k141_13318	MEXT	SCLS-23W-CD-CJ1_k141_13318_2	Multi-compound	Drug_and_biocide_RND_efflux_regulator	MEXT	0
SCLS-23W-CD-CJ1_1000	SCLS-23W-CD-CJ1_k141_1376968	ADEJ	SCLS-23W-CD-CJ1_k141_1376968_1	Multi-compound	Drug_and_biocide_RND_efflux_pumps	ADEJ	0
SCLS-23W-CD-CJ1_1000	SCLS-23W-CD-CJ1_k141_683653	ADEJ	SCLS-23W-CD-CJ1_k141_683653_1	Multi-compound	Drug_and_biocide_RND_efflux_pumps	ADEJ	0
SCLS-23W-CD-CJ1_1000	SCLS-23W-CD-CJ1_k141_871861	ABEM	SCLS-23W-CD-CJ1_k141_871861_5	Multi-compound	Drug_and_biocide_MATE_efflux_pumps	ABEM	0
SCLS-23W-CD-CJ3_1000	SCLS-23W-CD-CJ3_k141_1067109	RSMA	SCLS-23W-CD-CJ3_k141_1067109_1	Multi-compound	Drug_and_biocide_RND_efflux_pumps	RSMA	0
SCLS-23W-CD-CJ3_1000	SCLS-23W-CD-CJ3_k141_1069811	RSMA	SCLS-23W-CD-CJ3_k141_1069811_3	Multi-compound	Drug_and_biocide_RND_efflux_pumps	RSMA	0
SCLS-23W-CD-CJ3_1000	SCLS-23W-CD-CJ3_k141_1083376	RSMA	SCLS-23W-CD-CJ3_k141_1083376_21	Multi-compound	Drug_and_biocide_RND_efflux_pumps	RSMA	0
SCLS-23W-CD-CJ3_1000	SCLS-23W-CD-CJ3_k141_1112404	RSMA	SCLS-23W-CD-CJ3_k141_1112404_2	Multi-compound	Drug_and_biocide_RND_efflux_pumps	RSMA	0
SCLS-23W-CD-CJ3_1000	SCLS-23W-CD-CJ3_k141_1128273	QACE	SCLS-23W-CD-CJ3_k141_1128273_3	Multi-compound	Drug_and_biocide_SMR_efflux_pumps	QACE	0
SCLS-23W-CD-CJ3_1000	SCLS-23W-CD-CJ3_k141_116255	RSMA	SCLS-23W-CD-CJ3_k141_116255_3	Multi-compound	Drug_and_biocide_RND_efflux_pumps	RSMA	0
SCLS-23W-CD-CJ3_1000	SCLS-23W-CD-CJ3_k141_133851	RSMA	SCLS-23W-CD-CJ3_k141_133851_1	Multi-compound	Drug_and_biocide_RND_efflux_pumps	RSMA	0
SCLS-23W-CD-CJ3_1000	SCLS-23W-CD-CJ3_k141_156450	MEXT	SCLS-23W-CD-CJ3_k141_156450_19	Multi-compound	Drug_and_biocide_RND_efflux_regulator	MEXT	0
SCLS-23W-CD-CJ3_1000	SCLS-23W-CD-CJ3_k141_170641	RSMA	SCLS-23W-CD-CJ3_k141_170641_1	Multi-compound	Drug_and_biocide_RND_efflux_pumps	RSMA	0
SCLS-23W-CD-CFC_1000	SCLS-23W-CD-CFC_k141_781235	RSMA	SCLS-23W-CD-CFC_k141_781235_3	Multi-compound	Drug_and_biocide_RND_efflux_pumps	RSMA	0
SCLS-23W-CD-CJ3_1000	SCLS-23W-CD-CJ3_k141_200665	MEXD1	SCLS-23W-CD-CJ3_k141_200665_1	Multi-compound	Drug_and_biocide_RND_efflux_pumps	MEXD1	0
SCLS-23W-CD-CFC_1000	SCLS-23W-CD-CFC_k141_671519	RSMA	SCLS-23W-CD-CFC_k141_671519_2	Multi-compound	Drug_and_biocide_RND_efflux_pumps	RSMA	0
SCLS-23W-CD-CFC_1000	SCLS-23W-CD-CFC_k141_485740	SME	SCLS-23W-CD-CFC_k141_485740_1	Multi-compound	Drug_and_biocide_RND_efflux_pumps	SME	0
CQWT-ZFas1_1000	CQWT-ZFas1_k141_170423	QACK	CQWT-ZFas1_k141_170423_1	Multi-compound	Drug_and_biocide_SMR_efflux_pumps	QACK	0
CQWT-ZFas1_1000	CQWT-ZFas1_k141_1738459	QACL	CQWT-ZFas1_k141_1738459_1	Multi-compound	Drug_and_biocide_SMR_efflux_pumps	QACF	0
CQWT-ZFas1_1000	CQWT-ZFas1_k141_311377	RSMA	CQWT-ZFas1_k141_311377_2	Multi-compound	Drug_and_biocide_RND_efflux_pumps	RSMA	0
CQWT-ZFas1_1000	CQWT-ZFas1_k141_338429	RSMA	CQWT-ZFas1_k141_338429_30	Multi-compound	Drug_and_biocide_RND_efflux_pumps	RSMA	0
CQWT-ZFas1_1000	CQWT-ZFas1_k141_490549	RSMA	CQWT-ZFas1_k141_490549_4	Multi-compound	Drug_and_biocide_RND_efflux_pumps	RSMA	0
CQWT-ZFas1_1000	CQWT-ZFas1_k141_537249	MEXD1	CQWT-ZFas1_k141_537249_3	Multi-compound	Drug_and_biocide_RND_efflux_pumps	MEXD1	0
CQWT-ZFas1_1000	CQWT-ZFas1_k141_605182	ADEG	CQWT-ZFas1_k141_605182_2	Multi-compound	Drug_and_biocide_RND_efflux_pumps	ADEG	0
CQWT-ZFas1_1000	CQWT-ZFas1_k141_834232	MDTB	CQWT-ZFas1_k141_834232_1	Multi-compound	Drug_and_biocide_and_metal_RND_efflux_pumps	MDTB	0
CQWT-ZFas1_1000	CQWT-ZFas1_k141_897457	MEXD1	CQWT-ZFas1_k141_897457_2	Multi-compound	Drug_and_biocide_RND_efflux_pumps	MEXD1	0
CQWT-ZFas1_1000	CQWT-ZFas1_k141_989305	RSMA	CQWT-ZFas1_k141_989305_3	Multi-compound	Drug_and_biocide_RND_efflux_pumps	RSMA	0
SCLS-23W-CD-CFC_1000	SCLS-23W-CD-CFC_k141_1015245	RSMA	SCLS-23W-CD-CFC_k141_1015245_1	Multi-compound	Drug_and_biocide_RND_efflux_pumps	RSMA	0
SCLS-23W-CD-CFC_1000	SCLS-23W-CD-CFC_k141_1048014	QACEDELTA1	SCLS-23W-CD-CFC_k141_1048014_2	Multi-compound	Drug_and_biocide_SMR_efflux_pumps	QACEDELTA1	0
SCLS-23W-CD-CFC_1000	SCLS-23W-CD-CFC_k141_117181	FEXA	SCLS-23W-CD-CFC_k141_117181_1	Multi-compound	Drug_and_biocide_MFS_efflux_pumps	FEXA	0
SCLS-23W-CD-CFC_1000	SCLS-23W-CD-CFC_k141_229586	FEXA	SCLS-23W-CD-CFC_k141_229586_1	Multi-compound	Drug_and_biocide_MFS_efflux_pumps	FEXA	0
SCLS-23W-CD-CFC_1000	SCLS-23W-CD-CFC_k141_235809	QACE	SCLS-23W-CD-CFC_k141_235809_2	Multi-compound	Drug_and_biocide_SMR_efflux_pumps	QACE	0
SCLS-23W-CD-CFC_1000	SCLS-23W-CD-CFC_k141_596119	RSMA	SCLS-23W-CD-CFC_k141_596119_2	Multi-compound	Drug_and_biocide_RND_efflux_pumps	RSMA	0
CQWT-ZFas1_1000	CQWT-ZFas1_k141_1689547	RSMA	CQWT-ZFas1_k141_1689547_1	Multi-compound	Drug_and_biocide_RND_efflux_pumps	RSMA	0
SCLS-23W-CD-CJ3_1000	SCLS-23W-CD-CJ3_k141_213355	RSMA	SCLS-23W-CD-CJ3_k141_213355_2	Multi-compound	Drug_and_biocide_RND_efflux_pumps	RSMA	0
SCLS-23W-CD-CJ3_1000	SCLS-23W-CD-CJ3_k141_290509	MEXB	SCLS-23W-CD-CJ3_k141_290509_1	Multi-compound	Drug_and_biocide_RND_efflux_pumps	MEXB	0
SCLS-23W-CD-CJ3_1000	SCLS-23W-CD-CJ3_k141_834968	MEXK	SCLS-23W-CD-CJ3_k141_834968_30	Multi-compound	Drug_and_biocide_RND_efflux_pumps	MEXK	0
SCLS-23W-CD-CJ3_1000	SCLS-23W-CD-CJ3_k141_867600	RSMA	SCLS-23W-CD-CJ3_k141_867600_24	Multi-compound	Drug_and_biocide_RND_efflux_pumps	RSMA	0
SCLS-23W-CD-CJ3_1000	SCLS-23W-CD-CJ3_k141_905147	RSMA	SCLS-23W-CD-CJ3_k141_905147_2	Multi-compound	Drug_and_biocide_RND_efflux_pumps	RSMA	0
SCLS-23W-CD-CJ3_1000	SCLS-23W-CD-CJ3_k141_932865	MEXK	SCLS-23W-CD-CJ3_k141_932865_1	Multi-compound	Drug_and_biocide_RND_efflux_pumps	MEXK	0
SCLS-23W-CD-CJ4_1000	SCLS-23W-CD-CJ4_k141_1008482	ADEJ	SCLS-23W-CD-CJ4_k141_1008482_1	Multi-compound	Drug_and_biocide_RND_efflux_pumps	ADEJ	0
SCLS-23W-CD-CJ4_1000	SCLS-23W-CD-CJ4_k141_1008482	ADEK	SCLS-23W-CD-CJ4_k141_1008482_2	Multi-compound	Drug_and_biocide_RND_efflux_pumps	ADEK	0
SCLS-23W-CD-CJ4_1000	SCLS-23W-CD-CJ4_k141_1012490	MEXD1	SCLS-23W-CD-CJ4_k141_1012490_3	Multi-compound	Drug_and_biocide_RND_efflux_pumps	MEXD1	0
SCLS-23W-CD-CJ4_1000	SCLS-23W-CD-CJ4_k141_1048928	RSMA	SCLS-23W-CD-CJ4_k141_1048928_3	Multi-compound	Drug_and_biocide_RND_efflux_pumps	RSMA	0
SCLS-23W-CD-CJ4_1000	SCLS-23W-CD-CJ4_k141_1054669	RSMA	SCLS-23W-CD-CJ4_k141_1054669_4	Multi-compound	Drug_and_biocide_RND_efflux_pumps	RSMA	0
SCLS-23W-CD-CJ4_1000	SCLS-23W-CD-CJ4_k141_1065361	RSMA	SCLS-23W-CD-CJ4_k141_1065361_4	Multi-compound	Drug_and_biocide_RND_efflux_pumps	RSMA	0
SCLS-23W-CD-CJ4_1000	SCLS-23W-CD-CJ4_k141_1066910	TTGB	SCLS-23W-CD-CJ4_k141_1066910_1	Biocides	Multi-biocide_RND_efflux_pump	EMHB	0
SCLS-23W-CD-CJ4_1000	SCLS-23W-CD-CJ4_k141_1070890	MEXK	SCLS-23W-CD-CJ4_k141_1070890_3	Multi-compound	Drug_and_biocide_RND_efflux_pumps	MEXK	0
SCLS-23W-CD-CJ4_1000	SCLS-23W-CD-CJ4_k141_1074391	MEXF	SCLS-23W-CD-CJ4_k141_1074391_1	Multi-compound	Drug_and_biocide_RND_efflux_pumps	MEXF	0
SCLS-23W-CD-CJ4_1000	SCLS-23W-CD-CJ4_k141_1076773	RSMA	SCLS-23W-CD-CJ4_k141_1076773_2	Multi-compound	Drug_and_biocide_RND_efflux_pumps	RSMA	0
SCLS-23W-CD-CJ4_1000	SCLS-23W-CD-CJ4_k141_1089270	RSMA	SCLS-23W-CD-CJ4_k141_1089270_3	Multi-compound	Drug_and_biocide_RND_efflux_pumps	RSMA	0
SCLS-23W-CD-CJ3_1000	SCLS-23W-CD-CJ3_k141_810678	YAJC	SCLS-23W-CD-CJ3_k141_810678_5	Multi-compound	Drug_and_biocide_RND_efflux_regulator	YAJC	0
SCLS-23W-CD-CJ3_1000	SCLS-23W-CD-CJ3_k141_267349	RSMA	SCLS-23W-CD-CJ3_k141_267349_15	Multi-compound	Drug_and_biocide_RND_efflux_pumps	RSMA	0
SCLS-23W-CD-CJ3_1000	SCLS-23W-CD-CJ3_k141_799752	MEXK	SCLS-23W-CD-CJ3_k141_799752_2	Multi-compound	Drug_and_biocide_RND_efflux_pumps	MEXK	0
SCLS-23W-CD-CJ3_1000	SCLS-23W-CD-CJ3_k141_731282	VEXD	SCLS-23W-CD-CJ3_k141_731282_3	Multi-compound	Drug_and_biocide_RND_efflux_pumps	VEXD	0
SCLS-23W-CD-CJ3_1000	SCLS-23W-CD-CJ3_k141_320115	RSMA	SCLS-23W-CD-CJ3_k141_320115_3	Multi-compound	Drug_and_biocide_RND_efflux_pumps	RSMA	0
SCLS-23W-CD-CJ3_1000	SCLS-23W-CD-CJ3_k141_380370	ADEJ	SCLS-23W-CD-CJ3_k141_380370_13	Multi-compound	Drug_and_biocide_RND_efflux_pumps	ADEJ	0
SCLS-23W-CD-CJ3_1000	SCLS-23W-CD-CJ3_k141_380370	ADEK	SCLS-23W-CD-CJ3_k141_380370_14	Multi-compound	Drug_and_biocide_RND_efflux_pumps	ADEK	0
SCLS-23W-CD-CJ3_1000	SCLS-23W-CD-CJ3_k141_38759	ADEK	SCLS-23W-CD-CJ3_k141_38759_1	Multi-compound	Drug_and_biocide_RND_efflux_pumps	ADEK	0
SCLS-23W-CD-CJ3_1000	SCLS-23W-CD-CJ3_k141_38759	ADEJ	SCLS-23W-CD-CJ3_k141_38759_2	Multi-compound	Drug_and_biocide_RND_efflux_pumps	ADEJ	0
SCLS-23W-CD-CJ3_1000	SCLS-23W-CD-CJ3_k141_393060	SME	SCLS-23W-CD-CJ3_k141_393060_1	Multi-compound	Drug_and_biocide_RND_efflux_pumps	SME	0
SCLS-23W-CD-CJ3_1000	SCLS-23W-CD-CJ3_k141_406780	CPXAR	SCLS-23W-CD-CJ3_k141_406780_1	Multi-compound	Drug_and_biocide_RND_efflux_regulator	CPXAR	0
SCLS-23W-CD-CJ3_1000	SCLS-23W-CD-CJ3_k141_406999	RSMA	SCLS-23W-CD-CJ3_k141_406999_2	Multi-compound	Drug_and_biocide_RND_efflux_pumps	RSMA	0
SCLS-23W-CD-CJ3_1000	SCLS-23W-CD-CJ3_k141_449222	MEXD1	SCLS-23W-CD-CJ3_k141_449222_1	Multi-compound	Drug_and_biocide_RND_efflux_pumps	MEXD1	0
SCLS-23W-CD-CJ3_1000	SCLS-23W-CD-CJ3_k141_477902	MEXT	SCLS-23W-CD-CJ3_k141_477902_1	Multi-compound	Drug_and_biocide_RND_efflux_regulator	MEXT	0
SCLS-23W-CD-CJ3_1000	SCLS-23W-CD-CJ3_k141_604123	RSMA	SCLS-23W-CD-CJ3_k141_604123_3	Multi-compound	Drug_and_biocide_RND_efflux_pumps	RSMA	0
SCLS-23W-CD-CJ3_1000	SCLS-23W-CD-CJ3_k141_605601	RSMA	SCLS-23W-CD-CJ3_k141_605601_1	Multi-compound	Drug_and_biocide_RND_efflux_pumps	RSMA	0
SCLS-23W-CD-CJ3_1000	SCLS-23W-CD-CJ3_k141_656759	YAJC	SCLS-23W-CD-CJ3_k141_656759_2	Multi-compound	Drug_and_biocide_RND_efflux_regulator	YAJC	0
SCLS-23W-CD-CJ3_1000	SCLS-23W-CD-CJ3_k141_683720	QACE	SCLS-23W-CD-CJ3_k141_683720_1	Multi-compound	Drug_and_biocide_SMR_efflux_pumps	QACE	0
SCLS-23W-CD-CJ3_1000	SCLS-23W-CD-CJ3_k141_730289	RSMA	SCLS-23W-CD-CJ3_k141_730289_2	Multi-compound	Drug_and_biocide_RND_efflux_pumps	RSMA	0
SCLS-23W-CD-CJ3_1000	SCLS-23W-CD-CJ3_k141_732100	SME	SCLS-23W-CD-CJ3_k141_732100_1	Multi-compound	Drug_and_biocide_RND_efflux_pumps	SME	0
SCLS-23W-CD-CJ4_1000	SCLS-23W-CD-CJ4_k141_1140891	RSMA	SCLS-23W-CD-CJ4_k141_1140891_3	Multi-compound	Drug_and_biocide_RND_efflux_pumps	RSMA	0
CQWT-ZFas1_1000	CQWT-ZFas1_k141_1633854	RSMA	CQWT-ZFas1_k141_1633854_1	Multi-compound	Drug_and_biocide_RND_efflux_pumps	RSMA	0
CQWT-ZFas1_1000	CQWT-ZFas1_k141_1573991	QACL	CQWT-ZFas1_k141_1573991_1	Multi-compound	Drug_and_biocide_SMR_efflux_pumps	QACL	0
CQWT-SXin1_1000	CQWT-SXin1_k141_178089	QACK	CQWT-SXin1_k141_178089_1	Multi-compound	Drug_and_biocide_SMR_efflux_pumps	QACK	0
CQWT-SXin1_1000	CQWT-SXin1_k141_179277	ADEG	CQWT-SXin1_k141_179277_1	Multi-compound	Drug_and_biocide_RND_efflux_pumps	ADEG	0
CQWT-SXin1_1000	CQWT-SXin1_k141_1870396	RSMA	CQWT-SXin1_k141_1870396_2	Multi-compound	Drug_and_biocide_RND_efflux_pumps	RSMA	0
CQWT-SXin1_1000	CQWT-SXin1_k141_1903980	MDTA	CQWT-SXin1_k141_1903980_1	Multi-compound	Drug_and_biocide_and_metal_RND_efflux_pumps	MDTA	0
CQWT-SXin1_1000	CQWT-SXin1_k141_1920080	QACF	CQWT-SXin1_k141_1920080_2	Multi-compound	Drug_and_biocide_SMR_efflux_pumps	QACF	0
CQWT-SXin1_1000	CQWT-SXin1_k141_1946939	QACH	CQWT-SXin1_k141_1946939_3	Multi-compound	Drug_and_biocide_SMR_efflux_pumps	QACF	0
CQWT-SXin1_1000	CQWT-SXin1_k141_1978018	SMR	CQWT-SXin1_k141_1978018_1	Multi-compound	Drug_and_biocide_SMR_efflux_pumps	SMR	0
CQWT-SXin1_1000	CQWT-SXin1_k141_2002012	QACE	CQWT-SXin1_k141_2002012_2	Multi-compound	Drug_and_biocide_SMR_efflux_pumps	QACE	0
CQWT-SXin1_1000	CQWT-SXin1_k141_2038660	SMR	CQWT-SXin1_k141_2038660_3	Multi-compound	Drug_and_biocide_SMR_efflux_pumps	SMR	0
CQWT-SXin1_1000	CQWT-SXin1_k141_2126790	SME	CQWT-SXin1_k141_2126790_1	Multi-compound	Drug_and_biocide_RND_efflux_pumps	SME	0
CQWT-SXin1_1000	CQWT-SXin1_k141_2129107	SME	CQWT-SXin1_k141_2129107_2	Multi-compound	Drug_and_biocide_RND_efflux_pumps	SME	0
CQWT-SXin1_1000	CQWT-SXin1_k141_229858	ADEK	CQWT-SXin1_k141_229858_1	Multi-compound	Drug_and_biocide_RND_efflux_pumps	ADEK	0
CQWT-SXin1_1000	CQWT-SXin1_k141_232389	MEXK	CQWT-SXin1_k141_232389_4	Multi-compound	Drug_and_biocide_RND_efflux_pumps	MEXK	0
CQWT-SXin1_1000	CQWT-SXin1_k141_251527	MEXK	CQWT-SXin1_k141_251527_1	Multi-compound	Drug_and_biocide_RND_efflux_pumps	MEXK	0
CQWT-SXin1_1000	CQWT-SXin1_k141_261010	QACK	CQWT-SXin1_k141_261010_2	Multi-compound	Drug_and_biocide_SMR_efflux_pumps	QACK	0
CQWT-SXin1_1000	CQWT-SXin1_k141_171231	MEXK	CQWT-SXin1_k141_171231_1	Multi-compound	Drug_and_biocide_RND_efflux_pumps	MEXK	0
CQWT-SXin1_1000	CQWT-SXin1_k141_263501	RSMA	CQWT-SXin1_k141_263501_1	Multi-compound	Drug_and_biocide_RND_efflux_pumps	RSMA	0
CQWT-SXin1_1000	CQWT-SXin1_k141_17053	MEXK	CQWT-SXin1_k141_17053_3	Multi-compound	Drug_and_biocide_RND_efflux_pumps	MEXK	0
CQWT-SXin1_1000	CQWT-SXin1_k141_1684256	MUXB	CQWT-SXin1_k141_1684256_4	Multi-compound	Drug_and_biocide_and_metal_RND_efflux_pumps	MDTB	0
CQWT-SXin1_1000	CQWT-SXin1_k141_1117879	MEXK	CQWT-SXin1_k141_1117879_1	Multi-compound	Drug_and_biocide_RND_efflux_pumps	MEXK	0
CQWT-SXin1_1000	CQWT-SXin1_k141_1136456	RSMA	CQWT-SXin1_k141_1136456_2	Multi-compound	Drug_and_biocide_RND_efflux_pumps	RSMA	0
CQWT-SXin1_1000	CQWT-SXin1_k141_1169705	RSMA	CQWT-SXin1_k141_1169705_1	Multi-compound	Drug_and_biocide_RND_efflux_pumps	RSMA	0
CQWT-SXin1_1000	CQWT-SXin1_k141_1183332	MEXK	CQWT-SXin1_k141_1183332_3	Multi-compound	Drug_and_biocide_RND_efflux_pumps	MEXK	0
CQWT-SXin1_1000	CQWT-SXin1_k141_1184726	MEXK	CQWT-SXin1_k141_1184726_3	Multi-compound	Drug_and_biocide_RND_efflux_pumps	MEXK	0
CQWT-SXin1_1000	CQWT-SXin1_k141_1316384	ADEG	CQWT-SXin1_k141_1316384_1	Multi-compound	Drug_and_biocide_RND_efflux_pumps	ADEG	0
CQWT-SXin1_1000	CQWT-SXin1_k141_1326101	SDEB	CQWT-SXin1_k141_1326101_1	Multi-compound	Drug_and_biocide_RND_efflux_pumps	SDEB	0
CQWT-SXin1_1000	CQWT-SXin1_k141_1386054	RSMA	CQWT-SXin1_k141_1386054_3	Multi-compound	Drug_and_biocide_RND_efflux_pumps	RSMA	0
CQWT-SXin1_1000	CQWT-SXin1_k141_1434896	MEXK	CQWT-SXin1_k141_1434896_1	Multi-compound	Drug_and_biocide_RND_efflux_pumps	MEXK	0
CQWT-SXin1_1000	CQWT-SXin1_k141_1435326	RSMA	CQWT-SXin1_k141_1435326_2	Multi-compound	Drug_and_biocide_RND_efflux_pumps	RSMA	0
CQWT-SXin1_1000	CQWT-SXin1_k141_1495133	MEXK	CQWT-SXin1_k141_1495133_1	Multi-compound	Drug_and_biocide_RND_efflux_pumps	MEXK	0
CQWT-SXin1_1000	CQWT-SXin1_k141_1523063	MEXK	CQWT-SXin1_k141_1523063_5	Multi-compound	Drug_and_biocide_RND_efflux_pumps	MEXK	0
CQWT-SXin1_1000	CQWT-SXin1_k141_154647	RSMA	CQWT-SXin1_k141_154647_2	Multi-compound	Drug_and_biocide_RND_efflux_pumps	RSMA	0
CQWT-SXin1_1000	CQWT-SXin1_k141_1613549	RSMA	CQWT-SXin1_k141_1613549_2	Multi-compound	Drug_and_biocide_RND_efflux_pumps	RSMA	0
CQWT-SXin1_1000	CQWT-SXin1_k141_1626151	MEXT	CQWT-SXin1_k141_1626151_1	Multi-compound	Drug_and_biocide_RND_efflux_regulator	MEXT	0
CQWT-SXin1_1000	CQWT-SXin1_k141_1689485	RSMA	CQWT-SXin1_k141_1689485_2	Multi-compound	Drug_and_biocide_RND_efflux_pumps	RSMA	0
CQWT-ZFas1_1000	CQWT-ZFas1_k141_1627558	QACPB	CQWT-ZFas1_k141_1627558_5	Multi-compound	Drug_and_biocide_SMR_efflux_pumps	QACPB	0
CQWT-SXin1_1000	CQWT-SXin1_k141_307835	MEXK	CQWT-SXin1_k141_307835_3	Multi-compound	Drug_and_biocide_RND_efflux_pumps	MEXK	0
CQWT-SXin1_1000	CQWT-SXin1_k141_378518	ADEJ	CQWT-SXin1_k141_378518_2	Multi-compound	Drug_and_biocide_RND_efflux_pumps	ADEJ	0
CQWT-SXin1_1000	CQWT-SXin1_k141_757537	ADEG	CQWT-SXin1_k141_757537_1	Multi-compound	Drug_and_biocide_RND_efflux_pumps	ADEG	0
CQWT-SXin1_1000	CQWT-SXin1_k141_75966	QACPB	CQWT-SXin1_k141_75966_3	Multi-compound	Drug_and_biocide_SMR_efflux_pumps	QACPB	0
CQWT-SXin1_1000	CQWT-SXin1_k141_813769	RSMA	CQWT-SXin1_k141_813769_2	Multi-compound	Drug_and_biocide_RND_efflux_pumps	RSMA	0
CQWT-SXin1_1000	CQWT-SXin1_k141_857067	ADEG	CQWT-SXin1_k141_857067_1	Multi-compound	Drug_and_biocide_RND_efflux_pumps	ADEG	0
CQWT-SXin1_1000	CQWT-SXin1_k141_894401	ABEM	CQWT-SXin1_k141_894401_3	Multi-compound	Drug_and_biocide_MATE_efflux_pumps	ABEM	0
CQWT-SXin1_1000	CQWT-SXin1_k141_929738	SDEB	CQWT-SXin1_k141_929738_2	Multi-compound	Drug_and_biocide_RND_efflux_pumps	SDEB	0
CQWT-SXin1_1000	CQWT-SXin1_k141_947025	MEXK	CQWT-SXin1_k141_947025_2	Multi-compound	Drug_and_biocide_RND_efflux_pumps	MEXK	0
CQWT-SXin1_1000	CQWT-SXin1_k141_996577	MEXK	CQWT-SXin1_k141_996577_2	Multi-compound	Drug_and_biocide_RND_efflux_pumps	MEXK	0
CQWT-ZFas1_1000	CQWT-ZFas1_k141_113135	OQXB	CQWT-ZFas1_k141_113135_1	Multi-compound	Drug_and_biocide_RND_efflux_pumps	OQXB	0
CQWT-ZFas1_1000	CQWT-ZFas1_k141_1158375	RSMA	CQWT-ZFas1_k141_1158375_5	Multi-compound	Drug_and_biocide_RND_efflux_pumps	RSMA	0
CQWT-ZFas1_1000	CQWT-ZFas1_k141_1177849	QACEDELTA1	CQWT-ZFas1_k141_1177849_2	Multi-compound	Drug_and_biocide_SMR_efflux_pumps	QACEDELTA1	0
CQWT-ZFas1_1000	CQWT-ZFas1_k141_1278331	ADEG	CQWT-ZFas1_k141_1278331_2	Multi-compound	Drug_and_biocide_RND_efflux_pumps	ADEG	0
CQWT-ZFas1_1000	CQWT-ZFas1_k141_1301559	MEXD1	CQWT-ZFas1_k141_1301559_7	Multi-compound	Drug_and_biocide_RND_efflux_pumps	MEXD1	0
CQWT-ZFas1_1000	CQWT-ZFas1_k141_1363846	RSMA	CQWT-ZFas1_k141_1363846_2	Multi-compound	Drug_and_biocide_RND_efflux_pumps	RSMA	0
CQWT-ZFas1_1000	CQWT-ZFas1_k141_1475311	RSMA	CQWT-ZFas1_k141_1475311_1	Multi-compound	Drug_and_biocide_RND_efflux_pumps	RSMA	0
CQWT-SXin1_1000	CQWT-SXin1_k141_692783	MEXK	CQWT-SXin1_k141_692783_1	Multi-compound	Drug_and_biocide_RND_efflux_pumps	MEXK	0
CQWT-SXin1_1000	CQWT-SXin1_k141_345259	YAJC	CQWT-SXin1_k141_345259_2	Multi-compound	Drug_and_biocide_RND_efflux_regulator	YAJC	0
CQWT-SXin1_1000	CQWT-SXin1_k141_683054	TTGB	CQWT-SXin1_k141_683054_1	Multi-compound	Drug_and_biocide_RND_efflux_pumps	TTGB	0
CQWT-SXin1_1000	CQWT-SXin1_k141_673373	QACEDELTA1	CQWT-SXin1_k141_673373_2	Multi-compound	Drug_and_biocide_SMR_efflux_pumps	QACEDELTA1	0
CQWT-SXin1_1000	CQWT-SXin1_k141_429115	EMRD	CQWT-SXin1_k141_429115_1	Multi-compound	Drug_and_biocide_MFS_efflux_pumps	EMRD	0
CQWT-SXin1_1000	CQWT-SXin1_k141_464893	MEXD1	CQWT-SXin1_k141_464893_3	Multi-compound	Drug_and_biocide_RND_efflux_pumps	MEXD1	0
CQWT-SXin1_1000	CQWT-SXin1_k141_465972	MEXK	CQWT-SXin1_k141_465972_1	Multi-compound	Drug_and_biocide_RND_efflux_pumps	MEXK	0
CQWT-SXin1_1000	CQWT-SXin1_k141_467973	MEXK	CQWT-SXin1_k141_467973_4	Multi-compound	Drug_and_biocide_RND_efflux_pumps	MEXK	0
CQWT-SXin1_1000	CQWT-SXin1_k141_475527	ADEJ	CQWT-SXin1_k141_475527_1	Multi-compound	Drug_and_biocide_RND_efflux_pumps	ADEJ	0
CQWT-SXin1_1000	CQWT-SXin1_k141_484700	RSMA	CQWT-SXin1_k141_484700_9	Multi-compound	Drug_and_biocide_RND_efflux_pumps	RSMA	0
CQWT-SXin1_1000	CQWT-SXin1_k141_489673	ADEI	CQWT-SXin1_k141_489673_2	Multi-compound	Drug_and_biocide_RND_efflux_pumps	ADEI	0
CQWT-SXin1_1000	CQWT-SXin1_k141_501545	OQXB	CQWT-SXin1_k141_501545_1	Multi-compound	Drug_and_biocide_RND_efflux_pumps	OQXB	0
CQWT-SXin1_1000	CQWT-SXin1_k141_557835	GADW	CQWT-SXin1_k141_557835_1	Multi-compound	Drug_and_biocide_RND_efflux_regulator	GADW	0
CQWT-SXin1_1000	CQWT-SXin1_k141_557835	GADX	CQWT-SXin1_k141_557835_2	Multi-compound	Drug_and_biocide_RND_efflux_regulator	GADX	0
CQWT-SXin1_1000	CQWT-SXin1_k141_587871	OQXB	CQWT-SXin1_k141_587871_1	Multi-compound	Drug_and_biocide_RND_efflux_pumps	OQXB	0
CQWT-SXin1_1000	CQWT-SXin1_k141_623256	QACPB	CQWT-SXin1_k141_623256_2	Multi-compound	Drug_and_biocide_SMR_efflux_pumps	QACPB	0
CQWT-SXin1_1000	CQWT-SXin1_k141_627390	RSMA	CQWT-SXin1_k141_627390_1	Multi-compound	Drug_and_biocide_RND_efflux_pumps	RSMA	0
CQWT-SXin1_1000	CQWT-SXin1_k141_630234	RSMA	CQWT-SXin1_k141_630234_2	Multi-compound	Drug_and_biocide_RND_efflux_pumps	RSMA	0
CQWT-SXin1_1000	CQWT-SXin1_k141_666870	RSMA	CQWT-SXin1_k141_666870_2	Multi-compound	Drug_and_biocide_RND_efflux_pumps	RSMA	0
CQWT-SXin1_1000	CQWT-SXin1_k141_680383	GESB	CQWT-SXin1_k141_680383_1	Multi-compound	Drug_and_biocide_and_metal_RND_efflux_pumps	GESB	0
CQWT-SXin1_1000	CQWT-SXin1_k141_1116590	GESB	CQWT-SXin1_k141_1116590_1	Multi-compound	Drug_and_biocide_and_metal_RND_efflux_pumps	GESB	0
SCLS-23W-CD-CJ4_1000	SCLS-23W-CD-CJ4_k141_1147447	CPXAR	SCLS-23W-CD-CJ4_k141_1147447_1	Multi-compound	Drug_and_biocide_RND_efflux_regulator	CPXAR	0
SCLS-23W-CD-CJ4_1000	SCLS-23W-CD-CJ4_k141_1257480	MEXB	SCLS-23W-CD-CJ4_k141_1257480_1	Multi-compound	Drug_and_biocide_RND_efflux_pumps	MEXB	0
SCLS-23W-CD-DB3_1000	SCLS-23W-CD-DB3_k141_40653	RSMA	SCLS-23W-CD-DB3_k141_40653_1	Multi-compound	Drug_and_biocide_RND_efflux_pumps	RSMA	0
SCLS-23W-CD-DB3_1000	SCLS-23W-CD-DB3_k141_421918	RSMA	SCLS-23W-CD-DB3_k141_421918_4	Multi-compound	Drug_and_biocide_RND_efflux_pumps	RSMA	0
SCLS-23W-CD-DB3_1000	SCLS-23W-CD-DB3_k141_428229	MDTA	SCLS-23W-CD-DB3_k141_428229_1	Multi-compound	Drug_and_biocide_and_metal_RND_efflux_pumps	MDTA	0
SCLS-23W-CD-DB3_1000	SCLS-23W-CD-DB3_k141_432052	ADEJ	SCLS-23W-CD-DB3_k141_432052_1	Multi-compound	Drug_and_biocide_RND_efflux_pumps	ADEJ	0
SCLS-23W-CD-DB3_1000	SCLS-23W-CD-DB3_k141_473831	MEXT	SCLS-23W-CD-DB3_k141_473831_9	Multi-compound	Drug_and_biocide_RND_efflux_regulator	MEXT	0
SCLS-23W-CD-DB3_1000	SCLS-23W-CD-DB3_k141_516804	RSMA	SCLS-23W-CD-DB3_k141_516804_7	Multi-compound	Drug_and_biocide_RND_efflux_pumps	RSMA	0
SCLS-23W-CD-DB3_1000	SCLS-23W-CD-DB3_k141_578078	MEXD1	SCLS-23W-CD-DB3_k141_578078_1	Multi-compound	Drug_and_biocide_RND_efflux_pumps	MEXD1	0
SCLS-23W-CD-DB3_1000	SCLS-23W-CD-DB3_k141_585049	RSMA	SCLS-23W-CD-DB3_k141_585049_1	Multi-compound	Drug_and_biocide_RND_efflux_pumps	RSMA	0
SCLS-23W-CD-DB3_1000	SCLS-23W-CD-DB3_k141_592500	MEXK	SCLS-23W-CD-DB3_k141_592500_4	Multi-compound	Drug_and_biocide_RND_efflux_pumps	MEXK	0
SCLS-23W-CD-DB3_1000	SCLS-23W-CD-DB3_k141_594577	RSMA	SCLS-23W-CD-DB3_k141_594577_1	Multi-compound	Drug_and_biocide_RND_efflux_pumps	RSMA	0
SCLS-23W-CD-DB3_1000	SCLS-23W-CD-DB3_k141_626905	RSMA	SCLS-23W-CD-DB3_k141_626905_1	Multi-compound	Drug_and_biocide_RND_efflux_pumps	RSMA	0
SCLS-23W-CD-DB3_1000	SCLS-23W-CD-DB3_k141_633324	RSMA	SCLS-23W-CD-DB3_k141_633324_4	Multi-compound	Drug_and_biocide_RND_efflux_pumps	RSMA	0
SCLS-23W-CD-DB3_1000	SCLS-23W-CD-DB3_k141_682520	RSMA	SCLS-23W-CD-DB3_k141_682520_2	Multi-compound	Drug_and_biocide_RND_efflux_pumps	RSMA	0
SCLS-23W-CD-DB3_1000	SCLS-23W-CD-DB3_k141_690502	QACEDELTA1	SCLS-23W-CD-DB3_k141_690502_5	Multi-compound	Drug_and_biocide_SMR_efflux_pumps	QACEDELTA1	0
SCLS-23W-CD-DB3_1000	SCLS-23W-CD-DB3_k141_70682	RSMA	SCLS-23W-CD-DB3_k141_70682_6	Multi-compound	Drug_and_biocide_RND_efflux_pumps	RSMA	0
SCLS-23W-CD-DB3_1000	SCLS-23W-CD-DB3_k141_395790	RSMA	SCLS-23W-CD-DB3_k141_395790_3	Multi-compound	Drug_and_biocide_RND_efflux_pumps	RSMA	0
SCLS-23W-CD-DB3_1000	SCLS-23W-CD-DB3_k141_755764	RSMA	SCLS-23W-CD-DB3_k141_755764_2	Multi-compound	Drug_and_biocide_RND_efflux_pumps	RSMA	0
SCLS-23W-CD-DB3_1000	SCLS-23W-CD-DB3_k141_387813	TTGB	SCLS-23W-CD-DB3_k141_387813_1	Biocides	Multi-biocide_RND_efflux_pump	EMHB	0
SCLS-23W-CD-DB3_1000	SCLS-23W-CD-DB3_k141_340610	MEXD1	SCLS-23W-CD-DB3_k141_340610_1	Multi-compound	Drug_and_biocide_RND_efflux_pumps	MEXD1	0
SCLS-23W-CD-DB2_1000	SCLS-23W-CD-DB2_k141_711334	RSMA	SCLS-23W-CD-DB2_k141_711334_5	Multi-compound	Drug_and_biocide_RND_efflux_pumps	RSMA	0
SCLS-23W-CD-DB2_1000	SCLS-23W-CD-DB2_k141_716722	VEXD	SCLS-23W-CD-DB2_k141_716722_3	Multi-compound	Drug_and_biocide_RND_efflux_pumps	VEXD	0
SCLS-23W-CD-DB2_1000	SCLS-23W-CD-DB2_k141_718502	RSMA	SCLS-23W-CD-DB2_k141_718502_3	Multi-compound	Drug_and_biocide_RND_efflux_pumps	RSMA	0
SCLS-23W-CD-DB2_1000	SCLS-23W-CD-DB2_k141_757527	MEXK	SCLS-23W-CD-DB2_k141_757527_1	Multi-compound	Drug_and_biocide_RND_efflux_pumps	MEXK	0
SCLS-23W-CD-DB2_1000	SCLS-23W-CD-DB2_k141_761811	RSMA	SCLS-23W-CD-DB2_k141_761811_1	Multi-compound	Drug_and_biocide_RND_efflux_pumps	RSMA	0
SCLS-23W-CD-DB2_1000	SCLS-23W-CD-DB2_k141_769967	RSMA	SCLS-23W-CD-DB2_k141_769967_5	Multi-compound	Drug_and_biocide_RND_efflux_pumps	RSMA	0
SCLS-23W-CD-DB3_1000	SCLS-23W-CD-DB3_k141_110170	RSMA	SCLS-23W-CD-DB3_k141_110170_8	Multi-compound	Drug_and_biocide_RND_efflux_pumps	RSMA	0
SCLS-23W-CD-DB3_1000	SCLS-23W-CD-DB3_k141_110210	RSMA	SCLS-23W-CD-DB3_k141_110210_27	Multi-compound	Drug_and_biocide_RND_efflux_pumps	RSMA	0
SCLS-23W-CD-DB3_1000	SCLS-23W-CD-DB3_k141_14365	RSMA	SCLS-23W-CD-DB3_k141_14365_1	Multi-compound	Drug_and_biocide_RND_efflux_pumps	RSMA	0
SCLS-23W-CD-DB3_1000	SCLS-23W-CD-DB3_k141_187294	ADEJ	SCLS-23W-CD-DB3_k141_187294_10	Multi-compound	Drug_and_biocide_RND_efflux_pumps	ADEJ	0
SCLS-23W-CD-DB3_1000	SCLS-23W-CD-DB3_k141_20939	RSMA	SCLS-23W-CD-DB3_k141_20939_12	Multi-compound	Drug_and_biocide_RND_efflux_pumps	RSMA	0
SCLS-23W-CD-DB3_1000	SCLS-23W-CD-DB3_k141_21222	RSMA	SCLS-23W-CD-DB3_k141_21222_5	Multi-compound	Drug_and_biocide_RND_efflux_pumps	RSMA	0
SCLS-23W-CD-DB3_1000	SCLS-23W-CD-DB3_k141_248269	MUXB	SCLS-23W-CD-DB3_k141_248269_2	Multi-compound	Drug_and_biocide_and_metal_RND_efflux_pumps	MDTB	0
SCLS-23W-CD-DB3_1000	SCLS-23W-CD-DB3_k141_275318	ADEJ	SCLS-23W-CD-DB3_k141_275318_1	Multi-compound	Drug_and_biocide_RND_efflux_pumps	ADEJ	0
SCLS-23W-CD-DB3_1000	SCLS-23W-CD-DB3_k141_301710	ABEM	SCLS-23W-CD-DB3_k141_301710_1	Multi-compound	Drug_and_biocide_MATE_efflux_pumps	ABEM	0
SCLS-23W-CD-DB3_1000	SCLS-23W-CD-DB3_k141_374697	RSMA	SCLS-23W-CD-DB3_k141_374697_1	Multi-compound	Drug_and_biocide_RND_efflux_pumps	RSMA	0
SCLS-23W-CD-DB2_1000	SCLS-23W-CD-DB2_k141_699198	RSMA	SCLS-23W-CD-DB2_k141_699198_3	Multi-compound	Drug_and_biocide_RND_efflux_pumps	RSMA	0
SCLS-23W-CD-DB3_1000	SCLS-23W-CD-DB3_k141_792490	RSMA	SCLS-23W-CD-DB3_k141_792490_8	Multi-compound	Drug_and_biocide_RND_efflux_pumps	RSMA	0
SCLS-23W-CD-FB1_1000	SCLS-23W-CD-FB1_k141_1018188	GADX	SCLS-23W-CD-FB1_k141_1018188_2	Multi-compound	Drug_and_biocide_RND_efflux_regulator	GADX	0
SCLS-23W-CD-FB1_1000	SCLS-23W-CD-FB1_k141_1287288	MDTB	SCLS-23W-CD-FB1_k141_1287288_11	Multi-compound	Drug_and_biocide_and_metal_RND_efflux_pumps	MDTB	0
SCLS-23W-CD-FB1_1000	SCLS-23W-CD-FB1_k141_1287288	MDTA	SCLS-23W-CD-FB1_k141_1287288_12	Multi-compound	Drug_and_biocide_and_metal_RND_efflux_pumps	MDTA	0
SCLS-23W-CD-FB1_1000	SCLS-23W-CD-FB1_k141_1287664	MVRC	SCLS-23W-CD-FB1_k141_1287664_2	Multi-compound	Drug_and_biocide_SMR_efflux_pumps	MVRC	0
SCLS-23W-CD-FB1_1000	SCLS-23W-CD-FB1_k141_1347253	EMRY	SCLS-23W-CD-FB1_k141_1347253_3	Multi-compound	Drug_and_biocide_MFS_efflux_pumps	EMRY	0
SCLS-23W-CD-FB1_1000	SCLS-23W-CD-FB1_k141_1347253	EMRK	SCLS-23W-CD-FB1_k141_1347253_4	Multi-compound	Drug_and_biocide_MFS_efflux_pumps	EMRK	0
SCLS-23W-CD-FB1_1000	SCLS-23W-CD-FB1_k141_1347253	EVGS	SCLS-23W-CD-FB1_k141_1347253_6	Multi-compound	Drug_and_biocide_MFS_efflux_regulator	EVGS	0
SCLS-23W-CD-FB1_1000	SCLS-23W-CD-FB1_k141_1353510	QACL	SCLS-23W-CD-FB1_k141_1353510_9	Multi-compound	Drug_and_biocide_SMR_efflux_pumps	QACL	0
SCLS-23W-CD-FB1_1000	SCLS-23W-CD-FB1_k141_1363850	MDTF	SCLS-23W-CD-FB1_k141_1363850_1	Multi-compound	Drug_and_biocide_RND_efflux_pumps	MDTF	0
SCLS-23W-CD-FB1_1000	SCLS-23W-CD-FB1_k141_1363850	MDTE	SCLS-23W-CD-FB1_k141_1363850_2	Multi-compound	Drug_and_biocide_RND_efflux_pumps	MDTE	0
SCLS-23W-CD-FB1_1000	SCLS-23W-CD-FB1_k141_227064	MDTK	SCLS-23W-CD-FB1_k141_227064_23	Multi-compound	Drug_and_biocide_MATE_efflux_pumps	MDTK	0
SCLS-23W-CD-FB1_1000	SCLS-23W-CD-FB1_k141_251647	PHOR	SCLS-23W-CD-FB1_k141_251647_17	Multi-compound	Drug_and_biocide_SMR_efflux_regulator	PHOR	0
SCLS-23W-CD-FB1_1000	SCLS-23W-CD-FB1_k141_313996	MDTP	SCLS-23W-CD-FB1_k141_313996_1	Multi-compound	Drug_and_biocide_RND_efflux_pumps	MDTP	0
SCLS-23W-CD-FB1_1000	SCLS-23W-CD-FB1_k141_338557	SOXS	SCLS-23W-CD-FB1_k141_338557_17	Multi-compound	Drug_and_biocide_and_metal_resistance_regulator	SOXS	0
SCLS-23W-CD-FB1_1000	SCLS-23W-CD-FB1_k141_36764	MARA	SCLS-23W-CD-FB1_k141_36764_2	Multi-compound	Drug_and_biocide_RND_efflux_regulator	MARA	0
SCLS-23W-CD-FB1_1000	SCLS-23W-CD-FB1_k141_396301	EFRA	SCLS-23W-CD-FB1_k141_396301_1	Multi-compound	Drug_and_biocide_ABC_efflux_pumps	EFRA	0
SCLS-23W-CD-FB1_1000	SCLS-23W-CD-FB1_k141_1287288	MDTC	SCLS-23W-CD-FB1_k141_1287288_10	Multi-compound	Drug_and_biocide_and_metal_RND_efflux_pumps	MDTC	0
SCLS-23W-CD-DB3_1000	SCLS-23W-CD-DB3_k141_808152	RSMA	SCLS-23W-CD-DB3_k141_808152_5	Multi-compound	Drug_and_biocide_RND_efflux_pumps	RSMA	0
SCLS-23W-CD-FB1_1000	SCLS-23W-CD-FB1_k141_1287288	BAES	SCLS-23W-CD-FB1_k141_1287288_8	Multi-compound	Drug_and_biocide_and_metal_RND_efflux_regulator	BAES	0
SCLS-23W-CD-FB1_1000	SCLS-23W-CD-FB1_k141_1279001	QACEDELTA1	SCLS-23W-CD-FB1_k141_1279001_4	Multi-compound	Drug_and_biocide_SMR_efflux_pumps	QACEDELTA1	0
SCLS-23W-CD-FB1_1000	SCLS-23W-CD-FB1_k141_1018188	GADW	SCLS-23W-CD-FB1_k141_1018188_3	Multi-compound	Drug_and_biocide_RND_efflux_regulator	GADW	0
SCLS-23W-CD-FB1_1000	SCLS-23W-CD-FB1_k141_1018188	MDTF	SCLS-23W-CD-FB1_k141_1018188_5	Multi-compound	Drug_and_biocide_RND_efflux_pumps	MDTF	0
SCLS-23W-CD-FB1_1000	SCLS-23W-CD-FB1_k141_1025956	BCR	SCLS-23W-CD-FB1_k141_1025956_22	Multi-compound	Drug_and_biocide_MFS_efflux_pumps	BCR	0
SCLS-23W-CD-FB1_1000	SCLS-23W-CD-FB1_k141_1063766	MDTM	SCLS-23W-CD-FB1_k141_1063766_1	Multi-compound	Drug_and_biocide_MFS_efflux_pumps	MDTM	0
SCLS-23W-CD-FB1_1000	SCLS-23W-CD-FB1_k141_1107673	MDTG	SCLS-23W-CD-FB1_k141_1107673_4	Multi-compound	Drug_and_biocide_MFS_efflux_pumps	MDTG	0
SCLS-23W-CD-FB1_1000	SCLS-23W-CD-FB1_k141_1108035	MDTG	SCLS-23W-CD-FB1_k141_1108035_2	Multi-compound	Drug_and_biocide_MFS_efflux_pumps	MDTG	0
SCLS-23W-CD-FB1_1000	SCLS-23W-CD-FB1_k141_112990	KPNO	SCLS-23W-CD-FB1_k141_112990_4	Multi-compound	Drug_and_biocide_SMR_efflux_pumps	KPNO	0
SCLS-23W-CD-FB1_1000	SCLS-23W-CD-FB1_k141_1160661	MDTI	SCLS-23W-CD-FB1_k141_1160661_14	Multi-compound	Drug_and_biocide_SMR_efflux_pumps	MDTI	0
SCLS-23W-CD-FB1_1000	SCLS-23W-CD-FB1_k141_1160661	MDTJ	SCLS-23W-CD-FB1_k141_1160661_15	Multi-compound	Drug_and_biocide_SMR_efflux_pumps	MDTJ	0
SCLS-23W-CD-FB1_1000	SCLS-23W-CD-FB1_k141_1163928	MDTM	SCLS-23W-CD-FB1_k141_1163928_1	Multi-compound	Drug_and_biocide_MFS_efflux_pumps	MDTM	0
SCLS-23W-CD-FB1_1000	SCLS-23W-CD-FB1_k141_1164909	MDTK	SCLS-23W-CD-FB1_k141_1164909_17	Multi-compound	Drug_and_biocide_MATE_efflux_pumps	MDTK	0
SCLS-23W-CD-FB1_1000	SCLS-23W-CD-FB1_k141_1198262	CPXAR	SCLS-23W-CD-FB1_k141_1198262_8	Multi-compound	Drug_and_biocide_RND_efflux_regulator	CPXAR	0
SCLS-23W-CD-FB1_1000	SCLS-23W-CD-FB1_k141_1198262	CPXAR	SCLS-23W-CD-FB1_k141_1198262_9	Multi-compound	Drug_and_biocide_RND_efflux_regulator	CPXAR	0
SCLS-23W-CD-FB1_1000	SCLS-23W-CD-FB1_k141_1233813	BEXA	SCLS-23W-CD-FB1_k141_1233813_1	Multi-compound	Drug_and_biocide_MATE_efflux_pumps	BEXA	0
SCLS-23W-CD-FB1_1000	SCLS-23W-CD-FB1_k141_1262733	FEXA	SCLS-23W-CD-FB1_k141_1262733_2	Multi-compound	Drug_and_biocide_MFS_efflux_pumps	FEXA	0
SCLS-23W-CD-FB1_1000	SCLS-23W-CD-FB1_k141_1287288	BAER	SCLS-23W-CD-FB1_k141_1287288_7	Multi-compound	Drug_and_biocide_and_metal_RND_efflux_regulator	BAER	0
SCLS-23W-CD-CJ4_1000	SCLS-23W-CD-CJ4_k141_1153225	YAJC	SCLS-23W-CD-CJ4_k141_1153225_2	Multi-compound	Drug_and_biocide_RND_efflux_regulator	YAJC	0
SCLS-23W-CD-DB2_1000	SCLS-23W-CD-DB2_k141_683542	RSMA	SCLS-23W-CD-DB2_k141_683542_2	Multi-compound	Drug_and_biocide_RND_efflux_pumps	RSMA	0
SCLS-23W-CD-DB2_1000	SCLS-23W-CD-DB2_k141_513589	RSMA	SCLS-23W-CD-DB2_k141_513589_17	Multi-compound	Drug_and_biocide_RND_efflux_pumps	RSMA	0
SCLS-23W-CD-CJ4_1000	SCLS-23W-CD-CJ4_k141_451312	RSMA	SCLS-23W-CD-CJ4_k141_451312_153	Multi-compound	Drug_and_biocide_RND_efflux_pumps	RSMA	0
SCLS-23W-CD-CJ4_1000	SCLS-23W-CD-CJ4_k141_458558	MEXK	SCLS-23W-CD-CJ4_k141_458558_9	Multi-compound	Drug_and_biocide_RND_efflux_pumps	MEXK	0
SCLS-23W-CD-CJ4_1000	SCLS-23W-CD-CJ4_k141_461400	MEXD1	SCLS-23W-CD-CJ4_k141_461400_1	Multi-compound	Drug_and_biocide_RND_efflux_pumps	MEXD1	0
SCLS-23W-CD-CJ4_1000	SCLS-23W-CD-CJ4_k141_461578	MEXK	SCLS-23W-CD-CJ4_k141_461578_35	Multi-compound	Drug_and_biocide_RND_efflux_pumps	MEXK	0
SCLS-23W-CD-CJ4_1000	SCLS-23W-CD-CJ4_k141_548023	RSMA	SCLS-23W-CD-CJ4_k141_548023_4	Multi-compound	Drug_and_biocide_RND_efflux_pumps	RSMA	0
SCLS-23W-CD-CJ4_1000	SCLS-23W-CD-CJ4_k141_618233	RSMA	SCLS-23W-CD-CJ4_k141_618233_34	Multi-compound	Drug_and_biocide_RND_efflux_pumps	RSMA	0
SCLS-23W-CD-CJ4_1000	SCLS-23W-CD-CJ4_k141_622791	OPRN	SCLS-23W-CD-CJ4_k141_622791_1	Multi-compound	Drug_and_biocide_RND_efflux_pumps	OPRN	0
SCLS-23W-CD-CJ4_1000	SCLS-23W-CD-CJ4_k141_627323	RSMA	SCLS-23W-CD-CJ4_k141_627323_2	Multi-compound	Drug_and_biocide_RND_efflux_pumps	RSMA	0
SCLS-23W-CD-CJ4_1000	SCLS-23W-CD-CJ4_k141_662890	QACE	SCLS-23W-CD-CJ4_k141_662890_4	Multi-compound	Drug_and_biocide_SMR_efflux_pumps	QACE	0
SCLS-23W-CD-CJ4_1000	SCLS-23W-CD-CJ4_k141_676100	YAJC	SCLS-23W-CD-CJ4_k141_676100_27	Multi-compound	Drug_and_biocide_RND_efflux_regulator	YAJC	0
SCLS-23W-CD-CJ4_1000	SCLS-23W-CD-CJ4_k141_680861	MEXF	SCLS-23W-CD-CJ4_k141_680861_2	Multi-compound	Drug_and_biocide_RND_efflux_pumps	MEXF	0
SCLS-23W-CD-CJ4_1000	SCLS-23W-CD-CJ4_k141_68215	CPXAR	SCLS-23W-CD-CJ4_k141_68215_5	Multi-compound	Drug_and_biocide_RND_efflux_regulator	CPXAR	0
SCLS-23W-CD-CJ4_1000	SCLS-23W-CD-CJ4_k141_700348	MEXK	SCLS-23W-CD-CJ4_k141_700348_1	Multi-compound	Drug_and_biocide_RND_efflux_pumps	MEXK	0
SCLS-23W-CD-CJ4_1000	SCLS-23W-CD-CJ4_k141_732723	MEXT	SCLS-23W-CD-CJ4_k141_732723_2	Multi-compound	Drug_and_biocide_RND_efflux_regulator	MEXT	0
SCLS-23W-CD-CJ4_1000	SCLS-23W-CD-CJ4_k141_750011	MEXK	SCLS-23W-CD-CJ4_k141_750011_1	Multi-compound	Drug_and_biocide_RND_efflux_pumps	MEXK	0
SCLS-23W-CD-CJ4_1000	SCLS-23W-CD-CJ4_k141_433584	QACPB	SCLS-23W-CD-CJ4_k141_433584_3	Multi-compound	Drug_and_biocide_SMR_efflux_pumps	QACPB	0
SCLS-23W-CD-CJ4_1000	SCLS-23W-CD-CJ4_k141_763522	YAJC	SCLS-23W-CD-CJ4_k141_763522_3	Multi-compound	Drug_and_biocide_RND_efflux_regulator	YAJC	0
SCLS-23W-CD-CJ4_1000	SCLS-23W-CD-CJ4_k141_412392	RSMA	SCLS-23W-CD-CJ4_k141_412392_1	Multi-compound	Drug_and_biocide_RND_efflux_pumps	RSMA	0
SCLS-23W-CD-CJ4_1000	SCLS-23W-CD-CJ4_k141_365351	RSMA	SCLS-23W-CD-CJ4_k141_365351_5	Multi-compound	Drug_and_biocide_RND_efflux_pumps	RSMA	0
SCLS-23W-CD-CJ4_1000	SCLS-23W-CD-CJ4_k141_1280705	RSMA	SCLS-23W-CD-CJ4_k141_1280705_2	Multi-compound	Drug_and_biocide_RND_efflux_pumps	RSMA	0
SCLS-23W-CD-CJ4_1000	SCLS-23W-CD-CJ4_k141_1313373	TTGB	SCLS-23W-CD-CJ4_k141_1313373_3	Biocides	Multi-biocide_RND_efflux_pump	EMHB	0
SCLS-23W-CD-CJ4_1000	SCLS-23W-CD-CJ4_k141_1362082	RSMA	SCLS-23W-CD-CJ4_k141_1362082_5	Multi-compound	Drug_and_biocide_RND_efflux_pumps	RSMA	0
SCLS-23W-CD-CJ4_1000	SCLS-23W-CD-CJ4_k141_1370115	RSMA	SCLS-23W-CD-CJ4_k141_1370115_20	Multi-compound	Drug_and_biocide_RND_efflux_pumps	RSMA	0
SCLS-23W-CD-CJ4_1000	SCLS-23W-CD-CJ4_k141_1381289	RSMA	SCLS-23W-CD-CJ4_k141_1381289_2	Multi-compound	Drug_and_biocide_RND_efflux_pumps	RSMA	0
SCLS-23W-CD-CJ4_1000	SCLS-23W-CD-CJ4_k141_1396461	VEXD	SCLS-23W-CD-CJ4_k141_1396461_3	Multi-compound	Drug_and_biocide_RND_efflux_pumps	VEXD	0
SCLS-23W-CD-CJ4_1000	SCLS-23W-CD-CJ4_k141_152679	MEXK	SCLS-23W-CD-CJ4_k141_152679_20	Multi-compound	Drug_and_biocide_RND_efflux_pumps	MEXK	0
SCLS-23W-CD-CJ4_1000	SCLS-23W-CD-CJ4_k141_192322	QACEDELTA1	SCLS-23W-CD-CJ4_k141_192322_2	Multi-compound	Drug_and_biocide_SMR_efflux_pumps	QACEDELTA1	0
SCLS-23W-CD-CJ4_1000	SCLS-23W-CD-CJ4_k141_197171	MEXD1	SCLS-23W-CD-CJ4_k141_197171_4	Multi-compound	Drug_and_biocide_RND_efflux_pumps	MEXD1	0
SCLS-23W-CD-CJ4_1000	SCLS-23W-CD-CJ4_k141_28095	MEXI	SCLS-23W-CD-CJ4_k141_28095_2	Multi-compound	Drug_and_biocide_RND_efflux_pumps	MEXI	0
SCLS-23W-CD-CJ4_1000	SCLS-23W-CD-CJ4_k141_284037	RSMA	SCLS-23W-CD-CJ4_k141_284037_3	Multi-compound	Drug_and_biocide_RND_efflux_pumps	RSMA	0
SCLS-23W-CD-CJ4_1000	SCLS-23W-CD-CJ4_k141_287678	RSMA	SCLS-23W-CD-CJ4_k141_287678_3	Multi-compound	Drug_and_biocide_RND_efflux_pumps	RSMA	0
SCLS-23W-CD-CJ4_1000	SCLS-23W-CD-CJ4_k141_326746	ADEJ	SCLS-23W-CD-CJ4_k141_326746_6	Multi-compound	Drug_and_biocide_RND_efflux_pumps	ADEJ	0
SCLS-23W-CD-CJ4_1000	SCLS-23W-CD-CJ4_k141_334560	TTGA	SCLS-23W-CD-CJ4_k141_334560_1	Multi-compound	Drug_and_biocide_RND_efflux_pumps	TTGA	0
SCLS-23W-CD-CJ4_1000	SCLS-23W-CD-CJ4_k141_344074	MEXK	SCLS-23W-CD-CJ4_k141_344074_1	Multi-compound	Drug_and_biocide_RND_efflux_pumps	MEXK	0
SCLS-23W-CD-CJ4_1000	SCLS-23W-CD-CJ4_k141_392417	YAJC	SCLS-23W-CD-CJ4_k141_392417_2	Multi-compound	Drug_and_biocide_RND_efflux_regulator	YAJC	0
SCLS-23W-CD-DB2_1000	SCLS-23W-CD-DB2_k141_514741	RSMA	SCLS-23W-CD-DB2_k141_514741_2	Multi-compound	Drug_and_biocide_RND_efflux_pumps	RSMA	0
SCLS-23W-CD-CJ4_1000	SCLS-23W-CD-CJ4_k141_784054	RSMA	SCLS-23W-CD-CJ4_k141_784054_2	Multi-compound	Drug_and_biocide_RND_efflux_pumps	RSMA	0
SCLS-23W-CD-CJ4_1000	SCLS-23W-CD-CJ4_k141_816377	YAJC	SCLS-23W-CD-CJ4_k141_816377_2	Multi-compound	Drug_and_biocide_RND_efflux_regulator	YAJC	0
SCLS-23W-CD-DB1_1000	SCLS-23W-CD-DB1_k141_348890	RSMA	SCLS-23W-CD-DB1_k141_348890_2	Multi-compound	Drug_and_biocide_RND_efflux_pumps	RSMA	0
SCLS-23W-CD-DB1_1000	SCLS-23W-CD-DB1_k141_361485	RSMA	SCLS-23W-CD-DB1_k141_361485_34	Multi-compound	Drug_and_biocide_RND_efflux_pumps	RSMA	0
SCLS-23W-CD-DB1_1000	SCLS-23W-CD-DB1_k141_379090	RSMA	SCLS-23W-CD-DB1_k141_379090_2	Multi-compound	Drug_and_biocide_RND_efflux_pumps	RSMA	0
SCLS-23W-CD-DB1_1000	SCLS-23W-CD-DB1_k141_386891	RSMA	SCLS-23W-CD-DB1_k141_386891_1	Multi-compound	Drug_and_biocide_RND_efflux_pumps	RSMA	0
SCLS-23W-CD-DB1_1000	SCLS-23W-CD-DB1_k141_56984	RSMA	SCLS-23W-CD-DB1_k141_56984_3	Multi-compound	Drug_and_biocide_RND_efflux_pumps	RSMA	0
SCLS-23W-CD-DB1_1000	SCLS-23W-CD-DB1_k141_82559	MEXD1	SCLS-23W-CD-DB1_k141_82559_2	Multi-compound	Drug_and_biocide_RND_efflux_pumps	MEXD1	0
SCLS-23W-CD-DB1_1000	SCLS-23W-CD-DB1_k141_99966	RSMA	SCLS-23W-CD-DB1_k141_99966_6	Multi-compound	Drug_and_biocide_RND_efflux_pumps	RSMA	0
SCLS-23W-CD-DB2_1000	SCLS-23W-CD-DB2_k141_158538	RSMA	SCLS-23W-CD-DB2_k141_158538_1	Multi-compound	Drug_and_biocide_RND_efflux_pumps	RSMA	0
SCLS-23W-CD-DB2_1000	SCLS-23W-CD-DB2_k141_198118	VEXD	SCLS-23W-CD-DB2_k141_198118_2	Multi-compound	Drug_and_biocide_RND_efflux_pumps	VEXD	0
SCLS-23W-CD-DB2_1000	SCLS-23W-CD-DB2_k141_269093	RSMA	SCLS-23W-CD-DB2_k141_269093_2	Multi-compound	Drug_and_biocide_RND_efflux_pumps	RSMA	0
SCLS-23W-CD-DB2_1000	SCLS-23W-CD-DB2_k141_323995	QACK	SCLS-23W-CD-DB2_k141_323995_3	Multi-compound	Drug_and_biocide_SMR_efflux_pumps	QACK	0
SCLS-23W-CD-DB2_1000	SCLS-23W-CD-DB2_k141_338939	VEXD	SCLS-23W-CD-DB2_k141_338939_2	Multi-compound	Drug_and_biocide_RND_efflux_pumps	VEXD	0
SCLS-23W-CD-DB2_1000	SCLS-23W-CD-DB2_k141_379199	RSMA	SCLS-23W-CD-DB2_k141_379199_2	Multi-compound	Drug_and_biocide_RND_efflux_pumps	RSMA	0
SCLS-23W-CD-DB2_1000	SCLS-23W-CD-DB2_k141_414276	QACE	SCLS-23W-CD-DB2_k141_414276_3	Multi-compound	Drug_and_biocide_SMR_efflux_pumps	QACE	0
SCLS-23W-CD-DB2_1000	SCLS-23W-CD-DB2_k141_417882	RSMA	SCLS-23W-CD-DB2_k141_417882_1	Multi-compound	Drug_and_biocide_RND_efflux_pumps	RSMA	0
SCLS-23W-CD-DB1_1000	SCLS-23W-CD-DB1_k141_336680	ADEJ	SCLS-23W-CD-DB1_k141_336680_2	Multi-compound	Drug_and_biocide_RND_efflux_pumps	ADEJ	0
SCLS-23W-CD-CJ4_1000	SCLS-23W-CD-CJ4_k141_812088	QACE	SCLS-23W-CD-CJ4_k141_812088_4	Multi-compound	Drug_and_biocide_SMR_efflux_pumps	QACE	0
SCLS-23W-CD-DB1_1000	SCLS-23W-CD-DB1_k141_332835	ABEM	SCLS-23W-CD-DB1_k141_332835_5	Multi-compound	Drug_and_biocide_MATE_efflux_pumps	ABEM	0
SCLS-23W-CD-DB1_1000	SCLS-23W-CD-DB1_k141_289932	RSMA	SCLS-23W-CD-DB1_k141_289932_9	Multi-compound	Drug_and_biocide_RND_efflux_pumps	RSMA	0
SCLS-23W-CD-CJ4_1000	SCLS-23W-CD-CJ4_k141_826920	MEXF	SCLS-23W-CD-CJ4_k141_826920_1	Multi-compound	Drug_and_biocide_RND_efflux_pumps	MEXF	0
SCLS-23W-CD-CJ4_1000	SCLS-23W-CD-CJ4_k141_848245	MEXK	SCLS-23W-CD-CJ4_k141_848245_2	Multi-compound	Drug_and_biocide_RND_efflux_pumps	MEXK	0
SCLS-23W-CD-CJ4_1000	SCLS-23W-CD-CJ4_k141_863278	MDTB	SCLS-23W-CD-CJ4_k141_863278_1	Multi-compound	Drug_and_biocide_and_metal_RND_efflux_pumps	MDTB	0
SCLS-23W-CD-CJ4_1000	SCLS-23W-CD-CJ4_k141_890989	MEXK	SCLS-23W-CD-CJ4_k141_890989_3	Multi-compound	Drug_and_biocide_RND_efflux_pumps	MEXK	0
SCLS-23W-CD-CJ4_1000	SCLS-23W-CD-CJ4_k141_925184	MEXI	SCLS-23W-CD-CJ4_k141_925184_2	Multi-compound	Drug_and_biocide_RND_efflux_pumps	MEXI	0
SCLS-23W-CD-CJ4_1000	SCLS-23W-CD-CJ4_k141_995641	TTGB	SCLS-23W-CD-CJ4_k141_995641_4	Biocides	Multi-biocide_RND_efflux_pump	EMHB	0
SCLS-23W-CD-DB1_1000	SCLS-23W-CD-DB1_k141_115166	MEXT	SCLS-23W-CD-DB1_k141_115166_1	Multi-compound	Drug_and_biocide_RND_efflux_regulator	MEXT	0
SCLS-23W-CD-DB1_1000	SCLS-23W-CD-DB1_k141_12133	MEXB	SCLS-23W-CD-DB1_k141_12133_2	Multi-compound	Drug_and_biocide_RND_efflux_pumps	MEXB	0
SCLS-23W-CD-DB1_1000	SCLS-23W-CD-DB1_k141_126912	MEXB	SCLS-23W-CD-DB1_k141_126912_1	Multi-compound	Drug_and_biocide_RND_efflux_pumps	MEXB	0
SCLS-23W-CD-DB1_1000	SCLS-23W-CD-DB1_k141_127002	RSMA	SCLS-23W-CD-DB1_k141_127002_2	Multi-compound	Drug_and_biocide_RND_efflux_pumps	RSMA	0
SCLS-23W-CD-DB1_1000	SCLS-23W-CD-DB1_k141_139959	RSMA	SCLS-23W-CD-DB1_k141_139959_2	Multi-compound	Drug_and_biocide_RND_efflux_pumps	RSMA	0
SCLS-23W-CD-DB1_1000	SCLS-23W-CD-DB1_k141_153514	MEXK	SCLS-23W-CD-DB1_k141_153514_1	Multi-compound	Drug_and_biocide_RND_efflux_pumps	MEXK	0
SCLS-23W-CD-DB1_1000	SCLS-23W-CD-DB1_k141_172465	RSMA	SCLS-23W-CD-DB1_k141_172465_23	Multi-compound	Drug_and_biocide_RND_efflux_pumps	RSMA	0
SCLS-23W-CD-DB1_1000	SCLS-23W-CD-DB1_k141_189000	RSMA	SCLS-23W-CD-DB1_k141_189000_6	Multi-compound	Drug_and_biocide_RND_efflux_pumps	RSMA	0
SCLS-23W-CD-DB1_1000	SCLS-23W-CD-DB1_k141_2339	QACE	SCLS-23W-CD-DB1_k141_2339_3	Multi-compound	Drug_and_biocide_SMR_efflux_pumps	QACE	0
SCLS-23W-CD-DB1_1000	SCLS-23W-CD-DB1_k141_296414	RSMA	SCLS-23W-CD-DB1_k141_296414_6	Multi-compound	Drug_and_biocide_RND_efflux_pumps	RSMA	0
CQWT-SXin1_1000	CQWT-SXin1_k141_1077004	SME	CQWT-SXin1_k141_1077004_2	Multi-compound	Drug_and_biocide_RND_efflux_pumps	SME	0
CQWT-SXin1_1000	CQWT-SXin1_k141_1014466	EMRBSM	CQWT-SXin1_k141_1014466_2	Multi-compound	Drug_and_biocide_MFS_efflux_pumps	EMRBSM	0
CQWT-SXin1_1000	CQWT-SXin1_k141_1006026	RSMA	CQWT-SXin1_k141_1006026_2	Multi-compound	Drug_and_biocide_RND_efflux_pumps	RSMA	0
CQSW-YZ1_1000	CQSW-YZ1_k141_2671332	CPXAR	CQSW-YZ1_k141_2671332_3	Multi-compound	Drug_and_biocide_RND_efflux_regulator	CPXAR	0
CQSW-YZ1_1000	CQSW-YZ1_k141_2726416	MEXF	CQSW-YZ1_k141_2726416_1	Multi-compound	Drug_and_biocide_RND_efflux_pumps	MEXF	0
CQSW-YZ1_1000	CQSW-YZ1_k141_2813772	MEXK	CQSW-YZ1_k141_2813772_1	Multi-compound	Drug_and_biocide_RND_efflux_pumps	MEXK	0
CQSW-YZ1_1000	CQSW-YZ1_k141_374205	RSMA	CQSW-YZ1_k141_374205_2	Multi-compound	Drug_and_biocide_RND_efflux_pumps	RSMA	0
CQSW-YZ1_1000	CQSW-YZ1_k141_572301	EMHC	CQSW-YZ1_k141_572301_1	Multi-compound	Drug_and_biocide_RND_efflux_pumps	EMHC	0
CQSW-YZ1_1000	CQSW-YZ1_k141_572301	MEXB	CQSW-YZ1_k141_572301_2	Biocides	Multi-biocide_RND_efflux_pump	EMHB	0
CQSW-YZ1_1000	CQSW-YZ1_k141_738863	RSMA	CQSW-YZ1_k141_738863_3	Multi-compound	Drug_and_biocide_RND_efflux_pumps	RSMA	0
CQWT-BTas1_1000	CQWT-BTas1_k141_107281	RSMA	CQWT-BTas1_k141_107281_2	Multi-compound	Drug_and_biocide_RND_efflux_pumps	RSMA	0
CQWT-BTas1_1000	CQWT-BTas1_k141_1092881	RSMA	CQWT-BTas1_k141_1092881_1	Multi-compound	Drug_and_biocide_RND_efflux_pumps	RSMA	0
CQWT-BTas1_1000	CQWT-BTas1_k141_1148825	RSMA	CQWT-BTas1_k141_1148825_2	Multi-compound	Drug_and_biocide_RND_efflux_pumps	RSMA	0
CQWT-BTas1_1000	CQWT-BTas1_k141_170692	ADEG	CQWT-BTas1_k141_170692_3	Multi-compound	Drug_and_biocide_RND_efflux_pumps	ADEG	0
CQWT-BTas1_1000	CQWT-BTas1_k141_198890	RSMA	CQWT-BTas1_k141_198890_3	Multi-compound	Drug_and_biocide_RND_efflux_pumps	RSMA	0
CQWT-BTas1_1000	CQWT-BTas1_k141_24422	SDEB	CQWT-BTas1_k141_24422_3	Multi-compound	Drug_and_biocide_RND_efflux_pumps	SDEB	0
CQWT-BTas1_1000	CQWT-BTas1_k141_270576	RSMA	CQWT-BTas1_k141_270576_3	Multi-compound	Drug_and_biocide_RND_efflux_pumps	RSMA	0
CQWT-BTas1_1000	CQWT-BTas1_k141_282231	ADEG	CQWT-BTas1_k141_282231_1	Multi-compound	Drug_and_biocide_RND_efflux_pumps	ADEG	0
CQSW-YZ1_1000	CQSW-YZ1_k141_2432638	TTGB	CQSW-YZ1_k141_2432638_1	Multi-compound	Drug_and_biocide_RND_efflux_pumps	TTGB	0
CQWT-BTas1_1000	CQWT-BTas1_k141_306783	ADEG	CQWT-BTas1_k141_306783_1	Multi-compound	Drug_and_biocide_RND_efflux_pumps	ADEG	0
CQSW-YZ1_1000	CQSW-YZ1_k141_2312049	QACPB	CQSW-YZ1_k141_2312049_3	Multi-compound	Drug_and_biocide_SMR_efflux_pumps	QACPB	0
CQSW-YZ1_1000	CQSW-YZ1_k141_2190065	RSMA	CQSW-YZ1_k141_2190065_4	Multi-compound	Drug_and_biocide_RND_efflux_pumps	RSMA	0
CQSW-WBZsd1_1000	CQSW-WBZsd1_k141_781440	MEXK	CQSW-WBZsd1_k141_781440_3	Multi-compound	Drug_and_biocide_RND_efflux_pumps	MEXK	0
CQSW-WBZsd1_1000	CQSW-WBZsd1_k141_805056	MEXN	CQSW-WBZsd1_k141_805056_2	Multi-compound	Drug_and_biocide_RND_efflux_pumps	MEXN	0
CQSW-WBZsd1_1000	CQSW-WBZsd1_k141_816597	MEXF	CQSW-WBZsd1_k141_816597_1	Multi-compound	Drug_and_biocide_RND_efflux_pumps	MEXF	0
CQSW-WBZsd1_1000	CQSW-WBZsd1_k141_818791	RSMA	CQSW-WBZsd1_k141_818791_1	Multi-compound	Drug_and_biocide_RND_efflux_pumps	RSMA	0
CQSW-WBZsd1_1000	CQSW-WBZsd1_k141_851826	MEXF	CQSW-WBZsd1_k141_851826_1	Multi-compound	Drug_and_biocide_RND_efflux_pumps	MEXF	0
CQSW-WBZsd1_1000	CQSW-WBZsd1_k141_862642	TTGA	CQSW-WBZsd1_k141_862642_5	Biocides	Multi-biocide_RND_efflux_pump	EMHA	0
CQSW-WBZsd1_1000	CQSW-WBZsd1_k141_893739	YAJC	CQSW-WBZsd1_k141_893739_2	Multi-compound	Drug_and_biocide_RND_efflux_regulator	YAJC	0
CQSW-WBZsd1_1000	CQSW-WBZsd1_k141_951857	MEXN	CQSW-WBZsd1_k141_951857_1	Multi-compound	Drug_and_biocide_RND_efflux_pumps	MEXN	0
CQSW-WBZsd1_1000	CQSW-WBZsd1_k141_966004	CPXAR	CQSW-WBZsd1_k141_966004_1	Multi-compound	Drug_and_biocide_RND_efflux_regulator	CPXAR	0
CQSW-YZ1_1000	CQSW-YZ1_k141_1035437	TTGB	CQSW-YZ1_k141_1035437_1	Biocides	Multi-biocide_RND_efflux_pump	EMHB	0
CQSW-YZ1_1000	CQSW-YZ1_k141_1303849	MEXF	CQSW-YZ1_k141_1303849_2	Multi-compound	Drug_and_biocide_RND_efflux_pumps	MEXF	0
CQSW-YZ1_1000	CQSW-YZ1_k141_1587273	YAJC	CQSW-YZ1_k141_1587273_2	Multi-compound	Drug_and_biocide_RND_efflux_regulator	YAJC	0
CQSW-YZ1_1000	CQSW-YZ1_k141_1863727	MEXK	CQSW-YZ1_k141_1863727_1	Multi-compound	Drug_and_biocide_RND_efflux_pumps	MEXK	0
CQSW-YZ1_1000	CQSW-YZ1_k141_187444	QACF	CQSW-YZ1_k141_187444_5	Multi-compound	Drug_and_biocide_SMR_efflux_pumps	QACF	0
CQSW-YZ1_1000	CQSW-YZ1_k141_2089914	QACEDELTA1	CQSW-YZ1_k141_2089914_7	Multi-compound	Drug_and_biocide_SMR_efflux_pumps	QACEDELTA1	0
CQSW-YZ1_1000	CQSW-YZ1_k141_2301238	MEXK	CQSW-YZ1_k141_2301238_1	Multi-compound	Drug_and_biocide_RND_efflux_pumps	MEXK	0
CQSW-WBZsd1_1000	CQSW-WBZsd1_k141_780722	MEXF	CQSW-WBZsd1_k141_780722_1	Multi-compound	Drug_and_biocide_RND_efflux_pumps	MEXF	0
CQWT-BTas1_1000	CQWT-BTas1_k141_321080	MEXK	CQWT-BTas1_k141_321080_1	Multi-compound	Drug_and_biocide_RND_efflux_pumps	MEXK	0
CQWT-BTas1_1000	CQWT-BTas1_k141_439249	GESB	CQWT-BTas1_k141_439249_1	Multi-compound	Drug_and_biocide_and_metal_RND_efflux_pumps	GESB	0
CQWT-GPas1_1000	CQWT-GPas1_k141_1052746	RSMA	CQWT-GPas1_k141_1052746_2	Multi-compound	Drug_and_biocide_RND_efflux_pumps	RSMA	0
CQWT-GPas1_1000	CQWT-GPas1_k141_1068758	MEXK	CQWT-GPas1_k141_1068758_3	Multi-compound	Drug_and_biocide_RND_efflux_pumps	MEXK	0
CQWT-GPas1_1000	CQWT-GPas1_k141_1172966	QACE	CQWT-GPas1_k141_1172966_2	Multi-compound	Drug_and_biocide_SMR_efflux_pumps	QACE	0
CQWT-GPas1_1000	CQWT-GPas1_k141_1186114	MEXK	CQWT-GPas1_k141_1186114_2	Multi-compound	Drug_and_biocide_RND_efflux_pumps	MEXK	0
CQWT-GPas1_1000	CQWT-GPas1_k141_1187989	RSMA	CQWT-GPas1_k141_1187989_2	Multi-compound	Drug_and_biocide_RND_efflux_pumps	RSMA	0
CQWT-GPas1_1000	CQWT-GPas1_k141_1632249	QACL	CQWT-GPas1_k141_1632249_2	Multi-compound	Drug_and_biocide_SMR_efflux_pumps	QACL	0
CQWT-GPas1_1000	CQWT-GPas1_k141_1909925	GESB	CQWT-GPas1_k141_1909925_3	Multi-compound	Drug_and_biocide_and_metal_RND_efflux_pumps	GESB	0
CQWT-GPas1_1000	CQWT-GPas1_k141_1909925	GESB	CQWT-GPas1_k141_1909925_4	Multi-compound	Drug_and_biocide_and_metal_RND_efflux_pumps	GESB	0
CQWT-GPas1_1000	CQWT-GPas1_k141_1923756	MDTC	CQWT-GPas1_k141_1923756_1	Multi-compound	Drug_and_biocide_and_metal_RND_efflux_pumps	MDTC	0
CQWT-GPas1_1000	CQWT-GPas1_k141_2009205	MEXK	CQWT-GPas1_k141_2009205_1	Multi-compound	Drug_and_biocide_RND_efflux_pumps	MEXK	0
CQWT-GPas1_1000	CQWT-GPas1_k141_237546	MUXB	CQWT-GPas1_k141_237546_2	Multi-compound	Drug_and_biocide_and_metal_RND_efflux_pumps	MDTB	0
CQWT-GPas1_1000	CQWT-GPas1_k141_285194	MEXD1	CQWT-GPas1_k141_285194_1	Multi-compound	Drug_and_biocide_RND_efflux_pumps	MEXD1	0
CQWT-GPas1_1000	CQWT-GPas1_k141_312579	MEXK	CQWT-GPas1_k141_312579_1	Multi-compound	Drug_and_biocide_RND_efflux_pumps	MEXK	0
CQWT-GPas1_1000	CQWT-GPas1_k141_445853	QACPB	CQWT-GPas1_k141_445853_1	Multi-compound	Drug_and_biocide_SMR_efflux_pumps	QACPB	0
CQWT-GPas1_1000	CQWT-GPas1_k141_452788	QACF	CQWT-GPas1_k141_452788_1	Multi-compound	Drug_and_biocide_SMR_efflux_pumps	QACF	0
CQWT-GPas1_1000	CQWT-GPas1_k141_1021456	RSMA	CQWT-GPas1_k141_1021456_3	Multi-compound	Drug_and_biocide_RND_efflux_pumps	RSMA	0
CQWT-BTas1_1000	CQWT-BTas1_k141_336573	ADEG	CQWT-BTas1_k141_336573_2	Multi-compound	Drug_and_biocide_RND_efflux_pumps	ADEG	0
CQWT-FSas1_1000	CQWT-FSas1_k141_784086	RSMA	CQWT-FSas1_k141_784086_3	Multi-compound	Drug_and_biocide_RND_efflux_pumps	RSMA	0
CQWT-FSas1_1000	CQWT-FSas1_k141_360506	RSMA	CQWT-FSas1_k141_360506_2	Multi-compound	Drug_and_biocide_RND_efflux_pumps	RSMA	0
CQWT-BTas1_1000	CQWT-BTas1_k141_483602	QACL	CQWT-BTas1_k141_483602_4	Multi-compound	Drug_and_biocide_SMR_efflux_pumps	QACL	0
CQWT-BTas1_1000	CQWT-BTas1_k141_49411	TTGB	CQWT-BTas1_k141_49411_3	Biocides	Multi-biocide_RND_efflux_pump	EMHB	0
CQWT-BTas1_1000	CQWT-BTas1_k141_535794	RSMA	CQWT-BTas1_k141_535794_2	Multi-compound	Drug_and_biocide_RND_efflux_pumps	RSMA	0
CQWT-BTas1_1000	CQWT-BTas1_k141_596119	MEXF	CQWT-BTas1_k141_596119_2	Multi-compound	Drug_and_biocide_RND_efflux_pumps	MEXF	0
CQWT-BTas1_1000	CQWT-BTas1_k141_669975	QACK	CQWT-BTas1_k141_669975_2	Multi-compound	Drug_and_biocide_SMR_efflux_pumps	QACK	0
CQWT-BTas1_1000	CQWT-BTas1_k141_705672	ADEG	CQWT-BTas1_k141_705672_4	Multi-compound	Drug_and_biocide_RND_efflux_pumps	ADEG	0
CQWT-BTas1_1000	CQWT-BTas1_k141_710140	QACEDELTA1	CQWT-BTas1_k141_710140_1	Multi-compound	Drug_and_biocide_SMR_efflux_pumps	QACEDELTA1	0
CQWT-BTas1_1000	CQWT-BTas1_k141_784658	RSMA	CQWT-BTas1_k141_784658_12	Multi-compound	Drug_and_biocide_RND_efflux_pumps	RSMA	0
CQWT-BTas1_1000	CQWT-BTas1_k141_884558	ADEG	CQWT-BTas1_k141_884558_2	Multi-compound	Drug_and_biocide_RND_efflux_pumps	ADEG	0
CQWT-BTas1_1000	CQWT-BTas1_k141_974982	MEXQ	CQWT-BTas1_k141_974982_7	Multi-compound	Drug_and_biocide_RND_efflux_pumps	MEXQ	0
CQWT-FSas1_1000	CQWT-FSas1_k141_11110	OQXB	CQWT-FSas1_k141_11110_1	Multi-compound	Drug_and_biocide_RND_efflux_pumps	OQXB	0
CQWT-FSas1_1000	CQWT-FSas1_k141_1133184	MEXK	CQWT-FSas1_k141_1133184_1	Multi-compound	Drug_and_biocide_RND_efflux_pumps	MEXK	0
CQWT-FSas1_1000	CQWT-FSas1_k141_1780025	MUXB	CQWT-FSas1_k141_1780025_2	Multi-compound	Drug_and_biocide_and_metal_RND_efflux_pumps	MDTB	0
CQWT-FSas1_1000	CQWT-FSas1_k141_1922063	SDEB	CQWT-FSas1_k141_1922063_1	Multi-compound	Drug_and_biocide_RND_efflux_pumps	SDEB	0
CQWT-FSas1_1000	CQWT-FSas1_k141_1992266	EFPA	CQWT-FSas1_k141_1992266_1	Multi-compound	Drug_and_biocide_MFS_efflux_pumps	EFPA	0
CQWT-FSas1_1000	CQWT-FSas1_k141_782139	MDTB	CQWT-FSas1_k141_782139_2	Multi-compound	Drug_and_biocide_and_metal_RND_efflux_pumps	MDTB	0
CQWT-GPas1_1000	CQWT-GPas1_k141_555107	MUXB	CQWT-GPas1_k141_555107_2	Multi-compound	Drug_and_biocide_and_metal_RND_efflux_pumps	MDTB	0
CQSW-WBZsd1_1000	CQSW-WBZsd1_k141_776138	RSMA	CQSW-WBZsd1_k141_776138_2	Multi-compound	Drug_and_biocide_RND_efflux_pumps	RSMA	0
CQSW-WBZsd1_1000	CQSW-WBZsd1_k141_684085	TTGB	CQSW-WBZsd1_k141_684085_14	Biocides	Multi-biocide_RND_efflux_pump	EMHB	0
CQSW-TJT1_1000	CQSW-TJT1_k141_683667	MEXK	CQSW-TJT1_k141_683667_1	Multi-compound	Drug_and_biocide_RND_efflux_pumps	MEXK	0
CQSW-TJT1_1000	CQSW-TJT1_k141_712280	ADEG	CQSW-TJT1_k141_712280_1	Multi-compound	Drug_and_biocide_RND_efflux_pumps	ADEG	0
CQSW-TJT1_1000	CQSW-TJT1_k141_988232	RSMA	CQSW-TJT1_k141_988232_16	Multi-compound	Drug_and_biocide_RND_efflux_pumps	RSMA	0
CQSW-WBZ1_1000	CQSW-WBZ1_k141_1796262	AMRB	CQSW-WBZ1_k141_1796262_1	Multi-compound	Drug_and_biocide_RND_efflux_pumps	AMRB	0
CQSW-WBZ1_1000	CQSW-WBZ1_k141_1983236	QACF	CQSW-WBZ1_k141_1983236_9	Multi-compound	Drug_and_biocide_SMR_efflux_pumps	QACF	0
CQSW-WBZ1_1000	CQSW-WBZ1_k141_2050375	QACEDELTA1	CQSW-WBZ1_k141_2050375_1	Multi-compound	Drug_and_biocide_SMR_efflux_pumps	QACEDELTA1	0
CQSW-WBZ1_1000	CQSW-WBZ1_k141_2749616	QACPB	CQSW-WBZ1_k141_2749616_4	Multi-compound	Drug_and_biocide_SMR_efflux_pumps	QACPB	0
CQSW-WBZ1_1000	CQSW-WBZ1_k141_2814214	MUXB	CQSW-WBZ1_k141_2814214_2	Multi-compound	Drug_and_biocide_and_metal_RND_efflux_pumps	MDTB	0
CQSW-WBZ1_1000	CQSW-WBZ1_k141_291960	MEXK	CQSW-WBZ1_k141_291960_1	Multi-compound	Drug_and_biocide_RND_efflux_pumps	MEXK	0
CQSW-WBZ1_1000	CQSW-WBZ1_k141_294707	MDTB	CQSW-WBZ1_k141_294707_1	Multi-compound	Drug_and_biocide_and_metal_RND_efflux_pumps	MDTB	0
CQSW-WBZ1_1000	CQSW-WBZ1_k141_583175	MUXB	CQSW-WBZ1_k141_583175_2	Multi-compound	Drug_and_biocide_and_metal_RND_efflux_pumps	MDTB	0
CQSW-WBZ1_1000	CQSW-WBZ1_k141_935942	MEXE	CQSW-WBZ1_k141_935942_1	Multi-compound	Drug_and_biocide_RND_efflux_pumps	MEXE	0
CQSW-WBZ1_1000	CQSW-WBZ1_k141_935942	MEXF	CQSW-WBZ1_k141_935942_2	Multi-compound	Drug_and_biocide_RND_efflux_pumps	MEXF	0
CQSW-WBZsd1_1000	CQSW-WBZsd1_k141_1033897	RSMA	CQSW-WBZsd1_k141_1033897_2	Multi-compound	Drug_and_biocide_RND_efflux_pumps	RSMA	0
CQSW-WBZsd1_1000	CQSW-WBZsd1_k141_1037783	EMHC	CQSW-WBZsd1_k141_1037783_2	Multi-compound	Drug_and_biocide_RND_efflux_pumps	EMHC	0
CQSW-TJT1_1000	CQSW-TJT1_k141_603589	MEXF	CQSW-TJT1_k141_603589_2	Multi-compound	Drug_and_biocide_RND_efflux_pumps	MEXF	0
CQSW-WBZsd1_1000	CQSW-WBZsd1_k141_1067642	RSMA	CQSW-WBZsd1_k141_1067642_2	Multi-compound	Drug_and_biocide_RND_efflux_pumps	RSMA	0
CQSW-TJT1_1000	CQSW-TJT1_k141_603589	MEXE	CQSW-TJT1_k141_603589_1	Multi-compound	Drug_and_biocide_RND_efflux_pumps	MEXE	0
CQSW-TJT1_1000	CQSW-TJT1_k141_511422	ADEI	CQSW-TJT1_k141_511422_1	Multi-compound	Drug_and_biocide_RND_efflux_pumps	ADEI	0
CQSW-TJT1_1000	CQSW-TJT1_k141_1907588	MEXY	CQSW-TJT1_k141_1907588_1	Multi-compound	Drug_and_biocide_RND_efflux_pumps	MEXY	0
CQSW-TJT1_1000	CQSW-TJT1_k141_192619	QACE	CQSW-TJT1_k141_192619_4	Multi-compound	Drug_and_biocide_SMR_efflux_pumps	QACE	0
CQSW-TJT1_1000	CQSW-TJT1_k141_1926284	RSMA	CQSW-TJT1_k141_1926284_2	Multi-compound	Drug_and_biocide_RND_efflux_pumps	RSMA	0
CQSW-TJT1_1000	CQSW-TJT1_k141_1958404	MUXB	CQSW-TJT1_k141_1958404_1	Multi-compound	Drug_and_biocide_and_metal_RND_efflux_pumps	MDTB	0
CQSW-TJT1_1000	CQSW-TJT1_k141_1963313	CPXAR	CQSW-TJT1_k141_1963313_4	Multi-compound	Drug_and_biocide_RND_efflux_regulator	CPXAR	0
CQSW-TJT1_1000	CQSW-TJT1_k141_2028756	TTGB	CQSW-TJT1_k141_2028756_1	Biocides	Multi-biocide_RND_efflux_pump	EMHB	0
CQSW-TJT1_1000	CQSW-TJT1_k141_2163002	MEXF	CQSW-TJT1_k141_2163002_1	Multi-compound	Drug_and_biocide_RND_efflux_pumps	MEXF	0
CQSW-TJT1_1000	CQSW-TJT1_k141_2180217	QACL	CQSW-TJT1_k141_2180217_1	Multi-compound	Drug_and_biocide_SMR_efflux_pumps	QACF	0
CQSW-TJT1_1000	CQSW-TJT1_k141_2243170	RSMA	CQSW-TJT1_k141_2243170_1	Multi-compound	Drug_and_biocide_RND_efflux_pumps	RSMA	0
CQSW-TJT1_1000	CQSW-TJT1_k141_2274139	RSMA	CQSW-TJT1_k141_2274139_3	Multi-compound	Drug_and_biocide_RND_efflux_pumps	RSMA	0
CQSW-TJT1_1000	CQSW-TJT1_k141_250636	MEXF	CQSW-TJT1_k141_250636_1	Multi-compound	Drug_and_biocide_RND_efflux_pumps	MEXF	0
CQSW-TJT1_1000	CQSW-TJT1_k141_2571	RSMA	CQSW-TJT1_k141_2571_2	Multi-compound	Drug_and_biocide_RND_efflux_pumps	RSMA	0
CQSW-TJT1_1000	CQSW-TJT1_k141_287410	RSMA	CQSW-TJT1_k141_287410_1	Multi-compound	Drug_and_biocide_RND_efflux_pumps	RSMA	0
CQSW-TJT1_1000	CQSW-TJT1_k141_442493	RSMA	CQSW-TJT1_k141_442493_4	Multi-compound	Drug_and_biocide_RND_efflux_pumps	RSMA	0
CQSW-TJT1_1000	CQSW-TJT1_k141_508943	TTGB	CQSW-TJT1_k141_508943_1	Biocides	Multi-biocide_RND_efflux_pump	EMHB	0
CQSW-TJT1_1000	CQSW-TJT1_k141_571114	RSMA	CQSW-TJT1_k141_571114_2	Multi-compound	Drug_and_biocide_RND_efflux_pumps	RSMA	0
CQSW-WBZsd1_1000	CQSW-WBZsd1_k141_7509	TTGB	CQSW-WBZsd1_k141_7509_6	Biocides	Multi-biocide_RND_efflux_pump	EMHB	0
CQSW-WBZsd1_1000	CQSW-WBZsd1_k141_1108273	ADEK	CQSW-WBZsd1_k141_1108273_1	Multi-compound	Drug_and_biocide_RND_efflux_pumps	ADEK	0
CQSW-WBZsd1_1000	CQSW-WBZsd1_k141_1140090	CPXAR	CQSW-WBZsd1_k141_1140090_1	Multi-compound	Drug_and_biocide_RND_efflux_regulator	CPXAR	0
CQSW-WBZsd1_1000	CQSW-WBZsd1_k141_282822	RSMA	CQSW-WBZsd1_k141_282822_1	Multi-compound	Drug_and_biocide_RND_efflux_pumps	RSMA	0
CQSW-WBZsd1_1000	CQSW-WBZsd1_k141_351436	TTGC	CQSW-WBZsd1_k141_351436_2	Biocides	Multi-biocide_RND_efflux_pump	TBTA	0
CQSW-WBZsd1_1000	CQSW-WBZsd1_k141_35598	CPXAR	CQSW-WBZsd1_k141_35598_1	Multi-compound	Drug_and_biocide_RND_efflux_regulator	CPXAR	0
CQSW-WBZsd1_1000	CQSW-WBZsd1_k141_357968	QACEDELTA1	CQSW-WBZsd1_k141_357968_4	Multi-compound	Drug_and_biocide_SMR_efflux_pumps	QACEDELTA1	0
CQSW-WBZsd1_1000	CQSW-WBZsd1_k141_442226	MEXF	CQSW-WBZsd1_k141_442226_10	Multi-compound	Drug_and_biocide_RND_efflux_pumps	MEXF	0
CQSW-WBZsd1_1000	CQSW-WBZsd1_k141_517332	MEXF	CQSW-WBZsd1_k141_517332_1	Multi-compound	Drug_and_biocide_RND_efflux_pumps	MEXF	0
CQSW-WBZsd1_1000	CQSW-WBZsd1_k141_521195	TTGB	CQSW-WBZsd1_k141_521195_1	Biocides	Multi-biocide_RND_efflux_pump	EMHB	0
CQSW-WBZsd1_1000	CQSW-WBZsd1_k141_551430	SDEB	CQSW-WBZsd1_k141_551430_2	Multi-compound	Drug_and_biocide_RND_efflux_pumps	SDEB	0
CQSW-WBZsd1_1000	CQSW-WBZsd1_k141_5681	TTGB	CQSW-WBZsd1_k141_5681_3	Biocides	Multi-biocide_RND_efflux_pump	EMHB	0
CQSW-WBZsd1_1000	CQSW-WBZsd1_k141_590010	MEXF	CQSW-WBZsd1_k141_590010_1	Multi-compound	Drug_and_biocide_RND_efflux_pumps	MEXF	0
CQSW-WBZsd1_1000	CQSW-WBZsd1_k141_615393	YAJC	CQSW-WBZsd1_k141_615393_2	Multi-compound	Drug_and_biocide_RND_efflux_regulator	YAJC	0
CQSW-WBZsd1_1000	CQSW-WBZsd1_k141_625130	RSMA	CQSW-WBZsd1_k141_625130_3	Multi-compound	Drug_and_biocide_RND_efflux_pumps	RSMA	0
CQSW-WBZsd1_1000	CQSW-WBZsd1_k141_636337	MEXF	CQSW-WBZsd1_k141_636337_1	Multi-compound	Drug_and_biocide_RND_efflux_pumps	MEXF	0
CQSW-WBZsd1_1000	CQSW-WBZsd1_k141_662375	RSMA	CQSW-WBZsd1_k141_662375_4	Multi-compound	Drug_and_biocide_RND_efflux_pumps	RSMA	0
CQSW-WBZsd1_1000	CQSW-WBZsd1_k141_684085	EMHC	CQSW-WBZsd1_k141_684085_13	Multi-compound	Drug_and_biocide_RND_efflux_pumps	EMHC	0
CQSW-WBZsd1_1000	CQSW-WBZsd1_k141_246933	MEXK	CQSW-WBZsd1_k141_246933_1	Multi-compound	Drug_and_biocide_RND_efflux_pumps	MEXK	0
CQSW-WBZsd1_1000	CQSW-WBZsd1_k141_1114784	MEXT	CQSW-WBZsd1_k141_1114784_2	Multi-compound	Drug_and_biocide_RND_efflux_regulator	MEXT	0
CQSW-WBZsd1_1000	CQSW-WBZsd1_k141_236844	MEXF	CQSW-WBZsd1_k141_236844_4	Multi-compound	Drug_and_biocide_RND_efflux_pumps	MEXF	0
CQSW-WBZsd1_1000	CQSW-WBZsd1_k141_1840234	TTGB	CQSW-WBZsd1_k141_1840234_1	Biocides	Multi-biocide_RND_efflux_pump	EMHB	0
CQSW-WBZsd1_1000	CQSW-WBZsd1_k141_118866	MEXE	CQSW-WBZsd1_k141_118866_1	Multi-compound	Drug_and_biocide_RND_efflux_pumps	MEXE	0
CQSW-WBZsd1_1000	CQSW-WBZsd1_k141_1199411	ADEK	CQSW-WBZsd1_k141_1199411_2	Multi-compound	Drug_and_biocide_RND_efflux_pumps	ADEK	0
CQSW-WBZsd1_1000	CQSW-WBZsd1_k141_1209412	MEXF	CQSW-WBZsd1_k141_1209412_1	Multi-compound	Drug_and_biocide_RND_efflux_pumps	MEXF	0
CQSW-WBZsd1_1000	CQSW-WBZsd1_k141_1255598	ADEK	CQSW-WBZsd1_k141_1255598_1	Multi-compound	Drug_and_biocide_RND_efflux_pumps	ADEK	0
CQSW-WBZsd1_1000	CQSW-WBZsd1_k141_1255598	ADEJ	CQSW-WBZsd1_k141_1255598_2	Multi-compound	Drug_and_biocide_RND_efflux_pumps	ADEJ	0
CQSW-WBZsd1_1000	CQSW-WBZsd1_k141_1358636	ADEJ	CQSW-WBZsd1_k141_1358636_1	Multi-compound	Drug_and_biocide_RND_efflux_pumps	ADEJ	0
CQSW-WBZsd1_1000	CQSW-WBZsd1_k141_136738	ADEJ	CQSW-WBZsd1_k141_136738_2	Multi-compound	Drug_and_biocide_RND_efflux_pumps	ADEJ	0
CQSW-WBZsd1_1000	CQSW-WBZsd1_k141_1395031	RSMA	CQSW-WBZsd1_k141_1395031_1	Multi-compound	Drug_and_biocide_RND_efflux_pumps	RSMA	0
CQSW-WBZsd1_1000	CQSW-WBZsd1_k141_1573590	MEXK	CQSW-WBZsd1_k141_1573590_1	Multi-compound	Drug_and_biocide_RND_efflux_pumps	MEXK	0
CQSW-WBZsd1_1000	CQSW-WBZsd1_k141_1575261	RSMA	CQSW-WBZsd1_k141_1575261_2	Multi-compound	Drug_and_biocide_RND_efflux_pumps	RSMA	0
CQSW-WBZsd1_1000	CQSW-WBZsd1_k141_16355	RSMA	CQSW-WBZsd1_k141_16355_2	Multi-compound	Drug_and_biocide_RND_efflux_pumps	RSMA	0
CQSW-WBZsd1_1000	CQSW-WBZsd1_k141_1657765	MEXK	CQSW-WBZsd1_k141_1657765_1	Multi-compound	Drug_and_biocide_RND_efflux_pumps	MEXK	0
CQSW-WBZsd1_1000	CQSW-WBZsd1_k141_1675223	MEXK	CQSW-WBZsd1_k141_1675223_1	Multi-compound	Drug_and_biocide_RND_efflux_pumps	MEXK	0
CQSW-WBZsd1_1000	CQSW-WBZsd1_k141_1683886	MEXK	CQSW-WBZsd1_k141_1683886_1	Multi-compound	Drug_and_biocide_RND_efflux_pumps	MEXK	0
CQSW-WBZsd1_1000	CQSW-WBZsd1_k141_1798587	RSMA	CQSW-WBZsd1_k141_1798587_2	Multi-compound	Drug_and_biocide_RND_efflux_pumps	RSMA	0
CQSW-WBZsd1_1000	CQSW-WBZsd1_k141_236844	MEXE	CQSW-WBZsd1_k141_236844_3	Multi-compound	Drug_and_biocide_RND_efflux_pumps	MEXE	0
CQWT-GPas1_1000	CQWT-GPas1_k141_958319	SDEB	CQWT-GPas1_k141_958319_3	Multi-compound	Drug_and_biocide_RND_efflux_pumps	SDEB	0
CQWT-GYas1_1000	CQWT-GYas1_k141_1175631	MEXK	CQWT-GYas1_k141_1175631_1	Multi-compound	Drug_and_biocide_RND_efflux_pumps	MEXK	0
CQWT-GYas1_1000	CQWT-GYas1_k141_1454010	QACE	CQWT-GYas1_k141_1454010_1	Multi-compound	Drug_and_biocide_SMR_efflux_pumps	QACE	0
CQWT-SCas1_1000	CQWT-SCas1_k141_1594275	MEXT	CQWT-SCas1_k141_1594275_1	Multi-compound	Drug_and_biocide_RND_efflux_regulator	MEXT	0
CQWT-SCas1_1000	CQWT-SCas1_k141_2018806	RSMA	CQWT-SCas1_k141_2018806_3	Multi-compound	Drug_and_biocide_RND_efflux_pumps	RSMA	0
CQWT-SCas1_1000	CQWT-SCas1_k141_270014	MUXB	CQWT-SCas1_k141_270014_2	Multi-compound	Drug_and_biocide_and_metal_RND_efflux_pumps	MDTB	0
CQWT-SCas1_1000	CQWT-SCas1_k141_300786	RSMA	CQWT-SCas1_k141_300786_1	Multi-compound	Drug_and_biocide_RND_efflux_pumps	RSMA	0
CQWT-SCas1_1000	CQWT-SCas1_k141_348889	RSMA	CQWT-SCas1_k141_348889_2	Multi-compound	Drug_and_biocide_RND_efflux_pumps	RSMA	0
CQWT-SCas1_1000	CQWT-SCas1_k141_385874	RSMA	CQWT-SCas1_k141_385874_2	Multi-compound	Drug_and_biocide_RND_efflux_pumps	RSMA	0
CQWT-SCas1_1000	CQWT-SCas1_k141_392518	RSMA	CQWT-SCas1_k141_392518_9	Multi-compound	Drug_and_biocide_RND_efflux_pumps	RSMA	0
CQWT-SCas1_1000	CQWT-SCas1_k141_500635	RSMA	CQWT-SCas1_k141_500635_2	Multi-compound	Drug_and_biocide_RND_efflux_pumps	RSMA	0
CQWT-SCas1_1000	CQWT-SCas1_k141_5962	ADEI	CQWT-SCas1_k141_5962_1	Multi-compound	Drug_and_biocide_RND_efflux_pumps	ADEI	0
CQWT-SCas1_1000	CQWT-SCas1_k141_6701	MEXK	CQWT-SCas1_k141_6701_1	Multi-compound	Drug_and_biocide_RND_efflux_pumps	MEXK	0
CQWT-SCas1_1000	CQWT-SCas1_k141_925182	MDTB	CQWT-SCas1_k141_925182_2	Multi-compound	Drug_and_biocide_and_metal_RND_efflux_pumps	MDTB	0
CQWT-SCas1_1000	CQWT-SCas1_k141_943346	ADEJ	CQWT-SCas1_k141_943346_1	Multi-compound	Drug_and_biocide_RND_efflux_pumps	ADEJ	0
CQWT-SCas1_1000	CQWT-SCas1_k141_943346	ADEK	CQWT-SCas1_k141_943346_2	Multi-compound	Drug_and_biocide_RND_efflux_pumps	ADEK	0
CQWT-SCas1_1000	CQWT-SCas1_k141_988856	ADEJ	CQWT-SCas1_k141_988856_1	Multi-compound	Drug_and_biocide_RND_efflux_pumps	ADEJ	0
CQWT-STas1_1000	CQWT-STas1_k141_1110915	RSMA	CQWT-STas1_k141_1110915_2	Multi-compound	Drug_and_biocide_RND_efflux_pumps	RSMA	0
CQWT-SCas1_1000	CQWT-SCas1_k141_1550619	ADEJ	CQWT-SCas1_k141_1550619_2	Multi-compound	Drug_and_biocide_RND_efflux_pumps	ADEJ	0
CQWT-STas1_1000	CQWT-STas1_k141_1168556	MEXK	CQWT-STas1_k141_1168556_1	Multi-compound	Drug_and_biocide_RND_efflux_pumps	MEXK	0
CQWT-SCas1_1000	CQWT-SCas1_k141_1478516	MEXD1	CQWT-SCas1_k141_1478516_1	Multi-compound	Drug_and_biocide_RND_efflux_pumps	MEXD1	0
CQWT-SCas1_1000	CQWT-SCas1_k141_1113238	RSMA	CQWT-SCas1_k141_1113238_1	Multi-compound	Drug_and_biocide_RND_efflux_pumps	RSMA	0
CQWT-RQas1_1000	CQWT-RQas1_k141_2205367	RSMA	CQWT-RQas1_k141_2205367_55	Multi-compound	Drug_and_biocide_RND_efflux_pumps	RSMA	0
CQWT-RQas1_1000	CQWT-RQas1_k141_2387143	RSMA	CQWT-RQas1_k141_2387143_3	Multi-compound	Drug_and_biocide_RND_efflux_pumps	RSMA	0
CQWT-RQas1_1000	CQWT-RQas1_k141_2584220	RSMA	CQWT-RQas1_k141_2584220_2	Multi-compound	Drug_and_biocide_RND_efflux_pumps	RSMA	0
CQWT-RQas1_1000	CQWT-RQas1_k141_2730856	RSMA	CQWT-RQas1_k141_2730856_4	Multi-compound	Drug_and_biocide_RND_efflux_pumps	RSMA	0
CQWT-RQas1_1000	CQWT-RQas1_k141_2763985	EFPA	CQWT-RQas1_k141_2763985_1	Multi-compound	Drug_and_biocide_MFS_efflux_pumps	EFPA	0
CQWT-RQas1_1000	CQWT-RQas1_k141_2808399	ADEG	CQWT-RQas1_k141_2808399_1	Multi-compound	Drug_and_biocide_RND_efflux_pumps	ADEG	0
CQWT-RQas1_1000	CQWT-RQas1_k141_447680	QACL	CQWT-RQas1_k141_447680_5	Multi-compound	Drug_and_biocide_SMR_efflux_pumps	QACL	0
CQWT-RQas1_1000	CQWT-RQas1_k141_451117	ADEG	CQWT-RQas1_k141_451117_2	Multi-compound	Drug_and_biocide_RND_efflux_pumps	ADEG	0
CQWT-RQas1_1000	CQWT-RQas1_k141_464351	MDTB	CQWT-RQas1_k141_464351_2	Multi-compound	Drug_and_biocide_and_metal_RND_efflux_pumps	MDTB	0
CQWT-RQas1_1000	CQWT-RQas1_k141_597639	MEXK	CQWT-RQas1_k141_597639_1	Multi-compound	Drug_and_biocide_RND_efflux_pumps	MEXK	0
CQWT-RQas1_1000	CQWT-RQas1_k141_637621	RSMA	CQWT-RQas1_k141_637621_8	Multi-compound	Drug_and_biocide_RND_efflux_pumps	RSMA	0
CQWT-RQas1_1000	CQWT-RQas1_k141_865409	QACF	CQWT-RQas1_k141_865409_3	Multi-compound	Drug_and_biocide_SMR_efflux_pumps	QACF	0
CQWT-RQas1_1000	CQWT-RQas1_k141_916477	RSMA	CQWT-RQas1_k141_916477_6	Multi-compound	Drug_and_biocide_RND_efflux_pumps	RSMA	0
CQWT-RQas1_1000	CQWT-RQas1_k141_975941	RSMA	CQWT-RQas1_k141_975941_4	Multi-compound	Drug_and_biocide_RND_efflux_pumps	RSMA	0
CQWT-SCas1_1000	CQWT-SCas1_k141_1019740	RSMA	CQWT-SCas1_k141_1019740_1	Multi-compound	Drug_and_biocide_RND_efflux_pumps	RSMA	0
CQWT-SCas1_1000	CQWT-SCas1_k141_1450747	VEXB	CQWT-SCas1_k141_1450747_1	Multi-compound	Drug_and_biocide_RND_efflux_pumps	VEXB	0
CQWT-RQas1_1000	CQWT-RQas1_k141_1965981	RSMA	CQWT-RQas1_k141_1965981_13	Multi-compound	Drug_and_biocide_RND_efflux_pumps	RSMA	0
CQWT-STas1_1000	CQWT-STas1_k141_1356891	MDTB	CQWT-STas1_k141_1356891_2	Multi-compound	Drug_and_biocide_and_metal_RND_efflux_pumps	MDTB	0
CQWT-STas1_1000	CQWT-STas1_k141_1426218	RSMA	CQWT-STas1_k141_1426218_15	Multi-compound	Drug_and_biocide_RND_efflux_pumps	RSMA	0
CQWT-SXas2_1000	CQWT-SXas2_k141_1073127	OQXB	CQWT-SXas2_k141_1073127_1	Multi-compound	Drug_and_biocide_RND_efflux_pumps	OQXB	0
CQWT-SXas2_1000	CQWT-SXas2_k141_1196554	RSMA	CQWT-SXas2_k141_1196554_1	Multi-compound	Drug_and_biocide_RND_efflux_pumps	RSMA	0
CQWT-SXas2_1000	CQWT-SXas2_k141_1255162	OQXB	CQWT-SXas2_k141_1255162_1	Multi-compound	Drug_and_biocide_RND_efflux_pumps	OQXB	0
CQWT-SXas2_1000	CQWT-SXas2_k141_1436569	RSMA	CQWT-SXas2_k141_1436569_6	Multi-compound	Drug_and_biocide_RND_efflux_pumps	RSMA	0
CQWT-SXas2_1000	CQWT-SXas2_k141_1441277	QACL	CQWT-SXas2_k141_1441277_4	Multi-compound	Drug_and_biocide_SMR_efflux_pumps	QACF	0
CQWT-SXas2_1000	CQWT-SXas2_k141_1545282	RSMA	CQWT-SXas2_k141_1545282_2	Multi-compound	Drug_and_biocide_RND_efflux_pumps	RSMA	0
CQWT-SXas2_1000	CQWT-SXas2_k141_1611121	RSMA	CQWT-SXas2_k141_1611121_1	Multi-compound	Drug_and_biocide_RND_efflux_pumps	RSMA	0
CQWT-SXas2_1000	CQWT-SXas2_k141_1832598	RSMA	CQWT-SXas2_k141_1832598_4	Multi-compound	Drug_and_biocide_RND_efflux_pumps	RSMA	0
CQWT-SXas2_1000	CQWT-SXas2_k141_21988	RSMA	CQWT-SXas2_k141_21988_4	Multi-compound	Drug_and_biocide_RND_efflux_pumps	RSMA	0
CQWT-SXas2_1000	CQWT-SXas2_k141_453883	QACG	CQWT-SXas2_k141_453883_2	Multi-compound	Drug_and_biocide_SMR_efflux_pumps	QACG	0
CQWT-SXas2_1000	CQWT-SXas2_k141_497604	RSMA	CQWT-SXas2_k141_497604_5	Multi-compound	Drug_and_biocide_RND_efflux_pumps	RSMA	0
CQWT-SXas2_1000	CQWT-SXas2_k141_518835	OQXB	CQWT-SXas2_k141_518835_1	Multi-compound	Drug_and_biocide_RND_efflux_pumps	OQXB	0
CQWT-SXas2_1000	CQWT-SXas2_k141_652820	MEXD1	CQWT-SXas2_k141_652820_2	Multi-compound	Drug_and_biocide_RND_efflux_pumps	MEXD1	0
CQWT-SXas2_1000	CQWT-SXas2_k141_742065	RSMA	CQWT-SXas2_k141_742065_1	Multi-compound	Drug_and_biocide_RND_efflux_pumps	RSMA	0
CQWT-SXas2_1000	CQWT-SXas2_k141_925178	OQXB	CQWT-SXas2_k141_925178_1	Multi-compound	Drug_and_biocide_RND_efflux_pumps	OQXB	0
CQWT-SXas1_1000	CQWT-SXas1_k141_994357	QACEDELTA1	CQWT-SXas1_k141_994357_2	Multi-compound	Drug_and_biocide_SMR_efflux_pumps	QACEDELTA1	0
CQWT-STas1_1000	CQWT-STas1_k141_136304	AXY	CQWT-STas1_k141_136304_2	Multi-compound	Drug_and_biocide_RND_efflux_pumps	AXY	0
CQWT-SXas1_1000	CQWT-SXas1_k141_826142	RSMA	CQWT-SXas1_k141_826142_8	Multi-compound	Drug_and_biocide_RND_efflux_pumps	RSMA	0
CQWT-SXas1_1000	CQWT-SXas1_k141_652100	MEXD1	CQWT-SXas1_k141_652100_1	Multi-compound	Drug_and_biocide_RND_efflux_pumps	MEXD1	0
CQWT-STas1_1000	CQWT-STas1_k141_1622966	MEXK	CQWT-STas1_k141_1622966_2	Multi-compound	Drug_and_biocide_RND_efflux_pumps	MEXK	0
CQWT-STas1_1000	CQWT-STas1_k141_1660177	RSMA	CQWT-STas1_k141_1660177_2	Multi-compound	Drug_and_biocide_RND_efflux_pumps	RSMA	0
CQWT-STas1_1000	CQWT-STas1_k141_1930666	MEXD1	CQWT-STas1_k141_1930666_2	Multi-compound	Drug_and_biocide_RND_efflux_pumps	MEXD1	0
CQWT-STas1_1000	CQWT-STas1_k141_57092	RSMA	CQWT-STas1_k141_57092_2	Multi-compound	Drug_and_biocide_RND_efflux_pumps	RSMA	0
CQWT-STas1_1000	CQWT-STas1_k141_675858	QACEDELTA1	CQWT-STas1_k141_675858_2	Multi-compound	Drug_and_biocide_SMR_efflux_pumps	QACEDELTA1	0
CQWT-STas1_1000	CQWT-STas1_k141_768476	RSMA	CQWT-STas1_k141_768476_8	Multi-compound	Drug_and_biocide_RND_efflux_pumps	RSMA	0
CQWT-STas1_1000	CQWT-STas1_k141_960445	RSMA	CQWT-STas1_k141_960445_3	Multi-compound	Drug_and_biocide_RND_efflux_pumps	RSMA	0
CQWT-SXas1_1000	CQWT-SXas1_k141_1307457	CEOB	CQWT-SXas1_k141_1307457_6	Multi-compound	Drug_and_biocide_RND_efflux_pumps	CEOB	0
CQWT-SXas1_1000	CQWT-SXas1_k141_1417372	RSMA	CQWT-SXas1_k141_1417372_2	Multi-compound	Drug_and_biocide_RND_efflux_pumps	RSMA	0
CQWT-SXas1_1000	CQWT-SXas1_k141_1500002	OQXB	CQWT-SXas1_k141_1500002_3	Multi-compound	Drug_and_biocide_RND_efflux_pumps	OQXB	0
CQWT-SXas1_1000	CQWT-SXas1_k141_1626078	RSMA	CQWT-SXas1_k141_1626078_2	Multi-compound	Drug_and_biocide_RND_efflux_pumps	RSMA	0
CQWT-SXas1_1000	CQWT-SXas1_k141_1641837	RSMA	CQWT-SXas1_k141_1641837_9	Multi-compound	Drug_and_biocide_RND_efflux_pumps	RSMA	0
CQWT-SXas1_1000	CQWT-SXas1_k141_199210	RSMA	CQWT-SXas1_k141_199210_5	Multi-compound	Drug_and_biocide_RND_efflux_pumps	RSMA	0
CQWT-SXas1_1000	CQWT-SXas1_k141_343134	RSMA	CQWT-SXas1_k141_343134_5	Multi-compound	Drug_and_biocide_RND_efflux_pumps	RSMA	0
CQWT-SXas1_1000	CQWT-SXas1_k141_601061	RSMA	CQWT-SXas1_k141_601061_1	Multi-compound	Drug_and_biocide_RND_efflux_pumps	RSMA	0
CQWT-SXas1_1000	CQWT-SXas1_k141_793206	RSMA	CQWT-SXas1_k141_793206_4	Multi-compound	Drug_and_biocide_RND_efflux_pumps	RSMA	0
CQWT-RQas1_1000	CQWT-RQas1_k141_1827752	MUXB	CQWT-RQas1_k141_1827752_2	Multi-compound	Drug_and_biocide_and_metal_RND_efflux_pumps	MDTB	0
CQWT-RQas1_1000	CQWT-RQas1_k141_1700833	ADEG	CQWT-RQas1_k141_1700833_2	Multi-compound	Drug_and_biocide_RND_efflux_pumps	ADEG	0
CQWT-RQas1_1000	CQWT-RQas1_k141_1700344	ADEG	CQWT-RQas1_k141_1700344_1	Multi-compound	Drug_and_biocide_RND_efflux_pumps	ADEG	0
CQWT-JQHas1_1000	CQWT-JQHas1_k141_528059	RSMA	CQWT-JQHas1_k141_528059_2	Multi-compound	Drug_and_biocide_RND_efflux_pumps	RSMA	0
CQWT-JQHas1_1000	CQWT-JQHas1_k141_545867	QACF	CQWT-JQHas1_k141_545867_2	Multi-compound	Drug_and_biocide_SMR_efflux_pumps	QACF	0
CQWT-JQHas1_1000	CQWT-JQHas1_k141_727016	RSMA	CQWT-JQHas1_k141_727016_16	Multi-compound	Drug_and_biocide_RND_efflux_pumps	RSMA	0
CQWT-JQHas1_1000	CQWT-JQHas1_k141_747361	RSMA	CQWT-JQHas1_k141_747361_9	Multi-compound	Drug_and_biocide_RND_efflux_pumps	RSMA	0
CQWT-JQHas1_1000	CQWT-JQHas1_k141_879783	RSMA	CQWT-JQHas1_k141_879783_5	Multi-compound	Drug_and_biocide_RND_efflux_pumps	RSMA	0
CQWT-JSas1_1000	CQWT-JSas1_k141_1029152	MEXK	CQWT-JSas1_k141_1029152_1	Multi-compound	Drug_and_biocide_RND_efflux_pumps	MEXK	0
CQWT-JSas1_1000	CQWT-JSas1_k141_1062751	RSMA	CQWT-JSas1_k141_1062751_1	Multi-compound	Drug_and_biocide_RND_efflux_pumps	RSMA	0
CQWT-JSas1_1000	CQWT-JSas1_k141_1882101	SDEB	CQWT-JSas1_k141_1882101_2	Multi-compound	Drug_and_biocide_RND_efflux_pumps	SDEB	0
CQWT-JSas1_1000	CQWT-JSas1_k141_2135150	QACEDELTA1	CQWT-JSas1_k141_2135150_2	Multi-compound	Drug_and_biocide_SMR_efflux_pumps	QACEDELTA1	0
CQWT-JSas1_1000	CQWT-JSas1_k141_2178635	SDEB	CQWT-JSas1_k141_2178635_2	Multi-compound	Drug_and_biocide_RND_efflux_pumps	SDEB	0
CQWT-JSas1_1000	CQWT-JSas1_k141_2388451	RSMA	CQWT-JSas1_k141_2388451_1	Multi-compound	Drug_and_biocide_RND_efflux_pumps	RSMA	0
CQWT-JSas1_1000	CQWT-JSas1_k141_300324	RSMA	CQWT-JSas1_k141_300324_1	Multi-compound	Drug_and_biocide_RND_efflux_pumps	RSMA	0
CQWT-JSas1_1000	CQWT-JSas1_k141_385489	RSMA	CQWT-JSas1_k141_385489_1	Multi-compound	Drug_and_biocide_RND_efflux_pumps	RSMA	0
CQWT-LXas1_1000	CQWT-LXas1_k141_1109297	MEXD1	CQWT-LXas1_k141_1109297_1	Multi-compound	Drug_and_biocide_RND_efflux_pumps	MEXD1	0
CQWT-LXas1_1000	CQWT-LXas1_k141_127020	GESB	CQWT-LXas1_k141_127020_2	Multi-compound	Drug_and_biocide_and_metal_RND_efflux_pumps	GESB	0
CQWT-JQHas1_1000	CQWT-JQHas1_k141_429569	MEXK	CQWT-JQHas1_k141_429569_1	Multi-compound	Drug_and_biocide_RND_efflux_pumps	MEXK	0
CQWT-LXas1_1000	CQWT-LXas1_k141_1322445	QACEDELTA1	CQWT-LXas1_k141_1322445_2	Multi-compound	Drug_and_biocide_SMR_efflux_pumps	QACEDELTA1	0
CQWT-JQHas1_1000	CQWT-JQHas1_k141_2228449	RSMA	CQWT-JQHas1_k141_2228449_1	Multi-compound	Drug_and_biocide_RND_efflux_pumps	RSMA	0
CQWT-JQHas1_1000	CQWT-JQHas1_k141_1828128	MEXD1	CQWT-JQHas1_k141_1828128_1	Multi-compound	Drug_and_biocide_RND_efflux_pumps	MEXD1	0
CQWT-GYas1_1000	CQWT-GYas1_k141_1628772	MUXB	CQWT-GYas1_k141_1628772_1	Multi-compound	Drug_and_biocide_and_metal_RND_efflux_pumps	MDTB	0
CQWT-GYas1_1000	CQWT-GYas1_k141_1643233	MDTB	CQWT-GYas1_k141_1643233_1	Multi-compound	Drug_and_biocide_and_metal_RND_efflux_pumps	MDTB	0
CQWT-GYas1_1000	CQWT-GYas1_k141_1721059	MDTB	CQWT-GYas1_k141_1721059_1	Multi-compound	Drug_and_biocide_and_metal_RND_efflux_pumps	MDTB	0
CQWT-GYas1_1000	CQWT-GYas1_k141_226038	RSMA	CQWT-GYas1_k141_226038_7	Multi-compound	Drug_and_biocide_RND_efflux_pumps	RSMA	0
CQWT-GYas1_1000	CQWT-GYas1_k141_30957	MEXK	CQWT-GYas1_k141_30957_1	Multi-compound	Drug_and_biocide_RND_efflux_pumps	MEXK	0
CQWT-GYas1_1000	CQWT-GYas1_k141_408874	GESB	CQWT-GYas1_k141_408874_2	Multi-compound	Drug_and_biocide_and_metal_RND_efflux_pumps	GESB	0
CQWT-GYas1_1000	CQWT-GYas1_k141_518265	RSMA	CQWT-GYas1_k141_518265_14	Multi-compound	Drug_and_biocide_RND_efflux_pumps	RSMA	0
CQWT-GYas1_1000	CQWT-GYas1_k141_600417	QACEDELTA1	CQWT-GYas1_k141_600417_35	Multi-compound	Drug_and_biocide_SMR_efflux_pumps	QACEDELTA1	0
CQWT-GYas1_1000	CQWT-GYas1_k141_650901	MDTC	CQWT-GYas1_k141_650901_4	Multi-compound	Drug_and_biocide_and_metal_RND_efflux_pumps	MDTC	0
CQWT-GYas1_1000	CQWT-GYas1_k141_685535	MEXK	CQWT-GYas1_k141_685535_3	Multi-compound	Drug_and_biocide_RND_efflux_pumps	MEXK	0
CQWT-GYas1_1000	CQWT-GYas1_k141_900947	MEXK	CQWT-GYas1_k141_900947_1	Multi-compound	Drug_and_biocide_RND_efflux_pumps	MEXK	0
CQWT-JQHas1_1000	CQWT-JQHas1_k141_1468367	OQXB	CQWT-JQHas1_k141_1468367_1	Multi-compound	Drug_and_biocide_RND_efflux_pumps	OQXB	0
CQWT-JQHas1_1000	CQWT-JQHas1_k141_1540862	MEXK	CQWT-JQHas1_k141_1540862_1	Multi-compound	Drug_and_biocide_RND_efflux_pumps	MEXK	0
CQWT-JQHas1_1000	CQWT-JQHas1_k141_1546880	QACEDELTA1	CQWT-JQHas1_k141_1546880_1	Multi-compound	Drug_and_biocide_SMR_efflux_pumps	QACEDELTA1	0
CQWT-JQHas1_1000	CQWT-JQHas1_k141_1577782	RSMA	CQWT-JQHas1_k141_1577782_2	Multi-compound	Drug_and_biocide_RND_efflux_pumps	RSMA	0
CQWT-JQHas1_1000	CQWT-JQHas1_k141_2073516	SDEB	CQWT-JQHas1_k141_2073516_2	Multi-compound	Drug_and_biocide_RND_efflux_pumps	SDEB	0
CQWT-LXas1_1000	CQWT-LXas1_k141_1416590	RSMA	CQWT-LXas1_k141_1416590_3	Multi-compound	Drug_and_biocide_RND_efflux_pumps	RSMA	0
CQWT-LXas1_1000	CQWT-LXas1_k141_1453013	RSMA	CQWT-LXas1_k141_1453013_2	Multi-compound	Drug_and_biocide_RND_efflux_pumps	RSMA	0
CQWT-LXas1_1000	CQWT-LXas1_k141_1453031	RSMA	CQWT-LXas1_k141_1453031_2	Multi-compound	Drug_and_biocide_RND_efflux_pumps	RSMA	0
CQWT-NQas1_1000	CQWT-NQas1_k141_2256716	MEXD1	CQWT-NQas1_k141_2256716_1	Multi-compound	Drug_and_biocide_RND_efflux_pumps	MEXD1	0
CQWT-NQas1_1000	CQWT-NQas1_k141_3860	OQXB	CQWT-NQas1_k141_3860_3	Multi-compound	Drug_and_biocide_RND_efflux_pumps	OQXB	0
CQWT-NQas1_1000	CQWT-NQas1_k141_411054	MEXK	CQWT-NQas1_k141_411054_1	Multi-compound	Drug_and_biocide_RND_efflux_pumps	MEXK	0
CQWT-NQas1_1000	CQWT-NQas1_k141_442998	ADEG	CQWT-NQas1_k141_442998_1	Multi-compound	Drug_and_biocide_RND_efflux_pumps	ADEG	0
CQWT-NQas1_1000	CQWT-NQas1_k141_488564	RSMA	CQWT-NQas1_k141_488564_9	Multi-compound	Drug_and_biocide_RND_efflux_pumps	RSMA	0
CQWT-NQas1_1000	CQWT-NQas1_k141_515125	RSMA	CQWT-NQas1_k141_515125_8	Multi-compound	Drug_and_biocide_RND_efflux_pumps	RSMA	0
CQWT-NQas1_1000	CQWT-NQas1_k141_698719	RSMA	CQWT-NQas1_k141_698719_2	Multi-compound	Drug_and_biocide_RND_efflux_pumps	RSMA	0
CQWT-NQas1_1000	CQWT-NQas1_k141_753883	RSMA	CQWT-NQas1_k141_753883_1	Multi-compound	Drug_and_biocide_RND_efflux_pumps	RSMA	0
CQWT-NQas1_1000	CQWT-NQas1_k141_853836	RSMA	CQWT-NQas1_k141_853836_2	Multi-compound	Drug_and_biocide_RND_efflux_pumps	RSMA	0
CQWT-NQas1_1000	CQWT-NQas1_k141_966125	MEXD1	CQWT-NQas1_k141_966125_2	Multi-compound	Drug_and_biocide_RND_efflux_pumps	MEXD1	0
CQWT-RQas1_1000	CQWT-RQas1_k141_1191735	MEXK	CQWT-RQas1_k141_1191735_5	Multi-compound	Drug_and_biocide_RND_efflux_pumps	MEXK	0
CQWT-RQas1_1000	CQWT-RQas1_k141_139392	RSMA	CQWT-RQas1_k141_139392_3	Multi-compound	Drug_and_biocide_RND_efflux_pumps	RSMA	0
CQWT-RQas1_1000	CQWT-RQas1_k141_1460449	RSMA	CQWT-RQas1_k141_1460449_2	Multi-compound	Drug_and_biocide_RND_efflux_pumps	RSMA	0
CQWT-RQas1_1000	CQWT-RQas1_k141_1470127	RSMA	CQWT-RQas1_k141_1470127_2	Multi-compound	Drug_and_biocide_RND_efflux_pumps	RSMA	0
CQWT-RQas1_1000	CQWT-RQas1_k141_1686509	GESB	CQWT-RQas1_k141_1686509_3	Multi-compound	Drug_and_biocide_and_metal_RND_efflux_pumps	GESB	0
CQWT-NQas1_1000	CQWT-NQas1_k141_2067159	MEXD1	CQWT-NQas1_k141_2067159_9	Multi-compound	Drug_and_biocide_RND_efflux_pumps	MEXD1	0
CQWT-NQas1_1000	CQWT-NQas1_k141_1978737	EFPA	CQWT-NQas1_k141_1978737_10	Multi-compound	Drug_and_biocide_MFS_efflux_pumps	EFPA	0
CQWT-NQas1_1000	CQWT-NQas1_k141_1904879	ADEG	CQWT-NQas1_k141_1904879_1	Multi-compound	Drug_and_biocide_RND_efflux_pumps	ADEG	0
CQWT-NQas1_1000	CQWT-NQas1_k141_1759516	MUXB	CQWT-NQas1_k141_1759516_2	Multi-compound	Drug_and_biocide_and_metal_RND_efflux_pumps	MDTB	0
CQWT-LXas1_1000	CQWT-LXas1_k141_14619	RSMA	CQWT-LXas1_k141_14619_2	Multi-compound	Drug_and_biocide_RND_efflux_pumps	RSMA	0
CQWT-LXas1_1000	CQWT-LXas1_k141_1539035	MUXB	CQWT-LXas1_k141_1539035_1	Multi-compound	Drug_and_biocide_and_metal_RND_efflux_pumps	MDTB	0
CQWT-LXas1_1000	CQWT-LXas1_k141_1540072	MUXB	CQWT-LXas1_k141_1540072_2	Multi-compound	Drug_and_biocide_and_metal_RND_efflux_pumps	MDTB	0
CQWT-LXas1_1000	CQWT-LXas1_k141_1558258	QACPB	CQWT-LXas1_k141_1558258_3	Multi-compound	Drug_and_biocide_SMR_efflux_pumps	QACPB	0
CQWT-LXas1_1000	CQWT-LXas1_k141_2087608	TOPR	CQWT-LXas1_k141_2087608_2	Biocides	Multi-biocide_RND_efflux_pump	OPRJ	0
CQWT-LXas1_1000	CQWT-LXas1_k141_2202682	RSMA	CQWT-LXas1_k141_2202682_1	Multi-compound	Drug_and_biocide_RND_efflux_pumps	RSMA	0
CQWT-LXas1_1000	CQWT-LXas1_k141_2202932	RSMA	CQWT-LXas1_k141_2202932_1	Multi-compound	Drug_and_biocide_RND_efflux_pumps	RSMA	0
SCLS-23W-CD-FB1_1000	SCLS-23W-CD-FB1_k141_436549	MDTM	SCLS-23W-CD-FB1_k141_436549_1	Multi-compound	Drug_and_biocide_MFS_efflux_pumps	MDTM	0
CQWT-LXas1_1000	CQWT-LXas1_k141_416796	MEXK	CQWT-LXas1_k141_416796_3	Multi-compound	Drug_and_biocide_RND_efflux_pumps	MEXK	0
CQWT-NQas1_1000	CQWT-NQas1_k141_112809	SDEB	CQWT-NQas1_k141_112809_1	Multi-compound	Drug_and_biocide_RND_efflux_pumps	SDEB	0
CQWT-NQas1_1000	CQWT-NQas1_k141_1162191	QACEDELTA1	CQWT-NQas1_k141_1162191_2	Multi-compound	Drug_and_biocide_SMR_efflux_pumps	QACEDELTA1	0
CQWT-NQas1_1000	CQWT-NQas1_k141_1329848	RSMA	CQWT-NQas1_k141_1329848_1	Multi-compound	Drug_and_biocide_RND_efflux_pumps	RSMA	0
CQWT-NQas1_1000	CQWT-NQas1_k141_1386240	EFPA	CQWT-NQas1_k141_1386240_3	Multi-compound	Drug_and_biocide_MFS_efflux_pumps	EFPA	0
CQWT-NQas1_1000	CQWT-NQas1_k141_153716	RSMA	CQWT-NQas1_k141_153716_4	Multi-compound	Drug_and_biocide_RND_efflux_pumps	RSMA	0
CQWT-NQas1_1000	CQWT-NQas1_k141_1569687	RSMA	CQWT-NQas1_k141_1569687_2	Multi-compound	Drug_and_biocide_RND_efflux_pumps	RSMA	0
CQWT-NQas1_1000	CQWT-NQas1_k141_175388	QACL	CQWT-NQas1_k141_175388_2	Multi-compound	Drug_and_biocide_SMR_efflux_pumps	QACF	0
CQWT-NQas1_1000	CQWT-NQas1_k141_1002035	RSMA	CQWT-NQas1_k141_1002035_2	Multi-compound	Drug_and_biocide_RND_efflux_pumps	RSMA	0
SCLS-23W-CD-FB1_1000	SCLS-23W-CD-FB1_k141_447203	MDFA	SCLS-23W-CD-FB1_k141_447203_8	Multi-compound	Drug_and_biocide_MFS_efflux_pumps	MDFA	0
SCLS-23W-CD-FB1_1000	SCLS-23W-CD-FB1_k141_471007	YOGI	SCLS-23W-CD-FB1_k141_471007_7	Multi-compound	Drug_and_biocide_ABC_efflux_pumps	YOGI	0
SCLS-23W-CD-FB1_1000	SCLS-23W-CD-FB1_k141_471007	KPNO	SCLS-23W-CD-FB1_k141_471007_11	Multi-compound	Drug_and_biocide_SMR_efflux_pumps	KPNO	0
SCLS-23W-CD-PW3_1000	SCLS-23W-CD-PW3_k141_247597	YAJC	SCLS-23W-CD-PW3_k141_247597_2	Multi-compound	Drug_and_biocide_RND_efflux_regulator	YAJC	0
SCLS-23W-CD-PW3_1000	SCLS-23W-CD-PW3_k141_250198	RSMA	SCLS-23W-CD-PW3_k141_250198_2	Multi-compound	Drug_and_biocide_RND_efflux_pumps	RSMA	0
SCLS-23W-CD-PW3_1000	SCLS-23W-CD-PW3_k141_328057	RSMA	SCLS-23W-CD-PW3_k141_328057_1	Multi-compound	Drug_and_biocide_RND_efflux_pumps	RSMA	0
SCLS-23W-CD-PW3_1000	SCLS-23W-CD-PW3_k141_342452	MEXD1	SCLS-23W-CD-PW3_k141_342452_2	Multi-compound	Drug_and_biocide_RND_efflux_pumps	MEXD1	0
SCLS-23W-CD-PW3_1000	SCLS-23W-CD-PW3_k141_362753	FEXA	SCLS-23W-CD-PW3_k141_362753_2	Multi-compound	Drug_and_biocide_MFS_efflux_pumps	FEXA	0
SCLS-23W-CD-PW3_1000	SCLS-23W-CD-PW3_k141_41772	SME	SCLS-23W-CD-PW3_k141_41772_1	Multi-compound	Drug_and_biocide_RND_efflux_pumps	SME	0
SCLS-23W-CD-PW3_1000	SCLS-23W-CD-PW3_k141_422856	RSMA	SCLS-23W-CD-PW3_k141_422856_2	Multi-compound	Drug_and_biocide_RND_efflux_pumps	RSMA	0
SCLS-23W-CD-PW3_1000	SCLS-23W-CD-PW3_k141_630643	RSMA	SCLS-23W-CD-PW3_k141_630643_6	Multi-compound	Drug_and_biocide_RND_efflux_pumps	RSMA	0
SCLS-23W-CD-PW3_1000	SCLS-23W-CD-PW3_k141_769314	YAJC	SCLS-23W-CD-PW3_k141_769314_2	Multi-compound	Drug_and_biocide_RND_efflux_regulator	YAJC	0
SCLS-23W-CD-PW3_1000	SCLS-23W-CD-PW3_k141_864483	RSMA	SCLS-23W-CD-PW3_k141_864483_1	Multi-compound	Drug_and_biocide_RND_efflux_pumps	RSMA	0
SCLS-23W-CD-PW3_1000	SCLS-23W-CD-PW3_k141_871343	RSMA	SCLS-23W-CD-PW3_k141_871343_2	Multi-compound	Drug_and_biocide_RND_efflux_pumps	RSMA	0
SCLS-23W-CD-PW3_1000	SCLS-23W-CD-PW3_k141_940083	MEXB	SCLS-23W-CD-PW3_k141_940083_1	Multi-compound	Drug_and_biocide_RND_efflux_pumps	MEXB	0
SCLS-23W-CD-YP1_1000	SCLS-23W-CD-YP1_k141_113795	FEXA	SCLS-23W-CD-YP1_k141_113795_4	Multi-compound	Drug_and_biocide_MFS_efflux_pumps	FEXA	0
SCLS-23W-CD-YP1_1000	SCLS-23W-CD-YP1_k141_141191	RSMA	SCLS-23W-CD-YP1_k141_141191_5	Multi-compound	Drug_and_biocide_RND_efflux_pumps	RSMA	0
SCLS-23W-CD-YP1_1000	SCLS-23W-CD-YP1_k141_226017	ADEJ	SCLS-23W-CD-YP1_k141_226017_1	Multi-compound	Drug_and_biocide_RND_efflux_pumps	ADEJ	0
SCLS-23W-CD-PW3_1000	SCLS-23W-CD-PW3_k141_1980894	RSMA	SCLS-23W-CD-PW3_k141_1980894_2	Multi-compound	Drug_and_biocide_RND_efflux_pumps	RSMA	0
SCLS-23W-CD-YP1_1000	SCLS-23W-CD-YP1_k141_243636	RSMA	SCLS-23W-CD-YP1_k141_243636_1	Multi-compound	Drug_and_biocide_RND_efflux_pumps	RSMA	0
SCLS-23W-CD-PW3_1000	SCLS-23W-CD-PW3_k141_1964982	MEXK	SCLS-23W-CD-PW3_k141_1964982_1	Multi-compound	Drug_and_biocide_RND_efflux_pumps	MEXK	0
SCLS-23W-CD-PW3_1000	SCLS-23W-CD-PW3_k141_1804302	RSMA	SCLS-23W-CD-PW3_k141_1804302_2	Multi-compound	Drug_and_biocide_RND_efflux_pumps	RSMA	0
SCLS-23W-CD-PW1_1000	SCLS-23W-CD-PW1_k141_798247	MUXB	SCLS-23W-CD-PW1_k141_798247_4	Multi-compound	Drug_and_biocide_and_metal_RND_efflux_pumps	MDTB	0
SCLS-23W-CD-PW1_1000	SCLS-23W-CD-PW1_k141_829499	RSMA	SCLS-23W-CD-PW1_k141_829499_1	Multi-compound	Drug_and_biocide_RND_efflux_pumps	RSMA	0
SCLS-23W-CD-PW1_1000	SCLS-23W-CD-PW1_k141_864432	RSMA	SCLS-23W-CD-PW1_k141_864432_1	Multi-compound	Drug_and_biocide_RND_efflux_pumps	RSMA	0
SCLS-23W-CD-PW2_1000	SCLS-23W-CD-PW2_k141_2144584	RSMA	SCLS-23W-CD-PW2_k141_2144584_1	Multi-compound	Drug_and_biocide_RND_efflux_pumps	RSMA	0
SCLS-23W-CD-PW2_1000	SCLS-23W-CD-PW2_k141_2236835	RSMA	SCLS-23W-CD-PW2_k141_2236835_30	Multi-compound	Drug_and_biocide_RND_efflux_pumps	RSMA	0
SCLS-23W-CD-PW2_1000	SCLS-23W-CD-PW2_k141_2239222	RSMA	SCLS-23W-CD-PW2_k141_2239222_12	Multi-compound	Drug_and_biocide_RND_efflux_pumps	RSMA	0
SCLS-23W-CD-PW2_1000	SCLS-23W-CD-PW2_k141_2355463	RSMA	SCLS-23W-CD-PW2_k141_2355463_2	Multi-compound	Drug_and_biocide_RND_efflux_pumps	RSMA	0
SCLS-23W-CD-PW2_1000	SCLS-23W-CD-PW2_k141_43366	RSMA	SCLS-23W-CD-PW2_k141_43366_4	Multi-compound	Drug_and_biocide_RND_efflux_pumps	RSMA	0
SCLS-23W-CD-PW2_1000	SCLS-23W-CD-PW2_k141_824571	QACL	SCLS-23W-CD-PW2_k141_824571_2	Multi-compound	Drug_and_biocide_SMR_efflux_pumps	QACL	0
SCLS-23W-CD-PW2_1000	SCLS-23W-CD-PW2_k141_86226	QACG	SCLS-23W-CD-PW2_k141_86226_2	Multi-compound	Drug_and_biocide_SMR_efflux_pumps	QACG	0
SCLS-23W-CD-PW3_1000	SCLS-23W-CD-PW3_k141_1211508	RSMA	SCLS-23W-CD-PW3_k141_1211508_3	Multi-compound	Drug_and_biocide_RND_efflux_pumps	RSMA	0
SCLS-23W-CD-PW3_1000	SCLS-23W-CD-PW3_k141_1218376	MDTA	SCLS-23W-CD-PW3_k141_1218376_1	Multi-compound	Drug_and_biocide_and_metal_RND_efflux_pumps	MDTA	0
SCLS-23W-CD-PW3_1000	SCLS-23W-CD-PW3_k141_1275297	RSMA	SCLS-23W-CD-PW3_k141_1275297_2	Multi-compound	Drug_and_biocide_RND_efflux_pumps	RSMA	0
SCLS-23W-CD-PW3_1000	SCLS-23W-CD-PW3_k141_1580821	MEXD1	SCLS-23W-CD-PW3_k141_1580821_3	Multi-compound	Drug_and_biocide_RND_efflux_pumps	MEXD1	0
SCLS-23W-CD-PW3_1000	SCLS-23W-CD-PW3_k141_1685470	TTGC	SCLS-23W-CD-PW3_k141_1685470_2	Biocides	Multi-biocide_RND_efflux_pump	TBTA	0
SCLS-23W-CD-PW3_1000	SCLS-23W-CD-PW3_k141_1818540	YAJC	SCLS-23W-CD-PW3_k141_1818540_2	Multi-compound	Drug_and_biocide_RND_efflux_regulator	YAJC	0
SCLS-23W-CD-PW1_1000	SCLS-23W-CD-PW1_k141_664047	RSMA	SCLS-23W-CD-PW1_k141_664047_1	Multi-compound	Drug_and_biocide_RND_efflux_pumps	RSMA	0
SCLS-23W-CD-YP1_1000	SCLS-23W-CD-YP1_k141_255713	MEXB	SCLS-23W-CD-YP1_k141_255713_1	Multi-compound	Drug_and_biocide_RND_efflux_pumps	MEXB	0
SCLS-23W-CD-YP1_1000	SCLS-23W-CD-YP1_k141_648091	MEXD1	SCLS-23W-CD-YP1_k141_648091_6	Multi-compound	Drug_and_biocide_RND_efflux_pumps	MEXD1	0
SCLS-23W-CD-YP2_1000	SCLS-23W-CD-YP2_k141_1102296	MDTA	SCLS-23W-CD-YP2_k141_1102296_4	Multi-compound	Drug_and_biocide_and_metal_RND_efflux_pumps	MDTA	0
SCLS-23W-CD-YP2_1000	SCLS-23W-CD-YP2_k141_1111879	MDTB	SCLS-23W-CD-YP2_k141_1111879_2	Multi-compound	Drug_and_biocide_and_metal_RND_efflux_pumps	MDTB	0
SCLS-23W-CD-YP2_1000	SCLS-23W-CD-YP2_k141_1113561	SME	SCLS-23W-CD-YP2_k141_1113561_1	Multi-compound	Drug_and_biocide_RND_efflux_pumps	SME	0
SCLS-23W-CD-YP2_1000	SCLS-23W-CD-YP2_k141_1119556	ROBA	SCLS-23W-CD-YP2_k141_1119556_3	Multi-compound	Drug_and_biocide_and_metal_RND_efflux_pumps	ROBA	0
SCLS-23W-CD-YP2_1000	SCLS-23W-CD-YP2_k141_1121029	MEXF	SCLS-23W-CD-YP2_k141_1121029_1	Multi-compound	Drug_and_biocide_RND_efflux_pumps	MEXF	0
SCLS-23W-CD-YP2_1000	SCLS-23W-CD-YP2_k141_1131480	RSMA	SCLS-23W-CD-YP2_k141_1131480_2	Multi-compound	Drug_and_biocide_RND_efflux_pumps	RSMA	0
SCLS-23W-CD-YP2_1000	SCLS-23W-CD-YP2_k141_1132556	CPXAR	SCLS-23W-CD-YP2_k141_1132556_1	Multi-compound	Drug_and_biocide_RND_efflux_regulator	CPXAR	0
SCLS-23W-CD-YP2_1000	SCLS-23W-CD-YP2_k141_1160553	MDTH	SCLS-23W-CD-YP2_k141_1160553_3	Multi-compound	Drug_and_biocide_MFS_efflux_pumps	MDTH	0
SCLS-23W-CD-YP2_1000	SCLS-23W-CD-YP2_k141_116816	QACK	SCLS-23W-CD-YP2_k141_116816_2	Multi-compound	Drug_and_biocide_SMR_efflux_pumps	QACK	0
SCLS-23W-CD-YP2_1000	SCLS-23W-CD-YP2_k141_1181412	MEXK	SCLS-23W-CD-YP2_k141_1181412_1	Multi-compound	Drug_and_biocide_RND_efflux_pumps	MEXK	0
SCLS-23W-CD-YP2_1000	SCLS-23W-CD-YP2_k141_1189521	MEXT	SCLS-23W-CD-YP2_k141_1189521_1	Multi-compound	Drug_and_biocide_RND_efflux_regulator	MEXT	0
SCLS-23W-CD-YP2_1000	SCLS-23W-CD-YP2_k141_1204499	EMRD	SCLS-23W-CD-YP2_k141_1204499_3	Multi-compound	Drug_and_biocide_MFS_efflux_pumps	EMRD	0
SCLS-23W-CD-YP2_1000	SCLS-23W-CD-YP2_k141_1204803	MEXD1	SCLS-23W-CD-YP2_k141_1204803_1	Multi-compound	Drug_and_biocide_RND_efflux_pumps	MEXD1	0
SCLS-23W-CD-YP2_1000	SCLS-23W-CD-YP2_k141_1208980	YAJC	SCLS-23W-CD-YP2_k141_1208980_2	Multi-compound	Drug_and_biocide_RND_efflux_regulator	YAJC	0
SCLS-23W-CD-YP2_1000	SCLS-23W-CD-YP2_k141_1222692	SME	SCLS-23W-CD-YP2_k141_1222692_3	Multi-compound	Drug_and_biocide_RND_efflux_pumps	SME	0
SCLS-23W-CD-YP2_1000	SCLS-23W-CD-YP2_k141_1092593	OPRN	SCLS-23W-CD-YP2_k141_1092593_5	Multi-compound	Drug_and_biocide_RND_efflux_pumps	OPRN	0
SCLS-23W-CD-YP1_1000	SCLS-23W-CD-YP1_k141_349817	QACE	SCLS-23W-CD-YP1_k141_349817_2	Multi-compound	Drug_and_biocide_SMR_efflux_pumps	QACE	0
SCLS-23W-CD-YP2_1000	SCLS-23W-CD-YP2_k141_1081919	MEXF	SCLS-23W-CD-YP2_k141_1081919_1	Multi-compound	Drug_and_biocide_RND_efflux_pumps	MEXF	0
SCLS-23W-CD-YP2_1000	SCLS-23W-CD-YP2_k141_1077825	CPXAR	SCLS-23W-CD-YP2_k141_1077825_2	Multi-compound	Drug_and_biocide_RND_efflux_regulator	CPXAR	0
SCLS-23W-CD-YP1_1000	SCLS-23W-CD-YP1_k141_672485	SME	SCLS-23W-CD-YP1_k141_672485_1	Multi-compound	Drug_and_biocide_RND_efflux_pumps	SME	0
SCLS-23W-CD-YP1_1000	SCLS-23W-CD-YP1_k141_725151	MEXT	SCLS-23W-CD-YP1_k141_725151_1	Multi-compound	Drug_and_biocide_RND_efflux_regulator	MEXT	0
SCLS-23W-CD-YP1_1000	SCLS-23W-CD-YP1_k141_786266	QACL	SCLS-23W-CD-YP1_k141_786266_1	Multi-compound	Drug_and_biocide_SMR_efflux_pumps	QACL	0
SCLS-23W-CD-YP1_1000	SCLS-23W-CD-YP1_k141_88770	MDTA	SCLS-23W-CD-YP1_k141_88770_2	Multi-compound	Drug_and_biocide_and_metal_RND_efflux_pumps	MDTA	0
SCLS-23W-CD-YP2_1000	SCLS-23W-CD-YP2_k141_1005703	RSMA	SCLS-23W-CD-YP2_k141_1005703_2	Multi-compound	Drug_and_biocide_RND_efflux_pumps	RSMA	0
SCLS-23W-CD-YP2_1000	SCLS-23W-CD-YP2_k141_1017444	YAJC	SCLS-23W-CD-YP2_k141_1017444_1	Multi-compound	Drug_and_biocide_RND_efflux_regulator	YAJC	0
SCLS-23W-CD-YP2_1000	SCLS-23W-CD-YP2_k141_1021992	SME	SCLS-23W-CD-YP2_k141_1021992_2	Multi-compound	Drug_and_biocide_RND_efflux_pumps	SME	0
SCLS-23W-CD-YP2_1000	SCLS-23W-CD-YP2_k141_1028495	MEXK	SCLS-23W-CD-YP2_k141_1028495_1	Multi-compound	Drug_and_biocide_RND_efflux_pumps	MEXK	0
SCLS-23W-CD-YP2_1000	SCLS-23W-CD-YP2_k141_1029018	RSMA	SCLS-23W-CD-YP2_k141_1029018_3	Multi-compound	Drug_and_biocide_RND_efflux_pumps	RSMA	0
SCLS-23W-CD-YP2_1000	SCLS-23W-CD-YP2_k141_1045198	SME	SCLS-23W-CD-YP2_k141_1045198_2	Multi-compound	Drug_and_biocide_RND_efflux_pumps	SME	0
SCLS-23W-CD-YP2_1000	SCLS-23W-CD-YP2_k141_1047795	RSMA	SCLS-23W-CD-YP2_k141_1047795_11	Multi-compound	Drug_and_biocide_RND_efflux_pumps	RSMA	0
SCLS-23W-CD-YP2_1000	SCLS-23W-CD-YP2_k141_1050619	SME	SCLS-23W-CD-YP2_k141_1050619_1	Multi-compound	Drug_and_biocide_RND_efflux_pumps	SME	0
SCLS-23W-CD-YP2_1000	SCLS-23W-CD-YP2_k141_105114	SME	SCLS-23W-CD-YP2_k141_105114_1	Multi-compound	Drug_and_biocide_RND_efflux_pumps	SME	0
SCLS-23W-CD-YP2_1000	SCLS-23W-CD-YP2_k141_1057097	MEXB	SCLS-23W-CD-YP2_k141_1057097_2	Multi-compound	Drug_and_biocide_RND_efflux_pumps	MEXB	0
SCLS-23W-CD-YP2_1000	SCLS-23W-CD-YP2_k141_1072369	FEXA	SCLS-23W-CD-YP2_k141_1072369_2	Multi-compound	Drug_and_biocide_MFS_efflux_pumps	FEXA	0
SCLS-23W-CD-YP2_1000	SCLS-23W-CD-YP2_k141_1078167	MEXF	SCLS-23W-CD-YP2_k141_1078167_4	Multi-compound	Drug_and_biocide_RND_efflux_pumps	MEXF	0
SCLS-23W-CD-YP2_1000	SCLS-23W-CD-YP2_k141_1233681	MDTH	SCLS-23W-CD-YP2_k141_1233681_1	Multi-compound	Drug_and_biocide_MFS_efflux_pumps	MDTH	0
SCLS-23W-CD-PW1_1000	SCLS-23W-CD-PW1_k141_601068	RSMA	SCLS-23W-CD-PW1_k141_601068_2	Multi-compound	Drug_and_biocide_RND_efflux_pumps	RSMA	0
SCLS-23W-CD-PW1_1000	SCLS-23W-CD-PW1_k141_59057	RSMA	SCLS-23W-CD-PW1_k141_59057_2	Multi-compound	Drug_and_biocide_RND_efflux_pumps	RSMA	0
SCLS-23W-CD-FJ3_1000	SCLS-23W-CD-FJ3_k141_266276	RSMA	SCLS-23W-CD-FJ3_k141_266276_25	Multi-compound	Drug_and_biocide_RND_efflux_pumps	RSMA	0
SCLS-23W-CD-FJ3_1000	SCLS-23W-CD-FJ3_k141_271438	RSMA	SCLS-23W-CD-FJ3_k141_271438_19	Multi-compound	Drug_and_biocide_RND_efflux_pumps	RSMA	0
SCLS-23W-CD-FJ3_1000	SCLS-23W-CD-FJ3_k141_330401	RSMA	SCLS-23W-CD-FJ3_k141_330401_3	Multi-compound	Drug_and_biocide_RND_efflux_pumps	RSMA	0
SCLS-23W-CD-FJ3_1000	SCLS-23W-CD-FJ3_k141_36350	QACF	SCLS-23W-CD-FJ3_k141_36350_16	Multi-compound	Drug_and_biocide_SMR_efflux_pumps	QACF	0
SCLS-23W-CD-FJ3_1000	SCLS-23W-CD-FJ3_k141_405946	RSMA	SCLS-23W-CD-FJ3_k141_405946_12	Multi-compound	Drug_and_biocide_RND_efflux_pumps	RSMA	0
SCLS-23W-CD-FJ3_1000	SCLS-23W-CD-FJ3_k141_539371	RSMA	SCLS-23W-CD-FJ3_k141_539371_21	Multi-compound	Drug_and_biocide_RND_efflux_pumps	RSMA	0
SCLS-23W-CD-FJ3_1000	SCLS-23W-CD-FJ3_k141_624878	RSMA	SCLS-23W-CD-FJ3_k141_624878_26	Multi-compound	Drug_and_biocide_RND_efflux_pumps	RSMA	0
SCLS-23W-CD-FJ3_1000	SCLS-23W-CD-FJ3_k141_640407	RSMA	SCLS-23W-CD-FJ3_k141_640407_2	Multi-compound	Drug_and_biocide_RND_efflux_pumps	RSMA	0
SCLS-23W-CD-FJ3_1000	SCLS-23W-CD-FJ3_k141_669811	RSMA	SCLS-23W-CD-FJ3_k141_669811_79	Multi-compound	Drug_and_biocide_RND_efflux_pumps	RSMA	0
SCLS-23W-CD-FJ3_1000	SCLS-23W-CD-FJ3_k141_672128	RSMA	SCLS-23W-CD-FJ3_k141_672128_19	Multi-compound	Drug_and_biocide_RND_efflux_pumps	RSMA	0
SCLS-23W-CD-FJ3_1000	SCLS-23W-CD-FJ3_k141_70645	RSMA	SCLS-23W-CD-FJ3_k141_70645_4	Multi-compound	Drug_and_biocide_RND_efflux_pumps	RSMA	0
SCLS-23W-CD-FJ3_1000	SCLS-23W-CD-FJ3_k141_800266	RSMA	SCLS-23W-CD-FJ3_k141_800266_2	Multi-compound	Drug_and_biocide_RND_efflux_pumps	RSMA	0
SCLS-23W-CD-FJ3_1000	SCLS-23W-CD-FJ3_k141_861482	MDTB	SCLS-23W-CD-FJ3_k141_861482_3	Multi-compound	Drug_and_biocide_and_metal_RND_efflux_pumps	MDTB	0
SCLS-23W-CD-FJ3_1000	SCLS-23W-CD-FJ3_k141_871084	RSMA	SCLS-23W-CD-FJ3_k141_871084_4	Multi-compound	Drug_and_biocide_RND_efflux_pumps	RSMA	0
SCLS-23W-CD-FJ3_1000	SCLS-23W-CD-FJ3_k141_903988	FEXA	SCLS-23W-CD-FJ3_k141_903988_2	Multi-compound	Drug_and_biocide_MFS_efflux_pumps	FEXA	0
SCLS-23W-CD-FJ3_1000	SCLS-23W-CD-FJ3_k141_25718	QACEDELTA1	SCLS-23W-CD-FJ3_k141_25718_4	Multi-compound	Drug_and_biocide_SMR_efflux_pumps	QACEDELTA1	0
SCLS-23W-CD-FJ3_1000	SCLS-23W-CD-FJ3_k141_922123	RSMA	SCLS-23W-CD-FJ3_k141_922123_1	Multi-compound	Drug_and_biocide_RND_efflux_pumps	RSMA	0
SCLS-23W-CD-FJ3_1000	SCLS-23W-CD-FJ3_k141_133238	OQXB	SCLS-23W-CD-FJ3_k141_133238_1	Multi-compound	Drug_and_biocide_RND_efflux_pumps	OQXB	0
SCLS-23W-CD-FJ2_1000	SCLS-23W-CD-FJ2_k141_783289	RSMA	SCLS-23W-CD-FJ2_k141_783289_1	Multi-compound	Drug_and_biocide_RND_efflux_pumps	RSMA	0
SCLS-23W-CD-FJ2_1000	SCLS-23W-CD-FJ2_k141_233785	SME	SCLS-23W-CD-FJ2_k141_233785_1	Multi-compound	Drug_and_biocide_RND_efflux_pumps	SME	0
SCLS-23W-CD-FJ2_1000	SCLS-23W-CD-FJ2_k141_248457	SDEB	SCLS-23W-CD-FJ2_k141_248457_1	Multi-compound	Drug_and_biocide_RND_efflux_pumps	SDEB	0
SCLS-23W-CD-FJ2_1000	SCLS-23W-CD-FJ2_k141_252423	MEXB	SCLS-23W-CD-FJ2_k141_252423_13	Multi-compound	Drug_and_biocide_RND_efflux_pumps	MEXB	0
SCLS-23W-CD-FJ2_1000	SCLS-23W-CD-FJ2_k141_262985	RSMA	SCLS-23W-CD-FJ2_k141_262985_1	Multi-compound	Drug_and_biocide_RND_efflux_pumps	RSMA	0
SCLS-23W-CD-FJ2_1000	SCLS-23W-CD-FJ2_k141_274606	RSMA	SCLS-23W-CD-FJ2_k141_274606_23	Multi-compound	Drug_and_biocide_RND_efflux_pumps	RSMA	0
SCLS-23W-CD-FJ2_1000	SCLS-23W-CD-FJ2_k141_286333	RSMA	SCLS-23W-CD-FJ2_k141_286333_20	Multi-compound	Drug_and_biocide_RND_efflux_pumps	RSMA	0
SCLS-23W-CD-FJ2_1000	SCLS-23W-CD-FJ2_k141_314369	RSMA	SCLS-23W-CD-FJ2_k141_314369_3	Multi-compound	Drug_and_biocide_RND_efflux_pumps	RSMA	0
SCLS-23W-CD-FJ2_1000	SCLS-23W-CD-FJ2_k141_498277	RSMA	SCLS-23W-CD-FJ2_k141_498277_19	Multi-compound	Drug_and_biocide_RND_efflux_pumps	RSMA	0
SCLS-23W-CD-FJ2_1000	SCLS-23W-CD-FJ2_k141_552411	EFPA	SCLS-23W-CD-FJ2_k141_552411_2	Multi-compound	Drug_and_biocide_MFS_efflux_pumps	EFPA	0
SCLS-23W-CD-FJ2_1000	SCLS-23W-CD-FJ2_k141_587978	RSMA	SCLS-23W-CD-FJ2_k141_587978_2	Multi-compound	Drug_and_biocide_RND_efflux_pumps	RSMA	0
SCLS-23W-CD-FJ2_1000	SCLS-23W-CD-FJ2_k141_604350	QACG	SCLS-23W-CD-FJ2_k141_604350_2	Multi-compound	Drug_and_biocide_SMR_efflux_pumps	QACG	0
SCLS-23W-CD-FJ2_1000	SCLS-23W-CD-FJ2_k141_613998	QACEDELTA1	SCLS-23W-CD-FJ2_k141_613998_3	Multi-compound	Drug_and_biocide_SMR_efflux_pumps	QACEDELTA1	0
SCLS-23W-CD-FJ2_1000	SCLS-23W-CD-FJ2_k141_640841	RSMA	SCLS-23W-CD-FJ2_k141_640841_21	Multi-compound	Drug_and_biocide_RND_efflux_pumps	RSMA	0
SCLS-23W-CD-FJ2_1000	SCLS-23W-CD-FJ2_k141_74473	RSMA	SCLS-23W-CD-FJ2_k141_74473_1	Multi-compound	Drug_and_biocide_RND_efflux_pumps	RSMA	0
SCLS-23W-CD-FJ2_1000	SCLS-23W-CD-FJ2_k141_763232	RSMA	SCLS-23W-CD-FJ2_k141_763232_1	Multi-compound	Drug_and_biocide_RND_efflux_pumps	RSMA	0
SCLS-23W-CD-FJ2_1000	SCLS-23W-CD-FJ2_k141_965930	QACF	SCLS-23W-CD-FJ2_k141_965930_16	Multi-compound	Drug_and_biocide_SMR_efflux_pumps	QACF	0
SCLS-23W-CD-PW1_1000	SCLS-23W-CD-PW1_k141_59904	MEXK	SCLS-23W-CD-PW1_k141_59904_1	Multi-compound	Drug_and_biocide_RND_efflux_pumps	MEXK	0
SCLS-23W-CD-FJ3_1000	SCLS-23W-CD-FJ3_k141_953577	RSMA	SCLS-23W-CD-FJ3_k141_953577_18	Multi-compound	Drug_and_biocide_RND_efflux_pumps	RSMA	0
SCLS-23W-CD-PW1_1000	SCLS-23W-CD-PW1_k141_1015985	RSMA	SCLS-23W-CD-PW1_k141_1015985_9	Multi-compound	Drug_and_biocide_RND_efflux_pumps	RSMA	0
SCLS-23W-CD-PW1_1000	SCLS-23W-CD-PW1_k141_2339371	RSMA	SCLS-23W-CD-PW1_k141_2339371_1	Multi-compound	Drug_and_biocide_RND_efflux_pumps	RSMA	0
SCLS-23W-CD-PW1_1000	SCLS-23W-CD-PW1_k141_2374335	OQXB	SCLS-23W-CD-PW1_k141_2374335_3	Multi-compound	Drug_and_biocide_RND_efflux_pumps	OQXB	0
SCLS-23W-CD-PW1_1000	SCLS-23W-CD-PW1_k141_2376265	MEXN	SCLS-23W-CD-PW1_k141_2376265_2	Multi-compound	Drug_and_biocide_RND_efflux_pumps	MEXN	0
SCLS-23W-CD-PW1_1000	SCLS-23W-CD-PW1_k141_2405158	MUXB	SCLS-23W-CD-PW1_k141_2405158_2	Multi-compound	Drug_and_biocide_and_metal_RND_efflux_pumps	MDTB	0
SCLS-23W-CD-PW1_1000	SCLS-23W-CD-PW1_k141_290541	RSMA	SCLS-23W-CD-PW1_k141_290541_3	Multi-compound	Drug_and_biocide_RND_efflux_pumps	RSMA	0
SCLS-23W-CD-PW1_1000	SCLS-23W-CD-PW1_k141_293496	CPXAR	SCLS-23W-CD-PW1_k141_293496_1	Multi-compound	Drug_and_biocide_RND_efflux_regulator	CPXAR	0
SCLS-23W-CD-PW1_1000	SCLS-23W-CD-PW1_k141_428175	MEXK	SCLS-23W-CD-PW1_k141_428175_1	Multi-compound	Drug_and_biocide_RND_efflux_pumps	MEXK	0
SCLS-23W-CD-PW1_1000	SCLS-23W-CD-PW1_k141_436595	MEXF	SCLS-23W-CD-PW1_k141_436595_1	Multi-compound	Drug_and_biocide_RND_efflux_pumps	MEXF	0
SCLS-23W-CD-PW1_1000	SCLS-23W-CD-PW1_k141_48262	QACL	SCLS-23W-CD-PW1_k141_48262_3	Multi-compound	Drug_and_biocide_SMR_efflux_pumps	QACL	0
SCLS-23W-CD-PW1_1000	SCLS-23W-CD-PW1_k141_51934	RSMA	SCLS-23W-CD-PW1_k141_51934_40	Multi-compound	Drug_and_biocide_RND_efflux_pumps	RSMA	0
SCLS-23W-CD-PW1_1000	SCLS-23W-CD-PW1_k141_552531	RSMA	SCLS-23W-CD-PW1_k141_552531_5	Multi-compound	Drug_and_biocide_RND_efflux_pumps	RSMA	0
SCLS-23W-CD-PW1_1000	SCLS-23W-CD-PW1_k141_558799	RSMA	SCLS-23W-CD-PW1_k141_558799_1	Multi-compound	Drug_and_biocide_RND_efflux_pumps	RSMA	0
SCLS-23W-CD-PW1_1000	SCLS-23W-CD-PW1_k141_564854	YAJC	SCLS-23W-CD-PW1_k141_564854_2	Multi-compound	Drug_and_biocide_RND_efflux_regulator	YAJC	0
SCLS-23W-CD-PW1_1000	SCLS-23W-CD-PW1_k141_567766	QACK	SCLS-23W-CD-PW1_k141_567766_2	Multi-compound	Drug_and_biocide_SMR_efflux_pumps	QACK	0
SCLS-23W-CD-PW1_1000	SCLS-23W-CD-PW1_k141_569261	MEXK	SCLS-23W-CD-PW1_k141_569261_4	Multi-compound	Drug_and_biocide_RND_efflux_pumps	MEXK	0
SCLS-23W-CD-PW1_1000	SCLS-23W-CD-PW1_k141_2169955	MEXK	SCLS-23W-CD-PW1_k141_2169955_2	Multi-compound	Drug_and_biocide_RND_efflux_pumps	MEXK	0
SCLS-23W-CD-FJ3_1000	SCLS-23W-CD-FJ3_k141_985030	RSMA	SCLS-23W-CD-FJ3_k141_985030_2	Multi-compound	Drug_and_biocide_RND_efflux_pumps	RSMA	0
SCLS-23W-CD-PW1_1000	SCLS-23W-CD-PW1_k141_2034389	MEXK	SCLS-23W-CD-PW1_k141_2034389_2	Multi-compound	Drug_and_biocide_RND_efflux_pumps	MEXK	0
SCLS-23W-CD-PW1_1000	SCLS-23W-CD-PW1_k141_1803643	RSMA	SCLS-23W-CD-PW1_k141_1803643_3	Multi-compound	Drug_and_biocide_RND_efflux_pumps	RSMA	0
SCLS-23W-CD-PW1_1000	SCLS-23W-CD-PW1_k141_1086127	MEXK	SCLS-23W-CD-PW1_k141_1086127_1	Multi-compound	Drug_and_biocide_RND_efflux_pumps	MEXK	0
SCLS-23W-CD-PW1_1000	SCLS-23W-CD-PW1_k141_1141993	MEXK	SCLS-23W-CD-PW1_k141_1141993_3	Multi-compound	Drug_and_biocide_RND_efflux_pumps	MEXK	0
SCLS-23W-CD-PW1_1000	SCLS-23W-CD-PW1_k141_1233824	YAJC	SCLS-23W-CD-PW1_k141_1233824_48	Multi-compound	Drug_and_biocide_RND_efflux_regulator	YAJC	0
SCLS-23W-CD-PW1_1000	SCLS-23W-CD-PW1_k141_1278005	RSMA	SCLS-23W-CD-PW1_k141_1278005_6	Multi-compound	Drug_and_biocide_RND_efflux_pumps	RSMA	0
SCLS-23W-CD-PW1_1000	SCLS-23W-CD-PW1_k141_1284261	MEXK	SCLS-23W-CD-PW1_k141_1284261_20	Multi-compound	Drug_and_biocide_RND_efflux_pumps	MEXK	0
SCLS-23W-CD-PW1_1000	SCLS-23W-CD-PW1_k141_1370520	MEXK	SCLS-23W-CD-PW1_k141_1370520_1	Multi-compound	Drug_and_biocide_RND_efflux_pumps	MEXK	0
SCLS-23W-CD-PW1_1000	SCLS-23W-CD-PW1_k141_1373580	TOPR	SCLS-23W-CD-PW1_k141_1373580_2	Biocides	Multi-biocide_RND_efflux_pump	OPRJ	0
SCLS-23W-CD-PW1_1000	SCLS-23W-CD-PW1_k141_1373580	MEXD1	SCLS-23W-CD-PW1_k141_1373580_4	Multi-compound	Drug_and_biocide_RND_efflux_pumps	MEXD1	0
SCLS-23W-CD-PW1_1000	SCLS-23W-CD-PW1_k141_1377664	RSMA	SCLS-23W-CD-PW1_k141_1377664_1	Multi-compound	Drug_and_biocide_RND_efflux_pumps	RSMA	0
SCLS-23W-CD-PW1_1000	SCLS-23W-CD-PW1_k141_1463636	RSMA	SCLS-23W-CD-PW1_k141_1463636_4	Multi-compound	Drug_and_biocide_RND_efflux_pumps	RSMA	0
SCLS-23W-CD-PW1_1000	SCLS-23W-CD-PW1_k141_159799	QACE	SCLS-23W-CD-PW1_k141_159799_2	Multi-compound	Drug_and_biocide_SMR_efflux_pumps	QACE	0
SCLS-23W-CD-PW1_1000	SCLS-23W-CD-PW1_k141_1677185	BEPE	SCLS-23W-CD-PW1_k141_1677185_3	Multi-compound	Drug_and_biocide_RND_efflux_pumps	BEPE	0
SCLS-23W-CD-PW1_1000	SCLS-23W-CD-PW1_k141_1711917	MEXD1	SCLS-23W-CD-PW1_k141_1711917_1	Multi-compound	Drug_and_biocide_RND_efflux_pumps	MEXD1	0
SCLS-23W-CD-PW1_1000	SCLS-23W-CD-PW1_k141_1789884	RSMA	SCLS-23W-CD-PW1_k141_1789884_2	Multi-compound	Drug_and_biocide_RND_efflux_pumps	RSMA	0
SCLS-23W-CD-PW1_1000	SCLS-23W-CD-PW1_k141_1798563	RSMA	SCLS-23W-CD-PW1_k141_1798563_3	Multi-compound	Drug_and_biocide_RND_efflux_pumps	RSMA	0
SCLS-23W-CD-PW1_1000	SCLS-23W-CD-PW1_k141_1950958	MEXK	SCLS-23W-CD-PW1_k141_1950958_18	Multi-compound	Drug_and_biocide_RND_efflux_pumps	MEXK	0
SCLS-23W-CD-YP2_1000	SCLS-23W-CD-YP2_k141_1235436	MEXK	SCLS-23W-CD-YP2_k141_1235436_2	Multi-compound	Drug_and_biocide_RND_efflux_pumps	MEXK	0
SCLS-23W-CD-YP2_1000	SCLS-23W-CD-YP2_k141_123864	MEXE	SCLS-23W-CD-YP2_k141_123864_1	Multi-compound	Drug_and_biocide_RND_efflux_pumps	MEXE	0
SCLS-23W-CD-YP2_1000	SCLS-23W-CD-YP2_k141_123864	MEXF	SCLS-23W-CD-YP2_k141_123864_2	Multi-compound	Drug_and_biocide_RND_efflux_pumps	MEXF	0
SCLS-23W-CD-YP2_1000	SCLS-23W-CD-YP2_k141_690961	MEXF	SCLS-23W-CD-YP2_k141_690961_1	Multi-compound	Drug_and_biocide_RND_efflux_pumps	MEXF	0
SCLS-23W-CD-YP2_1000	SCLS-23W-CD-YP2_k141_711850	SOXS	SCLS-23W-CD-YP2_k141_711850_2	Multi-compound	Drug_and_biocide_and_metal_resistance_regulator	SOXS	0
SCLS-23W-CD-YP2_1000	SCLS-23W-CD-YP2_k141_714450	ACRD	SCLS-23W-CD-YP2_k141_714450_2	Multi-compound	Drug_and_biocide_and_metal_RND_efflux_pumps	ACRD	0
SCLS-23W-CD-YP2_1000	SCLS-23W-CD-YP2_k141_724463	MEXF	SCLS-23W-CD-YP2_k141_724463_1	Multi-compound	Drug_and_biocide_RND_efflux_pumps	MEXF	0
SCLS-23W-CD-YP2_1000	SCLS-23W-CD-YP2_k141_727242	EMRB	SCLS-23W-CD-YP2_k141_727242_1	Multi-compound	Drug_and_biocide_MFS_efflux_pumps	EMRB	0
SCLS-23W-CD-YP2_1000	SCLS-23W-CD-YP2_k141_727242	KPN	SCLS-23W-CD-YP2_k141_727242_2	Multi-compound	Drug_and_biocide_MFS_efflux_pumps	KPN	0
SCLS-23W-CD-YP2_1000	SCLS-23W-CD-YP2_k141_729793	OQXA	SCLS-23W-CD-YP2_k141_729793_1	Multi-compound	Drug_and_biocide_RND_efflux_pumps	OQXA	0
SCLS-23W-CD-YP2_1000	SCLS-23W-CD-YP2_k141_732456	MDTC	SCLS-23W-CD-YP2_k141_732456_2	Multi-compound	Drug_and_biocide_and_metal_RND_efflux_pumps	MDTC	0
SCLS-23W-CD-YP2_1000	SCLS-23W-CD-YP2_k141_744127	SME	SCLS-23W-CD-YP2_k141_744127_1	Multi-compound	Drug_and_biocide_RND_efflux_pumps	SME	0
SCLS-23W-CD-YP2_1000	SCLS-23W-CD-YP2_k141_755383	BCR	SCLS-23W-CD-YP2_k141_755383_3	Multi-compound	Drug_and_biocide_MFS_efflux_pumps	BCR	0
SCLS-23W-CD-YP2_1000	SCLS-23W-CD-YP2_k141_755838	BAER	SCLS-23W-CD-YP2_k141_755838_1	Multi-compound	Drug_and_biocide_and_metal_RND_efflux_regulator	BAER	0
SCLS-23W-CD-YP2_1000	SCLS-23W-CD-YP2_k141_756359	RSMA	SCLS-23W-CD-YP2_k141_756359_3	Multi-compound	Drug_and_biocide_RND_efflux_pumps	RSMA	0
SCLS-23W-CD-YP2_1000	SCLS-23W-CD-YP2_k141_770111	SME	SCLS-23W-CD-YP2_k141_770111_1	Multi-compound	Drug_and_biocide_RND_efflux_pumps	SME	0
SCLS-23W-CD-YP2_1000	SCLS-23W-CD-YP2_k141_771533	RSMA	SCLS-23W-CD-YP2_k141_771533_8	Multi-compound	Drug_and_biocide_RND_efflux_pumps	RSMA	0
SCLS-23W-CD-YP2_1000	SCLS-23W-CD-YP2_k141_776682	MDTC	SCLS-23W-CD-YP2_k141_776682_1	Multi-compound	Drug_and_biocide_and_metal_RND_efflux_pumps	MDTC	0
SCLS-23W-CD-YP2_1000	SCLS-23W-CD-YP2_k141_682382	CPXAR	SCLS-23W-CD-YP2_k141_682382_2	Multi-compound	Drug_and_biocide_RND_efflux_regulator	CPXAR	0
SCLS-23W-CD-YP2_1000	SCLS-23W-CD-YP2_k141_782816	RSMA	SCLS-23W-CD-YP2_k141_782816_1	Multi-compound	Drug_and_biocide_RND_efflux_pumps	RSMA	0
SCLS-23W-CD-YP2_1000	SCLS-23W-CD-YP2_k141_66656	MEXT	SCLS-23W-CD-YP2_k141_66656_2	Multi-compound	Drug_and_biocide_RND_efflux_regulator	MEXT	0
SCLS-23W-CD-YP2_1000	SCLS-23W-CD-YP2_k141_647341	MDTB	SCLS-23W-CD-YP2_k141_647341_1	Multi-compound	Drug_and_biocide_and_metal_RND_efflux_pumps	MDTB	0
SCLS-23W-CD-YP2_1000	SCLS-23W-CD-YP2_k141_564815	MEXF	SCLS-23W-CD-YP2_k141_564815_1	Multi-compound	Drug_and_biocide_RND_efflux_pumps	MEXF	0
SCLS-23W-CD-YP2_1000	SCLS-23W-CD-YP2_k141_565439	RSMA	SCLS-23W-CD-YP2_k141_565439_1	Multi-compound	Drug_and_biocide_RND_efflux_pumps	RSMA	0
SCLS-23W-CD-YP2_1000	SCLS-23W-CD-YP2_k141_592620	MEXK	SCLS-23W-CD-YP2_k141_592620_2	Multi-compound	Drug_and_biocide_RND_efflux_pumps	MEXK	0
SCLS-23W-CD-YP2_1000	SCLS-23W-CD-YP2_k141_596485	MEXD1	SCLS-23W-CD-YP2_k141_596485_3	Multi-compound	Drug_and_biocide_RND_efflux_pumps	MEXD1	0
SCLS-23W-CD-YP2_1000	SCLS-23W-CD-YP2_k141_598837	RSMA	SCLS-23W-CD-YP2_k141_598837_27	Multi-compound	Drug_and_biocide_RND_efflux_pumps	RSMA	0
SCLS-23W-CD-YP2_1000	SCLS-23W-CD-YP2_k141_600046	ACRB	SCLS-23W-CD-YP2_k141_600046_1	Multi-compound	Drug_and_biocide_RND_efflux_pumps	ACRB	0
SCLS-23W-CD-YP2_1000	SCLS-23W-CD-YP2_k141_600046	ACRB	SCLS-23W-CD-YP2_k141_600046_2	Multi-compound	Drug_and_biocide_RND_efflux_pumps	ACRB	0
SCLS-23W-CD-YP2_1000	SCLS-23W-CD-YP2_k141_606114	QACL	SCLS-23W-CD-YP2_k141_606114_3	Multi-compound	Drug_and_biocide_SMR_efflux_pumps	QACL	0
SCLS-23W-CD-YP2_1000	SCLS-23W-CD-YP2_k141_610940	CPXAR	SCLS-23W-CD-YP2_k141_610940_3	Multi-compound	Drug_and_biocide_RND_efflux_regulator	CPXAR	0
SCLS-23W-CD-YP2_1000	SCLS-23W-CD-YP2_k141_614205	MEXK	SCLS-23W-CD-YP2_k141_614205_4	Multi-compound	Drug_and_biocide_RND_efflux_pumps	MEXK	0
SCLS-23W-CD-YP2_1000	SCLS-23W-CD-YP2_k141_628182	YAJC	SCLS-23W-CD-YP2_k141_628182_2	Multi-compound	Drug_and_biocide_RND_efflux_regulator	YAJC	0
SCLS-23W-CD-YP2_1000	SCLS-23W-CD-YP2_k141_631466	QACPB	SCLS-23W-CD-YP2_k141_631466_6	Multi-compound	Drug_and_biocide_SMR_efflux_pumps	QACPB	0
SCLS-23W-CD-YP2_1000	SCLS-23W-CD-YP2_k141_634093	MEXD1	SCLS-23W-CD-YP2_k141_634093_2	Multi-compound	Drug_and_biocide_RND_efflux_pumps	MEXD1	0
SCLS-23W-CD-YP2_1000	SCLS-23W-CD-YP2_k141_637587	ADEJ	SCLS-23W-CD-YP2_k141_637587_2	Multi-compound	Drug_and_biocide_RND_efflux_pumps	ADEJ	0
SCLS-23W-CD-YP2_1000	SCLS-23W-CD-YP2_k141_639359	MEXK	SCLS-23W-CD-YP2_k141_639359_3	Multi-compound	Drug_and_biocide_RND_efflux_pumps	MEXK	0
SCLS-23W-CD-YP2_1000	SCLS-23W-CD-YP2_k141_653265	CRP	SCLS-23W-CD-YP2_k141_653265_2	Multi-compound	Drug_and_biocide_RND_efflux_regulator	CRP	0
SCLS-23W-CD-YP2_1000	SCLS-23W-CD-YP2_k141_554429	MEXB	SCLS-23W-CD-YP2_k141_554429_2	Multi-compound	Drug_and_biocide_RND_efflux_pumps	MEXB	0
SCLS-23W-CD-YP2_1000	SCLS-23W-CD-YP2_k141_783516	SME	SCLS-23W-CD-YP2_k141_783516_1	Multi-compound	Drug_and_biocide_RND_efflux_pumps	SME	0
SCLS-23W-CD-YP2_1000	SCLS-23W-CD-YP2_k141_798203	ADEJ	SCLS-23W-CD-YP2_k141_798203_1	Multi-compound	Drug_and_biocide_RND_efflux_pumps	ADEJ	0
SCLS-23W-CD-YP3_1000	SCLS-23W-CD-YP3_k141_1101897	BEPE	SCLS-23W-CD-YP3_k141_1101897_3	Multi-compound	Drug_and_biocide_RND_efflux_pumps	BEPE	0
SCLS-23W-CD-YP3_1000	SCLS-23W-CD-YP3_k141_1146720	QACG	SCLS-23W-CD-YP3_k141_1146720_1	Multi-compound	Drug_and_biocide_SMR_efflux_pumps	QACG	0
SCLS-23W-CD-YP3_1000	SCLS-23W-CD-YP3_k141_1167961	RSMA	SCLS-23W-CD-YP3_k141_1167961_4	Multi-compound	Drug_and_biocide_RND_efflux_pumps	RSMA	0
SCLS-23W-CD-YP3_1000	SCLS-23W-CD-YP3_k141_1191891	RSMA	SCLS-23W-CD-YP3_k141_1191891_2	Multi-compound	Drug_and_biocide_RND_efflux_pumps	RSMA	0
SCLS-23W-CD-YP3_1000	SCLS-23W-CD-YP3_k141_1380761	RSMA	SCLS-23W-CD-YP3_k141_1380761_2	Multi-compound	Drug_and_biocide_RND_efflux_pumps	RSMA	0
SCLS-23W-CD-YP3_1000	SCLS-23W-CD-YP3_k141_149773	RSMA	SCLS-23W-CD-YP3_k141_149773_1	Multi-compound	Drug_and_biocide_RND_efflux_pumps	RSMA	0
SCLS-23W-CD-YP3_1000	SCLS-23W-CD-YP3_k141_380701	MDTA	SCLS-23W-CD-YP3_k141_380701_2	Multi-compound	Drug_and_biocide_and_metal_RND_efflux_pumps	MDTA	0
SCLS-23W-CD-YP3_1000	SCLS-23W-CD-YP3_k141_505531	RSMA	SCLS-23W-CD-YP3_k141_505531_18	Multi-compound	Drug_and_biocide_RND_efflux_pumps	RSMA	0
SCLS-23W-CD-YP3_1000	SCLS-23W-CD-YP3_k141_721272	ADEG	SCLS-23W-CD-YP3_k141_721272_1	Multi-compound	Drug_and_biocide_RND_efflux_pumps	ADEG	0
SCLS-23W-CD-YP3_1000	SCLS-23W-CD-YP3_k141_735481	EFPA	SCLS-23W-CD-YP3_k141_735481_1	Multi-compound	Drug_and_biocide_MFS_efflux_pumps	EFPA	0
SCLS-23W-CD-YP3_1000	SCLS-23W-CD-YP3_k141_812235	RSMA	SCLS-23W-CD-YP3_k141_812235_27	Multi-compound	Drug_and_biocide_RND_efflux_pumps	RSMA	0
SCLS-23W-CD-YP3_1000	SCLS-23W-CD-YP3_k141_84068	CEOB	SCLS-23W-CD-YP3_k141_84068_1	Multi-compound	Drug_and_biocide_RND_efflux_pumps	CEOB	0
SCLS-23W-CD-YP3_1000	SCLS-23W-CD-YP3_k141_88981	ACRD	SCLS-23W-CD-YP3_k141_88981_1	Multi-compound	Drug_and_biocide_and_metal_RND_efflux_pumps	ACRD	0
SCLS-23W-CD-YP3_1000	SCLS-23W-CD-YP3_k141_904620	RSMA	SCLS-23W-CD-YP3_k141_904620_1	Multi-compound	Drug_and_biocide_RND_efflux_pumps	RSMA	0
SCLS-23W-CD-YP3_1000	SCLS-23W-CD-YP3_k141_962951	QACEDELTA1	SCLS-23W-CD-YP3_k141_962951_3	Multi-compound	Drug_and_biocide_SMR_efflux_pumps	QACEDELTA1	0
SCLS-23W-CD-YP2_1000	SCLS-23W-CD-YP2_k141_996136	RSMA	SCLS-23W-CD-YP2_k141_996136_3	Multi-compound	Drug_and_biocide_RND_efflux_pumps	RSMA	0
SCLS-23W-CD-YP2_1000	SCLS-23W-CD-YP2_k141_795907	CPXAR	SCLS-23W-CD-YP2_k141_795907_1	Multi-compound	Drug_and_biocide_RND_efflux_regulator	CPXAR	0
SCLS-23W-CD-YP2_1000	SCLS-23W-CD-YP2_k141_950326	TTGC	SCLS-23W-CD-YP2_k141_950326_1	Multi-compound	Drug_and_biocide_RND_efflux_pumps	TTGC	0
SCLS-23W-CD-YP2_1000	SCLS-23W-CD-YP2_k141_93772	MEXT	SCLS-23W-CD-YP2_k141_93772_5	Multi-compound	Drug_and_biocide_RND_efflux_regulator	MEXT	0
SCLS-23W-CD-YP2_1000	SCLS-23W-CD-YP2_k141_800009	YAJC	SCLS-23W-CD-YP2_k141_800009_2	Multi-compound	Drug_and_biocide_RND_efflux_regulator	YAJC	0
SCLS-23W-CD-YP2_1000	SCLS-23W-CD-YP2_k141_818922	BAES	SCLS-23W-CD-YP2_k141_818922_1	Multi-compound	Drug_and_biocide_and_metal_RND_efflux_regulator	BAES	0
SCLS-23W-CD-YP2_1000	SCLS-23W-CD-YP2_k141_818922	BAER	SCLS-23W-CD-YP2_k141_818922_2	Multi-compound	Drug_and_biocide_and_metal_RND_efflux_regulator	BAER	0
SCLS-23W-CD-YP2_1000	SCLS-23W-CD-YP2_k141_837478	MEXK	SCLS-23W-CD-YP2_k141_837478_1	Multi-compound	Drug_and_biocide_RND_efflux_pumps	MEXK	0
SCLS-23W-CD-YP2_1000	SCLS-23W-CD-YP2_k141_837865	MEXK	SCLS-23W-CD-YP2_k141_837865_1	Multi-compound	Drug_and_biocide_RND_efflux_pumps	MEXK	0
SCLS-23W-CD-YP2_1000	SCLS-23W-CD-YP2_k141_838986	RSMA	SCLS-23W-CD-YP2_k141_838986_2	Multi-compound	Drug_and_biocide_RND_efflux_pumps	RSMA	0
SCLS-23W-CD-YP2_1000	SCLS-23W-CD-YP2_k141_869348	MEXD1	SCLS-23W-CD-YP2_k141_869348_1	Multi-compound	Drug_and_biocide_RND_efflux_pumps	MEXD1	0
SCLS-23W-CD-YP2_1000	SCLS-23W-CD-YP2_k141_87000	MEXB	SCLS-23W-CD-YP2_k141_87000_2	Multi-compound	Drug_and_biocide_RND_efflux_pumps	MEXB	0
SCLS-23W-CD-YP2_1000	SCLS-23W-CD-YP2_k141_870195	RSMA	SCLS-23W-CD-YP2_k141_870195_27	Multi-compound	Drug_and_biocide_RND_efflux_pumps	RSMA	0
SCLS-23W-CD-YP2_1000	SCLS-23W-CD-YP2_k141_874753	ACRF	SCLS-23W-CD-YP2_k141_874753_1	Multi-compound	Drug_and_biocide_RND_efflux_pumps	ACRF	0
SCLS-23W-CD-YP2_1000	SCLS-23W-CD-YP2_k141_875493	MEXK	SCLS-23W-CD-YP2_k141_875493_1	Multi-compound	Drug_and_biocide_RND_efflux_pumps	MEXK	0
SCLS-23W-CD-YP2_1000	SCLS-23W-CD-YP2_k141_882179	MEXF	SCLS-23W-CD-YP2_k141_882179_2	Multi-compound	Drug_and_biocide_RND_efflux_pumps	MEXF	0
SCLS-23W-CD-YP2_1000	SCLS-23W-CD-YP2_k141_882347	RSMA	SCLS-23W-CD-YP2_k141_882347_2	Multi-compound	Drug_and_biocide_RND_efflux_pumps	RSMA	0
SCLS-23W-CD-YP2_1000	SCLS-23W-CD-YP2_k141_910659	RSMA	SCLS-23W-CD-YP2_k141_910659_2	Multi-compound	Drug_and_biocide_RND_efflux_pumps	RSMA	0
SCLS-23W-CD-YP2_1000	SCLS-23W-CD-YP2_k141_926201	RSMA	SCLS-23W-CD-YP2_k141_926201_2	Multi-compound	Drug_and_biocide_RND_efflux_pumps	RSMA	0
SCLS-23W-CD-YP2_1000	SCLS-23W-CD-YP2_k141_94717	CPXAR	SCLS-23W-CD-YP2_k141_94717_8	Multi-compound	Drug_and_biocide_RND_efflux_regulator	CPXAR	0
SCLS-23W-CD-YP2_1000	SCLS-23W-CD-YP2_k141_549963	MDTB	SCLS-23W-CD-YP2_k141_549963_2	Multi-compound	Drug_and_biocide_and_metal_RND_efflux_pumps	MDTB	0
SCLS-23W-CD-YP2_1000	SCLS-23W-CD-YP2_k141_536202	MDTB	SCLS-23W-CD-YP2_k141_536202_3	Multi-compound	Drug_and_biocide_and_metal_RND_efflux_pumps	MDTB	0
SCLS-23W-CD-YP2_1000	SCLS-23W-CD-YP2_k141_534492	MEXK	SCLS-23W-CD-YP2_k141_534492_2	Multi-compound	Drug_and_biocide_RND_efflux_pumps	MEXK	0
SCLS-23W-CD-YP2_1000	SCLS-23W-CD-YP2_k141_1406579	KPNE	SCLS-23W-CD-YP2_k141_1406579_3	Multi-compound	Drug_and_biocide_SMR_efflux_pumps	KPNE	0
SCLS-23W-CD-YP2_1000	SCLS-23W-CD-YP2_k141_1409438	MEXF	SCLS-23W-CD-YP2_k141_1409438_1	Multi-compound	Drug_and_biocide_RND_efflux_pumps	MEXF	0
SCLS-23W-CD-YP2_1000	SCLS-23W-CD-YP2_k141_1410667	YOGI	SCLS-23W-CD-YP2_k141_1410667_2	Multi-compound	Drug_and_biocide_ABC_efflux_pumps	YOGI	0
SCLS-23W-CD-YP2_1000	SCLS-23W-CD-YP2_k141_1413152	MEXK	SCLS-23W-CD-YP2_k141_1413152_1	Multi-compound	Drug_and_biocide_RND_efflux_pumps	MEXK	0
SCLS-23W-CD-YP2_1000	SCLS-23W-CD-YP2_k141_1435764	RSMA	SCLS-23W-CD-YP2_k141_1435764_5	Multi-compound	Drug_and_biocide_RND_efflux_pumps	RSMA	0
SCLS-23W-CD-YP2_1000	SCLS-23W-CD-YP2_k141_1446790	AXY	SCLS-23W-CD-YP2_k141_1446790_1	Multi-compound	Drug_and_biocide_RND_efflux_pumps	AXY	0
SCLS-23W-CD-YP2_1000	SCLS-23W-CD-YP2_k141_1448161	ADEJ	SCLS-23W-CD-YP2_k141_1448161_1	Multi-compound	Drug_and_biocide_RND_efflux_pumps	ADEJ	0
SCLS-23W-CD-YP2_1000	SCLS-23W-CD-YP2_k141_1469649	ADEG	SCLS-23W-CD-YP2_k141_1469649_3	Multi-compound	Drug_and_biocide_RND_efflux_pumps	ADEG	0
SCLS-23W-CD-YP2_1000	SCLS-23W-CD-YP2_k141_1469713	KPN	SCLS-23W-CD-YP2_k141_1469713_1	Multi-compound	Drug_and_biocide_MFS_efflux_pumps	KPN	0
SCLS-23W-CD-YP2_1000	SCLS-23W-CD-YP2_k141_1485	MEXD1	SCLS-23W-CD-YP2_k141_1485_2	Multi-compound	Drug_and_biocide_RND_efflux_pumps	MEXD1	0
SCLS-23W-CD-YP2_1000	SCLS-23W-CD-YP2_k141_1486586	QACE	SCLS-23W-CD-YP2_k141_1486586_6	Multi-compound	Drug_and_biocide_SMR_efflux_pumps	QACE	0
SCLS-23W-CD-YP2_1000	SCLS-23W-CD-YP2_k141_1496191	MEXB	SCLS-23W-CD-YP2_k141_1496191_3	Multi-compound	Drug_and_biocide_RND_efflux_pumps	MEXB	0
SCLS-23W-CD-YP2_1000	SCLS-23W-CD-YP2_k141_1502362	RSMA	SCLS-23W-CD-YP2_k141_1502362_2	Multi-compound	Drug_and_biocide_RND_efflux_pumps	RSMA	0
SCLS-23W-CD-YP2_1000	SCLS-23W-CD-YP2_k141_1512370	RSMA	SCLS-23W-CD-YP2_k141_1512370_5	Multi-compound	Drug_and_biocide_RND_efflux_pumps	RSMA	0
SCLS-23W-CD-YP2_1000	SCLS-23W-CD-YP2_k141_1530818	RSMA	SCLS-23W-CD-YP2_k141_1530818_6	Multi-compound	Drug_and_biocide_RND_efflux_pumps	RSMA	0
SCLS-23W-CD-YP2_1000	SCLS-23W-CD-YP2_k141_1406579	MDTI	SCLS-23W-CD-YP2_k141_1406579_2	Multi-compound	Drug_and_biocide_SMR_efflux_pumps	MDTI	0
SCLS-23W-CD-YP2_1000	SCLS-23W-CD-YP2_k141_1539514	QACL	SCLS-23W-CD-YP2_k141_1539514_1	Multi-compound	Drug_and_biocide_SMR_efflux_pumps	QACL	0
SCLS-23W-CD-YP2_1000	SCLS-23W-CD-YP2_k141_1356459	CPXAR	SCLS-23W-CD-YP2_k141_1356459_1	Multi-compound	Drug_and_biocide_RND_efflux_regulator	CPXAR	0
SCLS-23W-CD-YP2_1000	SCLS-23W-CD-YP2_k141_1349710	OQXB	SCLS-23W-CD-YP2_k141_1349710_2	Multi-compound	Drug_and_biocide_RND_efflux_pumps	OQXB	0
SCLS-23W-CD-YP2_1000	SCLS-23W-CD-YP2_k141_1251248	ACRB	SCLS-23W-CD-YP2_k141_1251248_1	Multi-compound	Drug_and_biocide_RND_efflux_pumps	ACRB	0
SCLS-23W-CD-YP2_1000	SCLS-23W-CD-YP2_k141_127156	AXY	SCLS-23W-CD-YP2_k141_127156_5	Multi-compound	Drug_and_biocide_RND_efflux_pumps	AXY	0
SCLS-23W-CD-YP2_1000	SCLS-23W-CD-YP2_k141_1285176	RSMA	SCLS-23W-CD-YP2_k141_1285176_3	Multi-compound	Drug_and_biocide_RND_efflux_pumps	RSMA	0
SCLS-23W-CD-YP2_1000	SCLS-23W-CD-YP2_k141_1292942	RSMA	SCLS-23W-CD-YP2_k141_1292942_2	Multi-compound	Drug_and_biocide_RND_efflux_pumps	RSMA	0
SCLS-23W-CD-YP2_1000	SCLS-23W-CD-YP2_k141_1298353	MDTB	SCLS-23W-CD-YP2_k141_1298353_3	Multi-compound	Drug_and_biocide_and_metal_RND_efflux_pumps	MDTB	0
SCLS-23W-CD-YP2_1000	SCLS-23W-CD-YP2_k141_1303237	CPXAR	SCLS-23W-CD-YP2_k141_1303237_1	Multi-compound	Drug_and_biocide_RND_efflux_regulator	CPXAR	0
SCLS-23W-CD-YP2_1000	SCLS-23W-CD-YP2_k141_1303237	CPXAR	SCLS-23W-CD-YP2_k141_1303237_2	Multi-compound	Drug_and_biocide_RND_efflux_regulator	CPXAR	0
SCLS-23W-CD-YP2_1000	SCLS-23W-CD-YP2_k141_1304236	OPRN	SCLS-23W-CD-YP2_k141_1304236_1	Multi-compound	Drug_and_biocide_RND_efflux_pumps	OPRN	0
SCLS-23W-CD-YP2_1000	SCLS-23W-CD-YP2_k141_1305985	MDTB	SCLS-23W-CD-YP2_k141_1305985_1	Multi-compound	Drug_and_biocide_and_metal_RND_efflux_pumps	MDTB	0
SCLS-23W-CD-YP2_1000	SCLS-23W-CD-YP2_k141_1305985	MDTC	SCLS-23W-CD-YP2_k141_1305985_2	Multi-compound	Drug_and_biocide_and_metal_RND_efflux_pumps	MDTC	0
SCLS-23W-CD-YP2_1000	SCLS-23W-CD-YP2_k141_1332476	OQXA	SCLS-23W-CD-YP2_k141_1332476_1	Multi-compound	Drug_and_biocide_RND_efflux_pumps	OQXA	0
SCLS-23W-CD-YP2_1000	SCLS-23W-CD-YP2_k141_1332476	OQXB	SCLS-23W-CD-YP2_k141_1332476_2	Multi-compound	Drug_and_biocide_RND_efflux_pumps	OQXB	0
SCLS-23W-CD-YP2_1000	SCLS-23W-CD-YP2_k141_1333719	MEXD1	SCLS-23W-CD-YP2_k141_1333719_1	Multi-compound	Drug_and_biocide_RND_efflux_pumps	MEXD1	0
SCLS-23W-CD-YP2_1000	SCLS-23W-CD-YP2_k141_1334323	MEXQ	SCLS-23W-CD-YP2_k141_1334323_2	Multi-compound	Drug_and_biocide_RND_efflux_pumps	MEXQ	0
SCLS-23W-CD-YP2_1000	SCLS-23W-CD-YP2_k141_1334323	MEXQ	SCLS-23W-CD-YP2_k141_1334323_3	Multi-compound	Drug_and_biocide_RND_efflux_pumps	MEXQ	0
SCLS-23W-CD-YP2_1000	SCLS-23W-CD-YP2_k141_1351411	MEXF	SCLS-23W-CD-YP2_k141_1351411_5	Multi-compound	Drug_and_biocide_RND_efflux_pumps	MEXF	0
SCLS-23W-CD-YP2_1000	SCLS-23W-CD-YP2_k141_225550	ADEJ	SCLS-23W-CD-YP2_k141_225550_1	Multi-compound	Drug_and_biocide_RND_efflux_pumps	ADEJ	0
SCLS-23W-CD-YP2_1000	SCLS-23W-CD-YP2_k141_226905	MDTB	SCLS-23W-CD-YP2_k141_226905_2	Multi-compound	Drug_and_biocide_and_metal_RND_efflux_pumps	MDTB	0
SCLS-23W-CD-YP2_1000	SCLS-23W-CD-YP2_k141_235045	MEXB	SCLS-23W-CD-YP2_k141_235045_1	Multi-compound	Drug_and_biocide_RND_efflux_pumps	MEXB	0
SCLS-23W-CD-YP2_1000	SCLS-23W-CD-YP2_k141_3619	TTGR	SCLS-23W-CD-YP2_k141_3619_3	Multi-compound	Drug_and_biocide_RND_efflux_regulator	TTGR	0
SCLS-23W-CD-YP2_1000	SCLS-23W-CD-YP2_k141_363836	MEXT	SCLS-23W-CD-YP2_k141_363836_3	Multi-compound	Drug_and_biocide_RND_efflux_regulator	MEXT	0
SCLS-23W-CD-YP2_1000	SCLS-23W-CD-YP2_k141_374447	RSMA	SCLS-23W-CD-YP2_k141_374447_1	Multi-compound	Drug_and_biocide_RND_efflux_pumps	RSMA	0
SCLS-23W-CD-YP2_1000	SCLS-23W-CD-YP2_k141_382008	ADEJ	SCLS-23W-CD-YP2_k141_382008_13	Multi-compound	Drug_and_biocide_RND_efflux_pumps	ADEJ	0
SCLS-23W-CD-YP2_1000	SCLS-23W-CD-YP2_k141_396380	RSMA	SCLS-23W-CD-YP2_k141_396380_5	Multi-compound	Drug_and_biocide_RND_efflux_pumps	RSMA	0
SCLS-23W-CD-YP2_1000	SCLS-23W-CD-YP2_k141_41200	RSMA	SCLS-23W-CD-YP2_k141_41200_1	Multi-compound	Drug_and_biocide_RND_efflux_pumps	RSMA	0
SCLS-23W-CD-YP2_1000	SCLS-23W-CD-YP2_k141_413041	PHOR	SCLS-23W-CD-YP2_k141_413041_1	Multi-compound	Drug_and_biocide_SMR_efflux_regulator	PHOR	0
SCLS-23W-CD-YP2_1000	SCLS-23W-CD-YP2_k141_413200	SDEB	SCLS-23W-CD-YP2_k141_413200_2	Multi-compound	Drug_and_biocide_RND_efflux_pumps	SDEB	0
SCLS-23W-CD-YP2_1000	SCLS-23W-CD-YP2_k141_419523	MEXF	SCLS-23W-CD-YP2_k141_419523_1	Multi-compound	Drug_and_biocide_RND_efflux_pumps	MEXF	0
SCLS-23W-CD-YP2_1000	SCLS-23W-CD-YP2_k141_446141	MDTK	SCLS-23W-CD-YP2_k141_446141_1	Multi-compound	Drug_and_biocide_MATE_efflux_pumps	MDTK	0
SCLS-23W-CD-YP2_1000	SCLS-23W-CD-YP2_k141_449902	ACRD	SCLS-23W-CD-YP2_k141_449902_1	Multi-compound	Drug_and_biocide_and_metal_RND_efflux_pumps	ACRD	0
SCLS-23W-CD-YP2_1000	SCLS-23W-CD-YP2_k141_48848	ADEJ	SCLS-23W-CD-YP2_k141_48848_1	Multi-compound	Drug_and_biocide_RND_efflux_pumps	ADEJ	0
SCLS-23W-CD-YP2_1000	SCLS-23W-CD-YP2_k141_509106	YOGI	SCLS-23W-CD-YP2_k141_509106_2	Multi-compound	Drug_and_biocide_ABC_efflux_pumps	YOGI	0
SCLS-23W-CD-YP2_1000	SCLS-23W-CD-YP2_k141_521274	LPTD	SCLS-23W-CD-YP2_k141_521274_4	Biocides	Acetate_resistance_protein	LPDT	0
SCLS-23W-CD-YP2_1000	SCLS-23W-CD-YP2_k141_534144	QACE	SCLS-23W-CD-YP2_k141_534144_7	Multi-compound	Drug_and_biocide_SMR_efflux_pumps	QACE	0
SCLS-23W-CD-YP2_1000	SCLS-23W-CD-YP2_k141_3619	TTGA	SCLS-23W-CD-YP2_k141_3619_2	Multi-compound	Drug_and_biocide_RND_efflux_pumps	TTGA	0
SCLS-23W-CD-YP2_1000	SCLS-23W-CD-YP2_k141_3619	TTGB	SCLS-23W-CD-YP2_k141_3619_1	Multi-compound	Drug_and_biocide_RND_efflux_pumps	TTGB	0
SCLS-23W-CD-YP2_1000	SCLS-23W-CD-YP2_k141_3612	SME	SCLS-23W-CD-YP2_k141_3612_2	Multi-compound	Drug_and_biocide_RND_efflux_pumps	SME	0
SCLS-23W-CD-YP2_1000	SCLS-23W-CD-YP2_k141_345596	OPRN	SCLS-23W-CD-YP2_k141_345596_3	Multi-compound	Drug_and_biocide_RND_efflux_pumps	OPRN	0
SCLS-23W-CD-YP2_1000	SCLS-23W-CD-YP2_k141_243683	RSMA	SCLS-23W-CD-YP2_k141_243683_1	Multi-compound	Drug_and_biocide_RND_efflux_pumps	RSMA	0
SCLS-23W-CD-YP2_1000	SCLS-23W-CD-YP2_k141_244844	TTGB	SCLS-23W-CD-YP2_k141_244844_2	Multi-compound	Drug_and_biocide_RND_efflux_pumps	TTGB	0
SCLS-23W-CD-YP2_1000	SCLS-23W-CD-YP2_k141_266938	MEXQ	SCLS-23W-CD-YP2_k141_266938_2	Multi-compound	Drug_and_biocide_RND_efflux_pumps	MEXQ	0
SCLS-23W-CD-YP2_1000	SCLS-23W-CD-YP2_k141_269885	RSMA	SCLS-23W-CD-YP2_k141_269885_1	Multi-compound	Drug_and_biocide_RND_efflux_pumps	RSMA	0
SCLS-23W-CD-YP2_1000	SCLS-23W-CD-YP2_k141_270583	MEXT	SCLS-23W-CD-YP2_k141_270583_1	Multi-compound	Drug_and_biocide_RND_efflux_regulator	MEXT	0
SCLS-23W-CD-YP2_1000	SCLS-23W-CD-YP2_k141_271280	TTGB	SCLS-23W-CD-YP2_k141_271280_2	Multi-compound	Drug_and_biocide_RND_efflux_pumps	TTGB	0
SCLS-23W-CD-YP2_1000	SCLS-23W-CD-YP2_k141_275409	MDFA	SCLS-23W-CD-YP2_k141_275409_2	Multi-compound	Drug_and_biocide_MFS_efflux_pumps	MDFA	0
SCLS-23W-CD-FJ2_1000	SCLS-23W-CD-FJ2_k141_219752	RSMA	SCLS-23W-CD-FJ2_k141_219752_6	Multi-compound	Drug_and_biocide_RND_efflux_pumps	RSMA	0
SCLS-23W-CD-YP2_1000	SCLS-23W-CD-YP2_k141_281628	QACH	SCLS-23W-CD-YP2_k141_281628_1	Multi-compound	Drug_and_biocide_SMR_efflux_pumps	QACF	0
SCLS-23W-CD-YP2_1000	SCLS-23W-CD-YP2_k141_284365	RSMA	SCLS-23W-CD-YP2_k141_284365_2	Multi-compound	Drug_and_biocide_RND_efflux_pumps	RSMA	0
SCLS-23W-CD-YP2_1000	SCLS-23W-CD-YP2_k141_295675	OPRN	SCLS-23W-CD-YP2_k141_295675_5	Multi-compound	Drug_and_biocide_RND_efflux_pumps	OPRN	0
SCLS-23W-CD-YP2_1000	SCLS-23W-CD-YP2_k141_297837	MDTB	SCLS-23W-CD-YP2_k141_297837_1	Multi-compound	Drug_and_biocide_and_metal_RND_efflux_pumps	MDTB	0
SCLS-23W-CD-YP2_1000	SCLS-23W-CD-YP2_k141_297837	MDTB	SCLS-23W-CD-YP2_k141_297837_2	Multi-compound	Drug_and_biocide_and_metal_RND_efflux_pumps	MDTB	0
SCLS-23W-CD-YP2_1000	SCLS-23W-CD-YP2_k141_312012	MEXQ	SCLS-23W-CD-YP2_k141_312012_1	Multi-compound	Drug_and_biocide_RND_efflux_pumps	MEXQ	0
SCLS-23W-CD-YP2_1000	SCLS-23W-CD-YP2_k141_341408	MEXF	SCLS-23W-CD-YP2_k141_341408_1	Multi-compound	Drug_and_biocide_RND_efflux_pumps	MEXF	0
SCLS-23W-CD-YP2_1000	SCLS-23W-CD-YP2_k141_341408	MEXF	SCLS-23W-CD-YP2_k141_341408_2	Multi-compound	Drug_and_biocide_RND_efflux_pumps	MEXF	0
SCLS-23W-CD-YP2_1000	SCLS-23W-CD-YP2_k141_283195	MDTB	SCLS-23W-CD-YP2_k141_283195_1	Multi-compound	Drug_and_biocide_and_metal_RND_efflux_pumps	MDTB	0
CQSW-TJT1_1000	CQSW-TJT1_k141_1848857	MEXK	CQSW-TJT1_k141_1848857_1	Multi-compound	Drug_and_biocide_RND_efflux_pumps	MEXK	0
SCLS-23W-CD-FJ2_1000	SCLS-23W-CD-FJ2_k141_210736	RSMA	SCLS-23W-CD-FJ2_k141_210736_10	Multi-compound	Drug_and_biocide_RND_efflux_pumps	RSMA	0
SCLS-23W-CD-FJ2_1000	SCLS-23W-CD-FJ2_k141_1035915	FEXA	SCLS-23W-CD-FJ2_k141_1035915_5	Multi-compound	Drug_and_biocide_MFS_efflux_pumps	FEXA	0
SCLS-23W-CD-FB2_1000	SCLS-23W-CD-FB2_k141_690852	KPNO	SCLS-23W-CD-FB2_k141_690852_1	Multi-compound	Drug_and_biocide_SMR_efflux_pumps	KPNO	0
SCLS-23W-CD-FB2_1000	SCLS-23W-CD-FB2_k141_702579	KPNO	SCLS-23W-CD-FB2_k141_702579_4	Multi-compound	Drug_and_biocide_SMR_efflux_pumps	KPNO	0
SCLS-23W-CD-FB2_1000	SCLS-23W-CD-FB2_k141_704055	KPNO	SCLS-23W-CD-FB2_k141_704055_1	Multi-compound	Drug_and_biocide_SMR_efflux_pumps	KPNO	0
SCLS-23W-CD-FB2_1000	SCLS-23W-CD-FB2_k141_707811	MDTK	SCLS-23W-CD-FB2_k141_707811_51	Multi-compound	Drug_and_biocide_MATE_efflux_pumps	MDTK	0
SCLS-23W-CD-FB2_1000	SCLS-23W-CD-FB2_k141_712859	MDTB	SCLS-23W-CD-FB2_k141_712859_1	Multi-compound	Drug_and_biocide_and_metal_RND_efflux_pumps	MDTB	0
SCLS-23W-CD-FB2_1000	SCLS-23W-CD-FB2_k141_712859	MDTA	SCLS-23W-CD-FB2_k141_712859_2	Multi-compound	Drug_and_biocide_and_metal_RND_efflux_pumps	MDTA	0
SCLS-23W-CD-FB2_1000	SCLS-23W-CD-FB2_k141_729630	ACRF	SCLS-23W-CD-FB2_k141_729630_1	Multi-compound	Drug_and_biocide_RND_efflux_pumps	ACRF	0
SCLS-23W-CD-FB2_1000	SCLS-23W-CD-FB2_k141_733478	SOXS	SCLS-23W-CD-FB2_k141_733478_13	Multi-compound	Drug_and_biocide_and_metal_resistance_regulator	SOXS	0
SCLS-23W-CD-FB2_1000	SCLS-23W-CD-FB2_k141_734264	MEXD1	SCLS-23W-CD-FB2_k141_734264_1	Multi-compound	Drug_and_biocide_RND_efflux_pumps	MEXD1	0
SCLS-23W-CD-FB2_1000	SCLS-23W-CD-FB2_k141_744080	BAER	SCLS-23W-CD-FB2_k141_744080_8	Multi-compound	Drug_and_biocide_and_metal_RND_efflux_regulator	BAER	0
SCLS-23W-CD-FB2_1000	SCLS-23W-CD-FB2_k141_744080	BAES	SCLS-23W-CD-FB2_k141_744080_9	Multi-compound	Drug_and_biocide_and_metal_RND_efflux_regulator	BAES	0
SCLS-23W-CD-FB2_1000	SCLS-23W-CD-FB2_k141_751004	MDTF	SCLS-23W-CD-FB2_k141_751004_7	Multi-compound	Drug_and_biocide_RND_efflux_pumps	MDTF	0
SCLS-23W-CD-FB2_1000	SCLS-23W-CD-FB2_k141_766114	ADEK	SCLS-23W-CD-FB2_k141_766114_5	Multi-compound	Drug_and_biocide_RND_efflux_pumps	ADEK	0
SCLS-23W-CD-FB2_1000	SCLS-23W-CD-FB2_k141_769318	ACRD	SCLS-23W-CD-FB2_k141_769318_1	Multi-compound	Drug_and_biocide_and_metal_RND_efflux_pumps	ACRD	0
SCLS-23W-CD-FB2_1000	SCLS-23W-CD-FB2_k141_78303	ACRF	SCLS-23W-CD-FB2_k141_78303_1	Multi-compound	Drug_and_biocide_RND_efflux_pumps	ACRF	0
SCLS-23W-CD-FB2_1000	SCLS-23W-CD-FB2_k141_686895	ADEJ	SCLS-23W-CD-FB2_k141_686895_1	Multi-compound	Drug_and_biocide_RND_efflux_pumps	ADEJ	0
SCLS-23W-CD-FB2_1000	SCLS-23W-CD-FB2_k141_78303	ACRE	SCLS-23W-CD-FB2_k141_78303_2	Multi-compound	Drug_and_biocide_RND_efflux_pumps	ACRE	0
SCLS-23W-CD-FB2_1000	SCLS-23W-CD-FB2_k141_671337	MDTM	SCLS-23W-CD-FB2_k141_671337_1	Multi-compound	Drug_and_biocide_MFS_efflux_pumps	MDTM	0
SCLS-23W-CD-FB2_1000	SCLS-23W-CD-FB2_k141_643557	MDTM	SCLS-23W-CD-FB2_k141_643557_1	Multi-compound	Drug_and_biocide_MFS_efflux_pumps	MDTM	0
SCLS-23W-CD-FB2_1000	SCLS-23W-CD-FB2_k141_405053	ROBA	SCLS-23W-CD-FB2_k141_405053_24	Multi-compound	Drug_and_biocide_and_metal_RND_efflux_pumps	ROBA	0
SCLS-23W-CD-FB2_1000	SCLS-23W-CD-FB2_k141_447949	ACRB	SCLS-23W-CD-FB2_k141_447949_1	Multi-compound	Drug_and_biocide_RND_efflux_pumps	ACRB	0
SCLS-23W-CD-FB2_1000	SCLS-23W-CD-FB2_k141_447949	ACRA	SCLS-23W-CD-FB2_k141_447949_2	Multi-compound	Drug_and_biocide_RND_efflux_pumps	ACRA	0
SCLS-23W-CD-FB2_1000	SCLS-23W-CD-FB2_k141_470119	ACRB	SCLS-23W-CD-FB2_k141_470119_3	Multi-compound	Drug_and_biocide_RND_efflux_pumps	ACRB	0
SCLS-23W-CD-FB2_1000	SCLS-23W-CD-FB2_k141_510631	YOGI	SCLS-23W-CD-FB2_k141_510631_4	Multi-compound	Drug_and_biocide_ABC_efflux_pumps	YOGI	0
SCLS-23W-CD-FB2_1000	SCLS-23W-CD-FB2_k141_511975	MARA	SCLS-23W-CD-FB2_k141_511975_1	Multi-compound	Drug_and_biocide_RND_efflux_regulator	MARA	0
SCLS-23W-CD-FB2_1000	SCLS-23W-CD-FB2_k141_545268	MDTC	SCLS-23W-CD-FB2_k141_545268_1	Multi-compound	Drug_and_biocide_and_metal_RND_efflux_pumps	MDTC	0
SCLS-23W-CD-FB2_1000	SCLS-23W-CD-FB2_k141_58584	FEXA	SCLS-23W-CD-FB2_k141_58584_3	Multi-compound	Drug_and_biocide_MFS_efflux_pumps	FEXA	0
SCLS-23W-CD-FB2_1000	SCLS-23W-CD-FB2_k141_605756	BAES	SCLS-23W-CD-FB2_k141_605756_2	Multi-compound	Drug_and_biocide_and_metal_RND_efflux_regulator	BAES	0
SCLS-23W-CD-FB2_1000	SCLS-23W-CD-FB2_k141_623668	EMRD	SCLS-23W-CD-FB2_k141_623668_18	Multi-compound	Drug_and_biocide_MFS_efflux_pumps	EMRD	0
SCLS-23W-CD-FB2_1000	SCLS-23W-CD-FB2_k141_629311	MARR	SCLS-23W-CD-FB2_k141_629311_28	Multi-compound	Drug_and_biocide_RND_efflux_regulator	MARR	0
SCLS-23W-CD-FB2_1000	SCLS-23W-CD-FB2_k141_629311	MARA	SCLS-23W-CD-FB2_k141_629311_29	Multi-compound	Drug_and_biocide_RND_efflux_regulator	MARA	0
SCLS-23W-CD-FB2_1000	SCLS-23W-CD-FB2_k141_629842	MDTM	SCLS-23W-CD-FB2_k141_629842_2	Multi-compound	Drug_and_biocide_MFS_efflux_pumps	MDTM	0
SCLS-23W-CD-FB2_1000	SCLS-23W-CD-FB2_k141_636527	MDTF	SCLS-23W-CD-FB2_k141_636527_3	Multi-compound	Drug_and_biocide_RND_efflux_pumps	MDTF	0
SCLS-23W-CD-FB2_1000	SCLS-23W-CD-FB2_k141_641247	MDFA	SCLS-23W-CD-FB2_k141_641247_16	Multi-compound	Drug_and_biocide_MFS_efflux_pumps	MDFA	0
SCLS-23W-CD-FB2_1000	SCLS-23W-CD-FB2_k141_655448	MDTM	SCLS-23W-CD-FB2_k141_655448_5	Multi-compound	Drug_and_biocide_MFS_efflux_pumps	MDTM	0
SCLS-23W-CD-FB2_1000	SCLS-23W-CD-FB2_k141_337928	MVRC	SCLS-23W-CD-FB2_k141_337928_2	Multi-compound	Drug_and_biocide_SMR_efflux_pumps	MVRC	0
SCLS-23W-CD-FB2_1000	SCLS-23W-CD-FB2_k141_800770	BAER	SCLS-23W-CD-FB2_k141_800770_5	Multi-compound	Drug_and_biocide_and_metal_RND_efflux_regulator	BAER	0
SCLS-23W-CD-FB2_1000	SCLS-23W-CD-FB2_k141_800770	MDTC	SCLS-23W-CD-FB2_k141_800770_8	Multi-compound	Drug_and_biocide_and_metal_RND_efflux_pumps	MDTC	0
SCLS-23W-CD-FB2_1000	SCLS-23W-CD-FB2_k141_982160	EMRR	SCLS-23W-CD-FB2_k141_982160_13	Multi-compound	Drug_and_biocide_MFS_efflux_regulator	EMRR	0
SCLS-23W-CD-FB2_1000	SCLS-23W-CD-FB2_k141_987215	MDTM	SCLS-23W-CD-FB2_k141_987215_2	Multi-compound	Drug_and_biocide_MFS_efflux_pumps	MDTM	0
SCLS-23W-CD-FB3_1000	SCLS-23W-CD-FB3_k141_114770	BAER	SCLS-23W-CD-FB3_k141_114770_3	Multi-compound	Drug_and_biocide_and_metal_RND_efflux_regulator	BAER	0
SCLS-23W-CD-FB3_1000	SCLS-23W-CD-FB3_k141_114770	BAES	SCLS-23W-CD-FB3_k141_114770_4	Multi-compound	Drug_and_biocide_and_metal_RND_efflux_regulator	BAES	0
SCLS-23W-CD-FB3_1000	SCLS-23W-CD-FB3_k141_118144	MDTC	SCLS-23W-CD-FB3_k141_118144_1	Multi-compound	Drug_and_biocide_and_metal_RND_efflux_pumps	MDTC	0
SCLS-23W-CD-FB3_1000	SCLS-23W-CD-FB3_k141_118144	BAES	SCLS-23W-CD-FB3_k141_118144_3	Multi-compound	Drug_and_biocide_and_metal_RND_efflux_regulator	BAES	0
SCLS-23W-CD-FB3_1000	SCLS-23W-CD-FB3_k141_123504	EMRD	SCLS-23W-CD-FB3_k141_123504_3	Multi-compound	Drug_and_biocide_MFS_efflux_pumps	EMRD	0
SCLS-23W-CD-FB3_1000	SCLS-23W-CD-FB3_k141_124217	MEXF	SCLS-23W-CD-FB3_k141_124217_2	Multi-compound	Drug_and_biocide_RND_efflux_pumps	MEXF	0
SCLS-23W-CD-FB3_1000	SCLS-23W-CD-FB3_k141_124217	MEXF	SCLS-23W-CD-FB3_k141_124217_3	Multi-compound	Drug_and_biocide_RND_efflux_pumps	MEXF	0
SCLS-23W-CD-FB3_1000	SCLS-23W-CD-FB3_k141_124217	MEXE	SCLS-23W-CD-FB3_k141_124217_4	Multi-compound	Drug_and_biocide_RND_efflux_pumps	MEXE	0
SCLS-23W-CD-FB3_1000	SCLS-23W-CD-FB3_k141_132564	EMRY	SCLS-23W-CD-FB3_k141_132564_3	Multi-compound	Drug_and_biocide_MFS_efflux_pumps	EMRY	0
SCLS-23W-CD-FB3_1000	SCLS-23W-CD-FB3_k141_132564	EMRK	SCLS-23W-CD-FB3_k141_132564_4	Multi-compound	Drug_and_biocide_MFS_efflux_pumps	EMRK	0
SCLS-23W-CD-FB3_1000	SCLS-23W-CD-FB3_k141_132564	EVGS	SCLS-23W-CD-FB3_k141_132564_6	Multi-compound	Drug_and_biocide_MFS_efflux_regulator	EVGS	0
SCLS-23W-CD-FB3_1000	SCLS-23W-CD-FB3_k141_134545	EVGS	SCLS-23W-CD-FB3_k141_134545_1	Multi-compound	Drug_and_biocide_MFS_efflux_regulator	EVGS	0
SCLS-23W-CD-FB3_1000	SCLS-23W-CD-FB3_k141_158285	OQXB	SCLS-23W-CD-FB3_k141_158285_1	Multi-compound	Drug_and_biocide_RND_efflux_pumps	OQXB	0
SCLS-23W-CD-FB2_1000	SCLS-23W-CD-FB2_k141_980830	MDTK	SCLS-23W-CD-FB2_k141_980830_2	Multi-compound	Drug_and_biocide_MATE_efflux_pumps	MDTK	0
SCLS-23W-CD-FB2_1000	SCLS-23W-CD-FB2_k141_800770	BAES	SCLS-23W-CD-FB2_k141_800770_6	Multi-compound	Drug_and_biocide_and_metal_RND_efflux_regulator	BAES	0
SCLS-23W-CD-FB2_1000	SCLS-23W-CD-FB2_k141_954984	QACEDELTA1	SCLS-23W-CD-FB2_k141_954984_5	Multi-compound	Drug_and_biocide_SMR_efflux_pumps	QACEDELTA1	0
SCLS-23W-CD-FB2_1000	SCLS-23W-CD-FB2_k141_946695	CPXAR	SCLS-23W-CD-FB2_k141_946695_3	Multi-compound	Drug_and_biocide_RND_efflux_regulator	CPXAR	0
SCLS-23W-CD-FB2_1000	SCLS-23W-CD-FB2_k141_800770	MDTB	SCLS-23W-CD-FB2_k141_800770_9	Multi-compound	Drug_and_biocide_and_metal_RND_efflux_pumps	MDTB	0
SCLS-23W-CD-FB2_1000	SCLS-23W-CD-FB2_k141_800770	MDTA	SCLS-23W-CD-FB2_k141_800770_10	Multi-compound	Drug_and_biocide_and_metal_RND_efflux_pumps	MDTA	0
SCLS-23W-CD-FB2_1000	SCLS-23W-CD-FB2_k141_805386	KPNF	SCLS-23W-CD-FB2_k141_805386_3	Multi-compound	Drug_and_biocide_SMR_efflux_pumps	KPNF	0
SCLS-23W-CD-FB2_1000	SCLS-23W-CD-FB2_k141_805386	MDTJ	SCLS-23W-CD-FB2_k141_805386_4	Multi-compound	Drug_and_biocide_SMR_efflux_pumps	MDTJ	0
SCLS-23W-CD-FB2_1000	SCLS-23W-CD-FB2_k141_808494	CRP	SCLS-23W-CD-FB2_k141_808494_14	Multi-compound	Drug_and_biocide_RND_efflux_regulator	CRP	0
SCLS-23W-CD-FB2_1000	SCLS-23W-CD-FB2_k141_809270	ACRD	SCLS-23W-CD-FB2_k141_809270_2	Multi-compound	Drug_and_biocide_and_metal_RND_efflux_pumps	ACRD	0
SCLS-23W-CD-FB2_1000	SCLS-23W-CD-FB2_k141_812174	ADEJ	SCLS-23W-CD-FB2_k141_812174_2	Multi-compound	Drug_and_biocide_RND_efflux_pumps	ADEJ	0
SCLS-23W-CD-FB2_1000	SCLS-23W-CD-FB2_k141_820269	ACRB	SCLS-23W-CD-FB2_k141_820269_1	Multi-compound	Drug_and_biocide_RND_efflux_pumps	ACRB	0
SCLS-23W-CD-FB2_1000	SCLS-23W-CD-FB2_k141_821525	PHOR	SCLS-23W-CD-FB2_k141_821525_4	Multi-compound	Drug_and_biocide_SMR_efflux_regulator	PHOR	0
SCLS-23W-CD-FB2_1000	SCLS-23W-CD-FB2_k141_830069	QACL	SCLS-23W-CD-FB2_k141_830069_1	Multi-compound	Drug_and_biocide_SMR_efflux_pumps	QACL	0
SCLS-23W-CD-FB2_1000	SCLS-23W-CD-FB2_k141_837808	BCR	SCLS-23W-CD-FB2_k141_837808_1	Multi-compound	Drug_and_biocide_MFS_efflux_pumps	BCR	0
SCLS-23W-CD-FB2_1000	SCLS-23W-CD-FB2_k141_839509	ACRB	SCLS-23W-CD-FB2_k141_839509_3	Multi-compound	Drug_and_biocide_RND_efflux_pumps	ACRB	0
SCLS-23W-CD-FB2_1000	SCLS-23W-CD-FB2_k141_867496	LPTD	SCLS-23W-CD-FB2_k141_867496_1	Biocides	Acetate_resistance_protein	LPDT	0
SCLS-23W-CD-FB2_1000	SCLS-23W-CD-FB2_k141_937371	CPXAR	SCLS-23W-CD-FB2_k141_937371_2	Multi-compound	Drug_and_biocide_RND_efflux_regulator	CPXAR	0
SCLS-23W-CD-FB2_1000	SCLS-23W-CD-FB2_k141_937371	CPXAR	SCLS-23W-CD-FB2_k141_937371_3	Multi-compound	Drug_and_biocide_RND_efflux_regulator	CPXAR	0
SCLS-23W-CD-FB2_1000	SCLS-23W-CD-FB2_k141_946695	CPXAR	SCLS-23W-CD-FB2_k141_946695_4	Multi-compound	Drug_and_biocide_RND_efflux_regulator	CPXAR	0
SCLS-23W-CD-FB3_1000	SCLS-23W-CD-FB3_k141_158877	PHOR	SCLS-23W-CD-FB3_k141_158877_3	Multi-compound	Drug_and_biocide_SMR_efflux_regulator	PHOR	0
SCLS-23W-CD-FB2_1000	SCLS-23W-CD-FB2_k141_323802	MDTE	SCLS-23W-CD-FB2_k141_323802_6	Multi-compound	Drug_and_biocide_RND_efflux_pumps	MDTE	0
SCLS-23W-CD-FB2_1000	SCLS-23W-CD-FB2_k141_323802	GADW	SCLS-23W-CD-FB2_k141_323802_3	Multi-compound	Drug_and_biocide_RND_efflux_regulator	GADW	0
SCLS-23W-CD-FB1_1000	SCLS-23W-CD-FB1_k141_943272	ACRD	SCLS-23W-CD-FB1_k141_943272_18	Multi-compound	Drug_and_biocide_and_metal_RND_efflux_pumps	ACRD	0
SCLS-23W-CD-FB1_1000	SCLS-23W-CD-FB1_k141_957723	ACRS	SCLS-23W-CD-FB1_k141_957723_19	Multi-compound	Drug_and_biocide_RND_efflux_regulator	ACRS	0
SCLS-23W-CD-FB1_1000	SCLS-23W-CD-FB1_k141_957723	ACRE	SCLS-23W-CD-FB1_k141_957723_20	Multi-compound	Drug_and_biocide_RND_efflux_pumps	ACRE	0
SCLS-23W-CD-FB1_1000	SCLS-23W-CD-FB1_k141_957723	ACRF	SCLS-23W-CD-FB1_k141_957723_21	Multi-compound	Drug_and_biocide_RND_efflux_pumps	ACRF	0
SCLS-23W-CD-FB2_1000	SCLS-23W-CD-FB2_k141_1000304	KPNO	SCLS-23W-CD-FB2_k141_1000304_1	Multi-compound	Drug_and_biocide_SMR_efflux_pumps	KPNO	0
SCLS-23W-CD-FB2_1000	SCLS-23W-CD-FB2_k141_1064987	MDTC	SCLS-23W-CD-FB2_k141_1064987_1	Multi-compound	Drug_and_biocide_and_metal_RND_efflux_pumps	MDTC	0
SCLS-23W-CD-FB2_1000	SCLS-23W-CD-FB2_k141_1064987	MDTB	SCLS-23W-CD-FB2_k141_1064987_2	Multi-compound	Drug_and_biocide_and_metal_RND_efflux_pumps	MDTB	0
SCLS-23W-CD-FB2_1000	SCLS-23W-CD-FB2_k141_1066548	MDTJ	SCLS-23W-CD-FB2_k141_1066548_6	Multi-compound	Drug_and_biocide_SMR_efflux_pumps	MDTJ	0
SCLS-23W-CD-FB2_1000	SCLS-23W-CD-FB2_k141_1066548	MDTI	SCLS-23W-CD-FB2_k141_1066548_7	Multi-compound	Drug_and_biocide_SMR_efflux_pumps	MDTI	0
SCLS-23W-CD-FB2_1000	SCLS-23W-CD-FB2_k141_1068118	RSMA	SCLS-23W-CD-FB2_k141_1068118_11	Multi-compound	Drug_and_biocide_RND_efflux_pumps	RSMA	0
SCLS-23W-CD-FB2_1000	SCLS-23W-CD-FB2_k141_1068118	EMRB	SCLS-23W-CD-FB2_k141_1068118_16	Multi-compound	Drug_and_biocide_MFS_efflux_pumps	EMRB	0
SCLS-23W-CD-FB2_1000	SCLS-23W-CD-FB2_k141_1068118	EMRA	SCLS-23W-CD-FB2_k141_1068118_17	Multi-compound	Drug_and_biocide_MFS_efflux_pumps	EMRA	0
SCLS-23W-CD-FB2_1000	SCLS-23W-CD-FB2_k141_1068118	EMRR	SCLS-23W-CD-FB2_k141_1068118_18	Multi-compound	Drug_and_biocide_MFS_efflux_regulator	EMRR	0
SCLS-23W-CD-FB2_1000	SCLS-23W-CD-FB2_k141_1071970	QACE	SCLS-23W-CD-FB2_k141_1071970_1	Multi-compound	Drug_and_biocide_SMR_efflux_pumps	QACE	0
SCLS-23W-CD-FB2_1000	SCLS-23W-CD-FB2_k141_1099243	MEXT	SCLS-23W-CD-FB2_k141_1099243_1	Multi-compound	Drug_and_biocide_RND_efflux_regulator	MEXT	0
SCLS-23W-CD-FB1_1000	SCLS-23W-CD-FB1_k141_929379	LPTD	SCLS-23W-CD-FB1_k141_929379_23	Biocides	Acetate_resistance_protein	LPDT	0
SCLS-23W-CD-FB2_1000	SCLS-23W-CD-FB2_k141_110952	YOGI	SCLS-23W-CD-FB2_k141_110952_8	Multi-compound	Drug_and_biocide_ABC_efflux_pumps	YOGI	0
SCLS-23W-CD-FB1_1000	SCLS-23W-CD-FB1_k141_921801	MARR	SCLS-23W-CD-FB1_k141_921801_28	Multi-compound	Drug_and_biocide_RND_efflux_regulator	MARR	0
SCLS-23W-CD-FB1_1000	SCLS-23W-CD-FB1_k141_839585	MDTP	SCLS-23W-CD-FB1_k141_839585_5	Multi-compound	Drug_and_biocide_RND_efflux_pumps	MDTP	0
SCLS-23W-CD-FB1_1000	SCLS-23W-CD-FB1_k141_497730	ACRA	SCLS-23W-CD-FB1_k141_497730_8	Multi-compound	Drug_and_biocide_RND_efflux_pumps	ACRA	0
SCLS-23W-CD-FB1_1000	SCLS-23W-CD-FB1_k141_497730	ACRB	SCLS-23W-CD-FB1_k141_497730_9	Multi-compound	Drug_and_biocide_RND_efflux_pumps	ACRB	0
SCLS-23W-CD-FB1_1000	SCLS-23W-CD-FB1_k141_559150	CRP	SCLS-23W-CD-FB1_k141_559150_20	Multi-compound	Drug_and_biocide_RND_efflux_regulator	CRP	0
SCLS-23W-CD-FB1_1000	SCLS-23W-CD-FB1_k141_569932	MVRC	SCLS-23W-CD-FB1_k141_569932_3	Multi-compound	Drug_and_biocide_SMR_efflux_pumps	MVRC	0
SCLS-23W-CD-FB1_1000	SCLS-23W-CD-FB1_k141_607071	EMRR	SCLS-23W-CD-FB1_k141_607071_24	Multi-compound	Drug_and_biocide_MFS_efflux_regulator	EMRR	0
SCLS-23W-CD-FB1_1000	SCLS-23W-CD-FB1_k141_607071	EMRA	SCLS-23W-CD-FB1_k141_607071_25	Multi-compound	Drug_and_biocide_MFS_efflux_pumps	EMRA	0
SCLS-23W-CD-FB1_1000	SCLS-23W-CD-FB1_k141_607071	EMRB	SCLS-23W-CD-FB1_k141_607071_26	Multi-compound	Drug_and_biocide_MFS_efflux_pumps	EMRB	0
SCLS-23W-CD-FB1_1000	SCLS-23W-CD-FB1_k141_607071	RSMA	SCLS-23W-CD-FB1_k141_607071_31	Multi-compound	Drug_and_biocide_RND_efflux_pumps	RSMA	0
SCLS-23W-CD-FB1_1000	SCLS-23W-CD-FB1_k141_772410	ROBA	SCLS-23W-CD-FB1_k141_772410_7	Multi-compound	Drug_and_biocide_and_metal_RND_efflux_pumps	ROBA	0
SCLS-23W-CD-FB1_1000	SCLS-23W-CD-FB1_k141_772986	MDTC	SCLS-23W-CD-FB1_k141_772986_1	Multi-compound	Drug_and_biocide_and_metal_RND_efflux_pumps	MDTC	0
SCLS-23W-CD-FB1_1000	SCLS-23W-CD-FB1_k141_772986	MDTB	SCLS-23W-CD-FB1_k141_772986_2	Multi-compound	Drug_and_biocide_and_metal_RND_efflux_pumps	MDTB	0
SCLS-23W-CD-FB1_1000	SCLS-23W-CD-FB1_k141_813488	MDTG	SCLS-23W-CD-FB1_k141_813488_20	Multi-compound	Drug_and_biocide_MFS_efflux_pumps	MDTG	0
SCLS-23W-CD-FB1_1000	SCLS-23W-CD-FB1_k141_813488	MDTH	SCLS-23W-CD-FB1_k141_813488_32	Multi-compound	Drug_and_biocide_MFS_efflux_pumps	MDTH	0
SCLS-23W-CD-FB1_1000	SCLS-23W-CD-FB1_k141_839585	MDTN	SCLS-23W-CD-FB1_k141_839585_3	Multi-compound	Drug_and_biocide_RND_efflux_pumps	MDTN	0
SCLS-23W-CD-FB1_1000	SCLS-23W-CD-FB1_k141_839585	MDTO	SCLS-23W-CD-FB1_k141_839585_4	Multi-compound	Drug_and_biocide_RND_efflux_pumps	MDTO	0
SCLS-23W-CD-FB1_1000	SCLS-23W-CD-FB1_k141_8646	EMRD	SCLS-23W-CD-FB1_k141_8646_17	Multi-compound	Drug_and_biocide_MFS_efflux_pumps	EMRD	0
SCLS-23W-CD-FB2_1000	SCLS-23W-CD-FB2_k141_323802	MDTF	SCLS-23W-CD-FB2_k141_323802_5	Multi-compound	Drug_and_biocide_RND_efflux_pumps	MDTF	0
SCLS-23W-CD-FB2_1000	SCLS-23W-CD-FB2_k141_110952	BCR	SCLS-23W-CD-FB2_k141_110952_35	Multi-compound	Drug_and_biocide_MFS_efflux_pumps	BCR	0
SCLS-23W-CD-FB2_1000	SCLS-23W-CD-FB2_k141_1118092	ACRB	SCLS-23W-CD-FB2_k141_1118092_4	Multi-compound	Drug_and_biocide_RND_efflux_pumps	ACRB	0
SCLS-23W-CD-FB2_1000	SCLS-23W-CD-FB2_k141_156783	MDTH	SCLS-23W-CD-FB2_k141_156783_2	Multi-compound	Drug_and_biocide_MFS_efflux_pumps	MDTH	0
SCLS-23W-CD-FB2_1000	SCLS-23W-CD-FB2_k141_164845	ROBA	SCLS-23W-CD-FB2_k141_164845_3	Multi-compound	Drug_and_biocide_and_metal_RND_efflux_pumps	ROBA	0
SCLS-23W-CD-FB2_1000	SCLS-23W-CD-FB2_k141_173579	MDTG	SCLS-23W-CD-FB2_k141_173579_6	Multi-compound	Drug_and_biocide_MFS_efflux_pumps	MDTG	0
SCLS-23W-CD-FB2_1000	SCLS-23W-CD-FB2_k141_211803	ADEJ	SCLS-23W-CD-FB2_k141_211803_1	Multi-compound	Drug_and_biocide_RND_efflux_pumps	ADEJ	0
SCLS-23W-CD-FB2_1000	SCLS-23W-CD-FB2_k141_228365	ADEJ	SCLS-23W-CD-FB2_k141_228365_2	Multi-compound	Drug_and_biocide_RND_efflux_pumps	ADEJ	0
SCLS-23W-CD-FB2_1000	SCLS-23W-CD-FB2_k141_232083	MEXT	SCLS-23W-CD-FB2_k141_232083_5	Multi-compound	Drug_and_biocide_RND_efflux_regulator	MEXT	0
SCLS-23W-CD-FB2_1000	SCLS-23W-CD-FB2_k141_240874	EFRA	SCLS-23W-CD-FB2_k141_240874_2	Multi-compound	Drug_and_biocide_ABC_efflux_pumps	EFRA	0
SCLS-23W-CD-FB2_1000	SCLS-23W-CD-FB2_k141_254042	MDTK	SCLS-23W-CD-FB2_k141_254042_8	Multi-compound	Drug_and_biocide_MATE_efflux_pumps	MDTK	0
SCLS-23W-CD-FB2_1000	SCLS-23W-CD-FB2_k141_2670	ADEJ	SCLS-23W-CD-FB2_k141_2670_1	Multi-compound	Drug_and_biocide_RND_efflux_pumps	ADEJ	0
SCLS-23W-CD-FB2_1000	SCLS-23W-CD-FB2_k141_292211	ACRS	SCLS-23W-CD-FB2_k141_292211_7	Multi-compound	Drug_and_biocide_RND_efflux_regulator	ACRS	0
SCLS-23W-CD-FB2_1000	SCLS-23W-CD-FB2_k141_292211	ACRE	SCLS-23W-CD-FB2_k141_292211_8	Multi-compound	Drug_and_biocide_RND_efflux_pumps	ACRE	0
SCLS-23W-CD-FB2_1000	SCLS-23W-CD-FB2_k141_292211	ACRF	SCLS-23W-CD-FB2_k141_292211_9	Multi-compound	Drug_and_biocide_RND_efflux_pumps	ACRF	0
SCLS-23W-CD-FB2_1000	SCLS-23W-CD-FB2_k141_297141	KPN	SCLS-23W-CD-FB2_k141_297141_2	Multi-compound	Drug_and_biocide_MFS_efflux_pumps	KPN	0
SCLS-23W-CD-FB2_1000	SCLS-23W-CD-FB2_k141_297141	EMRA	SCLS-23W-CD-FB2_k141_297141_3	Multi-compound	Drug_and_biocide_MFS_efflux_pumps	EMRA	0
SCLS-23W-CD-FB2_1000	SCLS-23W-CD-FB2_k141_323802	GADX	SCLS-23W-CD-FB2_k141_323802_2	Multi-compound	Drug_and_biocide_RND_efflux_regulator	GADX	0
SCLS-23W-CD-FB2_1000	SCLS-23W-CD-FB2_k141_147381	SOXS	SCLS-23W-CD-FB2_k141_147381_8	Multi-compound	Drug_and_biocide_and_metal_resistance_regulator	SOXS	0
SCLS-23W-CD-FB2_1000	SCLS-23W-CD-FB2_k141_1118092	ACRA	SCLS-23W-CD-FB2_k141_1118092_3	Multi-compound	Drug_and_biocide_RND_efflux_pumps	ACRA	0
SCLS-23W-CD-FB2_1000	SCLS-23W-CD-FB2_k141_143507	MDFA	SCLS-23W-CD-FB2_k141_143507_12	Multi-compound	Drug_and_biocide_MFS_efflux_pumps	MDFA	0
SCLS-23W-CD-FB2_1000	SCLS-23W-CD-FB2_k141_137522	EMRK	SCLS-23W-CD-FB2_k141_137522_4	Multi-compound	Drug_and_biocide_MFS_efflux_pumps	EMRK	0
SCLS-23W-CD-FB2_1000	SCLS-23W-CD-FB2_k141_1122107	KPNO	SCLS-23W-CD-FB2_k141_1122107_1	Multi-compound	Drug_and_biocide_SMR_efflux_pumps	KPNO	0
SCLS-23W-CD-FB2_1000	SCLS-23W-CD-FB2_k141_112814	RSMA	SCLS-23W-CD-FB2_k141_112814_1	Multi-compound	Drug_and_biocide_RND_efflux_pumps	RSMA	0
SCLS-23W-CD-FB2_1000	SCLS-23W-CD-FB2_k141_1147495	LPTD	SCLS-23W-CD-FB2_k141_1147495_25	Biocides	Acetate_resistance_protein	LPDT	0
SCLS-23W-CD-FB2_1000	SCLS-23W-CD-FB2_k141_1197398	MDTP	SCLS-23W-CD-FB2_k141_1197398_8	Multi-compound	Drug_and_biocide_RND_efflux_pumps	MDTP	0
SCLS-23W-CD-FB2_1000	SCLS-23W-CD-FB2_k141_1197398	MDTO	SCLS-23W-CD-FB2_k141_1197398_9	Multi-compound	Drug_and_biocide_RND_efflux_pumps	MDTO	0
SCLS-23W-CD-FB2_1000	SCLS-23W-CD-FB2_k141_1197398	MDTN	SCLS-23W-CD-FB2_k141_1197398_10	Multi-compound	Drug_and_biocide_RND_efflux_pumps	MDTN	0
SCLS-23W-CD-FB2_1000	SCLS-23W-CD-FB2_k141_1197531	PHOR	SCLS-23W-CD-FB2_k141_1197531_3	Multi-compound	Drug_and_biocide_SMR_efflux_regulator	PHOR	0
SCLS-23W-CD-FB2_1000	SCLS-23W-CD-FB2_k141_122027	EMRD	SCLS-23W-CD-FB2_k141_122027_14	Multi-compound	Drug_and_biocide_MFS_efflux_pumps	EMRD	0
SCLS-23W-CD-FB2_1000	SCLS-23W-CD-FB2_k141_1254401	CRP	SCLS-23W-CD-FB2_k141_1254401_15	Multi-compound	Drug_and_biocide_RND_efflux_regulator	CRP	0
SCLS-23W-CD-FB2_1000	SCLS-23W-CD-FB2_k141_1259435	MDTK	SCLS-23W-CD-FB2_k141_1259435_15	Multi-compound	Drug_and_biocide_MATE_efflux_pumps	MDTK	0
SCLS-23W-CD-FB2_1000	SCLS-23W-CD-FB2_k141_1259599	MDTG	SCLS-23W-CD-FB2_k141_1259599_20	Multi-compound	Drug_and_biocide_MFS_efflux_pumps	MDTG	0
SCLS-23W-CD-FB2_1000	SCLS-23W-CD-FB2_k141_1259599	MDTH	SCLS-23W-CD-FB2_k141_1259599_32	Multi-compound	Drug_and_biocide_MFS_efflux_pumps	MDTH	0
SCLS-23W-CD-FB2_1000	SCLS-23W-CD-FB2_k141_1275107	MARA	SCLS-23W-CD-FB2_k141_1275107_3	Multi-compound	Drug_and_biocide_RND_efflux_regulator	MARA	0
SCLS-23W-CD-FB2_1000	SCLS-23W-CD-FB2_k141_1275107	MARR	SCLS-23W-CD-FB2_k141_1275107_4	Multi-compound	Drug_and_biocide_RND_efflux_regulator	MARR	0
SCLS-23W-CD-FB2_1000	SCLS-23W-CD-FB2_k141_137522	EMRY	SCLS-23W-CD-FB2_k141_137522_3	Multi-compound	Drug_and_biocide_MFS_efflux_pumps	EMRY	0
SCLS-23W-CD-FB2_1000	SCLS-23W-CD-FB2_k141_137522	EVGS	SCLS-23W-CD-FB2_k141_137522_6	Multi-compound	Drug_and_biocide_MFS_efflux_regulator	EVGS	0
SCLS-23W-CD-FB3_1000	SCLS-23W-CD-FB3_k141_159329	MDTK	SCLS-23W-CD-FB3_k141_159329_21	Multi-compound	Drug_and_biocide_MATE_efflux_pumps	MDTK	0
SCLS-23W-CD-FB3_1000	SCLS-23W-CD-FB3_k141_16803	MDTC	SCLS-23W-CD-FB3_k141_16803_1	Multi-compound	Drug_and_biocide_and_metal_RND_efflux_pumps	MDTC	0
SCLS-23W-CD-FB3_1000	SCLS-23W-CD-FB3_k141_16803	MDTB	SCLS-23W-CD-FB3_k141_16803_2	Multi-compound	Drug_and_biocide_and_metal_RND_efflux_pumps	MDTB	0
SCLS-23W-CD-FB3_1000	SCLS-23W-CD-FB3_k141_487893	MDTM	SCLS-23W-CD-FB3_k141_487893_3	Multi-compound	Drug_and_biocide_MFS_efflux_pumps	MDTM	0
SCLS-23W-CD-FB3_1000	SCLS-23W-CD-FB3_k141_492290	MDTF	SCLS-23W-CD-FB3_k141_492290_5	Multi-compound	Drug_and_biocide_RND_efflux_pumps	MDTF	0
SCLS-23W-CD-FB3_1000	SCLS-23W-CD-FB3_k141_50478	AXY	SCLS-23W-CD-FB3_k141_50478_5	Multi-compound	Drug_and_biocide_RND_efflux_pumps	AXY	0
SCLS-23W-CD-FB3_1000	SCLS-23W-CD-FB3_k141_509725	ROBA	SCLS-23W-CD-FB3_k141_509725_1	Multi-compound	Drug_and_biocide_and_metal_RND_efflux_pumps	ROBA	0
SCLS-23W-CD-FB3_1000	SCLS-23W-CD-FB3_k141_519639	YAJC	SCLS-23W-CD-FB3_k141_519639_10	Multi-compound	Drug_and_biocide_RND_efflux_regulator	YAJC	0
SCLS-23W-CD-FB3_1000	SCLS-23W-CD-FB3_k141_534992	MDTH	SCLS-23W-CD-FB3_k141_534992_7	Multi-compound	Drug_and_biocide_MFS_efflux_pumps	MDTH	0
SCLS-23W-CD-FB3_1000	SCLS-23W-CD-FB3_k141_540157	EMRD	SCLS-23W-CD-FB3_k141_540157_1	Multi-compound	Drug_and_biocide_MFS_efflux_pumps	EMRD	0
SCLS-23W-CD-FB3_1000	SCLS-23W-CD-FB3_k141_550923	MDTH	SCLS-23W-CD-FB3_k141_550923_3	Multi-compound	Drug_and_biocide_MFS_efflux_pumps	MDTH	0
SCLS-23W-CD-FB3_1000	SCLS-23W-CD-FB3_k141_562325	MDTB	SCLS-23W-CD-FB3_k141_562325_1	Multi-compound	Drug_and_biocide_and_metal_RND_efflux_pumps	MDTB	0
SCLS-23W-CD-FB3_1000	SCLS-23W-CD-FB3_k141_562325	MDTA	SCLS-23W-CD-FB3_k141_562325_2	Multi-compound	Drug_and_biocide_and_metal_RND_efflux_pumps	MDTA	0
SCLS-23W-CD-FB3_1000	SCLS-23W-CD-FB3_k141_570679	MDTJ	SCLS-23W-CD-FB3_k141_570679_1	Multi-compound	Drug_and_biocide_SMR_efflux_pumps	MDTJ	0
SCLS-23W-CD-FB3_1000	SCLS-23W-CD-FB3_k141_570679	KPNF	SCLS-23W-CD-FB3_k141_570679_2	Multi-compound	Drug_and_biocide_SMR_efflux_pumps	KPNF	0
SCLS-23W-CD-FB3_1000	SCLS-23W-CD-FB3_k141_576313	YOGI	SCLS-23W-CD-FB3_k141_576313_2	Multi-compound	Drug_and_biocide_ABC_efflux_pumps	YOGI	0
SCLS-23W-CD-FB3_1000	SCLS-23W-CD-FB3_k141_576313	KPNO	SCLS-23W-CD-FB3_k141_576313_6	Multi-compound	Drug_and_biocide_SMR_efflux_pumps	KPNO	0
SCLS-23W-CD-FB3_1000	SCLS-23W-CD-FB3_k141_580229	RSMA	SCLS-23W-CD-FB3_k141_580229_1	Multi-compound	Drug_and_biocide_RND_efflux_pumps	RSMA	0
SCLS-23W-CD-FB3_1000	SCLS-23W-CD-FB3_k141_482496	RSMA	SCLS-23W-CD-FB3_k141_482496_1	Multi-compound	Drug_and_biocide_RND_efflux_pumps	RSMA	0
SCLS-23W-CD-FB3_1000	SCLS-23W-CD-FB3_k141_581156	MEXE	SCLS-23W-CD-FB3_k141_581156_244	Multi-compound	Drug_and_biocide_RND_efflux_pumps	MEXE	0
SCLS-23W-CD-FB3_1000	SCLS-23W-CD-FB3_k141_481183	ADEJ	SCLS-23W-CD-FB3_k141_481183_1	Multi-compound	Drug_and_biocide_RND_efflux_pumps	ADEJ	0
SCLS-23W-CD-FB3_1000	SCLS-23W-CD-FB3_k141_462553	MDTE	SCLS-23W-CD-FB3_k141_462553_6	Multi-compound	Drug_and_biocide_RND_efflux_pumps	MDTE	0
SCLS-23W-CD-FB3_1000	SCLS-23W-CD-FB3_k141_425236	ACRA	SCLS-23W-CD-FB3_k141_425236_3	Multi-compound	Drug_and_biocide_RND_efflux_pumps	ACRA	0
SCLS-23W-CD-FB3_1000	SCLS-23W-CD-FB3_k141_425236	ACRB	SCLS-23W-CD-FB3_k141_425236_4	Multi-compound	Drug_and_biocide_RND_efflux_pumps	ACRB	0
SCLS-23W-CD-FB3_1000	SCLS-23W-CD-FB3_k141_434820	QACEDELTA1	SCLS-23W-CD-FB3_k141_434820_5	Multi-compound	Drug_and_biocide_SMR_efflux_pumps	QACEDELTA1	0
SCLS-23W-CD-FB3_1000	SCLS-23W-CD-FB3_k141_440917	EMHC	SCLS-23W-CD-FB3_k141_440917_23	Multi-compound	Drug_and_biocide_RND_efflux_pumps	EMHC	0
SCLS-23W-CD-FB3_1000	SCLS-23W-CD-FB3_k141_440917	TTGB	SCLS-23W-CD-FB3_k141_440917_24	Biocides	Multi-biocide_RND_efflux_pump	EMHB	0
SCLS-23W-CD-FB3_1000	SCLS-23W-CD-FB3_k141_447948	MDFA	SCLS-23W-CD-FB3_k141_447948_1	Multi-compound	Drug_and_biocide_MFS_efflux_pumps	MDFA	0
SCLS-23W-CD-FB3_1000	SCLS-23W-CD-FB3_k141_448471	LPTD	SCLS-23W-CD-FB3_k141_448471_4	Biocides	Acetate_resistance_protein	LPDT	0
SCLS-23W-CD-FB3_1000	SCLS-23W-CD-FB3_k141_456462	MEXT	SCLS-23W-CD-FB3_k141_456462_5	Multi-compound	Drug_and_biocide_RND_efflux_regulator	MEXT	0
SCLS-23W-CD-FB3_1000	SCLS-23W-CD-FB3_k141_456643	MVRC	SCLS-23W-CD-FB3_k141_456643_2	Multi-compound	Drug_and_biocide_SMR_efflux_pumps	MVRC	0
SCLS-23W-CD-FB3_1000	SCLS-23W-CD-FB3_k141_46204	EMRR	SCLS-23W-CD-FB3_k141_46204_22	Multi-compound	Drug_and_biocide_MFS_efflux_regulator	EMRR	0
SCLS-23W-CD-FB3_1000	SCLS-23W-CD-FB3_k141_46204	EMRA	SCLS-23W-CD-FB3_k141_46204_23	Multi-compound	Drug_and_biocide_MFS_efflux_pumps	EMRA	0
SCLS-23W-CD-FB3_1000	SCLS-23W-CD-FB3_k141_46204	KPN	SCLS-23W-CD-FB3_k141_46204_24	Multi-compound	Drug_and_biocide_MFS_efflux_pumps	KPN	0
SCLS-23W-CD-FB3_1000	SCLS-23W-CD-FB3_k141_462553	GADX	SCLS-23W-CD-FB3_k141_462553_2	Multi-compound	Drug_and_biocide_RND_efflux_regulator	GADX	0
SCLS-23W-CD-FB3_1000	SCLS-23W-CD-FB3_k141_462553	GADW	SCLS-23W-CD-FB3_k141_462553_3	Multi-compound	Drug_and_biocide_RND_efflux_regulator	GADW	0
SCLS-23W-CD-FB3_1000	SCLS-23W-CD-FB3_k141_462553	MDTF	SCLS-23W-CD-FB3_k141_462553_5	Multi-compound	Drug_and_biocide_RND_efflux_pumps	MDTF	0
SCLS-23W-CD-FB3_1000	SCLS-23W-CD-FB3_k141_471628	MVRC	SCLS-23W-CD-FB3_k141_471628_3	Multi-compound	Drug_and_biocide_SMR_efflux_pumps	MVRC	0
SCLS-23W-CD-FB3_1000	SCLS-23W-CD-FB3_k141_422018	MDTA	SCLS-23W-CD-FB3_k141_422018_8	Multi-compound	Drug_and_biocide_and_metal_RND_efflux_pumps	MDTA	0
SCLS-23W-CD-FB3_1000	SCLS-23W-CD-FB3_k141_581156	MEXF	SCLS-23W-CD-FB3_k141_581156_245	Multi-compound	Drug_and_biocide_RND_efflux_pumps	MEXF	0
SCLS-23W-CD-FB3_1000	SCLS-23W-CD-FB3_k141_588425	ADEJ	SCLS-23W-CD-FB3_k141_588425_1	Multi-compound	Drug_and_biocide_RND_efflux_pumps	ADEJ	0
SCLS-23W-CD-FJ1_1000	SCLS-23W-CD-FJ1_k141_575833	RSMA	SCLS-23W-CD-FJ1_k141_575833_1	Multi-compound	Drug_and_biocide_RND_efflux_pumps	RSMA	0
SCLS-23W-CD-FJ1_1000	SCLS-23W-CD-FJ1_k141_595484	RSMA	SCLS-23W-CD-FJ1_k141_595484_1	Multi-compound	Drug_and_biocide_RND_efflux_pumps	RSMA	0
SCLS-23W-CD-FJ1_1000	SCLS-23W-CD-FJ1_k141_605938	RSMA	SCLS-23W-CD-FJ1_k141_605938_2	Multi-compound	Drug_and_biocide_RND_efflux_pumps	RSMA	0
SCLS-23W-CD-FJ1_1000	SCLS-23W-CD-FJ1_k141_607968	FEXA	SCLS-23W-CD-FJ1_k141_607968_4	Multi-compound	Drug_and_biocide_MFS_efflux_pumps	FEXA	0
SCLS-23W-CD-FJ1_1000	SCLS-23W-CD-FJ1_k141_612762	BMR	SCLS-23W-CD-FJ1_k141_612762_3	Multi-compound	Drug_and_biocide_MFS_efflux_regulator	BMR	0
SCLS-23W-CD-FJ1_1000	SCLS-23W-CD-FJ1_k141_622737	MTRF	SCLS-23W-CD-FJ1_k141_622737_1	Multi-compound	Drug_and_biocide_RND_efflux_pumps	MTRF	0
SCLS-23W-CD-FJ1_1000	SCLS-23W-CD-FJ1_k141_624963	RSMA	SCLS-23W-CD-FJ1_k141_624963_2	Multi-compound	Drug_and_biocide_RND_efflux_pumps	RSMA	0
SCLS-23W-CD-FJ1_1000	SCLS-23W-CD-FJ1_k141_633586	MDTB	SCLS-23W-CD-FJ1_k141_633586_1	Multi-compound	Drug_and_biocide_and_metal_RND_efflux_pumps	MDTB	0
SCLS-23W-CD-FJ1_1000	SCLS-23W-CD-FJ1_k141_638577	RSMA	SCLS-23W-CD-FJ1_k141_638577_7	Multi-compound	Drug_and_biocide_RND_efflux_pumps	RSMA	0
SCLS-23W-CD-FJ1_1000	SCLS-23W-CD-FJ1_k141_665192	RSMA	SCLS-23W-CD-FJ1_k141_665192_18	Multi-compound	Drug_and_biocide_RND_efflux_pumps	RSMA	0
SCLS-23W-CD-FJ1_1000	SCLS-23W-CD-FJ1_k141_67773	RSMA	SCLS-23W-CD-FJ1_k141_67773_3	Multi-compound	Drug_and_biocide_RND_efflux_pumps	RSMA	0
SCLS-23W-CD-FJ1_1000	SCLS-23W-CD-FJ1_k141_678635	RSMA	SCLS-23W-CD-FJ1_k141_678635_21	Multi-compound	Drug_and_biocide_RND_efflux_pumps	RSMA	0
SCLS-23W-CD-FJ1_1000	SCLS-23W-CD-FJ1_k141_699058	RSMA	SCLS-23W-CD-FJ1_k141_699058_3	Multi-compound	Drug_and_biocide_RND_efflux_pumps	RSMA	0
SCLS-23W-CD-FJ1_1000	SCLS-23W-CD-FJ1_k141_70084	RSMA	SCLS-23W-CD-FJ1_k141_70084_1	Multi-compound	Drug_and_biocide_RND_efflux_pumps	RSMA	0
SCLS-23W-CD-FJ1_1000	SCLS-23W-CD-FJ1_k141_79217	RSMA	SCLS-23W-CD-FJ1_k141_79217_3	Multi-compound	Drug_and_biocide_RND_efflux_pumps	RSMA	0
SCLS-23W-CD-FJ1_1000	SCLS-23W-CD-FJ1_k141_550907	RSMA	SCLS-23W-CD-FJ1_k141_550907_12	Multi-compound	Drug_and_biocide_RND_efflux_pumps	RSMA	0
SCLS-23W-CD-FB3_1000	SCLS-23W-CD-FB3_k141_587272	MDTB	SCLS-23W-CD-FB3_k141_587272_1	Multi-compound	Drug_and_biocide_and_metal_RND_efflux_pumps	MDTB	0
SCLS-23W-CD-FJ1_1000	SCLS-23W-CD-FJ1_k141_522544	QACF	SCLS-23W-CD-FJ1_k141_522544_16	Multi-compound	Drug_and_biocide_SMR_efflux_pumps	QACF	0
SCLS-23W-CD-FJ1_1000	SCLS-23W-CD-FJ1_k141_344109	RSMA	SCLS-23W-CD-FJ1_k141_344109_19	Multi-compound	Drug_and_biocide_RND_efflux_pumps	RSMA	0
SCLS-23W-CD-FB3_1000	SCLS-23W-CD-FB3_k141_595788	EMHC	SCLS-23W-CD-FB3_k141_595788_52	Multi-compound	Drug_and_biocide_RND_efflux_pumps	EMHC	0
SCLS-23W-CD-FB3_1000	SCLS-23W-CD-FB3_k141_595788	TTGB	SCLS-23W-CD-FB3_k141_595788_53	Biocides	Multi-biocide_RND_efflux_pump	EMHB	0
SCLS-23W-CD-FB3_1000	SCLS-23W-CD-FB3_k141_60545	BAER	SCLS-23W-CD-FB3_k141_60545_1	Multi-compound	Drug_and_biocide_and_metal_RND_efflux_regulator	BAER	0
SCLS-23W-CD-FB3_1000	SCLS-23W-CD-FB3_k141_607518	ACRD	SCLS-23W-CD-FB3_k141_607518_6	Multi-compound	Drug_and_biocide_and_metal_RND_efflux_pumps	ACRD	0
SCLS-23W-CD-FB3_1000	SCLS-23W-CD-FB3_k141_619230	QACPB	SCLS-23W-CD-FB3_k141_619230_2	Multi-compound	Drug_and_biocide_SMR_efflux_pumps	QACPB	0
SCLS-23W-CD-FB3_1000	SCLS-23W-CD-FB3_k141_66564	MEXF	SCLS-23W-CD-FB3_k141_66564_95	Multi-compound	Drug_and_biocide_RND_efflux_pumps	MEXF	0
SCLS-23W-CD-FB3_1000	SCLS-23W-CD-FB3_k141_66564	MEXE	SCLS-23W-CD-FB3_k141_66564_96	Multi-compound	Drug_and_biocide_RND_efflux_pumps	MEXE	0
SCLS-23W-CD-FB3_1000	SCLS-23W-CD-FB3_k141_68607	MDTJ	SCLS-23W-CD-FB3_k141_68607_1	Multi-compound	Drug_and_biocide_SMR_efflux_pumps	MDTJ	0
SCLS-23W-CD-FB3_1000	SCLS-23W-CD-FB3_k141_68607	MDTI	SCLS-23W-CD-FB3_k141_68607_2	Multi-compound	Drug_and_biocide_SMR_efflux_pumps	MDTI	0
SCLS-23W-CD-FB3_1000	SCLS-23W-CD-FB3_k141_96182	MDTG	SCLS-23W-CD-FB3_k141_96182_16	Multi-compound	Drug_and_biocide_MFS_efflux_pumps	MDTG	0
SCLS-23W-CD-FB3_1000	SCLS-23W-CD-FB3_k141_99420	MEXT	SCLS-23W-CD-FB3_k141_99420_2	Multi-compound	Drug_and_biocide_RND_efflux_regulator	MEXT	0
SCLS-23W-CD-FJ1_1000	SCLS-23W-CD-FJ1_k141_144790	RSMA	SCLS-23W-CD-FJ1_k141_144790_1	Multi-compound	Drug_and_biocide_RND_efflux_pumps	RSMA	0
SCLS-23W-CD-FJ1_1000	SCLS-23W-CD-FJ1_k141_198048	RSMA	SCLS-23W-CD-FJ1_k141_198048_6	Multi-compound	Drug_and_biocide_RND_efflux_pumps	RSMA	0
SCLS-23W-CD-FJ1_1000	SCLS-23W-CD-FJ1_k141_314704	QACEDELTA1	SCLS-23W-CD-FJ1_k141_314704_2	Multi-compound	Drug_and_biocide_SMR_efflux_pumps	QACEDELTA1	0
SCLS-23W-CD-FJ1_1000	SCLS-23W-CD-FJ1_k141_333752	EFPA	SCLS-23W-CD-FJ1_k141_333752_2	Multi-compound	Drug_and_biocide_MFS_efflux_pumps	EFPA	0
SCLS-23W-CD-FJ1_1000	SCLS-23W-CD-FJ1_k141_395232	RSMA	SCLS-23W-CD-FJ1_k141_395232_1	Multi-compound	Drug_and_biocide_RND_efflux_pumps	RSMA	0
SCLS-23W-CD-FB3_1000	SCLS-23W-CD-FB3_k141_412770	LPTD	SCLS-23W-CD-FB3_k141_412770_11	Biocides	Acetate_resistance_protein	LPDT	0
SCLS-23W-CD-FB3_1000	SCLS-23W-CD-FB3_k141_397360	CRP	SCLS-23W-CD-FB3_k141_397360_20	Multi-compound	Drug_and_biocide_RND_efflux_regulator	CRP	0
SCLS-23W-CD-FB3_1000	SCLS-23W-CD-FB3_k141_39660	BAES	SCLS-23W-CD-FB3_k141_39660_4	Multi-compound	Drug_and_biocide_and_metal_RND_efflux_regulator	BAES	0
SCLS-23W-CD-FB3_1000	SCLS-23W-CD-FB3_k141_233359	EMRBSM	SCLS-23W-CD-FB3_k141_233359_3	Multi-compound	Drug_and_biocide_MFS_efflux_pumps	EMRBSM	0
SCLS-23W-CD-FB3_1000	SCLS-23W-CD-FB3_k141_248509	MARR	SCLS-23W-CD-FB3_k141_248509_6	Multi-compound	Drug_and_biocide_RND_efflux_regulator	MARR	0
SCLS-23W-CD-FB3_1000	SCLS-23W-CD-FB3_k141_248509	MARA	SCLS-23W-CD-FB3_k141_248509_7	Multi-compound	Drug_and_biocide_RND_efflux_regulator	MARA	0
SCLS-23W-CD-FB3_1000	SCLS-23W-CD-FB3_k141_255185	CPXAR	SCLS-23W-CD-FB3_k141_255185_14	Multi-compound	Drug_and_biocide_RND_efflux_regulator	CPXAR	0
SCLS-23W-CD-FB3_1000	SCLS-23W-CD-FB3_k141_255185	CPXAR	SCLS-23W-CD-FB3_k141_255185_15	Multi-compound	Drug_and_biocide_RND_efflux_regulator	CPXAR	0
SCLS-23W-CD-FB3_1000	SCLS-23W-CD-FB3_k141_260279	RSMA	SCLS-23W-CD-FB3_k141_260279_7	Multi-compound	Drug_and_biocide_RND_efflux_pumps	RSMA	0
SCLS-23W-CD-FB3_1000	SCLS-23W-CD-FB3_k141_267836	EMRRSM	SCLS-23W-CD-FB3_k141_267836_3	Multi-compound	Drug_and_biocide_MFS_efflux_regulator	EMRRSM	0
SCLS-23W-CD-FB3_1000	SCLS-23W-CD-FB3_k141_270526	MDTG	SCLS-23W-CD-FB3_k141_270526_10	Multi-compound	Drug_and_biocide_MFS_efflux_pumps	MDTG	0
SCLS-23W-CD-FB3_1000	SCLS-23W-CD-FB3_k141_27216	YOGI	SCLS-23W-CD-FB3_k141_27216_2	Multi-compound	Drug_and_biocide_ABC_efflux_pumps	YOGI	0
SCLS-23W-CD-FB3_1000	SCLS-23W-CD-FB3_k141_273394	FEXA	SCLS-23W-CD-FB3_k141_273394_2	Multi-compound	Drug_and_biocide_MFS_efflux_pumps	FEXA	0
SCLS-23W-CD-FB3_1000	SCLS-23W-CD-FB3_k141_276770	CPXAR	SCLS-23W-CD-FB3_k141_276770_125	Multi-compound	Drug_and_biocide_RND_efflux_regulator	CPXAR	0
SCLS-23W-CD-FB3_1000	SCLS-23W-CD-FB3_k141_281426	RSMA	SCLS-23W-CD-FB3_k141_281426_4	Multi-compound	Drug_and_biocide_RND_efflux_pumps	RSMA	0
SCLS-23W-CD-FB3_1000	SCLS-23W-CD-FB3_k141_284832	ROBA	SCLS-23W-CD-FB3_k141_284832_2	Multi-compound	Drug_and_biocide_and_metal_RND_efflux_pumps	ROBA	0
SCLS-23W-CD-FB3_1000	SCLS-23W-CD-FB3_k141_3	MARA	SCLS-23W-CD-FB3_k141_3_21	Multi-compound	Drug_and_biocide_RND_efflux_regulator	MARA	0
SCLS-23W-CD-FB3_1000	SCLS-23W-CD-FB3_k141_3	MARR	SCLS-23W-CD-FB3_k141_3_22	Multi-compound	Drug_and_biocide_RND_efflux_regulator	MARR	0
SCLS-23W-CD-FB3_1000	SCLS-23W-CD-FB3_k141_233359	EMRASM	SCLS-23W-CD-FB3_k141_233359_2	Multi-compound	Drug_and_biocide_MFS_efflux_pumps	EMRASM	0
SCLS-23W-CD-FB3_1000	SCLS-23W-CD-FB3_k141_310069	ROBA	SCLS-23W-CD-FB3_k141_310069_2	Multi-compound	Drug_and_biocide_and_metal_RND_efflux_pumps	ROBA	0
SCLS-23W-CD-FB3_1000	SCLS-23W-CD-FB3_k141_232657	KPNO	SCLS-23W-CD-FB3_k141_232657_44	Multi-compound	Drug_and_biocide_SMR_efflux_pumps	KPNO	0
SCLS-23W-CD-FB3_1000	SCLS-23W-CD-FB3_k141_232657	BCR	SCLS-23W-CD-FB3_k141_232657_12	Multi-compound	Drug_and_biocide_MFS_efflux_pumps	BCR	0
SCLS-23W-CD-FB3_1000	SCLS-23W-CD-FB3_k141_16897	YAJC	SCLS-23W-CD-FB3_k141_16897_4	Multi-compound	Drug_and_biocide_RND_efflux_regulator	YAJC	0
SCLS-23W-CD-FB3_1000	SCLS-23W-CD-FB3_k141_175317	MEXT	SCLS-23W-CD-FB3_k141_175317_1	Multi-compound	Drug_and_biocide_RND_efflux_regulator	MEXT	0
SCLS-23W-CD-FB3_1000	SCLS-23W-CD-FB3_k141_176621	MDTA	SCLS-23W-CD-FB3_k141_176621_2	Multi-compound	Drug_and_biocide_and_metal_RND_efflux_pumps	MDTA	0
SCLS-23W-CD-FB3_1000	SCLS-23W-CD-FB3_k141_176621	MDTB	SCLS-23W-CD-FB3_k141_176621_3	Multi-compound	Drug_and_biocide_and_metal_RND_efflux_pumps	MDTB	0
SCLS-23W-CD-FB3_1000	SCLS-23W-CD-FB3_k141_192837	CPXAR	SCLS-23W-CD-FB3_k141_192837_36	Multi-compound	Drug_and_biocide_RND_efflux_regulator	CPXAR	0
SCLS-23W-CD-FB3_1000	SCLS-23W-CD-FB3_k141_201022	MDTK	SCLS-23W-CD-FB3_k141_201022_5	Multi-compound	Drug_and_biocide_MATE_efflux_pumps	MDTK	0
SCLS-23W-CD-FB3_1000	SCLS-23W-CD-FB3_k141_201387	MDTK	SCLS-23W-CD-FB3_k141_201387_4	Multi-compound	Drug_and_biocide_MATE_efflux_pumps	MDTK	0
SCLS-23W-CD-FB3_1000	SCLS-23W-CD-FB3_k141_204693	SME	SCLS-23W-CD-FB3_k141_204693_8	Multi-compound	Drug_and_biocide_RND_efflux_pumps	SME	0
SCLS-23W-CD-FB3_1000	SCLS-23W-CD-FB3_k141_204693	SME	SCLS-23W-CD-FB3_k141_204693_9	Multi-compound	Drug_and_biocide_RND_efflux_pumps	SME	0
SCLS-23W-CD-FB3_1000	SCLS-23W-CD-FB3_k141_204693	SME	SCLS-23W-CD-FB3_k141_204693_10	Multi-compound	Drug_and_biocide_RND_efflux_pumps	SME	0
SCLS-23W-CD-FB3_1000	SCLS-23W-CD-FB3_k141_210035	MDTC	SCLS-23W-CD-FB3_k141_210035_1	Multi-compound	Drug_and_biocide_and_metal_RND_efflux_pumps	MDTC	0
SCLS-23W-CD-FB3_1000	SCLS-23W-CD-FB3_k141_214500	QACF	SCLS-23W-CD-FB3_k141_214500_2	Multi-compound	Drug_and_biocide_SMR_efflux_pumps	QACF	0
SCLS-23W-CD-FB3_1000	SCLS-23W-CD-FB3_k141_223537	ACRD	SCLS-23W-CD-FB3_k141_223537_3	Multi-compound	Drug_and_biocide_and_metal_RND_efflux_pumps	ACRD	0
SCLS-23W-CD-FB3_1000	SCLS-23W-CD-FB3_k141_224510	MEXK	SCLS-23W-CD-FB3_k141_224510_31	Multi-compound	Drug_and_biocide_RND_efflux_pumps	MEXK	0
SCLS-23W-CD-FB3_1000	SCLS-23W-CD-FB3_k141_226300	BCR	SCLS-23W-CD-FB3_k141_226300_3	Multi-compound	Drug_and_biocide_MFS_efflux_pumps	BCR	0
SCLS-23W-CD-FB3_1000	SCLS-23W-CD-FB3_k141_232657	YOGI	SCLS-23W-CD-FB3_k141_232657_40	Multi-compound	Drug_and_biocide_ABC_efflux_pumps	YOGI	0
SCLS-23W-CD-FB3_1000	SCLS-23W-CD-FB3_k141_312809	CPXAR	SCLS-23W-CD-FB3_k141_312809_4	Multi-compound	Drug_and_biocide_RND_efflux_regulator	CPXAR	0
SCLS-23W-CD-FB3_1000	SCLS-23W-CD-FB3_k141_312809	CPXAR	SCLS-23W-CD-FB3_k141_312809_5	Multi-compound	Drug_and_biocide_RND_efflux_regulator	CPXAR	0
SCLS-23W-CD-FB3_1000	SCLS-23W-CD-FB3_k141_319717	SOXS	SCLS-23W-CD-FB3_k141_319717_4	Multi-compound	Drug_and_biocide_and_metal_resistance_regulator	SOXS	0
SCLS-23W-CD-FB3_1000	SCLS-23W-CD-FB3_k141_363650	MDTA	SCLS-23W-CD-FB3_k141_363650_1	Multi-compound	Drug_and_biocide_and_metal_RND_efflux_pumps	MDTA	0
SCLS-23W-CD-FB3_1000	SCLS-23W-CD-FB3_k141_385026	EMRB	SCLS-23W-CD-FB3_k141_385026_5	Multi-compound	Drug_and_biocide_MFS_efflux_pumps	EMRB	0
SCLS-23W-CD-FB3_1000	SCLS-23W-CD-FB3_k141_385026	EMRA	SCLS-23W-CD-FB3_k141_385026_6	Multi-compound	Drug_and_biocide_MFS_efflux_pumps	EMRA	0
SCLS-23W-CD-FB3_1000	SCLS-23W-CD-FB3_k141_385026	EMRR	SCLS-23W-CD-FB3_k141_385026_7	Multi-compound	Drug_and_biocide_MFS_efflux_regulator	EMRR	0
SCLS-23W-CD-FB3_1000	SCLS-23W-CD-FB3_k141_385844	EMRBSM	SCLS-23W-CD-FB3_k141_385844_2	Multi-compound	Drug_and_biocide_MFS_efflux_pumps	EMRBSM	0
SCLS-23W-CD-FB3_1000	SCLS-23W-CD-FB3_k141_386156	CPXAR	SCLS-23W-CD-FB3_k141_386156_2	Multi-compound	Drug_and_biocide_RND_efflux_regulator	CPXAR	0
SCLS-23W-CD-FB3_1000	SCLS-23W-CD-FB3_k141_3906	MEXK	SCLS-23W-CD-FB3_k141_3906_11	Multi-compound	Drug_and_biocide_RND_efflux_pumps	MEXK	0
SCLS-23W-CD-FB3_1000	SCLS-23W-CD-FB3_k141_393509	TTGB	SCLS-23W-CD-FB3_k141_393509_6	Biocides	Multi-biocide_RND_efflux_pump	EMHB	0
SCLS-23W-CD-FB3_1000	SCLS-23W-CD-FB3_k141_393509	EMHC	SCLS-23W-CD-FB3_k141_393509_7	Multi-compound	Drug_and_biocide_RND_efflux_pumps	EMHC	0
SCLS-23W-CD-FB3_1000	SCLS-23W-CD-FB3_k141_395701	SOXS	SCLS-23W-CD-FB3_k141_395701_15	Multi-compound	Drug_and_biocide_and_metal_resistance_regulator	SOXS	0
SCLS-23W-CD-FB3_1000	SCLS-23W-CD-FB3_k141_395701	MDTP	SCLS-23W-CD-FB3_k141_395701_34	Multi-compound	Drug_and_biocide_RND_efflux_pumps	MDTP	0
SCLS-23W-CD-FB3_1000	SCLS-23W-CD-FB3_k141_395701	MDTO	SCLS-23W-CD-FB3_k141_395701_35	Multi-compound	Drug_and_biocide_RND_efflux_pumps	MDTO	0
SCLS-23W-CD-FB3_1000	SCLS-23W-CD-FB3_k141_395701	MDTN	SCLS-23W-CD-FB3_k141_395701_36	Multi-compound	Drug_and_biocide_RND_efflux_pumps	MDTN	0
SCLS-23W-CD-FB3_1000	SCLS-23W-CD-FB3_k141_39660	MDTB	SCLS-23W-CD-FB3_k141_39660_1	Multi-compound	Drug_and_biocide_and_metal_RND_efflux_pumps	MDTB	0
SCLS-23W-CD-FB3_1000	SCLS-23W-CD-FB3_k141_39660	MDTC	SCLS-23W-CD-FB3_k141_39660_2	Multi-compound	Drug_and_biocide_and_metal_RND_efflux_pumps	MDTC	0
SCLS-23W-CD-FB3_1000	SCLS-23W-CD-FB3_k141_360338	ACRS	SCLS-23W-CD-FB3_k141_360338_8	Multi-compound	Drug_and_biocide_RND_efflux_regulator	ACRS	0
SCLS-23W-CD-FB3_1000	SCLS-23W-CD-FB3_k141_360338	ACRE	SCLS-23W-CD-FB3_k141_360338_7	Multi-compound	Drug_and_biocide_RND_efflux_pumps	ACRE	0
SCLS-23W-CD-FB3_1000	SCLS-23W-CD-FB3_k141_360338	ACRF	SCLS-23W-CD-FB3_k141_360338_6	Multi-compound	Drug_and_biocide_RND_efflux_pumps	ACRF	0
SCLS-23W-CD-FB3_1000	SCLS-23W-CD-FB3_k141_359330	MDTM	SCLS-23W-CD-FB3_k141_359330_12	Multi-compound	Drug_and_biocide_MFS_efflux_pumps	MDTM	0
SCLS-23W-CD-FB3_1000	SCLS-23W-CD-FB3_k141_320060	ADEA	SCLS-23W-CD-FB3_k141_320060_2	Multi-compound	Drug_and_biocide_RND_efflux_pumps	ADEA	0
SCLS-23W-CD-FB3_1000	SCLS-23W-CD-FB3_k141_320060	ADEB	SCLS-23W-CD-FB3_k141_320060_3	Multi-compound	Drug_and_biocide_RND_efflux_pumps	ADEB	0
SCLS-23W-CD-FB3_1000	SCLS-23W-CD-FB3_k141_320113	YAJC	SCLS-23W-CD-FB3_k141_320113_49	Multi-compound	Drug_and_biocide_RND_efflux_regulator	YAJC	0
SCLS-23W-CD-FB3_1000	SCLS-23W-CD-FB3_k141_322519	ACRA	SCLS-23W-CD-FB3_k141_322519_10	Multi-compound	Drug_and_biocide_RND_efflux_pumps	ACRA	0
SCLS-23W-CD-FB3_1000	SCLS-23W-CD-FB3_k141_322519	ACRB	SCLS-23W-CD-FB3_k141_322519_11	Multi-compound	Drug_and_biocide_RND_efflux_pumps	ACRB	0
SCLS-23W-CD-FB3_1000	SCLS-23W-CD-FB3_k141_323823	ACRE	SCLS-23W-CD-FB3_k141_323823_21	Multi-compound	Drug_and_biocide_RND_efflux_pumps	ACRE	0
SCLS-23W-CD-FB3_1000	SCLS-23W-CD-FB3_k141_323823	ACRF	SCLS-23W-CD-FB3_k141_323823_22	Multi-compound	Drug_and_biocide_RND_efflux_pumps	ACRF	0
SCLS-23W-CD-FJ2_1000	SCLS-23W-CD-FJ2_k141_1037259	RSMA	SCLS-23W-CD-FJ2_k141_1037259_2	Multi-compound	Drug_and_biocide_RND_efflux_pumps	RSMA	0
SCLS-23W-CD-FB3_1000	SCLS-23W-CD-FB3_k141_323885	MEXK	SCLS-23W-CD-FB3_k141_323885_27	Multi-compound	Drug_and_biocide_RND_efflux_pumps	MEXK	0
SCLS-23W-CD-FB3_1000	SCLS-23W-CD-FB3_k141_3300	PHOR	SCLS-23W-CD-FB3_k141_3300_4	Multi-compound	Drug_and_biocide_SMR_efflux_regulator	PHOR	0
SCLS-23W-CD-FB3_1000	SCLS-23W-CD-FB3_k141_331655	MDTK	SCLS-23W-CD-FB3_k141_331655_1	Multi-compound	Drug_and_biocide_MATE_efflux_pumps	MDTK	0
SCLS-23W-CD-FB3_1000	SCLS-23W-CD-FB3_k141_331927	ADEJ	SCLS-23W-CD-FB3_k141_331927_9	Multi-compound	Drug_and_biocide_RND_efflux_pumps	ADEJ	0
SCLS-23W-CD-FB3_1000	SCLS-23W-CD-FB3_k141_334266	CRP	SCLS-23W-CD-FB3_k141_334266_2	Multi-compound	Drug_and_biocide_RND_efflux_regulator	CRP	0
SCLS-23W-CD-FB3_1000	SCLS-23W-CD-FB3_k141_34139	MDFA	SCLS-23W-CD-FB3_k141_34139_7	Multi-compound	Drug_and_biocide_MFS_efflux_pumps	MDFA	0
SCLS-23W-CD-FB3_1000	SCLS-23W-CD-FB3_k141_342824	RSMA	SCLS-23W-CD-FB3_k141_342824_4	Multi-compound	Drug_and_biocide_RND_efflux_pumps	RSMA	0
SCLS-23W-CD-FB3_1000	SCLS-23W-CD-FB3_k141_357402	MDTC	SCLS-23W-CD-FB3_k141_357402_1	Multi-compound	Drug_and_biocide_and_metal_RND_efflux_pumps	MDTC	0
SCLS-23W-CD-FB3_1000	SCLS-23W-CD-FB3_k141_325818	RSMA	SCLS-23W-CD-FB3_k141_325818_9	Multi-compound	Drug_and_biocide_RND_efflux_pumps	RSMA	0
CQSW-TJT1_1000	CQSW-TJT1_k141_1742298	RSMA	CQSW-TJT1_k141_1742298_1	Multi-compound	Drug_and_biocide_RND_efflux_pumps	RSMA	0
CQSW-WBZsd1_1000	CQSW-WBZsd1_k141_213612	CPXAR	CQSW-WBZsd1_k141_213612_1	Multi-compound	Drug_and_biocide_RND_efflux_regulator	CPXAR	0
CQSW-TJT1_1000	CQSW-TJT1_k141_1678678	MEXK	CQSW-TJT1_k141_1678678_1	Multi-compound	Drug_and_biocide_RND_efflux_pumps	MEXK	0
CQLS-TZ1_1000	CQLS-TZ1_k141_226694	EMRBSM	CQLS-TZ1_k141_226694_10	Multi-compound	Drug_and_biocide_MFS_efflux_pumps	EMRBSM	0
CQLS-TZ1_1000	CQLS-TZ1_k141_240387	SME	CQLS-TZ1_k141_240387_1	Multi-compound	Drug_and_biocide_RND_efflux_pumps	SME	0
CQLS-TZ1_1000	CQLS-TZ1_k141_241003	RSMA	CQLS-TZ1_k141_241003_2	Multi-compound	Drug_and_biocide_RND_efflux_pumps	RSMA	0
CQLS-TZ1_1000	CQLS-TZ1_k141_242827	RSMA	CQLS-TZ1_k141_242827_2	Multi-compound	Drug_and_biocide_RND_efflux_pumps	RSMA	0
CQLS-TZ1_1000	CQLS-TZ1_k141_243540	CPXAR	CQLS-TZ1_k141_243540_3	Multi-compound	Drug_and_biocide_RND_efflux_regulator	CPXAR	0
CQLS-TZ1_1000	CQLS-TZ1_k141_250014	MEXK	CQLS-TZ1_k141_250014_2	Multi-compound	Drug_and_biocide_RND_efflux_pumps	MEXK	0
CQLS-TZ1_1000	CQLS-TZ1_k141_257425	RSMA	CQLS-TZ1_k141_257425_2	Multi-compound	Drug_and_biocide_RND_efflux_pumps	RSMA	0
CQLS-TZ1_1000	CQLS-TZ1_k141_259317	QACPB	CQLS-TZ1_k141_259317_1	Multi-compound	Drug_and_biocide_SMR_efflux_pumps	QACPB	0
CQLS-TZ1_1000	CQLS-TZ1_k141_260313	MEXK	CQLS-TZ1_k141_260313_3	Multi-compound	Drug_and_biocide_RND_efflux_pumps	MEXK	0
CQLS-TZ1_1000	CQLS-TZ1_k141_267729	SME	CQLS-TZ1_k141_267729_4	Multi-compound	Drug_and_biocide_RND_efflux_pumps	SME	0
CQLS-TZ1_1000	CQLS-TZ1_k141_287747	MEXK	CQLS-TZ1_k141_287747_1	Multi-compound	Drug_and_biocide_RND_efflux_pumps	MEXK	0
CQLS-TZ1_1000	CQLS-TZ1_k141_29030	RSMA	CQLS-TZ1_k141_29030_31	Multi-compound	Drug_and_biocide_RND_efflux_pumps	RSMA	0
CQLS-TZ1_1000	CQLS-TZ1_k141_294370	RSMA	CQLS-TZ1_k141_294370_2	Multi-compound	Drug_and_biocide_RND_efflux_pumps	RSMA	0
CQLS-TZ1_1000	CQLS-TZ1_k141_320145	RSMA	CQLS-TZ1_k141_320145_11	Multi-compound	Drug_and_biocide_RND_efflux_pumps	RSMA	0
CQLS-TZ1_1000	CQLS-TZ1_k141_350294	AXY	CQLS-TZ1_k141_350294_5	Multi-compound	Drug_and_biocide_RND_efflux_pumps	AXY	0
CQLS-TZ1_1000	CQLS-TZ1_k141_21770	YAJC	CQLS-TZ1_k141_21770_2	Multi-compound	Drug_and_biocide_RND_efflux_regulator	YAJC	0
CQLS-TZ1_1000	CQLS-TZ1_k141_368793	RSMA	CQLS-TZ1_k141_368793_2	Multi-compound	Drug_and_biocide_RND_efflux_pumps	RSMA	0
CQLS-TZ1_1000	CQLS-TZ1_k141_214845	QACL	CQLS-TZ1_k141_214845_2	Multi-compound	Drug_and_biocide_SMR_efflux_pumps	QACL	0
CQLS-TZ1_1000	CQLS-TZ1_k141_180326	MEXK	CQLS-TZ1_k141_180326_1	Multi-compound	Drug_and_biocide_RND_efflux_pumps	MEXK	0
CQLS-RQ3_1000	CQLS-RQ3_k141_1748823	RSMA	CQLS-RQ3_k141_1748823_1	Multi-compound	Drug_and_biocide_RND_efflux_pumps	RSMA	0
CQLS-RQ3_1000	CQLS-RQ3_k141_476076	RSMA	CQLS-RQ3_k141_476076_2	Multi-compound	Drug_and_biocide_RND_efflux_pumps	RSMA	0
CQLS-RQ3_1000	CQLS-RQ3_k141_519711	SME	CQLS-RQ3_k141_519711_2	Multi-compound	Drug_and_biocide_RND_efflux_pumps	SME	0
CQLS-RQ3_1000	CQLS-RQ3_k141_533466	MDTI	CQLS-RQ3_k141_533466_1	Multi-compound	Drug_and_biocide_SMR_efflux_pumps	MDTI	0
CQLS-RQ3_1000	CQLS-RQ3_k141_54078	QACEDELTA1	CQLS-RQ3_k141_54078_3	Multi-compound	Drug_and_biocide_SMR_efflux_pumps	QACEDELTA1	0
CQLS-RQ3_1000	CQLS-RQ3_k141_599875	RSMA	CQLS-RQ3_k141_599875_1	Multi-compound	Drug_and_biocide_RND_efflux_pumps	RSMA	0
CQLS-RQ3_1000	CQLS-RQ3_k141_795592	RSMA	CQLS-RQ3_k141_795592_1	Multi-compound	Drug_and_biocide_RND_efflux_pumps	RSMA	0
CQLS-RQ3_1000	CQLS-RQ3_k141_843225	BCR	CQLS-RQ3_k141_843225_1	Multi-compound	Drug_and_biocide_MFS_efflux_pumps	BCR	0
CQLS-TZ1_1000	CQLS-TZ1_k141_109352	ADEJ	CQLS-TZ1_k141_109352_11	Multi-compound	Drug_and_biocide_RND_efflux_pumps	ADEJ	0
CQLS-TZ1_1000	CQLS-TZ1_k141_110182	BEPE	CQLS-TZ1_k141_110182_28	Multi-compound	Drug_and_biocide_RND_efflux_pumps	BEPE	0
CQLS-TZ1_1000	CQLS-TZ1_k141_116707	YAJC	CQLS-TZ1_k141_116707_2	Multi-compound	Drug_and_biocide_RND_efflux_regulator	YAJC	0
CQLS-TZ1_1000	CQLS-TZ1_k141_124171	MEXB	CQLS-TZ1_k141_124171_1	Multi-compound	Drug_and_biocide_RND_efflux_pumps	MEXB	0
CQLS-TZ1_1000	CQLS-TZ1_k141_124229	RSMA	CQLS-TZ1_k141_124229_3	Multi-compound	Drug_and_biocide_RND_efflux_pumps	RSMA	0
CQLS-TZ1_1000	CQLS-TZ1_k141_150520	OQXB	CQLS-TZ1_k141_150520_1	Multi-compound	Drug_and_biocide_RND_efflux_pumps	OQXB	0
CQLS-TZ1_1000	CQLS-TZ1_k141_154181	YAJC	CQLS-TZ1_k141_154181_3	Multi-compound	Drug_and_biocide_RND_efflux_regulator	YAJC	0
CQLS-TZ1_1000	CQLS-TZ1_k141_186621	RSMA	CQLS-TZ1_k141_186621_110	Multi-compound	Drug_and_biocide_RND_efflux_pumps	RSMA	0
CQLS-RQ3_1000	CQLS-RQ3_k141_1700342	MDTH	CQLS-RQ3_k141_1700342_2	Multi-compound	Drug_and_biocide_MFS_efflux_pumps	MDTH	0
CQLS-TZ1_1000	CQLS-TZ1_k141_397590	ADEK	CQLS-TZ1_k141_397590_1	Multi-compound	Drug_and_biocide_RND_efflux_pumps	ADEK	0
CQLS-TZ1_1000	CQLS-TZ1_k141_412430	MEXK	CQLS-TZ1_k141_412430_6	Multi-compound	Drug_and_biocide_RND_efflux_pumps	MEXK	0
CQLS-TZ1_1000	CQLS-TZ1_k141_631308	MEXK	CQLS-TZ1_k141_631308_1	Multi-compound	Drug_and_biocide_RND_efflux_pumps	MEXK	0
CQLS-TZ1_1000	CQLS-TZ1_k141_641216	TTGB	CQLS-TZ1_k141_641216_3	Biocides	Multi-biocide_RND_efflux_pump	EMHB	0
CQLS-TZ1_1000	CQLS-TZ1_k141_655841	RSMA	CQLS-TZ1_k141_655841_1	Multi-compound	Drug_and_biocide_RND_efflux_pumps	RSMA	0
CQLS-TZ1_1000	CQLS-TZ1_k141_670621	RSMA	CQLS-TZ1_k141_670621_2	Multi-compound	Drug_and_biocide_RND_efflux_pumps	RSMA	0
CQLS-TZ1_1000	CQLS-TZ1_k141_673583	RSMA	CQLS-TZ1_k141_673583_1	Multi-compound	Drug_and_biocide_RND_efflux_pumps	RSMA	0
CQLS-TZ1_1000	CQLS-TZ1_k141_681272	RSMA	CQLS-TZ1_k141_681272_1	Multi-compound	Drug_and_biocide_RND_efflux_pumps	RSMA	0
CQLS-TZ1_1000	CQLS-TZ1_k141_710523	MEXK	CQLS-TZ1_k141_710523_3	Multi-compound	Drug_and_biocide_RND_efflux_pumps	MEXK	0
CQLS-TZ1_1000	CQLS-TZ1_k141_715427	MDTB	CQLS-TZ1_k141_715427_3	Multi-compound	Drug_and_biocide_and_metal_RND_efflux_pumps	MDTB	0
CQLS-TZ1_1000	CQLS-TZ1_k141_727698	MEXT	CQLS-TZ1_k141_727698_4	Multi-compound	Drug_and_biocide_RND_efflux_regulator	MEXT	0
CQLS-TZ1_1000	CQLS-TZ1_k141_73195	QACK	CQLS-TZ1_k141_73195_8	Multi-compound	Drug_and_biocide_SMR_efflux_pumps	QACK	0
CQLS-TZ1_1000	CQLS-TZ1_k141_755463	RSMA	CQLS-TZ1_k141_755463_1	Multi-compound	Drug_and_biocide_RND_efflux_pumps	RSMA	0
CQLS-TZ1_1000	CQLS-TZ1_k141_78910	RSMA	CQLS-TZ1_k141_78910_3	Multi-compound	Drug_and_biocide_RND_efflux_pumps	RSMA	0
CQLS-TZ1_1000	CQLS-TZ1_k141_78999	MDTA	CQLS-TZ1_k141_78999_2	Multi-compound	Drug_and_biocide_and_metal_RND_efflux_pumps	MDTA	0
CQLS-TZ1_1000	CQLS-TZ1_k141_798973	RSMA	CQLS-TZ1_k141_798973_2	Multi-compound	Drug_and_biocide_RND_efflux_pumps	RSMA	0
CQLS-TZ1_1000	CQLS-TZ1_k141_810528	RSMA	CQLS-TZ1_k141_810528_2	Multi-compound	Drug_and_biocide_RND_efflux_pumps	RSMA	0
CQLS-TZ1_1000	CQLS-TZ1_k141_615287	ADEG	CQLS-TZ1_k141_615287_1	Multi-compound	Drug_and_biocide_RND_efflux_pumps	ADEG	0
CQLS-TZ1_1000	CQLS-TZ1_k141_397987	MEXB	CQLS-TZ1_k141_397987_2	Multi-compound	Drug_and_biocide_RND_efflux_pumps	MEXB	0
CQLS-TZ1_1000	CQLS-TZ1_k141_59684	RSMA	CQLS-TZ1_k141_59684_3	Multi-compound	Drug_and_biocide_RND_efflux_pumps	RSMA	0
CQLS-TZ1_1000	CQLS-TZ1_k141_585652	MDTB	CQLS-TZ1_k141_585652_5	Multi-compound	Drug_and_biocide_and_metal_RND_efflux_pumps	MDTB	0
CQLS-TZ1_1000	CQLS-TZ1_k141_415146	MEXK	CQLS-TZ1_k141_415146_1	Multi-compound	Drug_and_biocide_RND_efflux_pumps	MEXK	0
CQLS-TZ1_1000	CQLS-TZ1_k141_420331	RSMA	CQLS-TZ1_k141_420331_2	Multi-compound	Drug_and_biocide_RND_efflux_pumps	RSMA	0
CQLS-TZ1_1000	CQLS-TZ1_k141_421578	MEXF	CQLS-TZ1_k141_421578_1	Multi-compound	Drug_and_biocide_RND_efflux_pumps	MEXF	0
CQLS-TZ1_1000	CQLS-TZ1_k141_42789	MEXF	CQLS-TZ1_k141_42789_8	Multi-compound	Drug_and_biocide_RND_efflux_pumps	MEXF	0
CQLS-TZ1_1000	CQLS-TZ1_k141_430253	RSMA	CQLS-TZ1_k141_430253_7	Multi-compound	Drug_and_biocide_RND_efflux_pumps	RSMA	0
CQLS-TZ1_1000	CQLS-TZ1_k141_437291	RSMA	CQLS-TZ1_k141_437291_3	Multi-compound	Drug_and_biocide_RND_efflux_pumps	RSMA	0
CQLS-TZ1_1000	CQLS-TZ1_k141_45023	MEXT	CQLS-TZ1_k141_45023_2	Multi-compound	Drug_and_biocide_RND_efflux_regulator	MEXT	0
CQLS-TZ1_1000	CQLS-TZ1_k141_457932	RSMA	CQLS-TZ1_k141_457932_3	Multi-compound	Drug_and_biocide_RND_efflux_pumps	RSMA	0
CQLS-TZ1_1000	CQLS-TZ1_k141_477693	MEXD1	CQLS-TZ1_k141_477693_3	Multi-compound	Drug_and_biocide_RND_efflux_pumps	MEXD1	0
CQLS-TZ1_1000	CQLS-TZ1_k141_484988	SME	CQLS-TZ1_k141_484988_1	Multi-compound	Drug_and_biocide_RND_efflux_pumps	SME	0
CQLS-TZ1_1000	CQLS-TZ1_k141_518830	YAJC	CQLS-TZ1_k141_518830_3	Multi-compound	Drug_and_biocide_RND_efflux_regulator	YAJC	0
CQLS-TZ1_1000	CQLS-TZ1_k141_55696	CPXAR	CQLS-TZ1_k141_55696_15	Multi-compound	Drug_and_biocide_RND_efflux_regulator	CPXAR	0
CQLS-TZ1_1000	CQLS-TZ1_k141_561667	MEXK	CQLS-TZ1_k141_561667_2	Multi-compound	Drug_and_biocide_RND_efflux_pumps	MEXK	0
CQLS-TZ1_1000	CQLS-TZ1_k141_563707	RSMA	CQLS-TZ1_k141_563707_2	Multi-compound	Drug_and_biocide_RND_efflux_pumps	RSMA	0
CQLS-TZ1_1000	CQLS-TZ1_k141_585460	RSMA	CQLS-TZ1_k141_585460_2	Multi-compound	Drug_and_biocide_RND_efflux_pumps	RSMA	0
CQLS-TZ1_1000	CQLS-TZ1_k141_591011	MEXF	CQLS-TZ1_k141_591011_2	Multi-compound	Drug_and_biocide_RND_efflux_pumps	MEXF	0
CQLS-RQ3_1000	CQLS-RQ3_k141_1685367	RSMA	CQLS-RQ3_k141_1685367_2	Multi-compound	Drug_and_biocide_RND_efflux_pumps	RSMA	0
CQLS-RQ3_1000	CQLS-RQ3_k141_1588453	KPN	CQLS-RQ3_k141_1588453_2	Multi-compound	Drug_and_biocide_MFS_efflux_pumps	KPN	0
CQLS-RQ3_1000	CQLS-RQ3_k141_1588453	EMRB	CQLS-RQ3_k141_1588453_1	Multi-compound	Drug_and_biocide_MFS_efflux_pumps	EMRB	0
CQHW-XN1_1000	CQHW-XN1_k141_927621	BAER	CQHW-XN1_k141_927621_1	Multi-compound	Drug_and_biocide_and_metal_RND_efflux_regulator	BAER	0
CQHW-XN1_1000	CQHW-XN1_k141_927621	BAES	CQHW-XN1_k141_927621_2	Multi-compound	Drug_and_biocide_and_metal_RND_efflux_regulator	BAES	0
CQHW-XN1_1000	CQHW-XN1_k141_928477	OQXA	CQHW-XN1_k141_928477_3	Multi-compound	Drug_and_biocide_RND_efflux_pumps	OQXA	0
CQHW-XN1_1000	CQHW-XN1_k141_957532	MEXK	CQHW-XN1_k141_957532_6	Multi-compound	Drug_and_biocide_RND_efflux_pumps	MEXK	0
CQHW-XN1_1000	CQHW-XN1_k141_992828	MDTC	CQHW-XN1_k141_992828_1	Multi-compound	Drug_and_biocide_and_metal_RND_efflux_pumps	MDTC	0
CQHW-XN1_1000	CQHW-XN1_k141_992828	MDTB	CQHW-XN1_k141_992828_2	Multi-compound	Drug_and_biocide_and_metal_RND_efflux_pumps	MDTB	0
CQHW-ZL1_1000	CQHW-ZL1_k141_1140192	RSMA	CQHW-ZL1_k141_1140192_2	Multi-compound	Drug_and_biocide_RND_efflux_pumps	RSMA	0
CQHW-ZL1_1000	CQHW-ZL1_k141_1385030	YAJC	CQHW-ZL1_k141_1385030_24	Multi-compound	Drug_and_biocide_RND_efflux_regulator	YAJC	0
CQHW-ZL1_1000	CQHW-ZL1_k141_1407517	MEXK	CQHW-ZL1_k141_1407517_4	Multi-compound	Drug_and_biocide_RND_efflux_pumps	MEXK	0
CQHW-ZL1_1000	CQHW-ZL1_k141_161037	MEXD1	CQHW-ZL1_k141_161037_2	Multi-compound	Drug_and_biocide_RND_efflux_pumps	MEXD1	0
CQHW-ZL1_1000	CQHW-ZL1_k141_17774	MEXD1	CQHW-ZL1_k141_17774_1	Multi-compound	Drug_and_biocide_RND_efflux_pumps	MEXD1	0
CQHW-ZL1_1000	CQHW-ZL1_k141_22552	RSMA	CQHW-ZL1_k141_22552_1	Multi-compound	Drug_and_biocide_RND_efflux_pumps	RSMA	0
CQHW-ZL1_1000	CQHW-ZL1_k141_227798	QACG	CQHW-ZL1_k141_227798_2	Multi-compound	Drug_and_biocide_SMR_efflux_pumps	QACG	0
CQHW-ZL1_1000	CQHW-ZL1_k141_328087	QACEDELTA1	CQHW-ZL1_k141_328087_5	Multi-compound	Drug_and_biocide_SMR_efflux_pumps	QACEDELTA1	0
CQHW-ZL1_1000	CQHW-ZL1_k141_370322	MEXK	CQHW-ZL1_k141_370322_1	Multi-compound	Drug_and_biocide_RND_efflux_pumps	MEXK	0
CQHW-XN1_1000	CQHW-XN1_k141_926900	MEXD1	CQHW-XN1_k141_926900_1	Multi-compound	Drug_and_biocide_RND_efflux_pumps	MEXD1	0
CQHW-ZL1_1000	CQHW-ZL1_k141_444198	EMRBSM	CQHW-ZL1_k141_444198_1	Multi-compound	Drug_and_biocide_MFS_efflux_pumps	EMRBSM	0
CQHW-XN1_1000	CQHW-XN1_k141_898752	MDTB	CQHW-XN1_k141_898752_1	Multi-compound	Drug_and_biocide_and_metal_RND_efflux_pumps	MDTB	0
CQHW-XN1_1000	CQHW-XN1_k141_875536	MEXF	CQHW-XN1_k141_875536_1	Multi-compound	Drug_and_biocide_RND_efflux_pumps	MEXF	0
CQHW-XN1_1000	CQHW-XN1_k141_578261	MEXF	CQHW-XN1_k141_578261_1	Multi-compound	Drug_and_biocide_RND_efflux_pumps	MEXF	0
CQHW-XN1_1000	CQHW-XN1_k141_613141	MDFA	CQHW-XN1_k141_613141_2	Multi-compound	Drug_and_biocide_MFS_efflux_pumps	MDFA	0
CQHW-XN1_1000	CQHW-XN1_k141_617068	ADEJ	CQHW-XN1_k141_617068_2	Multi-compound	Drug_and_biocide_RND_efflux_pumps	ADEJ	0
CQHW-XN1_1000	CQHW-XN1_k141_635442	MDTK	CQHW-XN1_k141_635442_2	Multi-compound	Drug_and_biocide_MATE_efflux_pumps	MDTK	0
CQHW-XN1_1000	CQHW-XN1_k141_672999	CPXAR	CQHW-XN1_k141_672999_3	Multi-compound	Drug_and_biocide_RND_efflux_regulator	CPXAR	0
CQHW-XN1_1000	CQHW-XN1_k141_674606	ACRB	CQHW-XN1_k141_674606_1	Multi-compound	Drug_and_biocide_RND_efflux_pumps	ACRB	0
CQHW-XN1_1000	CQHW-XN1_k141_696532	MDTN	CQHW-XN1_k141_696532_2	Multi-compound	Drug_and_biocide_RND_efflux_pumps	MDTN	0
CQHW-XN1_1000	CQHW-XN1_k141_700778	ACRA	CQHW-XN1_k141_700778_1	Multi-compound	Drug_and_biocide_RND_efflux_pumps	ACRA	0
CQHW-XN1_1000	CQHW-XN1_k141_700778	ACRB	CQHW-XN1_k141_700778_2	Multi-compound	Drug_and_biocide_RND_efflux_pumps	ACRB	0
CQHW-XN1_1000	CQHW-XN1_k141_713945	MDTB	CQHW-XN1_k141_713945_2	Multi-compound	Drug_and_biocide_and_metal_RND_efflux_pumps	MDTB	0
CQHW-XN1_1000	CQHW-XN1_k141_722215	CPXAR	CQHW-XN1_k141_722215_1	Multi-compound	Drug_and_biocide_RND_efflux_regulator	CPXAR	0
CQHW-XN1_1000	CQHW-XN1_k141_749022	BEXA	CQHW-XN1_k141_749022_2	Multi-compound	Drug_and_biocide_MATE_efflux_pumps	BEXA	0
CQHW-XN1_1000	CQHW-XN1_k141_791303	YOGI	CQHW-XN1_k141_791303_1	Multi-compound	Drug_and_biocide_ABC_efflux_pumps	YOGI	0
CQHW-XN1_1000	CQHW-XN1_k141_810767	MDTM	CQHW-XN1_k141_810767_2	Multi-compound	Drug_and_biocide_MFS_efflux_pumps	MDTM	0
CQHW-XN1_1000	CQHW-XN1_k141_855159	RSMA	CQHW-XN1_k141_855159_3	Multi-compound	Drug_and_biocide_RND_efflux_pumps	RSMA	0
CQHW-XN1_1000	CQHW-XN1_k141_891960	KPN	CQHW-XN1_k141_891960_1	Multi-compound	Drug_and_biocide_MFS_efflux_pumps	KPN	0
CQHW-ZL1_1000	CQHW-ZL1_k141_45748	MEXK	CQHW-ZL1_k141_45748_1	Multi-compound	Drug_and_biocide_RND_efflux_pumps	MEXK	0
CQHW-ZL1_1000	CQHW-ZL1_k141_50935	EFPA	CQHW-ZL1_k141_50935_30	Multi-compound	Drug_and_biocide_MFS_efflux_pumps	EFPA	0
CQHW-ZL1_1000	CQHW-ZL1_k141_529408	RSMA	CQHW-ZL1_k141_529408_4	Multi-compound	Drug_and_biocide_RND_efflux_pumps	RSMA	0
CQLS-RQ1_1000	CQLS-RQ1_k141_324113	SMR	CQLS-RQ1_k141_324113_5	Multi-compound	Drug_and_biocide_SMR_efflux_pumps	SMR	0
CQLS-RQ1_1000	CQLS-RQ1_k141_384467	OQXB	CQLS-RQ1_k141_384467_1	Multi-compound	Drug_and_biocide_RND_efflux_pumps	OQXB	0
CQLS-RQ1_1000	CQLS-RQ1_k141_449155	SME	CQLS-RQ1_k141_449155_2	Multi-compound	Drug_and_biocide_RND_efflux_pumps	SME	0
CQLS-RQ1_1000	CQLS-RQ1_k141_456604	SME	CQLS-RQ1_k141_456604_1	Multi-compound	Drug_and_biocide_RND_efflux_pumps	SME	0
CQLS-RQ1_1000	CQLS-RQ1_k141_479735	SMR	CQLS-RQ1_k141_479735_6	Multi-compound	Drug_and_biocide_SMR_efflux_pumps	SMR	0
CQLS-RQ1_1000	CQLS-RQ1_k141_530112	MDTB	CQLS-RQ1_k141_530112_1	Multi-compound	Drug_and_biocide_and_metal_RND_efflux_pumps	MDTB	0
CQLS-RQ1_1000	CQLS-RQ1_k141_745637	RSMA	CQLS-RQ1_k141_745637_4	Multi-compound	Drug_and_biocide_RND_efflux_pumps	RSMA	0
CQLS-RQ1_1000	CQLS-RQ1_k141_821252	TOPR	CQLS-RQ1_k141_821252_1	Biocides	Multi-biocide_RND_efflux_pump	OPRJ	0
CQLS-RQ1_1000	CQLS-RQ1_k141_936372	RSMA	CQLS-RQ1_k141_936372_4	Multi-compound	Drug_and_biocide_RND_efflux_pumps	RSMA	0
CQLS-RQ1_1000	CQLS-RQ1_k141_946490	RSMA	CQLS-RQ1_k141_946490_2	Multi-compound	Drug_and_biocide_RND_efflux_pumps	RSMA	0
CQLS-RQ3_1000	CQLS-RQ3_k141_1174825	RSMA	CQLS-RQ3_k141_1174825_1	Multi-compound	Drug_and_biocide_RND_efflux_pumps	RSMA	0
CQLS-RQ3_1000	CQLS-RQ3_k141_1208587	MEXK	CQLS-RQ3_k141_1208587_4	Multi-compound	Drug_and_biocide_RND_efflux_pumps	MEXK	0
CQLS-RQ3_1000	CQLS-RQ3_k141_133496	MUXB	CQLS-RQ3_k141_133496_2	Multi-compound	Drug_and_biocide_and_metal_RND_efflux_pumps	MDTB	0
CQLS-RQ3_1000	CQLS-RQ3_k141_1369143	MEXK	CQLS-RQ3_k141_1369143_1	Multi-compound	Drug_and_biocide_RND_efflux_pumps	MEXK	0
CQLS-RQ3_1000	CQLS-RQ3_k141_1390463	CRP	CQLS-RQ3_k141_1390463_3	Multi-compound	Drug_and_biocide_RND_efflux_regulator	CRP	0
CQLS-RQ1_1000	CQLS-RQ1_k141_228661	MUXB	CQLS-RQ1_k141_228661_2	Multi-compound	Drug_and_biocide_and_metal_RND_efflux_pumps	MDTB	0
CQLS-RQ1_1000	CQLS-RQ1_k141_194166	RSMA	CQLS-RQ1_k141_194166_3	Multi-compound	Drug_and_biocide_RND_efflux_pumps	RSMA	0
CQLS-RQ1_1000	CQLS-RQ1_k141_173317	RSMA	CQLS-RQ1_k141_173317_38	Multi-compound	Drug_and_biocide_RND_efflux_pumps	RSMA	0
CQLS-RQ1_1000	CQLS-RQ1_k141_160141	RSMA	CQLS-RQ1_k141_160141_2	Multi-compound	Drug_and_biocide_RND_efflux_pumps	RSMA	0
CQHW-ZL1_1000	CQHW-ZL1_k141_541400	RSMA	CQHW-ZL1_k141_541400_1	Multi-compound	Drug_and_biocide_RND_efflux_pumps	RSMA	0
CQHW-ZL1_1000	CQHW-ZL1_k141_588081	RSMA	CQHW-ZL1_k141_588081_44	Multi-compound	Drug_and_biocide_RND_efflux_pumps	RSMA	0
CQHW-ZL1_1000	CQHW-ZL1_k141_676528	RSMA	CQHW-ZL1_k141_676528_1	Multi-compound	Drug_and_biocide_RND_efflux_pumps	RSMA	0
CQHW-ZL1_1000	CQHW-ZL1_k141_75747	MEXK	CQHW-ZL1_k141_75747_1	Multi-compound	Drug_and_biocide_RND_efflux_pumps	MEXK	0
CQHW-ZL1_1000	CQHW-ZL1_k141_762545	ADEJ	CQHW-ZL1_k141_762545_1	Multi-compound	Drug_and_biocide_RND_efflux_pumps	ADEJ	0
CQHW-ZL1_1000	CQHW-ZL1_k141_788319	EFPA	CQHW-ZL1_k141_788319_2	Multi-compound	Drug_and_biocide_MFS_efflux_pumps	EFPA	0
CQHW-ZL1_1000	CQHW-ZL1_k141_927819	CEOB	CQHW-ZL1_k141_927819_2	Multi-compound	Drug_and_biocide_RND_efflux_pumps	CEOB	0
CQLS-TZ1_1000	CQLS-TZ1_k141_824342	CPXAR	CQLS-TZ1_k141_824342_5	Multi-compound	Drug_and_biocide_RND_efflux_regulator	CPXAR	0
CQHW-ZL1_1000	CQHW-ZL1_k141_964583	EFPA	CQHW-ZL1_k141_964583_6	Multi-compound	Drug_and_biocide_MFS_efflux_pumps	EFPA	0
CQLS-RQ1_1000	CQLS-RQ1_k141_1062539	RSMA	CQLS-RQ1_k141_1062539_2	Multi-compound	Drug_and_biocide_RND_efflux_pumps	RSMA	0
CQLS-RQ1_1000	CQLS-RQ1_k141_1062804	RSMA	CQLS-RQ1_k141_1062804_1	Multi-compound	Drug_and_biocide_RND_efflux_pumps	RSMA	0
CQLS-RQ1_1000	CQLS-RQ1_k141_1066168	MUXB	CQLS-RQ1_k141_1066168_1	Multi-compound	Drug_and_biocide_and_metal_RND_efflux_pumps	MDTB	0
CQLS-RQ1_1000	CQLS-RQ1_k141_1131363	AXY	CQLS-RQ1_k141_1131363_2	Multi-compound	Drug_and_biocide_RND_efflux_pumps	AXY	0
CQLS-RQ1_1000	CQLS-RQ1_k141_1250162	MDTB	CQLS-RQ1_k141_1250162_1	Multi-compound	Drug_and_biocide_and_metal_RND_efflux_pumps	MDTB	0
CQLS-RQ1_1000	CQLS-RQ1_k141_1258460	MUXB	CQLS-RQ1_k141_1258460_2	Multi-compound	Drug_and_biocide_and_metal_RND_efflux_pumps	MDTB	0
CQLS-RQ1_1000	CQLS-RQ1_k141_13280	SMR	CQLS-RQ1_k141_13280_3	Multi-compound	Drug_and_biocide_SMR_efflux_pumps	SMR	0
CQHW-ZL1_1000	CQHW-ZL1_k141_981284	RSMA	CQHW-ZL1_k141_981284_2	Multi-compound	Drug_and_biocide_RND_efflux_pumps	RSMA	0
CQLS-TZ1_1000	CQLS-TZ1_k141_831716	RSMA	CQLS-TZ1_k141_831716_20	Multi-compound	Drug_and_biocide_RND_efflux_pumps	RSMA	0
CQLS-TZ1_1000	CQLS-TZ1_k141_838997	MEXK	CQLS-TZ1_k141_838997_2	Multi-compound	Drug_and_biocide_RND_efflux_pumps	MEXK	0
CQLS-TZ1_1000	CQLS-TZ1_k141_855402	QACL	CQLS-TZ1_k141_855402_1	Multi-compound	Drug_and_biocide_SMR_efflux_pumps	QACL	0
CQSW-CTsd1_1000	CQSW-CTsd1_k141_1069543	MEXT	CQSW-CTsd1_k141_1069543_1	Multi-compound	Drug_and_biocide_RND_efflux_regulator	MEXT	0
CQSW-CTsd1_1000	CQSW-CTsd1_k141_1072274	ADEK	CQSW-CTsd1_k141_1072274_1	Multi-compound	Drug_and_biocide_RND_efflux_pumps	ADEK	0
CQSW-CTsd1_1000	CQSW-CTsd1_k141_1073034	MDTK	CQSW-CTsd1_k141_1073034_71	Biocides	Multi-biocide_MATE_efflux_pump	EMMDR	0
CQSW-CTsd1_1000	CQSW-CTsd1_k141_1094431	ADEI	CQSW-CTsd1_k141_1094431_3	Multi-compound	Drug_and_biocide_RND_efflux_pumps	ADEI	0
CQSW-CTsd1_1000	CQSW-CTsd1_k141_110347	ADEJ	CQSW-CTsd1_k141_110347_4	Multi-compound	Drug_and_biocide_RND_efflux_pumps	ADEJ	0
CQSW-CTsd1_1000	CQSW-CTsd1_k141_1103721	MEXK	CQSW-CTsd1_k141_1103721_1	Multi-compound	Drug_and_biocide_RND_efflux_pumps	MEXK	0
CQSW-CTsd1_1000	CQSW-CTsd1_k141_110885	TTGR	CQSW-CTsd1_k141_110885_1	Biocides	Multi-biocide_RND_efflux_regulator	EMHR	0
CQSW-CTsd1_1000	CQSW-CTsd1_k141_110885	TTGB	CQSW-CTsd1_k141_110885_3	Biocides	Multi-biocide_RND_efflux_pump	EMHB	0
CQSW-CTsd1_1000	CQSW-CTsd1_k141_110885	EMHC	CQSW-CTsd1_k141_110885_4	Multi-compound	Drug_and_biocide_RND_efflux_pumps	EMHC	0
CQSW-CTsd1_1000	CQSW-CTsd1_k141_1111320	ADEJ	CQSW-CTsd1_k141_1111320_2	Multi-compound	Drug_and_biocide_RND_efflux_pumps	ADEJ	0
CQSW-CTsd1_1000	CQSW-CTsd1_k141_1116832	RSMA	CQSW-CTsd1_k141_1116832_60	Multi-compound	Drug_and_biocide_RND_efflux_pumps	RSMA	0
CQSW-CTsd1_1000	CQSW-CTsd1_k141_1119780	MDTB	CQSW-CTsd1_k141_1119780_3	Multi-compound	Drug_and_biocide_and_metal_RND_efflux_pumps	MDTB	0
CQSW-CTsd1_1000	CQSW-CTsd1_k141_1129752	KDEA	CQSW-CTsd1_k141_1129752_1	Multi-compound	Drug_and_biocide_MFS_efflux_pumps	KDEA	0
CQSW-TJT1_1000	CQSW-TJT1_k141_1708808	MEXK	CQSW-TJT1_k141_1708808_2	Multi-compound	Drug_and_biocide_RND_efflux_pumps	MEXK	0
CQSW-CTsd1_1000	CQSW-CTsd1_k141_1140900	ADEK	CQSW-CTsd1_k141_1140900_1	Multi-compound	Drug_and_biocide_RND_efflux_pumps	ADEK	0
CQSW-CTsd1_1000	CQSW-CTsd1_k141_1043519	MDFA	CQSW-CTsd1_k141_1043519_4	Multi-compound	Drug_and_biocide_MFS_efflux_pumps	MDFA	0
CQSW-CTsd1_1000	CQSW-CTsd1_k141_1157917	RSMA	CQSW-CTsd1_k141_1157917_2	Multi-compound	Drug_and_biocide_RND_efflux_pumps	RSMA	0
CQSW-CTsd1_1000	CQSW-CTsd1_k141_1025225	YOGI	CQSW-CTsd1_k141_1025225_3	Multi-compound	Drug_and_biocide_ABC_efflux_pumps	YOGI	0
CQSW-CQKsd1_1000	CQSW-CQKsd1_k141_994124	RSMA	CQSW-CQKsd1_k141_994124_2	Multi-compound	Drug_and_biocide_RND_efflux_pumps	RSMA	0
CQSW-CQKsd1_1000	CQSW-CQKsd1_k141_505610	MEXT	CQSW-CQKsd1_k141_505610_1	Multi-compound	Drug_and_biocide_RND_efflux_regulator	MEXT	0
CQSW-CQKsd1_1000	CQSW-CQKsd1_k141_521378	SDEB	CQSW-CQKsd1_k141_521378_3	Multi-compound	Drug_and_biocide_RND_efflux_pumps	SDEB	0
CQSW-CQKsd1_1000	CQSW-CQKsd1_k141_527365	ADEK	CQSW-CQKsd1_k141_527365_1	Multi-compound	Drug_and_biocide_RND_efflux_pumps	ADEK	0
CQSW-CQKsd1_1000	CQSW-CQKsd1_k141_547427	ADEG	CQSW-CQKsd1_k141_547427_2	Multi-compound	Drug_and_biocide_RND_efflux_pumps	ADEG	0
CQSW-CQKsd1_1000	CQSW-CQKsd1_k141_547802	MEXF	CQSW-CQKsd1_k141_547802_2	Multi-compound	Drug_and_biocide_RND_efflux_pumps	MEXF	0
CQSW-CQKsd1_1000	CQSW-CQKsd1_k141_57436	QACEDELTA1	CQSW-CQKsd1_k141_57436_4	Multi-compound	Drug_and_biocide_SMR_efflux_pumps	QACEDELTA1	0
CQSW-CQKsd1_1000	CQSW-CQKsd1_k141_607505	MEXF	CQSW-CQKsd1_k141_607505_1	Multi-compound	Drug_and_biocide_RND_efflux_pumps	MEXF	0
CQSW-CQKsd1_1000	CQSW-CQKsd1_k141_686175	MEXF	CQSW-CQKsd1_k141_686175_2	Multi-compound	Drug_and_biocide_RND_efflux_pumps	MEXF	0
CQSW-CQKsd1_1000	CQSW-CQKsd1_k141_711259	MEXK	CQSW-CQKsd1_k141_711259_1	Multi-compound	Drug_and_biocide_RND_efflux_pumps	MEXK	0
CQSW-CQKsd1_1000	CQSW-CQKsd1_k141_775702	ADEJ	CQSW-CQKsd1_k141_775702_1	Multi-compound	Drug_and_biocide_RND_efflux_pumps	ADEJ	0
CQSW-CQKsd1_1000	CQSW-CQKsd1_k141_776641	ADEN	CQSW-CQKsd1_k141_776641_3	Multi-compound	Drug_and_biocide_RND_efflux_regulator	ADEN	0
CQSW-CQKsd1_1000	CQSW-CQKsd1_k141_863328	RSMA	CQSW-CQKsd1_k141_863328_1	Multi-compound	Drug_and_biocide_RND_efflux_pumps	RSMA	0
CQSW-CQKsd1_1000	CQSW-CQKsd1_k141_916714	ADEK	CQSW-CQKsd1_k141_916714_1	Multi-compound	Drug_and_biocide_RND_efflux_pumps	ADEK	0
CQSW-CQKsd1_1000	CQSW-CQKsd1_k141_991656	RSMA	CQSW-CQKsd1_k141_991656_2	Multi-compound	Drug_and_biocide_RND_efflux_pumps	RSMA	0
CQSW-CQKsd1_1000	CQSW-CQKsd1_k141_993411	ADEJ	CQSW-CQKsd1_k141_993411_2	Multi-compound	Drug_and_biocide_RND_efflux_pumps	ADEJ	0
CQSW-CTsd1_1000	CQSW-CTsd1_k141_101443	MEXT	CQSW-CTsd1_k141_101443_2	Multi-compound	Drug_and_biocide_RND_efflux_regulator	MEXT	0
CQSW-CTsd1_1000	CQSW-CTsd1_k141_1167858	ADEJ	CQSW-CTsd1_k141_1167858_1	Multi-compound	Drug_and_biocide_RND_efflux_pumps	ADEJ	0
CQSW-CTsd1_1000	CQSW-CTsd1_k141_1182107	ADEK	CQSW-CTsd1_k141_1182107_3	Multi-compound	Drug_and_biocide_RND_efflux_pumps	ADEK	0
CQSW-CTsd1_1000	CQSW-CTsd1_k141_1193011	MEXT	CQSW-CTsd1_k141_1193011_1	Multi-compound	Drug_and_biocide_RND_efflux_regulator	MEXT	0
CQSW-CTsd1_1000	CQSW-CTsd1_k141_1297110	ADEK	CQSW-CTsd1_k141_1297110_2	Multi-compound	Drug_and_biocide_RND_efflux_pumps	ADEK	0
CQSW-CTsd1_1000	CQSW-CTsd1_k141_1301591	MDTB	CQSW-CTsd1_k141_1301591_1	Multi-compound	Drug_and_biocide_and_metal_RND_efflux_pumps	MDTB	0
CQSW-CTsd1_1000	CQSW-CTsd1_k141_1302454	ACRF	CQSW-CTsd1_k141_1302454_19	Multi-compound	Drug_and_biocide_RND_efflux_pumps	ACRF	0
CQSW-CTsd1_1000	CQSW-CTsd1_k141_1303649	ADEJ	CQSW-CTsd1_k141_1303649_1	Multi-compound	Drug_and_biocide_RND_efflux_pumps	ADEJ	0
CQSW-CTsd1_1000	CQSW-CTsd1_k141_1316912	ACRB	CQSW-CTsd1_k141_1316912_1	Multi-compound	Drug_and_biocide_RND_efflux_pumps	ACRB	0
CQSW-CTsd1_1000	CQSW-CTsd1_k141_1316912	ACRB	CQSW-CTsd1_k141_1316912_2	Multi-compound	Drug_and_biocide_RND_efflux_pumps	ACRB	0
CQSW-CTsd1_1000	CQSW-CTsd1_k141_1318206	ADEJ	CQSW-CTsd1_k141_1318206_1	Multi-compound	Drug_and_biocide_RND_efflux_pumps	ADEJ	0
CQSW-CTsd1_1000	CQSW-CTsd1_k141_1324569	MDTG	CQSW-CTsd1_k141_1324569_4	Multi-compound	Drug_and_biocide_MFS_efflux_pumps	MDTG	0
CQSW-CTsd1_1000	CQSW-CTsd1_k141_1324569	MDTH	CQSW-CTsd1_k141_1324569_16	Multi-compound	Drug_and_biocide_MFS_efflux_pumps	MDTH	0
CQSW-CTsd1_1000	CQSW-CTsd1_k141_1330948	BCR	CQSW-CTsd1_k141_1330948_1	Multi-compound	Drug_and_biocide_MFS_efflux_pumps	BCR	0
CQSW-CTsd1_1000	CQSW-CTsd1_k141_1332710	ADEJ	CQSW-CTsd1_k141_1332710_1	Multi-compound	Drug_and_biocide_RND_efflux_pumps	ADEJ	0
CQSW-CTsd1_1000	CQSW-CTsd1_k141_1333363	ADEJ	CQSW-CTsd1_k141_1333363_1	Multi-compound	Drug_and_biocide_RND_efflux_pumps	ADEJ	0
CQSW-CTsd1_1000	CQSW-CTsd1_k141_1358770	MDFA	CQSW-CTsd1_k141_1358770_170	Multi-compound	Drug_and_biocide_MFS_efflux_pumps	MDFA	0
CQSW-CTsd1_1000	CQSW-CTsd1_k141_1358770	ACRB	CQSW-CTsd1_k141_1358770_565	Multi-compound	Drug_and_biocide_RND_efflux_pumps	ACRB	0
CQSW-CTsd1_1000	CQSW-CTsd1_k141_1358770	ACRB	CQSW-CTsd1_k141_1358770_566	Multi-compound	Drug_and_biocide_RND_efflux_pumps	ACRB	0
CQSW-CTsd1_1000	CQSW-CTsd1_k141_1281680	ADEJ	CQSW-CTsd1_k141_1281680_2	Multi-compound	Drug_and_biocide_RND_efflux_pumps	ADEJ	0
CQSW-CTsd1_1000	CQSW-CTsd1_k141_1279499	TTGR	CQSW-CTsd1_k141_1279499_2	Multi-compound	Drug_and_biocide_RND_efflux_regulator	TTGR	0
CQSW-CTsd1_1000	CQSW-CTsd1_k141_1279499	TTGA	CQSW-CTsd1_k141_1279499_1	Multi-compound	Drug_and_biocide_RND_efflux_pumps	TTGA	0
CQSW-CTsd1_1000	CQSW-CTsd1_k141_1266779	YAJC	CQSW-CTsd1_k141_1266779_5	Multi-compound	Drug_and_biocide_RND_efflux_regulator	YAJC	0
CQSW-CTsd1_1000	CQSW-CTsd1_k141_120396	MDTA	CQSW-CTsd1_k141_120396_2	Multi-compound	Drug_and_biocide_and_metal_RND_efflux_pumps	MDTA	0
CQSW-CTsd1_1000	CQSW-CTsd1_k141_120396	MDTB	CQSW-CTsd1_k141_120396_3	Multi-compound	Drug_and_biocide_and_metal_RND_efflux_pumps	MDTB	0
CQSW-CTsd1_1000	CQSW-CTsd1_k141_1227418	ADEJ	CQSW-CTsd1_k141_1227418_8	Multi-compound	Drug_and_biocide_RND_efflux_pumps	ADEJ	0
CQSW-CTsd1_1000	CQSW-CTsd1_k141_1227952	ADEJ	CQSW-CTsd1_k141_1227952_1	Multi-compound	Drug_and_biocide_RND_efflux_pumps	ADEJ	0
CQSW-CTsd1_1000	CQSW-CTsd1_k141_123009	MDTA	CQSW-CTsd1_k141_123009_8	Multi-compound	Drug_and_biocide_and_metal_RND_efflux_pumps	MDTA	0
CQSW-CTsd1_1000	CQSW-CTsd1_k141_123009	MDTB	CQSW-CTsd1_k141_123009_9	Multi-compound	Drug_and_biocide_and_metal_RND_efflux_pumps	MDTB	0
CQSW-CTsd1_1000	CQSW-CTsd1_k141_123009	MDTC	CQSW-CTsd1_k141_123009_10	Multi-compound	Drug_and_biocide_and_metal_RND_efflux_pumps	MDTC	0
CQSW-CQKsd1_1000	CQSW-CQKsd1_k141_495553	ADEJ	CQSW-CQKsd1_k141_495553_2	Multi-compound	Drug_and_biocide_RND_efflux_pumps	ADEJ	0
CQSW-CTsd1_1000	CQSW-CTsd1_k141_123009	BAES	CQSW-CTsd1_k141_123009_12	Multi-compound	Drug_and_biocide_and_metal_RND_efflux_regulator	BAES	0
CQSW-CTsd1_1000	CQSW-CTsd1_k141_123009	BCR	CQSW-CTsd1_k141_123009_103	Multi-compound	Drug_and_biocide_MFS_efflux_pumps	BCR	0
CQSW-CTsd1_1000	CQSW-CTsd1_k141_123009	YOGI	CQSW-CTsd1_k141_123009_116	Multi-compound	Drug_and_biocide_ABC_efflux_pumps	YOGI	0
CQSW-CTsd1_1000	CQSW-CTsd1_k141_123009	KPNO	CQSW-CTsd1_k141_123009_120	Multi-compound	Drug_and_biocide_SMR_efflux_pumps	KPNO	0
CQSW-CTsd1_1000	CQSW-CTsd1_k141_1248082	ADEI	CQSW-CTsd1_k141_1248082_1	Multi-compound	Drug_and_biocide_RND_efflux_pumps	ADEI	0
CQSW-CTsd1_1000	CQSW-CTsd1_k141_1249075	ADEK	CQSW-CTsd1_k141_1249075_4	Multi-compound	Drug_and_biocide_RND_efflux_pumps	ADEK	0
CQSW-CTsd1_1000	CQSW-CTsd1_k141_1249075	ADEJ	CQSW-CTsd1_k141_1249075_5	Multi-compound	Drug_and_biocide_RND_efflux_pumps	ADEJ	0
CQSW-CTsd1_1000	CQSW-CTsd1_k141_1257058	ADEJ	CQSW-CTsd1_k141_1257058_1	Multi-compound	Drug_and_biocide_RND_efflux_pumps	ADEJ	0
CQSW-CTsd1_1000	CQSW-CTsd1_k141_123009	BAER	CQSW-CTsd1_k141_123009_13	Multi-compound	Drug_and_biocide_and_metal_RND_efflux_regulator	BAER	0
CQHW-XN1_1000	CQHW-XN1_k141_558081	MDTB	CQHW-XN1_k141_558081_1	Multi-compound	Drug_and_biocide_and_metal_RND_efflux_pumps	MDTB	0
CQSW-CQKsd1_1000	CQSW-CQKsd1_k141_495553	ADEK	CQSW-CQKsd1_k141_495553_1	Multi-compound	Drug_and_biocide_RND_efflux_pumps	ADEK	0
CQSW-CQKsd1_1000	CQSW-CQKsd1_k141_469308	ADEJ	CQSW-CQKsd1_k141_469308_2	Multi-compound	Drug_and_biocide_RND_efflux_pumps	ADEJ	0
CQLS-TZ2_1000	CQLS-TZ2_k141_850647	RSMA	CQLS-TZ2_k141_850647_2	Multi-compound	Drug_and_biocide_RND_efflux_pumps	RSMA	0
CQLS-TZ3_1000	CQLS-TZ3_k141_331493	MDTA	CQLS-TZ3_k141_331493_1	Multi-compound	Drug_and_biocide_and_metal_RND_efflux_pumps	MDTA	0
CQLS-TZ3_1000	CQLS-TZ3_k141_523643	RSMA	CQLS-TZ3_k141_523643_27	Multi-compound	Drug_and_biocide_RND_efflux_pumps	RSMA	0
CQLS-TZ3_1000	CQLS-TZ3_k141_570272	QACL	CQLS-TZ3_k141_570272_2	Multi-compound	Drug_and_biocide_SMR_efflux_pumps	QACF	0
CQLS-TZ3_1000	CQLS-TZ3_k141_676960	QACG	CQLS-TZ3_k141_676960_1	Multi-compound	Drug_and_biocide_SMR_efflux_pumps	QACG	0
CQLS-TZ3_1000	CQLS-TZ3_k141_703464	QACEDELTA1	CQLS-TZ3_k141_703464_2	Multi-compound	Drug_and_biocide_SMR_efflux_pumps	QACEDELTA1	0
CQLS-TZ3_1000	CQLS-TZ3_k141_839274	MEXD1	CQLS-TZ3_k141_839274_1	Multi-compound	Drug_and_biocide_RND_efflux_pumps	MEXD1	0
CQLS_RQ2_1000	CQLS_RQ2_k141_1123398	RSMA	CQLS_RQ2_k141_1123398_2	Multi-compound	Drug_and_biocide_RND_efflux_pumps	RSMA	0
CQLS_RQ2_1000	CQLS_RQ2_k141_112879	YAJC	CQLS_RQ2_k141_112879_2	Multi-compound	Drug_and_biocide_RND_efflux_regulator	YAJC	0
CQLS_RQ2_1000	CQLS_RQ2_k141_1139621	RSMA	CQLS_RQ2_k141_1139621_3	Multi-compound	Drug_and_biocide_RND_efflux_pumps	RSMA	0
CQLS_RQ2_1000	CQLS_RQ2_k141_1212349	MDTA	CQLS_RQ2_k141_1212349_2	Multi-compound	Drug_and_biocide_and_metal_RND_efflux_pumps	MDTA	0
CQLS_RQ2_1000	CQLS_RQ2_k141_1305160	RSMA	CQLS_RQ2_k141_1305160_25	Multi-compound	Drug_and_biocide_RND_efflux_pumps	RSMA	0
CQLS_RQ2_1000	CQLS_RQ2_k141_137694	ADEJ	CQLS_RQ2_k141_137694_1	Multi-compound	Drug_and_biocide_RND_efflux_pumps	ADEJ	0
CQLS_RQ2_1000	CQLS_RQ2_k141_195656	RSMA	CQLS_RQ2_k141_195656_2	Multi-compound	Drug_and_biocide_RND_efflux_pumps	RSMA	0
CQLS_RQ2_1000	CQLS_RQ2_k141_255608	MEXT	CQLS_RQ2_k141_255608_2	Multi-compound	Drug_and_biocide_RND_efflux_regulator	MEXT	0
CQLS-TZ2_1000	CQLS-TZ2_k141_794645	QACEDELTA1	CQLS-TZ2_k141_794645_2	Multi-compound	Drug_and_biocide_SMR_efflux_pumps	QACEDELTA1	0
CQLS_RQ2_1000	CQLS_RQ2_k141_295075	MEXK	CQLS_RQ2_k141_295075_1	Multi-compound	Drug_and_biocide_RND_efflux_pumps	MEXK	0
CQLS-TZ2_1000	CQLS-TZ2_k141_761969	RSMA	CQLS-TZ2_k141_761969_2	Multi-compound	Drug_and_biocide_RND_efflux_pumps	RSMA	0
CQLS-TZ2_1000	CQLS-TZ2_k141_633525	MEXD1	CQLS-TZ2_k141_633525_3	Multi-compound	Drug_and_biocide_RND_efflux_pumps	MEXD1	0
CQLS-TZ1_1000	CQLS-TZ1_k141_858114	ADEJ	CQLS-TZ1_k141_858114_2	Multi-compound	Drug_and_biocide_RND_efflux_pumps	ADEJ	0
CQLS-TZ1_1000	CQLS-TZ1_k141_865801	MEXD	CQLS-TZ1_k141_865801_1	Multi-compound	Drug_and_biocide_RND_efflux_pumps	MEXD	0
CQLS-TZ1_1000	CQLS-TZ1_k141_86892	YAJC	CQLS-TZ1_k141_86892_15	Multi-compound	Drug_and_biocide_RND_efflux_regulator	YAJC	0
CQLS-TZ1_1000	CQLS-TZ1_k141_87408	QACE	CQLS-TZ1_k141_87408_1	Multi-compound	Drug_and_biocide_SMR_efflux_pumps	QACE	0
CQLS-TZ1_1000	CQLS-TZ1_k141_8752	RSMA	CQLS-TZ1_k141_8752_2	Multi-compound	Drug_and_biocide_RND_efflux_pumps	RSMA	0
CQLS-TZ2_1000	CQLS-TZ2_k141_1451509	QACG	CQLS-TZ2_k141_1451509_1	Multi-compound	Drug_and_biocide_SMR_efflux_pumps	QACG	0
CQLS-TZ2_1000	CQLS-TZ2_k141_1515985	QACL	CQLS-TZ2_k141_1515985_1	Multi-compound	Drug_and_biocide_SMR_efflux_pumps	QACL	0
CQLS-TZ2_1000	CQLS-TZ2_k141_1531343	MDTB	CQLS-TZ2_k141_1531343_1	Multi-compound	Drug_and_biocide_and_metal_RND_efflux_pumps	MDTB	0
CQLS-TZ2_1000	CQLS-TZ2_k141_1596336	MEXK	CQLS-TZ2_k141_1596336_4	Multi-compound	Drug_and_biocide_RND_efflux_pumps	MEXK	0
CQLS-TZ2_1000	CQLS-TZ2_k141_1939208	RSMA	CQLS-TZ2_k141_1939208_2	Multi-compound	Drug_and_biocide_RND_efflux_pumps	RSMA	0
CQLS-TZ2_1000	CQLS-TZ2_k141_2012037	MDTB	CQLS-TZ2_k141_2012037_1	Multi-compound	Drug_and_biocide_and_metal_RND_efflux_pumps	MDTB	0
CQLS-TZ2_1000	CQLS-TZ2_k141_2199021	ADEG	CQLS-TZ2_k141_2199021_2	Multi-compound	Drug_and_biocide_RND_efflux_pumps	ADEG	0
CQLS-TZ2_1000	CQLS-TZ2_k141_37194	RSMA	CQLS-TZ2_k141_37194_4	Multi-compound	Drug_and_biocide_RND_efflux_pumps	RSMA	0
CQLS-TZ2_1000	CQLS-TZ2_k141_390524	RSMA	CQLS-TZ2_k141_390524_2	Multi-compound	Drug_and_biocide_RND_efflux_pumps	RSMA	0
CQLS-TZ2_1000	CQLS-TZ2_k141_593386	QACPB	CQLS-TZ2_k141_593386_3	Multi-compound	Drug_and_biocide_SMR_efflux_pumps	QACPB	0
CQLS-TZ2_1000	CQLS-TZ2_k141_694424	RSMA	CQLS-TZ2_k141_694424_1	Multi-compound	Drug_and_biocide_RND_efflux_pumps	RSMA	0
CQLS_RQ2_1000	CQLS_RQ2_k141_371770	MEXD1	CQLS_RQ2_k141_371770_3	Multi-compound	Drug_and_biocide_RND_efflux_pumps	MEXD1	0
CQLS_RQ2_1000	CQLS_RQ2_k141_387034	RSMA	CQLS_RQ2_k141_387034_4	Multi-compound	Drug_and_biocide_RND_efflux_pumps	RSMA	0
CQLS_RQ2_1000	CQLS_RQ2_k141_421605	FEXA	CQLS_RQ2_k141_421605_2	Multi-compound	Drug_and_biocide_MFS_efflux_pumps	FEXA	0
CQSW-CQKsd1_1000	CQSW-CQKsd1_k141_1655068	MEXT	CQSW-CQKsd1_k141_1655068_1	Multi-compound	Drug_and_biocide_RND_efflux_regulator	MEXT	0
CQSW-CQKsd1_1000	CQSW-CQKsd1_k141_1655681	EMHC	CQSW-CQKsd1_k141_1655681_1	Multi-compound	Drug_and_biocide_RND_efflux_pumps	EMHC	0
CQSW-CQKsd1_1000	CQSW-CQKsd1_k141_1655681	TTGB	CQSW-CQKsd1_k141_1655681_2	Biocides	Multi-biocide_RND_efflux_pump	EMHB	0
CQSW-CQKsd1_1000	CQSW-CQKsd1_k141_177945	ADEJ	CQSW-CQKsd1_k141_177945_1	Multi-compound	Drug_and_biocide_RND_efflux_pumps	ADEJ	0
CQSW-CQKsd1_1000	CQSW-CQKsd1_k141_203640	MEXF	CQSW-CQKsd1_k141_203640_1	Multi-compound	Drug_and_biocide_RND_efflux_pumps	MEXF	0
CQSW-CQKsd1_1000	CQSW-CQKsd1_k141_217626	SME	CQSW-CQKsd1_k141_217626_1	Multi-compound	Drug_and_biocide_RND_efflux_pumps	SME	0
CQSW-CQKsd1_1000	CQSW-CQKsd1_k141_284228	MEXT	CQSW-CQKsd1_k141_284228_4	Multi-compound	Drug_and_biocide_RND_efflux_regulator	MEXT	0
CQSW-CQKsd1_1000	CQSW-CQKsd1_k141_288998	RSMA	CQSW-CQKsd1_k141_288998_1	Multi-compound	Drug_and_biocide_RND_efflux_pumps	RSMA	0
CQSW-CQKsd1_1000	CQSW-CQKsd1_k141_309889	MEXT	CQSW-CQKsd1_k141_309889_1	Multi-compound	Drug_and_biocide_RND_efflux_regulator	MEXT	0
CQSW-CQKsd1_1000	CQSW-CQKsd1_k141_355908	RSMA	CQSW-CQKsd1_k141_355908_1	Multi-compound	Drug_and_biocide_RND_efflux_pumps	RSMA	0
CQSW-CQKsd1_1000	CQSW-CQKsd1_k141_362189	RSMA	CQSW-CQKsd1_k141_362189_2	Multi-compound	Drug_and_biocide_RND_efflux_pumps	RSMA	0
CQSW-CQKsd1_1000	CQSW-CQKsd1_k141_366090	RSMA	CQSW-CQKsd1_k141_366090_3	Multi-compound	Drug_and_biocide_RND_efflux_pumps	RSMA	0
CQSW-CQKsd1_1000	CQSW-CQKsd1_k141_396523	ADEJ	CQSW-CQKsd1_k141_396523_1	Multi-compound	Drug_and_biocide_RND_efflux_pumps	ADEJ	0
CQSW-CQKsd1_1000	CQSW-CQKsd1_k141_3973	ADEJ	CQSW-CQKsd1_k141_3973_2	Multi-compound	Drug_and_biocide_RND_efflux_pumps	ADEJ	0
CQSW-CQKsd1_1000	CQSW-CQKsd1_k141_469308	ADEK	CQSW-CQKsd1_k141_469308_1	Multi-compound	Drug_and_biocide_RND_efflux_pumps	ADEK	0
CQSW-CQKsd1_1000	CQSW-CQKsd1_k141_1537545	ADEJ	CQSW-CQKsd1_k141_1537545_2	Multi-compound	Drug_and_biocide_RND_efflux_pumps	ADEJ	0
CQSW-CQKsd1_1000	CQSW-CQKsd1_k141_1534340	ADEG	CQSW-CQKsd1_k141_1534340_1	Multi-compound	Drug_and_biocide_RND_efflux_pumps	ADEG	0
CQSW-CQKsd1_1000	CQSW-CQKsd1_k141_1481644	MEXK	CQSW-CQKsd1_k141_1481644_2	Multi-compound	Drug_and_biocide_RND_efflux_pumps	MEXK	0
CQSW-CQKsd1_1000	CQSW-CQKsd1_k141_1379392	MEXF	CQSW-CQKsd1_k141_1379392_2	Multi-compound	Drug_and_biocide_RND_efflux_pumps	MEXF	0
CQLS_RQ2_1000	CQLS_RQ2_k141_437739	VEXD	CQLS_RQ2_k141_437739_17	Multi-compound	Drug_and_biocide_RND_efflux_pumps	VEXD	0
CQLS_RQ2_1000	CQLS_RQ2_k141_440753	MEXT	CQLS_RQ2_k141_440753_1	Multi-compound	Drug_and_biocide_RND_efflux_regulator	MEXT	0
CQLS_RQ2_1000	CQLS_RQ2_k141_475656	RSMA	CQLS_RQ2_k141_475656_2	Multi-compound	Drug_and_biocide_RND_efflux_pumps	RSMA	0
CQLS_RQ2_1000	CQLS_RQ2_k141_595035	RSMA	CQLS_RQ2_k141_595035_2	Multi-compound	Drug_and_biocide_RND_efflux_pumps	RSMA	0
CQLS_RQ2_1000	CQLS_RQ2_k141_622278	MEXD1	CQLS_RQ2_k141_622278_1	Multi-compound	Drug_and_biocide_RND_efflux_pumps	MEXD1	0
CQLS_RQ2_1000	CQLS_RQ2_k141_877215	ADEJ	CQLS_RQ2_k141_877215_1	Multi-compound	Drug_and_biocide_RND_efflux_pumps	ADEJ	0
CQSW-CQKsd1_1000	CQSW-CQKsd1_k141_1053785	EMHC	CQSW-CQKsd1_k141_1053785_1	Multi-compound	Drug_and_biocide_RND_efflux_pumps	EMHC	0
CQSW-CQKsd1_1000	CQSW-CQKsd1_k141_486877	RSMA	CQSW-CQKsd1_k141_486877_2	Multi-compound	Drug_and_biocide_RND_efflux_pumps	RSMA	0
CQSW-CQKsd1_1000	CQSW-CQKsd1_k141_1198272	RSMA	CQSW-CQKsd1_k141_1198272_2	Multi-compound	Drug_and_biocide_RND_efflux_pumps	RSMA	0
CQSW-CQKsd1_1000	CQSW-CQKsd1_k141_1288338	MEXK	CQSW-CQKsd1_k141_1288338_1	Multi-compound	Drug_and_biocide_RND_efflux_pumps	MEXK	0
CQSW-CQKsd1_1000	CQSW-CQKsd1_k141_1324658	RSMA	CQSW-CQKsd1_k141_1324658_2	Multi-compound	Drug_and_biocide_RND_efflux_pumps	RSMA	0
CQSW-CQKsd1_1000	CQSW-CQKsd1_k141_1330391	YAJC	CQSW-CQKsd1_k141_1330391_2	Multi-compound	Drug_and_biocide_RND_efflux_regulator	YAJC	0
CQSW-CQKsd1_1000	CQSW-CQKsd1_k141_1341782	ADEJ	CQSW-CQKsd1_k141_1341782_1	Multi-compound	Drug_and_biocide_RND_efflux_pumps	ADEJ	0
CQSW-CQKsd1_1000	CQSW-CQKsd1_k141_1370803	TTGB	CQSW-CQKsd1_k141_1370803_1	Biocides	Multi-biocide_RND_efflux_pump	EMHB	0
CQSW-CQKsd1_1000	CQSW-CQKsd1_k141_1370803	TTGR	CQSW-CQKsd1_k141_1370803_3	Biocides	Multi-biocide_RND_efflux_regulator	EMHR	0
CQSW-CQKsd1_1000	CQSW-CQKsd1_k141_1379392	MEXE	CQSW-CQKsd1_k141_1379392_1	Multi-compound	Drug_and_biocide_RND_efflux_pumps	MEXE	0
CQSW-CQKsd1_1000	CQSW-CQKsd1_k141_1254549	ADEG	CQSW-CQKsd1_k141_1254549_2	Multi-compound	Drug_and_biocide_RND_efflux_pumps	ADEG	0
CQSW-CTsd1_1000	CQSW-CTsd1_k141_1372484	TTGA	CQSW-CTsd1_k141_1372484_1	Biocides	Multi-biocide_RND_efflux_pump	EMHA	0
CQHW-XN1_1000	CQHW-XN1_k141_523367	MEXB	CQHW-XN1_k141_523367_2	Multi-compound	Drug_and_biocide_RND_efflux_pumps	MEXB	0
CQHW-XN1_1000	CQHW-XN1_k141_516353	MDTJ	CQHW-XN1_k141_516353_3	Multi-compound	Drug_and_biocide_SMR_efflux_pumps	MDTJ	0
CQHW-CYFY1_1000	CQHW-CYFY1_k141_706312	CPXAR	CQHW-CYFY1_k141_706312_2	Multi-compound	Drug_and_biocide_RND_efflux_regulator	CPXAR	0
CQHW-CYFY1_1000	CQHW-CYFY1_k141_710004	YOGI	CQHW-CYFY1_k141_710004_21	Multi-compound	Drug_and_biocide_ABC_efflux_pumps	YOGI	0
CQHW-CYFY1_1000	CQHW-CYFY1_k141_713541	ACRF	CQHW-CYFY1_k141_713541_7	Multi-compound	Drug_and_biocide_RND_efflux_pumps	ACRF	0
CQHW-CYFY1_1000	CQHW-CYFY1_k141_713541	ACRE	CQHW-CYFY1_k141_713541_8	Multi-compound	Drug_and_biocide_RND_efflux_pumps	ACRE	0
CQHW-CYFY1_1000	CQHW-CYFY1_k141_713541	ACRS	CQHW-CYFY1_k141_713541_9	Multi-compound	Drug_and_biocide_RND_efflux_regulator	ACRS	0
CQHW-CYFY1_1000	CQHW-CYFY1_k141_763025	KPNE	CQHW-CYFY1_k141_763025_1	Multi-compound	Drug_and_biocide_SMR_efflux_pumps	KPNE	0
CQHW-CYFY1_1000	CQHW-CYFY1_k141_763025	KPNF	CQHW-CYFY1_k141_763025_2	Multi-compound	Drug_and_biocide_SMR_efflux_pumps	KPNF	0
CQHW-CYFY1_1000	CQHW-CYFY1_k141_809184	CRP	CQHW-CYFY1_k141_809184_25	Multi-compound	Drug_and_biocide_RND_efflux_regulator	CRP	0
CQHW-CYFY1_1000	CQHW-CYFY1_k141_82090	TTGB	CQHW-CYFY1_k141_82090_1	Multi-compound	Drug_and_biocide_RND_efflux_pumps	TTGB	0
CQHW-CYFY1_1000	CQHW-CYFY1_k141_881476	MEXD1	CQHW-CYFY1_k141_881476_1	Multi-compound	Drug_and_biocide_RND_efflux_pumps	MEXD1	0
CQHW-CYFY1_1000	CQHW-CYFY1_k141_881926	MDTK	CQHW-CYFY1_k141_881926_1	Multi-compound	Drug_and_biocide_MATE_efflux_pumps	MDTK	0
CQHW-CYFY1_1000	CQHW-CYFY1_k141_88863	BEXA	CQHW-CYFY1_k141_88863_1	Multi-compound	Drug_and_biocide_MATE_efflux_pumps	BEXA	0
CQHW-CYFY1_1000	CQHW-CYFY1_k141_931933	MEXF	CQHW-CYFY1_k141_931933_1	Multi-compound	Drug_and_biocide_RND_efflux_pumps	MEXF	0
CQHW-CYFY1_1000	CQHW-CYFY1_k141_957552	BEXA	CQHW-CYFY1_k141_957552_2	Multi-compound	Drug_and_biocide_MATE_efflux_pumps	BEXA	0
CQHW-CYFY1_1000	CQHW-CYFY1_k141_958666	SOXS	CQHW-CYFY1_k141_958666_1	Multi-compound	Drug_and_biocide_and_metal_resistance_regulator	SOXS	0
CQHW-CYFY1_1000	CQHW-CYFY1_k141_706312	CPXAR	CQHW-CYFY1_k141_706312_1	Multi-compound	Drug_and_biocide_RND_efflux_regulator	CPXAR	0
CQHW-CYFY1_1000	CQHW-CYFY1_k141_974000	KPN	CQHW-CYFY1_k141_974000_1	Multi-compound	Drug_and_biocide_MFS_efflux_pumps	KPN	0
CQHW-CYFY1_1000	CQHW-CYFY1_k141_67601	PHOR	CQHW-CYFY1_k141_67601_2	Multi-compound	Drug_and_biocide_SMR_efflux_regulator	PHOR	0
CQHW-CYFY1_1000	CQHW-CYFY1_k141_618534	MDTE	CQHW-CYFY1_k141_618534_4	Multi-compound	Drug_and_biocide_RND_efflux_pumps	MDTE	0
CQHW-CYFY1_1000	CQHW-CYFY1_k141_411244	MDTC	CQHW-CYFY1_k141_411244_1	Multi-compound	Drug_and_biocide_and_metal_RND_efflux_pumps	MDTC	0
CQHW-CYFY1_1000	CQHW-CYFY1_k141_411244	MDTB	CQHW-CYFY1_k141_411244_2	Multi-compound	Drug_and_biocide_and_metal_RND_efflux_pumps	MDTB	0
CQHW-CYFY1_1000	CQHW-CYFY1_k141_412458	ADEK	CQHW-CYFY1_k141_412458_7	Multi-compound	Drug_and_biocide_RND_efflux_pumps	ADEK	0
CQHW-CYFY1_1000	CQHW-CYFY1_k141_413119	ROBA	CQHW-CYFY1_k141_413119_8	Multi-compound	Drug_and_biocide_and_metal_RND_efflux_pumps	ROBA	0
CQHW-CYFY1_1000	CQHW-CYFY1_k141_429279	MDTG	CQHW-CYFY1_k141_429279_7	Multi-compound	Drug_and_biocide_MFS_efflux_pumps	MDTG	0
CQHW-CYFY1_1000	CQHW-CYFY1_k141_442876	MVRC	CQHW-CYFY1_k141_442876_7	Multi-compound	Drug_and_biocide_SMR_efflux_pumps	MVRC	0
CQHW-CYFY1_1000	CQHW-CYFY1_k141_449041	BEXA	CQHW-CYFY1_k141_449041_2	Multi-compound	Drug_and_biocide_MATE_efflux_pumps	BEXA	0
CQHW-CYFY1_1000	CQHW-CYFY1_k141_461854	RSMA	CQHW-CYFY1_k141_461854_2	Multi-compound	Drug_and_biocide_RND_efflux_pumps	RSMA	0
CQHW-CYFY1_1000	CQHW-CYFY1_k141_47629	MEXD1	CQHW-CYFY1_k141_47629_1	Multi-compound	Drug_and_biocide_RND_efflux_pumps	MEXD1	0
CQHW-CYFY1_1000	CQHW-CYFY1_k141_512002	BEXA	CQHW-CYFY1_k141_512002_2	Multi-compound	Drug_and_biocide_MATE_efflux_pumps	BEXA	0
CQHW-CYFY1_1000	CQHW-CYFY1_k141_572757	MDTA	CQHW-CYFY1_k141_572757_1	Multi-compound	Drug_and_biocide_and_metal_RND_efflux_pumps	MDTA	0
CQHW-CYFY1_1000	CQHW-CYFY1_k141_572757	MDTB	CQHW-CYFY1_k141_572757_2	Multi-compound	Drug_and_biocide_and_metal_RND_efflux_pumps	MDTB	0
CQHW-CYFY1_1000	CQHW-CYFY1_k141_61246	SOXS	CQHW-CYFY1_k141_61246_12	Multi-compound	Drug_and_biocide_and_metal_resistance_regulator	SOXS	0
CQHW-CYFY1_1000	CQHW-CYFY1_k141_618534	GADW	CQHW-CYFY1_k141_618534_1	Multi-compound	Drug_and_biocide_RND_efflux_regulator	GADW	0
CQHW-CYFY1_1000	CQHW-CYFY1_k141_618534	MDTF	CQHW-CYFY1_k141_618534_3	Multi-compound	Drug_and_biocide_RND_efflux_pumps	MDTF	0
CQHW-CYFY1_1000	CQHW-CYFY1_k141_64938	GADX	CQHW-CYFY1_k141_64938_2	Multi-compound	Drug_and_biocide_RND_efflux_regulator	GADX	0
CQHW-CYFY1_1000	CQHW-CYFY1_k141_398402	CRP	CQHW-CYFY1_k141_398402_2	Multi-compound	Drug_and_biocide_RND_efflux_regulator	CRP	0
CQHW-CYFY1_1000	CQHW-CYFY1_k141_974000	KPN	CQHW-CYFY1_k141_974000_2	Multi-compound	Drug_and_biocide_MFS_efflux_pumps	KPN	0
CQHW-CYFY1_1000	CQHW-CYFY1_k141_998820	RSMA	CQHW-CYFY1_k141_998820_5	Multi-compound	Drug_and_biocide_RND_efflux_pumps	RSMA	0
CQHW-DP1_1000	CQHW-DP1_k141_320292	EMRY	CQHW-DP1_k141_320292_1	Multi-compound	Drug_and_biocide_MFS_efflux_pumps	EMRY	0
CQHW-DP1_1000	CQHW-DP1_k141_323693	MDTA	CQHW-DP1_k141_323693_1	Multi-compound	Drug_and_biocide_and_metal_RND_efflux_pumps	MDTA	0
CQHW-DP1_1000	CQHW-DP1_k141_323693	MDTB	CQHW-DP1_k141_323693_2	Multi-compound	Drug_and_biocide_and_metal_RND_efflux_pumps	MDTB	0
CQHW-DP1_1000	CQHW-DP1_k141_340054	SOXS	CQHW-DP1_k141_340054_2	Multi-compound	Drug_and_biocide_and_metal_resistance_regulator	SOXS	0
CQHW-DP1_1000	CQHW-DP1_k141_35312	QACG	CQHW-DP1_k141_35312_5	Multi-compound	Drug_and_biocide_SMR_efflux_pumps	QACG	0
CQHW-DP1_1000	CQHW-DP1_k141_356626	QACEDELTA1	CQHW-DP1_k141_356626_1	Multi-compound	Drug_and_biocide_SMR_efflux_pumps	QACEDELTA1	0
CQHW-DP1_1000	CQHW-DP1_k141_360060	MDTF	CQHW-DP1_k141_360060_1	Multi-compound	Drug_and_biocide_RND_efflux_pumps	MDTF	0
CQHW-DP1_1000	CQHW-DP1_k141_360060	MDTE	CQHW-DP1_k141_360060_2	Multi-compound	Drug_and_biocide_RND_efflux_pumps	MDTE	0
CQHW-DP1_1000	CQHW-DP1_k141_379023	MDTC	CQHW-DP1_k141_379023_1	Multi-compound	Drug_and_biocide_and_metal_RND_efflux_pumps	MDTC	0
CQHW-DP1_1000	CQHW-DP1_k141_379893	EMRB	CQHW-DP1_k141_379893_1	Multi-compound	Drug_and_biocide_MFS_efflux_pumps	EMRB	0
CQHW-DP1_1000	CQHW-DP1_k141_43004	ACRB	CQHW-DP1_k141_43004_1	Multi-compound	Drug_and_biocide_RND_efflux_pumps	ACRB	0
CQHW-DP1_1000	CQHW-DP1_k141_451539	MEXD1	CQHW-DP1_k141_451539_1	Multi-compound	Drug_and_biocide_RND_efflux_pumps	MEXD1	0
CQHW-DP1_1000	CQHW-DP1_k141_464652	EMRBSM	CQHW-DP1_k141_464652_3	Multi-compound	Drug_and_biocide_MFS_efflux_pumps	EMRBSM	0
CQHW-DP1_1000	CQHW-DP1_k141_468220	MEXD1	CQHW-DP1_k141_468220_1	Multi-compound	Drug_and_biocide_RND_efflux_pumps	MEXD1	0
CQHW-DP1_1000	CQHW-DP1_k141_499511	MEXD1	CQHW-DP1_k141_499511_1	Multi-compound	Drug_and_biocide_RND_efflux_pumps	MEXD1	0
CQHW-DP1_1000	CQHW-DP1_k141_315574	GADX	CQHW-DP1_k141_315574_4	Multi-compound	Drug_and_biocide_RND_efflux_regulator	GADX	0
CQHW-CYFY1_1000	CQHW-CYFY1_k141_974000	EMRR	CQHW-CYFY1_k141_974000_3	Multi-compound	Drug_and_biocide_MFS_efflux_regulator	EMRR	0
CQHW-DP1_1000	CQHW-DP1_k141_315574	GADW	CQHW-DP1_k141_315574_3	Multi-compound	Drug_and_biocide_RND_efflux_regulator	GADW	0
CQHW-DP1_1000	CQHW-DP1_k141_271368	MDFA	CQHW-DP1_k141_271368_4	Multi-compound	Drug_and_biocide_MFS_efflux_pumps	MDFA	0
CQHW-DP1_1000	CQHW-DP1_k141_10352	PHOR	CQHW-DP1_k141_10352_1	Multi-compound	Drug_and_biocide_SMR_efflux_regulator	PHOR	0
CQHW-DP1_1000	CQHW-DP1_k141_121800	MDTG	CQHW-DP1_k141_121800_5	Multi-compound	Drug_and_biocide_MFS_efflux_pumps	MDTG	0
CQHW-DP1_1000	CQHW-DP1_k141_129666	BCR	CQHW-DP1_k141_129666_3	Multi-compound	Drug_and_biocide_MFS_efflux_pumps	BCR	0
CQHW-DP1_1000	CQHW-DP1_k141_140535	EMRY	CQHW-DP1_k141_140535_1	Multi-compound	Drug_and_biocide_MFS_efflux_pumps	EMRY	0
CQHW-DP1_1000	CQHW-DP1_k141_140535	EMRK	CQHW-DP1_k141_140535_2	Multi-compound	Drug_and_biocide_MFS_efflux_pumps	EMRK	0
CQHW-DP1_1000	CQHW-DP1_k141_140535	EVGS	CQHW-DP1_k141_140535_4	Multi-compound	Drug_and_biocide_MFS_efflux_regulator	EVGS	0
CQHW-DP1_1000	CQHW-DP1_k141_140743	YOGI	CQHW-DP1_k141_140743_3	Multi-compound	Drug_and_biocide_ABC_efflux_pumps	YOGI	0
CQHW-DP1_1000	CQHW-DP1_k141_158764	EFPA	CQHW-DP1_k141_158764_57	Multi-compound	Drug_and_biocide_MFS_efflux_pumps	EFPA	0
CQHW-DP1_1000	CQHW-DP1_k141_167167	ACRD	CQHW-DP1_k141_167167_3	Multi-compound	Drug_and_biocide_and_metal_RND_efflux_pumps	ACRD	0
CQHW-DP1_1000	CQHW-DP1_k141_197976	EMRR	CQHW-DP1_k141_197976_11	Multi-compound	Drug_and_biocide_MFS_efflux_regulator	EMRR	0
CQHW-DP1_1000	CQHW-DP1_k141_197976	EMRA	CQHW-DP1_k141_197976_12	Multi-compound	Drug_and_biocide_MFS_efflux_pumps	EMRA	0
CQHW-DP1_1000	CQHW-DP1_k141_222337	EMRD	CQHW-DP1_k141_222337_3	Multi-compound	Drug_and_biocide_MFS_efflux_pumps	EMRD	0
CQHW-DP1_1000	CQHW-DP1_k141_246752	RSMA	CQHW-DP1_k141_246752_2	Multi-compound	Drug_and_biocide_RND_efflux_pumps	RSMA	0
CQHW-DP1_1000	CQHW-DP1_k141_257867	MDTK	CQHW-DP1_k141_257867_1	Multi-compound	Drug_and_biocide_MATE_efflux_pumps	MDTK	0
CQHW-DP1_1000	CQHW-DP1_k141_258261	ADEK	CQHW-DP1_k141_258261_1	Multi-compound	Drug_and_biocide_RND_efflux_pumps	ADEK	0
CQHW-DP1_1000	CQHW-DP1_k141_315574	MDTF	CQHW-DP1_k141_315574_1	Multi-compound	Drug_and_biocide_RND_efflux_pumps	MDTF	0
CQHW-CYFY1_1000	CQHW-CYFY1_k141_356849	MDTI	CQHW-CYFY1_k141_356849_22	Multi-compound	Drug_and_biocide_SMR_efflux_pumps	MDTI	0
CQHW-CYFY1_1000	CQHW-CYFY1_k141_356849	MDTJ	CQHW-CYFY1_k141_356849_21	Multi-compound	Drug_and_biocide_SMR_efflux_pumps	MDTJ	0
CQHW-CYFY1_1000	CQHW-CYFY1_k141_346635	MEXD1	CQHW-CYFY1_k141_346635_3	Multi-compound	Drug_and_biocide_RND_efflux_pumps	MEXD1	0
CQHW-CYFY1_1000	CQHW-CYFY1_k141_1152896	ACRD	CQHW-CYFY1_k141_1152896_3	Multi-compound	Drug_and_biocide_and_metal_RND_efflux_pumps	ACRD	0
CQHW-CYFY1_1000	CQHW-CYFY1_k141_1160296	PHOR	CQHW-CYFY1_k141_1160296_2	Multi-compound	Drug_and_biocide_SMR_efflux_regulator	PHOR	0
CQHW-CYFY1_1000	CQHW-CYFY1_k141_1161124	RSMA	CQHW-CYFY1_k141_1161124_4	Multi-compound	Drug_and_biocide_RND_efflux_pumps	RSMA	0
CQHW-CYFY1_1000	CQHW-CYFY1_k141_1172229	RSMA	CQHW-CYFY1_k141_1172229_3	Multi-compound	Drug_and_biocide_RND_efflux_pumps	RSMA	0
CQHW-CYFY1_1000	CQHW-CYFY1_k141_1176282	QACL	CQHW-CYFY1_k141_1176282_2	Multi-compound	Drug_and_biocide_SMR_efflux_pumps	QACL	0
CQHW-CYFY1_1000	CQHW-CYFY1_k141_1183473	GADX	CQHW-CYFY1_k141_1183473_1	Multi-compound	Drug_and_biocide_RND_efflux_regulator	GADX	0
CQHW-CYFY1_1000	CQHW-CYFY1_k141_1190817	MDTH	CQHW-CYFY1_k141_1190817_7	Multi-compound	Drug_and_biocide_MFS_efflux_pumps	MDTH	0
CQHW-CYFY1_1000	CQHW-CYFY1_k141_1196166	LPTD	CQHW-CYFY1_k141_1196166_1	Biocides	Acetate_resistance_protein	LPDT	0
CQHW-CYFY1_1000	CQHW-CYFY1_k141_1217351	ADEJ	CQHW-CYFY1_k141_1217351_2	Multi-compound	Drug_and_biocide_RND_efflux_pumps	ADEJ	0
CQHW-CYFY1_1000	CQHW-CYFY1_k141_1262595	ACRB	CQHW-CYFY1_k141_1262595_1	Multi-compound	Drug_and_biocide_RND_efflux_pumps	ACRB	0
CQHW-CYFY1_1000	CQHW-CYFY1_k141_1283218	ROBA	CQHW-CYFY1_k141_1283218_1	Multi-compound	Drug_and_biocide_and_metal_RND_efflux_pumps	ROBA	0
CQHW-CYFY1_1000	CQHW-CYFY1_k141_1304738	KMRA	CQHW-CYFY1_k141_1304738_3	Multi-compound	Drug_and_biocide_MFS_efflux_pumps	KMRA	0
CQHW-CYFY1_1000	CQHW-CYFY1_k141_1314754	CPXAR	CQHW-CYFY1_k141_1314754_4	Multi-compound	Drug_and_biocide_RND_efflux_regulator	CPXAR	0
CQHW-CYFY1_1000	CQHW-CYFY1_k141_1315189	MDTN	CQHW-CYFY1_k141_1315189_11	Multi-compound	Drug_and_biocide_RND_efflux_pumps	MDTN	0
CQHW-CYFY1_1000	CQHW-CYFY1_k141_1315189	MDTO	CQHW-CYFY1_k141_1315189_12	Multi-compound	Drug_and_biocide_RND_efflux_pumps	MDTO	0
CQHW-CYFY1_1000	CQHW-CYFY1_k141_1136612	MARA	CQHW-CYFY1_k141_1136612_2	Multi-compound	Drug_and_biocide_RND_efflux_regulator	MARA	0
CQHW-CYFY1_1000	CQHW-CYFY1_k141_1315189	MDTP	CQHW-CYFY1_k141_1315189_13	Multi-compound	Drug_and_biocide_RND_efflux_pumps	MDTP	0
CQHW-CYFY1_1000	CQHW-CYFY1_k141_1136612	MARR	CQHW-CYFY1_k141_1136612_1	Multi-compound	Drug_and_biocide_RND_efflux_regulator	MARR	0
CQHW-CYFY1_1000	CQHW-CYFY1_k141_1091334	MDTM	CQHW-CYFY1_k141_1091334_4	Multi-compound	Drug_and_biocide_MFS_efflux_pumps	MDTM	0
CQHW-CYFY1_1000	CQHW-CYFY1_k141_1010421	YAJC	CQHW-CYFY1_k141_1010421_2	Multi-compound	Drug_and_biocide_RND_efflux_regulator	YAJC	0
CQHW-CYFY1_1000	CQHW-CYFY1_k141_1011241	EMRD	CQHW-CYFY1_k141_1011241_2	Multi-compound	Drug_and_biocide_MFS_efflux_pumps	EMRD	0
CQHW-CYFY1_1000	CQHW-CYFY1_k141_1023240	MDTB	CQHW-CYFY1_k141_1023240_1	Multi-compound	Drug_and_biocide_and_metal_RND_efflux_pumps	MDTB	0
CQHW-CYFY1_1000	CQHW-CYFY1_k141_1023240	MDTC	CQHW-CYFY1_k141_1023240_2	Multi-compound	Drug_and_biocide_and_metal_RND_efflux_pumps	MDTC	0
CQHW-CYFY1_1000	CQHW-CYFY1_k141_1023240	BAES	CQHW-CYFY1_k141_1023240_4	Multi-compound	Drug_and_biocide_and_metal_RND_efflux_regulator	BAES	0
CQHW-CYFY1_1000	CQHW-CYFY1_k141_1023240	BAER	CQHW-CYFY1_k141_1023240_5	Multi-compound	Drug_and_biocide_and_metal_RND_efflux_regulator	BAER	0
CQHW-CYFY1_1000	CQHW-CYFY1_k141_1023274	MDTC	CQHW-CYFY1_k141_1023274_1	Multi-compound	Drug_and_biocide_and_metal_RND_efflux_pumps	MDTC	0
CQHW-CYFY1_1000	CQHW-CYFY1_k141_1025636	MEXD1	CQHW-CYFY1_k141_1025636_1	Multi-compound	Drug_and_biocide_RND_efflux_pumps	MEXD1	0
CQHW-CYFY1_1000	CQHW-CYFY1_k141_1052982	BCR	CQHW-CYFY1_k141_1052982_3	Multi-compound	Drug_and_biocide_MFS_efflux_pumps	BCR	0
CQHW-CYFY1_1000	CQHW-CYFY1_k141_1052989	KPNO	CQHW-CYFY1_k141_1052989_18	Multi-compound	Drug_and_biocide_SMR_efflux_pumps	KPNO	0
CQHW-CYFY1_1000	CQHW-CYFY1_k141_1058308	KMRA	CQHW-CYFY1_k141_1058308_1	Multi-compound	Drug_and_biocide_MFS_efflux_pumps	KMRA	0
CQHW-CYFY1_1000	CQHW-CYFY1_k141_1058308	KMRA	CQHW-CYFY1_k141_1058308_2	Multi-compound	Drug_and_biocide_MFS_efflux_pumps	KMRA	0
CQHW-CYFY1_1000	CQHW-CYFY1_k141_1061433	MARR	CQHW-CYFY1_k141_1061433_3	Multi-compound	Drug_and_biocide_RND_efflux_regulator	MARR	0
CQHW-CYFY1_1000	CQHW-CYFY1_k141_1061433	MARA	CQHW-CYFY1_k141_1061433_4	Multi-compound	Drug_and_biocide_RND_efflux_regulator	MARA	0
CQHW-CYFY1_1000	CQHW-CYFY1_k141_1062126	LPTD	CQHW-CYFY1_k141_1062126_21	Biocides	Acetate_resistance_protein	LPDT	0
CQHW-CYFY1_1000	CQHW-CYFY1_k141_1107206	EFRA	CQHW-CYFY1_k141_1107206_2	Multi-compound	Drug_and_biocide_ABC_efflux_pumps	EFRA	0
CQHW-CYFY1_1000	CQHW-CYFY1_k141_1318398	EFMA	CQHW-CYFY1_k141_1318398_2	Multi-compound	Drug_and_biocide_MFS_efflux_pumps	EFMA	0
CQHW-CYFY1_1000	CQHW-CYFY1_k141_1331950	BEXA	CQHW-CYFY1_k141_1331950_4	Multi-compound	Drug_and_biocide_MATE_efflux_pumps	BEXA	0
CQHW-CYFY1_1000	CQHW-CYFY1_k141_1350378	KPNO	CQHW-CYFY1_k141_1350378_1	Multi-compound	Drug_and_biocide_SMR_efflux_pumps	KPNO	0
CQHW-CYFY1_1000	CQHW-CYFY1_k141_168621	ADEK	CQHW-CYFY1_k141_168621_2	Multi-compound	Drug_and_biocide_RND_efflux_pumps	ADEK	0
CQHW-CYFY1_1000	CQHW-CYFY1_k141_168944	BEXA	CQHW-CYFY1_k141_168944_1	Multi-compound	Drug_and_biocide_MATE_efflux_pumps	BEXA	0
CQHW-CYFY1_1000	CQHW-CYFY1_k141_184778	CPXAR	CQHW-CYFY1_k141_184778_3	Multi-compound	Drug_and_biocide_RND_efflux_regulator	CPXAR	0
CQHW-CYFY1_1000	CQHW-CYFY1_k141_20758	FEXA	CQHW-CYFY1_k141_20758_1	Multi-compound	Drug_and_biocide_MFS_efflux_pumps	FEXA	0
CQHW-CYFY1_1000	CQHW-CYFY1_k141_212693	CRP	CQHW-CYFY1_k141_212693_5	Multi-compound	Drug_and_biocide_RND_efflux_regulator	CRP	0
CQHW-CYFY1_1000	CQHW-CYFY1_k141_229734	VEXB	CQHW-CYFY1_k141_229734_1	Biocides	Multi-biocide_RND_efflux_pump	VMED	0
CQHW-CYFY1_1000	CQHW-CYFY1_k141_237401	QACF	CQHW-CYFY1_k141_237401_4	Multi-compound	Drug_and_biocide_SMR_efflux_pumps	QACF	0
CQHW-CYFY1_1000	CQHW-CYFY1_k141_239259	YOGI	CQHW-CYFY1_k141_239259_1	Multi-compound	Drug_and_biocide_ABC_efflux_pumps	YOGI	0
CQHW-CYFY1_1000	CQHW-CYFY1_k141_244728	ACRA	CQHW-CYFY1_k141_244728_11	Multi-compound	Drug_and_biocide_RND_efflux_pumps	ACRA	0
CQHW-CYFY1_1000	CQHW-CYFY1_k141_244728	ACRB	CQHW-CYFY1_k141_244728_12	Multi-compound	Drug_and_biocide_RND_efflux_pumps	ACRB	0
CQHW-CYFY1_1000	CQHW-CYFY1_k141_261011	EMRD	CQHW-CYFY1_k141_261011_1	Multi-compound	Drug_and_biocide_MFS_efflux_pumps	EMRD	0
CQHW-CYFY1_1000	CQHW-CYFY1_k141_270518	OQXB	CQHW-CYFY1_k141_270518_1	Multi-compound	Drug_and_biocide_RND_efflux_pumps	OQXB	0
CQHW-CYFY1_1000	CQHW-CYFY1_k141_27152	RSMA	CQHW-CYFY1_k141_27152_6	Multi-compound	Drug_and_biocide_RND_efflux_pumps	RSMA	0
CQHW-CYFY1_1000	CQHW-CYFY1_k141_313654	QACE	CQHW-CYFY1_k141_313654_1	Multi-compound	Drug_and_biocide_SMR_efflux_pumps	QACE	0
CQHW-CYFY1_1000	CQHW-CYFY1_k141_336048	EMRD	CQHW-CYFY1_k141_336048_1	Multi-compound	Drug_and_biocide_MFS_efflux_pumps	EMRD	0
CQHW-CYFY1_1000	CQHW-CYFY1_k141_168621	ADEJ	CQHW-CYFY1_k141_168621_1	Multi-compound	Drug_and_biocide_RND_efflux_pumps	ADEJ	0
CQHW-CYFY1_1000	CQHW-CYFY1_k141_16747	MEXT	CQHW-CYFY1_k141_16747_4	Multi-compound	Drug_and_biocide_RND_efflux_regulator	MEXT	0
CQHW-CYFY1_1000	CQHW-CYFY1_k141_162842	MEXF	CQHW-CYFY1_k141_162842_2	Multi-compound	Drug_and_biocide_RND_efflux_pumps	MEXF	0
CQHW-CYFY1_1000	CQHW-CYFY1_k141_1496690	CRP	CQHW-CYFY1_k141_1496690_20	Multi-compound	Drug_and_biocide_RND_efflux_regulator	CRP	0
CQHW-CYFY1_1000	CQHW-CYFY1_k141_1350378	YOGI	CQHW-CYFY1_k141_1350378_5	Multi-compound	Drug_and_biocide_ABC_efflux_pumps	YOGI	0
CQHW-CYFY1_1000	CQHW-CYFY1_k141_1370993	ACRD	CQHW-CYFY1_k141_1370993_1	Multi-compound	Drug_and_biocide_and_metal_RND_efflux_pumps	ACRD	0
CQHW-CYFY1_1000	CQHW-CYFY1_k141_1373713	CPXAR	CQHW-CYFY1_k141_1373713_30	Multi-compound	Drug_and_biocide_RND_efflux_regulator	CPXAR	0
CQHW-CYFY1_1000	CQHW-CYFY1_k141_1373713	CPXAR	CQHW-CYFY1_k141_1373713_31	Multi-compound	Drug_and_biocide_RND_efflux_regulator	CPXAR	0
CQHW-CYFY1_1000	CQHW-CYFY1_k141_1406676	OQXB	CQHW-CYFY1_k141_1406676_1	Multi-compound	Drug_and_biocide_RND_efflux_pumps	OQXB	0
CQHW-CYFY1_1000	CQHW-CYFY1_k141_1410969	MDFA	CQHW-CYFY1_k141_1410969_7	Multi-compound	Drug_and_biocide_MFS_efflux_pumps	MDFA	0
CQHW-CYFY1_1000	CQHW-CYFY1_k141_1412693	MDTB	CQHW-CYFY1_k141_1412693_1	Multi-compound	Drug_and_biocide_and_metal_RND_efflux_pumps	MDTB	0
CQHW-DP1_1000	CQHW-DP1_k141_502134	ADEJ	CQHW-DP1_k141_502134_1	Multi-compound	Drug_and_biocide_RND_efflux_pumps	ADEJ	0
CQHW-CYFY1_1000	CQHW-CYFY1_k141_1412693	MDTA	CQHW-CYFY1_k141_1412693_2	Multi-compound	Drug_and_biocide_and_metal_RND_efflux_pumps	MDTA	0
CQHW-CYFY1_1000	CQHW-CYFY1_k141_1420517	EMRK	CQHW-CYFY1_k141_1420517_6	Multi-compound	Drug_and_biocide_MFS_efflux_pumps	EMRK	0
CQHW-CYFY1_1000	CQHW-CYFY1_k141_1420517	EVGS	CQHW-CYFY1_k141_1420517_8	Multi-compound	Drug_and_biocide_MFS_efflux_regulator	EVGS	0
CQHW-CYFY1_1000	CQHW-CYFY1_k141_1448800	BEXA	CQHW-CYFY1_k141_1448800_2	Multi-compound	Drug_and_biocide_MATE_efflux_pumps	BEXA	0
CQHW-CYFY1_1000	CQHW-CYFY1_k141_1461459	EMRB	CQHW-CYFY1_k141_1461459_5	Multi-compound	Drug_and_biocide_MFS_efflux_pumps	EMRB	0
CQHW-CYFY1_1000	CQHW-CYFY1_k141_1461459	EMRA	CQHW-CYFY1_k141_1461459_6	Multi-compound	Drug_and_biocide_MFS_efflux_pumps	EMRA	0
CQHW-CYFY1_1000	CQHW-CYFY1_k141_1461459	EMRR	CQHW-CYFY1_k141_1461459_7	Multi-compound	Drug_and_biocide_MFS_efflux_regulator	EMRR	0
CQHW-CYFY1_1000	CQHW-CYFY1_k141_1491133	RSMA	CQHW-CYFY1_k141_1491133_1	Multi-compound	Drug_and_biocide_RND_efflux_pumps	RSMA	0
CQHW-CYFY1_1000	CQHW-CYFY1_k141_1420517	EMRY	CQHW-CYFY1_k141_1420517_5	Multi-compound	Drug_and_biocide_MFS_efflux_pumps	EMRY	0
CQHW-DP1_1000	CQHW-DP1_k141_50730	RSMA	CQHW-DP1_k141_50730_2	Multi-compound	Drug_and_biocide_RND_efflux_pumps	RSMA	0
CQHW-DP1_1000	CQHW-DP1_k141_516058	CRP	CQHW-DP1_k141_516058_4	Multi-compound	Drug_and_biocide_RND_efflux_regulator	CRP	0
CQHW-DP1_1000	CQHW-DP1_k141_52655	QACE	CQHW-DP1_k141_52655_1	Multi-compound	Drug_and_biocide_SMR_efflux_pumps	QACE	0
CQHW-XN1_1000	CQHW-XN1_k141_1326336	CRP	CQHW-XN1_k141_1326336_3	Multi-compound	Drug_and_biocide_RND_efflux_regulator	CRP	0
CQHW-XN1_1000	CQHW-XN1_k141_1335073	YAJC	CQHW-XN1_k141_1335073_3	Multi-compound	Drug_and_biocide_RND_efflux_regulator	YAJC	0
CQHW-XN1_1000	CQHW-XN1_k141_1355033	EVGS	CQHW-XN1_k141_1355033_1	Multi-compound	Drug_and_biocide_MFS_efflux_regulator	EVGS	0
CQHW-XN1_1000	CQHW-XN1_k141_1389681	MEXK	CQHW-XN1_k141_1389681_2	Multi-compound	Drug_and_biocide_RND_efflux_pumps	MEXK	0
CQHW-XN1_1000	CQHW-XN1_k141_1389949	CPXAR	CQHW-XN1_k141_1389949_1	Multi-compound	Drug_and_biocide_RND_efflux_regulator	CPXAR	0
CQHW-XN1_1000	CQHW-XN1_k141_1389949	CPXAR	CQHW-XN1_k141_1389949_2	Multi-compound	Drug_and_biocide_RND_efflux_regulator	CPXAR	0
CQHW-XN1_1000	CQHW-XN1_k141_1404697	MEXK	CQHW-XN1_k141_1404697_1	Multi-compound	Drug_and_biocide_RND_efflux_pumps	MEXK	0
CQHW-XN1_1000	CQHW-XN1_k141_1437002	BEXA	CQHW-XN1_k141_1437002_2	Multi-compound	Drug_and_biocide_MATE_efflux_pumps	BEXA	0
CQHW-XN1_1000	CQHW-XN1_k141_1452537	QACG	CQHW-XN1_k141_1452537_1	Multi-compound	Drug_and_biocide_SMR_efflux_pumps	QACG	0
CQHW-XN1_1000	CQHW-XN1_k141_1452537	QACG	CQHW-XN1_k141_1452537_3	Multi-compound	Drug_and_biocide_SMR_efflux_pumps	QACG	0
CQHW-XN1_1000	CQHW-XN1_k141_1555106	EMRD	CQHW-XN1_k141_1555106_2	Multi-compound	Drug_and_biocide_MFS_efflux_pumps	EMRD	0
CQHW-XN1_1000	CQHW-XN1_k141_1562935	MEXK	CQHW-XN1_k141_1562935_1	Multi-compound	Drug_and_biocide_RND_efflux_pumps	MEXK	0
CQHW-XN1_1000	CQHW-XN1_k141_1595016	PHOR	CQHW-XN1_k141_1595016_1	Multi-compound	Drug_and_biocide_SMR_efflux_regulator	PHOR	0
CQHW-XN1_1000	CQHW-XN1_k141_1603240	GESB	CQHW-XN1_k141_1603240_2	Multi-compound	Drug_and_biocide_and_metal_RND_efflux_pumps	GESB	0
CQHW-XN1_1000	CQHW-XN1_k141_1604764	RSMA	CQHW-XN1_k141_1604764_3	Multi-compound	Drug_and_biocide_RND_efflux_pumps	RSMA	0
CQHW-XN1_1000	CQHW-XN1_k141_1321488	MEXD1	CQHW-XN1_k141_1321488_3	Multi-compound	Drug_and_biocide_RND_efflux_pumps	MEXD1	0
CQHW-XN1_1000	CQHW-XN1_k141_1624835	MDTG	CQHW-XN1_k141_1624835_4	Multi-compound	Drug_and_biocide_MFS_efflux_pumps	MDTG	0
CQHW-XN1_1000	CQHW-XN1_k141_1286103	EMRY	CQHW-XN1_k141_1286103_3	Multi-compound	Drug_and_biocide_MFS_efflux_pumps	EMRY	0
CQHW-XN1_1000	CQHW-XN1_k141_1277491	BEXA	CQHW-XN1_k141_1277491_1	Multi-compound	Drug_and_biocide_MATE_efflux_pumps	BEXA	0
CQHW-XN1_1000	CQHW-XN1_k141_1148374	ACRS	CQHW-XN1_k141_1148374_7	Multi-compound	Drug_and_biocide_RND_efflux_regulator	ACRS	0
CQHW-XN1_1000	CQHW-XN1_k141_1148374	ACRE	CQHW-XN1_k141_1148374_8	Multi-compound	Drug_and_biocide_RND_efflux_pumps	ACRE	0
CQHW-XN1_1000	CQHW-XN1_k141_1148374	ACRF	CQHW-XN1_k141_1148374_9	Multi-compound	Drug_and_biocide_RND_efflux_pumps	ACRF	0
CQHW-XN1_1000	CQHW-XN1_k141_1192500	MEXK	CQHW-XN1_k141_1192500_2	Multi-compound	Drug_and_biocide_RND_efflux_pumps	MEXK	0
CQHW-XN1_1000	CQHW-XN1_k141_1198428	ROBA	CQHW-XN1_k141_1198428_3	Multi-compound	Drug_and_biocide_and_metal_RND_efflux_pumps	ROBA	0
CQHW-XN1_1000	CQHW-XN1_k141_1199469	EMRD	CQHW-XN1_k141_1199469_1	Multi-compound	Drug_and_biocide_MFS_efflux_pumps	EMRD	0
CQHW-XN1_1000	CQHW-XN1_k141_1200605	ACRF	CQHW-XN1_k141_1200605_1	Multi-compound	Drug_and_biocide_RND_efflux_pumps	ACRF	0
CQHW-XN1_1000	CQHW-XN1_k141_1237684	ROBA	CQHW-XN1_k141_1237684_1	Multi-compound	Drug_and_biocide_and_metal_RND_efflux_pumps	ROBA	0
CQHW-XN1_1000	CQHW-XN1_k141_1258584	GADX	CQHW-XN1_k141_1258584_2	Multi-compound	Drug_and_biocide_RND_efflux_regulator	GADX	0
CQHW-XN1_1000	CQHW-XN1_k141_1258584	GADW	CQHW-XN1_k141_1258584_3	Multi-compound	Drug_and_biocide_RND_efflux_regulator	GADW	0
CQHW-XN1_1000	CQHW-XN1_k141_1258584	MDTF	CQHW-XN1_k141_1258584_5	Multi-compound	Drug_and_biocide_RND_efflux_pumps	MDTF	0
CQHW-XN1_1000	CQHW-XN1_k141_1258584	MDTE	CQHW-XN1_k141_1258584_6	Multi-compound	Drug_and_biocide_RND_efflux_pumps	MDTE	0
CQHW-XN1_1000	CQHW-XN1_k141_126487	ACRD	CQHW-XN1_k141_126487_1	Multi-compound	Drug_and_biocide_and_metal_RND_efflux_pumps	ACRD	0
CQHW-XN1_1000	CQHW-XN1_k141_1274878	RSMA	CQHW-XN1_k141_1274878_3	Multi-compound	Drug_and_biocide_RND_efflux_pumps	RSMA	0
CQHW-XN1_1000	CQHW-XN1_k141_1274878	CRP	CQHW-XN1_k141_1274878_28	Multi-compound	Drug_and_biocide_RND_efflux_regulator	CRP	0
CQHW-XN1_1000	CQHW-XN1_k141_1286103	EMRK	CQHW-XN1_k141_1286103_2	Multi-compound	Drug_and_biocide_MFS_efflux_pumps	EMRK	0
CQHW-XN1_1000	CQHW-XN1_k141_1626477	ACRD	CQHW-XN1_k141_1626477_2	Multi-compound	Drug_and_biocide_and_metal_RND_efflux_pumps	ACRD	0
CQHW-XN1_1000	CQHW-XN1_k141_1682156	SOXS	CQHW-XN1_k141_1682156_5	Multi-compound	Drug_and_biocide_and_metal_resistance_regulator	SOXS	0
CQHW-XN1_1000	CQHW-XN1_k141_1686985	MEXD1	CQHW-XN1_k141_1686985_3	Multi-compound	Drug_and_biocide_RND_efflux_pumps	MEXD1	0
CQHW-XN1_1000	CQHW-XN1_k141_383550	CPXAR	CQHW-XN1_k141_383550_12	Multi-compound	Drug_and_biocide_RND_efflux_regulator	CPXAR	0
CQHW-XN1_1000	CQHW-XN1_k141_383550	CPXAR	CQHW-XN1_k141_383550_13	Multi-compound	Drug_and_biocide_RND_efflux_regulator	CPXAR	0
CQHW-XN1_1000	CQHW-XN1_k141_397607	MVRC	CQHW-XN1_k141_397607_2	Multi-compound	Drug_and_biocide_SMR_efflux_pumps	MVRC	0
CQHW-XN1_1000	CQHW-XN1_k141_419802	MEXD1	CQHW-XN1_k141_419802_1	Multi-compound	Drug_and_biocide_RND_efflux_pumps	MEXD1	0
CQHW-XN1_1000	CQHW-XN1_k141_424487	MDTA	CQHW-XN1_k141_424487_1	Multi-compound	Drug_and_biocide_and_metal_RND_efflux_pumps	MDTA	0
CQHW-XN1_1000	CQHW-XN1_k141_424487	MDTB	CQHW-XN1_k141_424487_2	Multi-compound	Drug_and_biocide_and_metal_RND_efflux_pumps	MDTB	0
CQHW-XN1_1000	CQHW-XN1_k141_435530	RSMA	CQHW-XN1_k141_435530_1	Multi-compound	Drug_and_biocide_RND_efflux_pumps	RSMA	0
CQHW-XN1_1000	CQHW-XN1_k141_443488	MEXK	CQHW-XN1_k141_443488_1	Multi-compound	Drug_and_biocide_RND_efflux_pumps	MEXK	0
CQHW-XN1_1000	CQHW-XN1_k141_451835	ROBA	CQHW-XN1_k141_451835_2	Multi-compound	Drug_and_biocide_and_metal_RND_efflux_pumps	ROBA	0
CQHW-XN1_1000	CQHW-XN1_k141_457775	MDTO	CQHW-XN1_k141_457775_1	Multi-compound	Drug_and_biocide_RND_efflux_pumps	MDTO	0
CQHW-XN1_1000	CQHW-XN1_k141_457775	MDTP	CQHW-XN1_k141_457775_2	Multi-compound	Drug_and_biocide_RND_efflux_pumps	MDTP	0
CQHW-XN1_1000	CQHW-XN1_k141_48209	RSMA	CQHW-XN1_k141_48209_2	Multi-compound	Drug_and_biocide_RND_efflux_pumps	RSMA	0
CQHW-XN1_1000	CQHW-XN1_k141_498449	MDTH	CQHW-XN1_k141_498449_1	Multi-compound	Drug_and_biocide_MFS_efflux_pumps	MDTH	0
CQHW-XN1_1000	CQHW-XN1_k141_506858	QACE	CQHW-XN1_k141_506858_1	Multi-compound	Drug_and_biocide_SMR_efflux_pumps	QACE	0
CQHW-XN1_1000	CQHW-XN1_k141_507451	ADEG	CQHW-XN1_k141_507451_1	Multi-compound	Drug_and_biocide_RND_efflux_pumps	ADEG	0
CQHW-XN1_1000	CQHW-XN1_k141_378096	KPNO	CQHW-XN1_k141_378096_2	Multi-compound	Drug_and_biocide_SMR_efflux_pumps	KPNO	0
CQHW-XN1_1000	CQHW-XN1_k141_344834	QACL	CQHW-XN1_k141_344834_4	Multi-compound	Drug_and_biocide_SMR_efflux_pumps	QACF	0
CQHW-XN1_1000	CQHW-XN1_k141_322741	BEXA	CQHW-XN1_k141_322741_2	Multi-compound	Drug_and_biocide_MATE_efflux_pumps	BEXA	0
CQHW-XN1_1000	CQHW-XN1_k141_322578	QACEDELTA1	CQHW-XN1_k141_322578_2	Multi-compound	Drug_and_biocide_SMR_efflux_pumps	QACEDELTA1	0
CQHW-XN1_1000	CQHW-XN1_k141_1734585	OQXB	CQHW-XN1_k141_1734585_1	Multi-compound	Drug_and_biocide_RND_efflux_pumps	OQXB	0
CQHW-XN1_1000	CQHW-XN1_k141_1775065	BAER	CQHW-XN1_k141_1775065_1	Multi-compound	Drug_and_biocide_and_metal_RND_efflux_regulator	BAER	0
CQHW-XN1_1000	CQHW-XN1_k141_1788553	CRP	CQHW-XN1_k141_1788553_1	Multi-compound	Drug_and_biocide_RND_efflux_regulator	CRP	0
CQHW-XN1_1000	CQHW-XN1_k141_1800097	BCR	CQHW-XN1_k141_1800097_1	Multi-compound	Drug_and_biocide_MFS_efflux_pumps	BCR	0
CQHW-XN1_1000	CQHW-XN1_k141_181060	YAJC	CQHW-XN1_k141_181060_2	Multi-compound	Drug_and_biocide_RND_efflux_regulator	YAJC	0
CQHW-XN1_1000	CQHW-XN1_k141_189403	MDTK	CQHW-XN1_k141_189403_3	Multi-compound	Drug_and_biocide_MATE_efflux_pumps	MDTK	0
CQHW-XN1_1000	CQHW-XN1_k141_20466	MDTC	CQHW-XN1_k141_20466_1	Multi-compound	Drug_and_biocide_and_metal_RND_efflux_pumps	MDTC	0
CQHW-XN1_1000	CQHW-XN1_k141_11278	MEXT	CQHW-XN1_k141_11278_2	Multi-compound	Drug_and_biocide_RND_efflux_regulator	MEXT	0
CQHW-XN1_1000	CQHW-XN1_k141_20466	MDTB	CQHW-XN1_k141_20466_2	Multi-compound	Drug_and_biocide_and_metal_RND_efflux_pumps	MDTB	0
CQHW-XN1_1000	CQHW-XN1_k141_21253	EMRA	CQHW-XN1_k141_21253_4	Multi-compound	Drug_and_biocide_MFS_efflux_pumps	EMRA	0
CQHW-XN1_1000	CQHW-XN1_k141_21253	EMRR	CQHW-XN1_k141_21253_5	Multi-compound	Drug_and_biocide_MFS_efflux_regulator	EMRR	0
CQHW-XN1_1000	CQHW-XN1_k141_243940	ACRB	CQHW-XN1_k141_243940_11	Multi-compound	Drug_and_biocide_RND_efflux_pumps	ACRB	0
CQHW-XN1_1000	CQHW-XN1_k141_249013	LPTD	CQHW-XN1_k141_249013_4	Biocides	Acetate_resistance_protein	LPDT	0
CQHW-XN1_1000	CQHW-XN1_k141_293038	MDTK	CQHW-XN1_k141_293038_2	Multi-compound	Drug_and_biocide_MATE_efflux_pumps	MDTK	0
CQHW-XN1_1000	CQHW-XN1_k141_312896	MARR	CQHW-XN1_k141_312896_4	Multi-compound	Drug_and_biocide_RND_efflux_regulator	MARR	0
CQHW-XN1_1000	CQHW-XN1_k141_312896	MARA	CQHW-XN1_k141_312896_5	Multi-compound	Drug_and_biocide_RND_efflux_regulator	MARA	0
CQHW-XN1_1000	CQHW-XN1_k141_21253	EMRB	CQHW-XN1_k141_21253_3	Multi-compound	Drug_and_biocide_MFS_efflux_pumps	EMRB	0
CQHW-XN1_1000	CQHW-XN1_k141_516353	MDTI	CQHW-XN1_k141_516353_4	Multi-compound	Drug_and_biocide_SMR_efflux_pumps	MDTI	0
CQHW-XN1_1000	CQHW-XN1_k141_1121834	BEXA	CQHW-XN1_k141_1121834_2	Multi-compound	Drug_and_biocide_MATE_efflux_pumps	BEXA	0
CQHW-XN1_1000	CQHW-XN1_k141_1079275	PHOR	CQHW-XN1_k141_1079275_1	Multi-compound	Drug_and_biocide_SMR_efflux_regulator	PHOR	0
CQHW-DP1_1000	CQHW-DP1_k141_753706	ACRE	CQHW-DP1_k141_753706_9	Multi-compound	Drug_and_biocide_RND_efflux_pumps	ACRE	0
CQHW-DP1_1000	CQHW-DP1_k141_753706	ACRF	CQHW-DP1_k141_753706_10	Multi-compound	Drug_and_biocide_RND_efflux_pumps	ACRF	0
CQHW-DP1_1000	CQHW-DP1_k141_761222	ROBA	CQHW-DP1_k141_761222_1	Multi-compound	Drug_and_biocide_and_metal_RND_efflux_pumps	ROBA	0
CQHW-DP1_1000	CQHW-DP1_k141_784337	CRP	CQHW-DP1_k141_784337_9	Multi-compound	Drug_and_biocide_RND_efflux_regulator	CRP	0
CQHW-DP1_1000	CQHW-DP1_k141_791127	BAER	CQHW-DP1_k141_791127_3	Multi-compound	Drug_and_biocide_and_metal_RND_efflux_regulator	BAER	0
CQHW-DP1_1000	CQHW-DP1_k141_807703	MDTM	CQHW-DP1_k141_807703_1	Multi-compound	Drug_and_biocide_MFS_efflux_pumps	MDTM	0
CQHW-DP1_1000	CQHW-DP1_k141_823606	VEXB	CQHW-DP1_k141_823606_2	Biocides	Multi-biocide_RND_efflux_pump	VMED	0
CQHW-DP1_1000	CQHW-DP1_k141_848302	MDTH	CQHW-DP1_k141_848302_3	Multi-compound	Drug_and_biocide_MFS_efflux_pumps	MDTH	0
CQHW-DP1_1000	CQHW-DP1_k141_869912	MDTB	CQHW-DP1_k141_869912_1	Multi-compound	Drug_and_biocide_and_metal_RND_efflux_pumps	MDTB	0
CQHW-DP1_1000	CQHW-DP1_k141_869912	MDTC	CQHW-DP1_k141_869912_2	Multi-compound	Drug_and_biocide_and_metal_RND_efflux_pumps	MDTC	0
CQHW-DP1_1000	CQHW-DP1_k141_874657	MEXD1	CQHW-DP1_k141_874657_1	Multi-compound	Drug_and_biocide_RND_efflux_pumps	MEXD1	0
CQHW-DP1_1000	CQHW-DP1_k141_895712	EMRA	CQHW-DP1_k141_895712_1	Multi-compound	Drug_and_biocide_MFS_efflux_pumps	EMRA	0
CQHW-DP1_1000	CQHW-DP1_k141_895712	EMRB	CQHW-DP1_k141_895712_2	Multi-compound	Drug_and_biocide_MFS_efflux_pumps	EMRB	0
CQHW-DP1_1000	CQHW-DP1_k141_90010	MDTI	CQHW-DP1_k141_90010_2	Multi-compound	Drug_and_biocide_SMR_efflux_pumps	MDTI	0
CQHW-DP1_1000	CQHW-DP1_k141_90010	MDTJ	CQHW-DP1_k141_90010_3	Multi-compound	Drug_and_biocide_SMR_efflux_pumps	MDTJ	0
CQHW-DP1_1000	CQHW-DP1_k141_753706	ACRS	CQHW-DP1_k141_753706_8	Multi-compound	Drug_and_biocide_RND_efflux_regulator	ACRS	0
CQHW-DP1_1000	CQHW-DP1_k141_900126	CPXAR	CQHW-DP1_k141_900126_7	Multi-compound	Drug_and_biocide_RND_efflux_regulator	CPXAR	0
CQHW-DP1_1000	CQHW-DP1_k141_737452	MDTA	CQHW-DP1_k141_737452_4	Multi-compound	Drug_and_biocide_and_metal_RND_efflux_pumps	MDTA	0
CQHW-DP1_1000	CQHW-DP1_k141_728429	MDTK	CQHW-DP1_k141_728429_1	Multi-compound	Drug_and_biocide_MATE_efflux_pumps	MDTK	0
CQHW-DP1_1000	CQHW-DP1_k141_534121	MDTN	CQHW-DP1_k141_534121_3	Multi-compound	Drug_and_biocide_RND_efflux_pumps	MDTN	0
CQHW-DP1_1000	CQHW-DP1_k141_534121	MDTO	CQHW-DP1_k141_534121_4	Multi-compound	Drug_and_biocide_RND_efflux_pumps	MDTO	0
CQHW-DP1_1000	CQHW-DP1_k141_534121	MDTP	CQHW-DP1_k141_534121_5	Multi-compound	Drug_and_biocide_RND_efflux_pumps	MDTP	0
CQHW-DP1_1000	CQHW-DP1_k141_582115	MDTB	CQHW-DP1_k141_582115_3	Multi-compound	Drug_and_biocide_and_metal_RND_efflux_pumps	MDTB	0
CQHW-DP1_1000	CQHW-DP1_k141_58863	BAER	CQHW-DP1_k141_58863_1	Multi-compound	Drug_and_biocide_and_metal_RND_efflux_regulator	BAER	0
CQHW-DP1_1000	CQHW-DP1_k141_58863	BAES	CQHW-DP1_k141_58863_2	Multi-compound	Drug_and_biocide_and_metal_RND_efflux_regulator	BAES	0
CQHW-DP1_1000	CQHW-DP1_k141_591470	LPTD	CQHW-DP1_k141_591470_3	Biocides	Acetate_resistance_protein	LPDT	0
CQHW-DP1_1000	CQHW-DP1_k141_612382	MEXK	CQHW-DP1_k141_612382_1	Multi-compound	Drug_and_biocide_RND_efflux_pumps	MEXK	0
CQHW-DP1_1000	CQHW-DP1_k141_622873	ROBA	CQHW-DP1_k141_622873_4	Multi-compound	Drug_and_biocide_and_metal_RND_efflux_pumps	ROBA	0
CQHW-DP1_1000	CQHW-DP1_k141_686572	RSMA	CQHW-DP1_k141_686572_1	Multi-compound	Drug_and_biocide_RND_efflux_pumps	RSMA	0
CQHW-DP1_1000	CQHW-DP1_k141_694338	KPNO	CQHW-DP1_k141_694338_1	Multi-compound	Drug_and_biocide_SMR_efflux_pumps	KPNO	0
CQHW-DP1_1000	CQHW-DP1_k141_696224	CRP	CQHW-DP1_k141_696224_6	Multi-compound	Drug_and_biocide_RND_efflux_regulator	CRP	0
CQHW-DP1_1000	CQHW-DP1_k141_70594	EVGS	CQHW-DP1_k141_70594_1	Multi-compound	Drug_and_biocide_MFS_efflux_regulator	EVGS	0
CQHW-DP1_1000	CQHW-DP1_k141_714718	ACRB	CQHW-DP1_k141_714718_1	Multi-compound	Drug_and_biocide_RND_efflux_pumps	ACRB	0
CQHW-DP1_1000	CQHW-DP1_k141_714718	ACRA	CQHW-DP1_k141_714718_2	Multi-compound	Drug_and_biocide_RND_efflux_pumps	ACRA	0
CQHW-DP1_1000	CQHW-DP1_k141_73299	GESB	CQHW-DP1_k141_73299_1	Multi-compound	Drug_and_biocide_and_metal_RND_efflux_pumps	GESB	0
CQHW-DP1_1000	CQHW-DP1_k141_900126	CPXAR	CQHW-DP1_k141_900126_8	Multi-compound	Drug_and_biocide_RND_efflux_regulator	CPXAR	0
CQHW-DP1_1000	CQHW-DP1_k141_903910	MDTP	CQHW-DP1_k141_903910_1	Multi-compound	Drug_and_biocide_RND_efflux_pumps	MDTP	0
CQHW-DP1_1000	CQHW-DP1_k141_932654	QACG	CQHW-DP1_k141_932654_1	Multi-compound	Drug_and_biocide_SMR_efflux_pumps	QACG	0
CQHW-LJET1_1000	CQHW-LJET1_k141_693777	ADEI	CQHW-LJET1_k141_693777_2	Multi-compound	Drug_and_biocide_RND_efflux_pumps	ADEI	0
CQHW-LJET1_1000	CQHW-LJET1_k141_723660	MEXT	CQHW-LJET1_k141_723660_1	Multi-compound	Drug_and_biocide_RND_efflux_regulator	MEXT	0
CQHW-LJET1_1000	CQHW-LJET1_k141_736602	SDEY	CQHW-LJET1_k141_736602_1	Multi-compound	Drug_and_biocide_RND_efflux_pumps	SDEY	0
CQHW-LJET1_1000	CQHW-LJET1_k141_790890	MEXB	CQHW-LJET1_k141_790890_2	Biocides	Multi-biocide_RND_efflux_pump	TBTB	0
CQHW-LJET1_1000	CQHW-LJET1_k141_810145	MEXD1	CQHW-LJET1_k141_810145_1	Multi-compound	Drug_and_biocide_RND_efflux_pumps	MEXD1	0
CQHW-LJET1_1000	CQHW-LJET1_k141_815691	MEXT	CQHW-LJET1_k141_815691_1	Multi-compound	Drug_and_biocide_RND_efflux_regulator	MEXT	0
CQHW-LJET1_1000	CQHW-LJET1_k141_822640	MEXD1	CQHW-LJET1_k141_822640_1	Multi-compound	Drug_and_biocide_RND_efflux_pumps	MEXD1	0
CQHW-LJET1_1000	CQHW-LJET1_k141_851767	RSMA	CQHW-LJET1_k141_851767_7	Multi-compound	Drug_and_biocide_RND_efflux_pumps	RSMA	0
CQHW-LJET1_1000	CQHW-LJET1_k141_872313	ADEK	CQHW-LJET1_k141_872313_1	Multi-compound	Drug_and_biocide_RND_efflux_pumps	ADEK	0
CQHW-LJET1_1000	CQHW-LJET1_k141_884655	QACG	CQHW-LJET1_k141_884655_3	Multi-compound	Drug_and_biocide_SMR_efflux_pumps	QACG	0
CQHW-LJET1_1000	CQHW-LJET1_k141_893766	MEXD1	CQHW-LJET1_k141_893766_2	Multi-compound	Drug_and_biocide_RND_efflux_pumps	MEXD1	0
CQHW-LJET1_1000	CQHW-LJET1_k141_936372	SME	CQHW-LJET1_k141_936372_14	Multi-compound	Drug_and_biocide_RND_efflux_pumps	SME	0
CQHW-XN1_1000	CQHW-XN1_k141_1025144	QACG	CQHW-XN1_k141_1025144_11	Multi-compound	Drug_and_biocide_SMR_efflux_pumps	QACG	0
CQHW-XN1_1000	CQHW-XN1_k141_1053878	EMRD	CQHW-XN1_k141_1053878_3	Multi-compound	Drug_and_biocide_MFS_efflux_pumps	EMRD	0
CQHW-XN1_1000	CQHW-XN1_k141_1054679	PHOR	CQHW-XN1_k141_1054679_1	Multi-compound	Drug_and_biocide_SMR_efflux_regulator	PHOR	0
CQHW-LJET1_1000	CQHW-LJET1_k141_642066	QACL	CQHW-LJET1_k141_642066_2	Multi-compound	Drug_and_biocide_SMR_efflux_pumps	QACL	0
CQHW-LJET1_1000	CQHW-LJET1_k141_632499	ADEJ	CQHW-LJET1_k141_632499_1	Multi-compound	Drug_and_biocide_RND_efflux_pumps	ADEJ	0
CQHW-LJET1_1000	CQHW-LJET1_k141_616049	MDTB	CQHW-LJET1_k141_616049_2	Multi-compound	Drug_and_biocide_and_metal_RND_efflux_pumps	MDTB	0
CQHW-LJET1_1000	CQHW-LJET1_k141_608332	MEXK	CQHW-LJET1_k141_608332_1	Multi-compound	Drug_and_biocide_RND_efflux_pumps	MEXK	0
CQHW-DP1_1000	CQHW-DP1_k141_938460	MARA	CQHW-DP1_k141_938460_2	Multi-compound	Drug_and_biocide_RND_efflux_regulator	MARA	0
CQHW-DP1_1000	CQHW-DP1_k141_938460	MARR	CQHW-DP1_k141_938460_3	Multi-compound	Drug_and_biocide_RND_efflux_regulator	MARR	0
CQHW-LJET1_1000	CQHW-LJET1_k141_117159	MEXK	CQHW-LJET1_k141_117159_1	Multi-compound	Drug_and_biocide_RND_efflux_pumps	MEXK	0
CQHW-LJET1_1000	CQHW-LJET1_k141_157795	SME	CQHW-LJET1_k141_157795_1	Multi-compound	Drug_and_biocide_RND_efflux_pumps	SME	0
CQHW-LJET1_1000	CQHW-LJET1_k141_159697	RSMA	CQHW-LJET1_k141_159697_7	Multi-compound	Drug_and_biocide_RND_efflux_pumps	RSMA	0
CQHW-LJET1_1000	CQHW-LJET1_k141_234417	GESB	CQHW-LJET1_k141_234417_1	Multi-compound	Drug_and_biocide_and_metal_RND_efflux_pumps	GESB	0
CQHW-LJET1_1000	CQHW-LJET1_k141_310408	CRP	CQHW-LJET1_k141_310408_1	Multi-compound	Drug_and_biocide_RND_efflux_regulator	CRP	0
CQHW-XN1_1000	CQHW-XN1_k141_1103345	OQXB	CQHW-XN1_k141_1103345_1	Multi-compound	Drug_and_biocide_RND_efflux_pumps	OQXB	0
CQHW-LJET1_1000	CQHW-LJET1_k141_379612	QACE	CQHW-LJET1_k141_379612_1	Multi-compound	Drug_and_biocide_SMR_efflux_pumps	QACE	0
CQHW-LJET1_1000	CQHW-LJET1_k141_436246	QACL	CQHW-LJET1_k141_436246_1	Multi-compound	Drug_and_biocide_SMR_efflux_pumps	QACF	0
CQHW-LJET1_1000	CQHW-LJET1_k141_453786	MUXB	CQHW-LJET1_k141_453786_2	Multi-compound	Drug_and_biocide_and_metal_RND_efflux_pumps	MDTB	0
CQHW-LJET1_1000	CQHW-LJET1_k141_460982	QACE	CQHW-LJET1_k141_460982_2	Multi-compound	Drug_and_biocide_SMR_efflux_pumps	QACE	0
CQHW-LJET1_1000	CQHW-LJET1_k141_505536	QACE	CQHW-LJET1_k141_505536_1	Multi-compound	Drug_and_biocide_SMR_efflux_pumps	QACE	0
CQHW-LJET1_1000	CQHW-LJET1_k141_52704	SMR	CQHW-LJET1_k141_52704_1	Multi-compound	Drug_and_biocide_SMR_efflux_pumps	SMR	0
CQHW-LJET1_1000	CQHW-LJET1_k141_556378	MEXD1	CQHW-LJET1_k141_556378_2	Multi-compound	Drug_and_biocide_RND_efflux_pumps	MEXD1	0
CQHW-LJET1_1000	CQHW-LJET1_k141_568996	CEOB	CQHW-LJET1_k141_568996_1	Multi-compound	Drug_and_biocide_RND_efflux_pumps	CEOB	0
CQHW-LJET1_1000	CQHW-LJET1_k141_41250	QACPB	CQHW-LJET1_k141_41250_2	Multi-compound	Drug_and_biocide_SMR_efflux_pumps	QACPB	0
CQSW-CTsd1_1000	CQSW-CTsd1_k141_1372484	TTGB	CQSW-CTsd1_k141_1372484_2	Biocides	Multi-biocide_RND_efflux_pump	EMHB	0
CQSW-CTsd1_1000	CQSW-CTsd1_k141_1137032	OPRN	CQSW-CTsd1_k141_1137032_1	Multi-compound	Drug_and_biocide_RND_efflux_pumps	OPRN	0
CQSW-CTsd1_1000	CQSW-CTsd1_k141_1388187	EMRR	CQSW-CTsd1_k141_1388187_76	Multi-compound	Drug_and_biocide_MFS_efflux_regulator	EMRR	0
CQSW-LMWsd1_1000	CQSW-LMWsd1_k141_1146101	RSMA	CQSW-LMWsd1_k141_1146101_1	Multi-compound	Drug_and_biocide_RND_efflux_pumps	RSMA	0
CQSW-LMWsd1_1000	CQSW-LMWsd1_k141_1185090	MEXK	CQSW-LMWsd1_k141_1185090_7	Multi-compound	Drug_and_biocide_RND_efflux_pumps	MEXK	0
CQSW-LMWsd1_1000	CQSW-LMWsd1_k141_1196442	MEXK	CQSW-LMWsd1_k141_1196442_1	Multi-compound	Drug_and_biocide_RND_efflux_pumps	MEXK	0
CQSW-LMWsd1_1000	CQSW-LMWsd1_k141_1201974	MEXE	CQSW-LMWsd1_k141_1201974_3	Multi-compound	Drug_and_biocide_RND_efflux_pumps	MEXE	0
CQSW-LMWsd1_1000	CQSW-LMWsd1_k141_1202409	ADEG	CQSW-LMWsd1_k141_1202409_1	Multi-compound	Drug_and_biocide_RND_efflux_pumps	ADEG	0
CQSW-LMWsd1_1000	CQSW-LMWsd1_k141_1223247	YAJC	CQSW-LMWsd1_k141_1223247_12	Multi-compound	Drug_and_biocide_RND_efflux_regulator	YAJC	0
CQSW-LMWsd1_1000	CQSW-LMWsd1_k141_111508	RSMA	CQSW-LMWsd1_k141_111508_1	Multi-compound	Drug_and_biocide_RND_efflux_pumps	RSMA	0
CQSW-LMWsd1_1000	CQSW-LMWsd1_k141_1237918	CPXAR	CQSW-LMWsd1_k141_1237918_2	Multi-compound	Drug_and_biocide_RND_efflux_regulator	CPXAR	0
CQSW-LMWsd1_1000	CQSW-LMWsd1_k141_1272075	OPRN	CQSW-LMWsd1_k141_1272075_1	Multi-compound	Drug_and_biocide_RND_efflux_pumps	OPRN	0
CQSW-LMWsd1_1000	CQSW-LMWsd1_k141_1273474	MEXK	CQSW-LMWsd1_k141_1273474_1	Multi-compound	Drug_and_biocide_RND_efflux_pumps	MEXK	0
CQSW-LMWsd1_1000	CQSW-LMWsd1_k141_1288138	ADEG	CQSW-LMWsd1_k141_1288138_2	Multi-compound	Drug_and_biocide_RND_efflux_pumps	ADEG	0
CQSW-LMWsd1_1000	CQSW-LMWsd1_k141_1294349	RSMA	CQSW-LMWsd1_k141_1294349_7	Multi-compound	Drug_and_biocide_RND_efflux_pumps	RSMA	0
CQSW-LMWsd1_1000	CQSW-LMWsd1_k141_130230	RSMA	CQSW-LMWsd1_k141_130230_2	Multi-compound	Drug_and_biocide_RND_efflux_pumps	RSMA	0
CQSW-LMWsd1_1000	CQSW-LMWsd1_k141_133107	CPXAR	CQSW-LMWsd1_k141_133107_5	Multi-compound	Drug_and_biocide_RND_efflux_regulator	CPXAR	0
CQSW-LMWsd1_1000	CQSW-LMWsd1_k141_1269238	PMPM	CQSW-LMWsd1_k141_1269238_1	Multi-compound	Drug_and_biocide_MATE_efflux_pumps	PMPM	0
CQSW-LMWsd1_1000	CQSW-LMWsd1_k141_1060007	OQXB	CQSW-LMWsd1_k141_1060007_3	Multi-compound	Drug_and_biocide_RND_efflux_pumps	OQXB	0
CQSW-JZ1_1000	CQSW-JZ1_k141_758690	ADEG	CQSW-JZ1_k141_758690_2	Multi-compound	Drug_and_biocide_RND_efflux_pumps	ADEG	0
CQSW-JZ1_1000	CQSW-JZ1_k141_2479973	QACL	CQSW-JZ1_k141_2479973_2	Multi-compound	Drug_and_biocide_SMR_efflux_pumps	QACL	0
CQSW-HSS1_1000	CQSW-HSS1_k141_2839408	TTGB	CQSW-HSS1_k141_2839408_1	Multi-compound	Drug_and_biocide_RND_efflux_pumps	TTGB	0
CQSW-HSS1_1000	CQSW-HSS1_k141_306033	RSMA	CQSW-HSS1_k141_306033_3	Multi-compound	Drug_and_biocide_RND_efflux_pumps	RSMA	0
CQSW-HSS1_1000	CQSW-HSS1_k141_571547	MEXK	CQSW-HSS1_k141_571547_1	Multi-compound	Drug_and_biocide_RND_efflux_pumps	MEXK	0
CQSW-HSS1_1000	CQSW-HSS1_k141_61986	YAJC	CQSW-HSS1_k141_61986_7	Multi-compound	Drug_and_biocide_RND_efflux_regulator	YAJC	0
CQSW-HSS1_1000	CQSW-HSS1_k141_72953	ADEJ	CQSW-HSS1_k141_72953_4	Multi-compound	Drug_and_biocide_RND_efflux_pumps	ADEJ	0
CQSW-HSS1_1000	CQSW-HSS1_k141_811961	RSMA	CQSW-HSS1_k141_811961_2	Multi-compound	Drug_and_biocide_RND_efflux_pumps	RSMA	0
CQSW-HSS1_1000	CQSW-HSS1_k141_955917	RSMA	CQSW-HSS1_k141_955917_3	Multi-compound	Drug_and_biocide_RND_efflux_pumps	RSMA	0
CQSW-JZ1_1000	CQSW-JZ1_k141_1104563	QACG	CQSW-JZ1_k141_1104563_1	Multi-compound	Drug_and_biocide_SMR_efflux_pumps	QACG	0
CQSW-JZ1_1000	CQSW-JZ1_k141_1262088	QACEDELTA1	CQSW-JZ1_k141_1262088_3	Multi-compound	Drug_and_biocide_SMR_efflux_pumps	QACEDELTA1	0
CQSW-JZ1_1000	CQSW-JZ1_k141_155889	MEXK	CQSW-JZ1_k141_155889_3	Multi-compound	Drug_and_biocide_RND_efflux_pumps	MEXK	0
CQSW-JZ1_1000	CQSW-JZ1_k141_1790370	RSMA	CQSW-JZ1_k141_1790370_30	Multi-compound	Drug_and_biocide_RND_efflux_pumps	RSMA	0
CQSW-JZ1_1000	CQSW-JZ1_k141_1831245	RSMA	CQSW-JZ1_k141_1831245_1	Multi-compound	Drug_and_biocide_RND_efflux_pumps	RSMA	0
CQSW-JZ1_1000	CQSW-JZ1_k141_188752	MDTB	CQSW-JZ1_k141_188752_2	Multi-compound	Drug_and_biocide_and_metal_RND_efflux_pumps	MDTB	0
CQSW-JZ1_1000	CQSW-JZ1_k141_2112482	RSMA	CQSW-JZ1_k141_2112482_10	Multi-compound	Drug_and_biocide_RND_efflux_pumps	RSMA	0
CQSW-JZ1_1000	CQSW-JZ1_k141_2227152	QACPB	CQSW-JZ1_k141_2227152_6	Multi-compound	Drug_and_biocide_SMR_efflux_pumps	QACPB	0
CQSW-LMWsd1_1000	CQSW-LMWsd1_k141_1339135	MEXK	CQSW-LMWsd1_k141_1339135_1	Multi-compound	Drug_and_biocide_RND_efflux_pumps	MEXK	0
CQSW-LMWsd1_1000	CQSW-LMWsd1_k141_1372703	ADEG	CQSW-LMWsd1_k141_1372703_2	Multi-compound	Drug_and_biocide_RND_efflux_pumps	ADEG	0
CQSW-LMWsd1_1000	CQSW-LMWsd1_k141_1409347	TTGB	CQSW-LMWsd1_k141_1409347_93	Biocides	Multi-biocide_RND_efflux_pump	EMHB	0
CQSW-LMWsd1_1000	CQSW-LMWsd1_k141_1409347	EMHC	CQSW-LMWsd1_k141_1409347_94	Multi-compound	Drug_and_biocide_RND_efflux_pumps	EMHC	0
CQSW-LMWsd1_1000	CQSW-LMWsd1_k141_326391	ADEI	CQSW-LMWsd1_k141_326391_1	Multi-compound	Drug_and_biocide_RND_efflux_pumps	ADEI	0
CQSW-LMWsd1_1000	CQSW-LMWsd1_k141_365770	MEXF	CQSW-LMWsd1_k141_365770_244	Multi-compound	Drug_and_biocide_RND_efflux_pumps	MEXF	0
CQSW-LMWsd1_1000	CQSW-LMWsd1_k141_365770	MEXE	CQSW-LMWsd1_k141_365770_245	Multi-compound	Drug_and_biocide_RND_efflux_pumps	MEXE	0
CQSW-LMWsd1_1000	CQSW-LMWsd1_k141_394449	MDTB	CQSW-LMWsd1_k141_394449_1	Multi-compound	Drug_and_biocide_and_metal_RND_efflux_pumps	MDTB	0
CQSW-LMWsd1_1000	CQSW-LMWsd1_k141_44263	ADEK	CQSW-LMWsd1_k141_44263_2	Multi-compound	Drug_and_biocide_RND_efflux_pumps	ADEK	0
CQSW-LMWsd1_1000	CQSW-LMWsd1_k141_466057	OQXB	CQSW-LMWsd1_k141_466057_1	Multi-compound	Drug_and_biocide_RND_efflux_pumps	OQXB	0
CQSW-LMWsd1_1000	CQSW-LMWsd1_k141_480702	CEOB	CQSW-LMWsd1_k141_480702_8	Multi-compound	Drug_and_biocide_RND_efflux_pumps	CEOB	0
CQSW-LMWsd1_1000	CQSW-LMWsd1_k141_485948	ADEG	CQSW-LMWsd1_k141_485948_1	Multi-compound	Drug_and_biocide_RND_efflux_pumps	ADEG	0
CQSW-LMWsd1_1000	CQSW-LMWsd1_k141_55598	ABEM	CQSW-LMWsd1_k141_55598_1	Multi-compound	Drug_and_biocide_MATE_efflux_pumps	ABEM	0
CQSW-LMWsd1_1000	CQSW-LMWsd1_k141_571054	OQXB	CQSW-LMWsd1_k141_571054_1	Multi-compound	Drug_and_biocide_RND_efflux_pumps	OQXB	0
CQSW-LMWsd1_1000	CQSW-LMWsd1_k141_677594	RSMA	CQSW-LMWsd1_k141_677594_53	Multi-compound	Drug_and_biocide_RND_efflux_pumps	RSMA	0
CQSW-LMWsd1_1000	CQSW-LMWsd1_k141_684618	RSMA	CQSW-LMWsd1_k141_684618_2	Multi-compound	Drug_and_biocide_RND_efflux_pumps	RSMA	0
CQSW-LMWsd1_1000	CQSW-LMWsd1_k141_713115	MEXK	CQSW-LMWsd1_k141_713115_121	Multi-compound	Drug_and_biocide_RND_efflux_pumps	MEXK	0
CQSW-LMWsd1_1000	CQSW-LMWsd1_k141_781690	SME	CQSW-LMWsd1_k141_781690_5	Multi-compound	Drug_and_biocide_RND_efflux_pumps	SME	0
CQSW-LMWsd1_1000	CQSW-LMWsd1_k141_791067	OQXB	CQSW-LMWsd1_k141_791067_2	Multi-compound	Drug_and_biocide_RND_efflux_pumps	OQXB	0
CQSW-LMWsd1_1000	CQSW-LMWsd1_k141_308981	YAJC	CQSW-LMWsd1_k141_308981_2	Multi-compound	Drug_and_biocide_RND_efflux_regulator	YAJC	0
CQSW-HSS1_1000	CQSW-HSS1_k141_2607586	MEXT	CQSW-HSS1_k141_2607586_1	Multi-compound	Drug_and_biocide_RND_efflux_regulator	MEXT	0
CQSW-LMWsd1_1000	CQSW-LMWsd1_k141_3001	ADEJ	CQSW-LMWsd1_k141_3001_1	Multi-compound	Drug_and_biocide_RND_efflux_pumps	ADEJ	0
CQSW-LMWsd1_1000	CQSW-LMWsd1_k141_254983	ADEJ	CQSW-LMWsd1_k141_254983_1	Multi-compound	Drug_and_biocide_RND_efflux_pumps	ADEJ	0
CQSW-LMWsd1_1000	CQSW-LMWsd1_k141_146108	MEXF	CQSW-LMWsd1_k141_146108_76	Multi-compound	Drug_and_biocide_RND_efflux_pumps	MEXF	0
CQSW-LMWsd1_1000	CQSW-LMWsd1_k141_1501405	MEXK	CQSW-LMWsd1_k141_1501405_1	Multi-compound	Drug_and_biocide_RND_efflux_pumps	MEXK	0
CQSW-LMWsd1_1000	CQSW-LMWsd1_k141_1509909	MEXF	CQSW-LMWsd1_k141_1509909_1	Multi-compound	Drug_and_biocide_RND_efflux_pumps	MEXF	0
CQSW-LMWsd1_1000	CQSW-LMWsd1_k141_1525410	EMHC	CQSW-LMWsd1_k141_1525410_1	Multi-compound	Drug_and_biocide_RND_efflux_pumps	EMHC	0
CQSW-LMWsd1_1000	CQSW-LMWsd1_k141_1525410	TTGB	CQSW-LMWsd1_k141_1525410_2	Biocides	Multi-biocide_RND_efflux_pump	EMHB	0
CQSW-LMWsd1_1000	CQSW-LMWsd1_k141_1527190	MEXT	CQSW-LMWsd1_k141_1527190_5	Multi-compound	Drug_and_biocide_RND_efflux_regulator	MEXT	0
CQSW-LMWsd1_1000	CQSW-LMWsd1_k141_1549502	MEXT	CQSW-LMWsd1_k141_1549502_2	Multi-compound	Drug_and_biocide_RND_efflux_regulator	MEXT	0
CQSW-LMWsd1_1000	CQSW-LMWsd1_k141_1554316	MDTB	CQSW-LMWsd1_k141_1554316_2	Multi-compound	Drug_and_biocide_and_metal_RND_efflux_pumps	MDTB	0
CQSW-LMWsd1_1000	CQSW-LMWsd1_k141_1588456	ADEK	CQSW-LMWsd1_k141_1588456_1	Multi-compound	Drug_and_biocide_RND_efflux_pumps	ADEK	0
CQSW-LMWsd1_1000	CQSW-LMWsd1_k141_1588456	ADEJ	CQSW-LMWsd1_k141_1588456_2	Multi-compound	Drug_and_biocide_RND_efflux_pumps	ADEJ	0
CQSW-LMWsd1_1000	CQSW-LMWsd1_k141_1602397	EMHC	CQSW-LMWsd1_k141_1602397_3	Multi-compound	Drug_and_biocide_RND_efflux_pumps	EMHC	0
CQSW-LMWsd1_1000	CQSW-LMWsd1_k141_1604540	CPXAR	CQSW-LMWsd1_k141_1604540_4	Multi-compound	Drug_and_biocide_RND_efflux_regulator	CPXAR	0
CQSW-LMWsd1_1000	CQSW-LMWsd1_k141_1607979	CPXAR	CQSW-LMWsd1_k141_1607979_48	Multi-compound	Drug_and_biocide_RND_efflux_regulator	CPXAR	0
CQSW-LMWsd1_1000	CQSW-LMWsd1_k141_192490	MEXF	CQSW-LMWsd1_k141_192490_2	Multi-compound	Drug_and_biocide_RND_efflux_pumps	MEXF	0
CQSW-LMWsd1_1000	CQSW-LMWsd1_k141_199147	RSMA	CQSW-LMWsd1_k141_199147_5	Multi-compound	Drug_and_biocide_RND_efflux_pumps	RSMA	0
CQSW-LMWsd1_1000	CQSW-LMWsd1_k141_260772	OPRN	CQSW-LMWsd1_k141_260772_1	Multi-compound	Drug_and_biocide_RND_efflux_pumps	OPRN	0
CQSW-LMWsd1_1000	CQSW-LMWsd1_k141_795512	MEXK	CQSW-LMWsd1_k141_795512_3	Multi-compound	Drug_and_biocide_RND_efflux_pumps	MEXK	0
CQSW-HSS1_1000	CQSW-HSS1_k141_2596866	RSMA	CQSW-HSS1_k141_2596866_2	Multi-compound	Drug_and_biocide_RND_efflux_pumps	RSMA	0
CQSW-HSS1_1000	CQSW-HSS1_k141_2482945	MEXK	CQSW-HSS1_k141_2482945_2	Multi-compound	Drug_and_biocide_RND_efflux_pumps	MEXK	0
CQSW-HJD1_1000	CQSW-HJD1_k141_1318455	EMHC	CQSW-HJD1_k141_1318455_9	Multi-compound	Drug_and_biocide_RND_efflux_pumps	EMHC	0
CQSW-HJD1_1000	CQSW-HJD1_k141_1366579	RSMA	CQSW-HJD1_k141_1366579_1	Multi-compound	Drug_and_biocide_RND_efflux_pumps	RSMA	0
CQSW-HJD1_1000	CQSW-HJD1_k141_141297	MDTB	CQSW-HJD1_k141_141297_1	Multi-compound	Drug_and_biocide_and_metal_RND_efflux_pumps	MDTB	0
CQSW-HJD1_1000	CQSW-HJD1_k141_1460080	MEXE	CQSW-HJD1_k141_1460080_8	Multi-compound	Drug_and_biocide_RND_efflux_pumps	MEXE	0
CQSW-HJD1_1000	CQSW-HJD1_k141_1460080	MEXF	CQSW-HJD1_k141_1460080_9	Multi-compound	Drug_and_biocide_RND_efflux_pumps	MEXF	0
CQSW-HJD1_1000	CQSW-HJD1_k141_1538308	RSMA	CQSW-HJD1_k141_1538308_2	Multi-compound	Drug_and_biocide_RND_efflux_pumps	RSMA	0
CQSW-HJD1_1000	CQSW-HJD1_k141_1318455	TTGB	CQSW-HJD1_k141_1318455_8	Biocides	Multi-biocide_RND_efflux_pump	EMHB	0
CQSW-HJD1_1000	CQSW-HJD1_k141_1697761	RSMA	CQSW-HJD1_k141_1697761_4	Multi-compound	Drug_and_biocide_RND_efflux_pumps	RSMA	0
CQSW-HJD1_1000	CQSW-HJD1_k141_2004254	QACPB	CQSW-HJD1_k141_2004254_3	Multi-compound	Drug_and_biocide_SMR_efflux_pumps	QACPB	0
CQSW-HJD1_1000	CQSW-HJD1_k141_2104903	YAJC	CQSW-HJD1_k141_2104903_12	Multi-compound	Drug_and_biocide_RND_efflux_regulator	YAJC	0
CQSW-HJD1_1000	CQSW-HJD1_k141_2234495	RSMA	CQSW-HJD1_k141_2234495_2	Multi-compound	Drug_and_biocide_RND_efflux_pumps	RSMA	0
CQSW-HJD1_1000	CQSW-HJD1_k141_2451485	QACF	CQSW-HJD1_k141_2451485_3	Multi-compound	Drug_and_biocide_SMR_efflux_pumps	QACF	0
CQSW-HJD1_1000	CQSW-HJD1_k141_2818268	MEXK	CQSW-HJD1_k141_2818268_5	Multi-compound	Drug_and_biocide_RND_efflux_pumps	MEXK	0
CQSW-HJD1_1000	CQSW-HJD1_k141_283766	RSMA	CQSW-HJD1_k141_283766_1	Multi-compound	Drug_and_biocide_RND_efflux_pumps	RSMA	0
CQSW-HJD1_1000	CQSW-HJD1_k141_1982033	RSMA	CQSW-HJD1_k141_1982033_3	Multi-compound	Drug_and_biocide_RND_efflux_pumps	RSMA	0
CQSW-HJD1_1000	CQSW-HJD1_k141_1110415	ADEG	CQSW-HJD1_k141_1110415_1	Multi-compound	Drug_and_biocide_RND_efflux_pumps	ADEG	0
CQSW-HJD1_1000	CQSW-HJD1_k141_1048899	RSMA	CQSW-HJD1_k141_1048899_5	Multi-compound	Drug_and_biocide_RND_efflux_pumps	RSMA	0
CQSW-HJD1_1000	CQSW-HJD1_k141_1047939	MEXK	CQSW-HJD1_k141_1047939_23	Multi-compound	Drug_and_biocide_RND_efflux_pumps	MEXK	0
CQSW-FSBsd1_1000	CQSW-FSBsd1_k141_39086	MEXK	CQSW-FSBsd1_k141_39086_3	Multi-compound	Drug_and_biocide_RND_efflux_pumps	MEXK	0
CQSW-FSBsd1_1000	CQSW-FSBsd1_k141_45969	MEXF	CQSW-FSBsd1_k141_45969_1	Multi-compound	Drug_and_biocide_RND_efflux_pumps	MEXF	0
CQSW-FSBsd1_1000	CQSW-FSBsd1_k141_580440	MEXF	CQSW-FSBsd1_k141_580440_1	Multi-compound	Drug_and_biocide_RND_efflux_pumps	MEXF	0
CQSW-FSBsd1_1000	CQSW-FSBsd1_k141_581991	MEXB	CQSW-FSBsd1_k141_581991_1	Multi-compound	Drug_and_biocide_RND_efflux_pumps	MEXB	0
CQSW-FSBsd1_1000	CQSW-FSBsd1_k141_592475	RSMA	CQSW-FSBsd1_k141_592475_2	Multi-compound	Drug_and_biocide_RND_efflux_pumps	RSMA	0
CQSW-FSBsd1_1000	CQSW-FSBsd1_k141_664803	MEXK	CQSW-FSBsd1_k141_664803_1	Multi-compound	Drug_and_biocide_RND_efflux_pumps	MEXK	0
CQSW-FSBsd1_1000	CQSW-FSBsd1_k141_678666	RSMA	CQSW-FSBsd1_k141_678666_2	Multi-compound	Drug_and_biocide_RND_efflux_pumps	RSMA	0
CQSW-FSBsd1_1000	CQSW-FSBsd1_k141_716313	YAJC	CQSW-FSBsd1_k141_716313_1	Multi-compound	Drug_and_biocide_RND_efflux_regulator	YAJC	0
CQSW-FSBsd1_1000	CQSW-FSBsd1_k141_734156	RSMA	CQSW-FSBsd1_k141_734156_43	Multi-compound	Drug_and_biocide_RND_efflux_pumps	RSMA	0
CQSW-FSBsd1_1000	CQSW-FSBsd1_k141_741289	EMHC	CQSW-FSBsd1_k141_741289_1	Multi-compound	Drug_and_biocide_RND_efflux_pumps	EMHC	0
CQSW-FSBsd1_1000	CQSW-FSBsd1_k141_823681	SME	CQSW-FSBsd1_k141_823681_3	Multi-compound	Drug_and_biocide_RND_efflux_pumps	SME	0
CQSW-FSBsd1_1000	CQSW-FSBsd1_k141_832897	RSMA	CQSW-FSBsd1_k141_832897_2	Multi-compound	Drug_and_biocide_RND_efflux_pumps	RSMA	0
CQSW-FSBsd1_1000	CQSW-FSBsd1_k141_838746	ADEJ	CQSW-FSBsd1_k141_838746_1	Multi-compound	Drug_and_biocide_RND_efflux_pumps	ADEJ	0
CQSW-FSBsd1_1000	CQSW-FSBsd1_k141_872424	SDEB	CQSW-FSBsd1_k141_872424_1	Multi-compound	Drug_and_biocide_RND_efflux_pumps	SDEB	0
CQSW-FSBsd1_1000	CQSW-FSBsd1_k141_873324	QACEDELTA1	CQSW-FSBsd1_k141_873324_5	Multi-compound	Drug_and_biocide_SMR_efflux_pumps	QACEDELTA1	0
CQSW-HJD1_1000	CQSW-HJD1_k141_3029638	ADEG	CQSW-HJD1_k141_3029638_1	Multi-compound	Drug_and_biocide_RND_efflux_pumps	ADEG	0
CQSW-HJD1_1000	CQSW-HJD1_k141_31115	ADEG	CQSW-HJD1_k141_31115_1	Multi-compound	Drug_and_biocide_RND_efflux_pumps	ADEG	0
CQSW-HJD1_1000	CQSW-HJD1_k141_32387	ADEG	CQSW-HJD1_k141_32387_1	Multi-compound	Drug_and_biocide_RND_efflux_pumps	ADEG	0
CQSW-HJD1_1000	CQSW-HJD1_k141_3627241	MEXF	CQSW-HJD1_k141_3627241_1	Multi-compound	Drug_and_biocide_RND_efflux_pumps	MEXF	0
CQSW-HJDsd1_1000	CQSW-HJDsd1_k141_553219	QACEDELTA1	CQSW-HJDsd1_k141_553219_1	Multi-compound	Drug_and_biocide_SMR_efflux_pumps	QACEDELTA1	0
CQSW-HJDsd1_1000	CQSW-HJDsd1_k141_56963	OQXB	CQSW-HJDsd1_k141_56963_8	Multi-compound	Drug_and_biocide_RND_efflux_pumps	OQXB	0
CQSW-HJDsd1_1000	CQSW-HJDsd1_k141_652428	SME	CQSW-HJDsd1_k141_652428_2	Multi-compound	Drug_and_biocide_RND_efflux_pumps	SME	0
CQSW-HJDsd1_1000	CQSW-HJDsd1_k141_759975	SME	CQSW-HJDsd1_k141_759975_4	Multi-compound	Drug_and_biocide_RND_efflux_pumps	SME	0
CQSW-HSS1_1000	CQSW-HSS1_k141_1139315	RSMA	CQSW-HSS1_k141_1139315_2	Multi-compound	Drug_and_biocide_RND_efflux_pumps	RSMA	0
CQSW-HSS1_1000	CQSW-HSS1_k141_1145767	MEXT	CQSW-HSS1_k141_1145767_1	Multi-compound	Drug_and_biocide_RND_efflux_regulator	MEXT	0
CQSW-HSS1_1000	CQSW-HSS1_k141_1242692	RSMA	CQSW-HSS1_k141_1242692_1	Multi-compound	Drug_and_biocide_RND_efflux_pumps	RSMA	0
CQSW-HSS1_1000	CQSW-HSS1_k141_1400459	QACPB	CQSW-HSS1_k141_1400459_4	Multi-compound	Drug_and_biocide_SMR_efflux_pumps	QACPB	0
CQSW-HSS1_1000	CQSW-HSS1_k141_1424739	RSMA	CQSW-HSS1_k141_1424739_2	Multi-compound	Drug_and_biocide_RND_efflux_pumps	RSMA	0
CQSW-HSS1_1000	CQSW-HSS1_k141_1457046	RSMA	CQSW-HSS1_k141_1457046_2	Multi-compound	Drug_and_biocide_RND_efflux_pumps	RSMA	0
CQSW-HSS1_1000	CQSW-HSS1_k141_1669657	RSMA	CQSW-HSS1_k141_1669657_2	Multi-compound	Drug_and_biocide_RND_efflux_pumps	RSMA	0
CQSW-HSS1_1000	CQSW-HSS1_k141_1713457	ADEJ	CQSW-HSS1_k141_1713457_5	Multi-compound	Drug_and_biocide_RND_efflux_pumps	ADEJ	0
CQSW-HSS1_1000	CQSW-HSS1_k141_1815060	RSMA	CQSW-HSS1_k141_1815060_3	Multi-compound	Drug_and_biocide_RND_efflux_pumps	RSMA	0
CQSW-HSS1_1000	CQSW-HSS1_k141_1939214	TTGB	CQSW-HSS1_k141_1939214_1	Biocides	Multi-biocide_RND_efflux_pump	EMHB	0
CQSW-HSS1_1000	CQSW-HSS1_k141_2299700	MEXF	CQSW-HSS1_k141_2299700_1	Multi-compound	Drug_and_biocide_RND_efflux_pumps	MEXF	0
CQSW-HJDsd1_1000	CQSW-HJDsd1_k141_377115	RSMA	CQSW-HJDsd1_k141_377115_2	Multi-compound	Drug_and_biocide_RND_efflux_pumps	RSMA	0
CQSW-HSS1_1000	CQSW-HSS1_k141_2596749	MEXB	CQSW-HSS1_k141_2596749_1	Multi-compound	Drug_and_biocide_RND_efflux_pumps	MEXB	0
CQSW-HJDsd1_1000	CQSW-HJDsd1_k141_36196	OQXB	CQSW-HJDsd1_k141_36196_1	Multi-compound	Drug_and_biocide_RND_efflux_pumps	OQXB	0
CQSW-HJDsd1_1000	CQSW-HJDsd1_k141_332382	SME	CQSW-HJDsd1_k141_332382_6	Multi-compound	Drug_and_biocide_RND_efflux_pumps	SME	0
CQSW-HJD1_1000	CQSW-HJD1_k141_3735536	QACEDELTA1	CQSW-HJD1_k141_3735536_3	Multi-compound	Drug_and_biocide_SMR_efflux_pumps	QACEDELTA1	0
CQSW-HJD1_1000	CQSW-HJD1_k141_3762355	MEXK	CQSW-HJD1_k141_3762355_1	Multi-compound	Drug_and_biocide_RND_efflux_pumps	MEXK	0
CQSW-HJD1_1000	CQSW-HJD1_k141_3853740	CPXAR	CQSW-HJD1_k141_3853740_8	Multi-compound	Drug_and_biocide_RND_efflux_regulator	CPXAR	0
CQSW-CTsd1_1000	CQSW-CTsd1_k141_1383085	ADEK	CQSW-CTsd1_k141_1383085_5	Multi-compound	Drug_and_biocide_RND_efflux_pumps	ADEK	0
CQSW-HJD1_1000	CQSW-HJD1_k141_3893580	RSMA	CQSW-HJD1_k141_3893580_14	Multi-compound	Drug_and_biocide_RND_efflux_pumps	RSMA	0
CQSW-HJD1_1000	CQSW-HJD1_k141_85054	ADEG	CQSW-HJD1_k141_85054_2	Multi-compound	Drug_and_biocide_RND_efflux_pumps	ADEG	0
CQSW-HJD1_1000	CQSW-HJD1_k141_955132	RSMA	CQSW-HJD1_k141_955132_2	Multi-compound	Drug_and_biocide_RND_efflux_pumps	RSMA	0
CQSW-HJDsd1_1000	CQSW-HJDsd1_k141_1135621	SMR	CQSW-HJDsd1_k141_1135621_2	Multi-compound	Drug_and_biocide_SMR_efflux_pumps	SMR	0
CQSW-HJDsd1_1000	CQSW-HJDsd1_k141_1353182	RSMA	CQSW-HJDsd1_k141_1353182_2	Multi-compound	Drug_and_biocide_RND_efflux_pumps	RSMA	0
CQSW-HJDsd1_1000	CQSW-HJDsd1_k141_1502849	RSMA	CQSW-HJDsd1_k141_1502849_2	Multi-compound	Drug_and_biocide_RND_efflux_pumps	RSMA	0
CQSW-HJDsd1_1000	CQSW-HJDsd1_k141_1534595	MEXK	CQSW-HJDsd1_k141_1534595_3	Multi-compound	Drug_and_biocide_RND_efflux_pumps	MEXK	0
CQSW-HJDsd1_1000	CQSW-HJDsd1_k141_1539306	OQXB	CQSW-HJDsd1_k141_1539306_1	Multi-compound	Drug_and_biocide_RND_efflux_pumps	OQXB	0
CQSW-HJDsd1_1000	CQSW-HJDsd1_k141_1634169	MEXB	CQSW-HJDsd1_k141_1634169_2	Multi-compound	Drug_and_biocide_RND_efflux_pumps	MEXB	0
CQSW-HJDsd1_1000	CQSW-HJDsd1_k141_176151	SDEB	CQSW-HJDsd1_k141_176151_2	Multi-compound	Drug_and_biocide_RND_efflux_pumps	SDEB	0
CQSW-HJDsd1_1000	CQSW-HJDsd1_k141_248581	OQXB	CQSW-HJDsd1_k141_248581_1	Multi-compound	Drug_and_biocide_RND_efflux_pumps	OQXB	0
CQSW-HJDsd1_1000	CQSW-HJDsd1_k141_356886	RSMA	CQSW-HJDsd1_k141_356886_2	Multi-compound	Drug_and_biocide_RND_efflux_pumps	RSMA	0
CQSW-LMWsd1_1000	CQSW-LMWsd1_k141_798250	RSMA	CQSW-LMWsd1_k141_798250_123	Multi-compound	Drug_and_biocide_RND_efflux_pumps	RSMA	0
CQSW-LMWsd1_1000	CQSW-LMWsd1_k141_805136	QACEDELTA1	CQSW-LMWsd1_k141_805136_4	Multi-compound	Drug_and_biocide_SMR_efflux_pumps	QACEDELTA1	0
CQSW-LMWsd1_1000	CQSW-LMWsd1_k141_818452	RSMA	CQSW-LMWsd1_k141_818452_1	Multi-compound	Drug_and_biocide_RND_efflux_pumps	RSMA	0
CQSW-RQdn1_1000	CQSW-RQdn1_k141_276295	OPRN	CQSW-RQdn1_k141_276295_1	Multi-compound	Drug_and_biocide_RND_efflux_pumps	OPRN	0
CQSW-RQdn1_1000	CQSW-RQdn1_k141_308312	RSMA	CQSW-RQdn1_k141_308312_79	Multi-compound	Drug_and_biocide_RND_efflux_pumps	RSMA	0
CQSW-RQdn1_1000	CQSW-RQdn1_k141_380986	MEXF	CQSW-RQdn1_k141_380986_102	Multi-compound	Drug_and_biocide_RND_efflux_pumps	MEXF	0
CQSW-RQdn1_1000	CQSW-RQdn1_k141_386870	MEXF	CQSW-RQdn1_k141_386870_1	Multi-compound	Drug_and_biocide_RND_efflux_pumps	MEXF	0
CQSW-RQdn1_1000	CQSW-RQdn1_k141_390489	YAJC	CQSW-RQdn1_k141_390489_1	Multi-compound	Drug_and_biocide_RND_efflux_regulator	YAJC	0
CQSW-RQdn1_1000	CQSW-RQdn1_k141_391806	SMR	CQSW-RQdn1_k141_391806_2	Multi-compound	Drug_and_biocide_SMR_efflux_pumps	SMR	0
CQSW-RQdn1_1000	CQSW-RQdn1_k141_262840	GESB	CQSW-RQdn1_k141_262840_1	Multi-compound	Drug_and_biocide_and_metal_RND_efflux_pumps	GESB	0
CQSW-RQdn1_1000	CQSW-RQdn1_k141_41568	MEXF	CQSW-RQdn1_k141_41568_1	Multi-compound	Drug_and_biocide_RND_efflux_pumps	MEXF	0
CQSW-RQdn1_1000	CQSW-RQdn1_k141_463518	RSMA	CQSW-RQdn1_k141_463518_1	Multi-compound	Drug_and_biocide_RND_efflux_pumps	RSMA	0
CQSW-RQdn1_1000	CQSW-RQdn1_k141_472220	MEXK	CQSW-RQdn1_k141_472220_2	Multi-compound	Drug_and_biocide_RND_efflux_pumps	MEXK	0
CQSW-RQdn1_1000	CQSW-RQdn1_k141_508201	MEXK	CQSW-RQdn1_k141_508201_1	Multi-compound	Drug_and_biocide_RND_efflux_pumps	MEXK	0
CQSW-RQdn1_1000	CQSW-RQdn1_k141_515567	RSMA	CQSW-RQdn1_k141_515567_15	Multi-compound	Drug_and_biocide_RND_efflux_pumps	RSMA	0
CQSW-RQdn1_1000	CQSW-RQdn1_k141_521511	MEXF	CQSW-RQdn1_k141_521511_2	Multi-compound	Drug_and_biocide_RND_efflux_pumps	MEXF	0
CQSW-RQdn1_1000	CQSW-RQdn1_k141_534447	SMR	CQSW-RQdn1_k141_534447_1	Multi-compound	Drug_and_biocide_SMR_efflux_pumps	SMR	0
CQSW-RQdn1_1000	CQSW-RQdn1_k141_432656	YAJC	CQSW-RQdn1_k141_432656_5	Multi-compound	Drug_and_biocide_RND_efflux_regulator	YAJC	0
[truncated: 567 more rows]
