# Supplementary material for: City-scale resistome-mobilome architecture and mobility-associated ARG backbones across a megacity watershed
Source: iScience. 2026 Jul 16;29(8):116841. doi: 10.1016/j.isci.2026.116841 (PMC13383857; doi:10.1016/j.isci.2026.116841)
Supplement: Table S9. Contig-level ARG neighborhood records with MRG-like signals, including dual-function determinants [file mmc6.xlsx]

## Sheet: TableS7
Sample	Contig	ARG_gene	ARG_orf	MRG_cat1	MRG_category	MRG_gene	MinDist_bp_mid
CQHW-CYFY1_1000	CQHW-CYFY1_k141_1023240	MDTB	CQHW-CYFY1_k141_1023240_1	Multi-compound	Drug_and_biocide_and_metal_RND_efflux_pumps	MDTB	0
CQWT-RQas1_1000	CQWT-RQas1_k141_464351	MDTB	CQWT-RQas1_k141_464351_2	Multi-compound	Drug_and_biocide_and_metal_RND_efflux_pumps	MDTB	0
CQWT-SCas1_1000	CQWT-SCas1_k141_270014	MUXB	CQWT-SCas1_k141_270014_2	Multi-compound	Drug_and_biocide_and_metal_RND_efflux_pumps	MDTB	0
CQWT-SCas1_1000	CQWT-SCas1_k141_925182	MDTB	CQWT-SCas1_k141_925182_2	Multi-compound	Drug_and_biocide_and_metal_RND_efflux_pumps	MDTB	0
CQWT-STas1_1000	CQWT-STas1_k141_1356891	MDTB	CQWT-STas1_k141_1356891_2	Multi-compound	Drug_and_biocide_and_metal_RND_efflux_pumps	MDTB	0
CQWT-SXin1_1000	CQWT-SXin1_k141_1116590	GESB	CQWT-SXin1_k141_1116590_1	Multi-compound	Drug_and_biocide_and_metal_RND_efflux_pumps	GESB	0
CQWT-SXin1_1000	CQWT-SXin1_k141_1684256	MUXB	CQWT-SXin1_k141_1684256_4	Multi-compound	Drug_and_biocide_and_metal_RND_efflux_pumps	MDTB	0
CQWT-SXin1_1000	CQWT-SXin1_k141_1903980	MDTA	CQWT-SXin1_k141_1903980_1	Multi-compound	Drug_and_biocide_and_metal_RND_efflux_pumps	MDTA	0
CQWT-SXin1_1000	CQWT-SXin1_k141_680383	GESB	CQWT-SXin1_k141_680383_1	Multi-compound	Drug_and_biocide_and_metal_RND_efflux_pumps	GESB	0
CQWT-ZFas1_1000	CQWT-ZFas1_k141_834232	MDTB	CQWT-ZFas1_k141_834232_1	Multi-compound	Drug_and_biocide_and_metal_RND_efflux_pumps	MDTB	0
SCLS-23W-CD-CJ4_1000	SCLS-23W-CD-CJ4_k141_863278	MDTB	SCLS-23W-CD-CJ4_k141_863278_1	Multi-compound	Drug_and_biocide_and_metal_RND_efflux_pumps	MDTB	0
SCLS-23W-CD-DB3_1000	SCLS-23W-CD-DB3_k141_248269	MUXB	SCLS-23W-CD-DB3_k141_248269_2	Multi-compound	Drug_and_biocide_and_metal_RND_efflux_pumps	MDTB	0
SCLS-23W-CD-DB3_1000	SCLS-23W-CD-DB3_k141_428229	MDTA	SCLS-23W-CD-DB3_k141_428229_1	Multi-compound	Drug_and_biocide_and_metal_RND_efflux_pumps	MDTA	0
SCLS-23W-CD-FB1_1000	SCLS-23W-CD-FB1_k141_1287288	BAER	SCLS-23W-CD-FB1_k141_1287288_7	Multi-compound	Drug_and_biocide_and_metal_RND_efflux_regulator	BAER	0
SCLS-23W-CD-FB1_1000	SCLS-23W-CD-FB1_k141_1287288	BAES	SCLS-23W-CD-FB1_k141_1287288_8	Multi-compound	Drug_and_biocide_and_metal_RND_efflux_regulator	BAES	0
SCLS-23W-CD-FB1_1000	SCLS-23W-CD-FB1_k141_1287288	MDTC	SCLS-23W-CD-FB1_k141_1287288_10	Multi-compound	Drug_and_biocide_and_metal_RND_efflux_pumps	MDTC	0
SCLS-23W-CD-FB1_1000	SCLS-23W-CD-FB1_k141_1287288	MDTB	SCLS-23W-CD-FB1_k141_1287288_11	Multi-compound	Drug_and_biocide_and_metal_RND_efflux_pumps	MDTB	0
SCLS-23W-CD-FB1_1000	SCLS-23W-CD-FB1_k141_1287288	MDTA	SCLS-23W-CD-FB1_k141_1287288_12	Multi-compound	Drug_and_biocide_and_metal_RND_efflux_pumps	MDTA	0
SCLS-23W-CD-FB1_1000	SCLS-23W-CD-FB1_k141_338557	SOXS	SCLS-23W-CD-FB1_k141_338557_17	Multi-compound	Drug_and_biocide_and_metal_resistance_regulator	SOXS	0
SCLS-23W-CD-FB1_1000	SCLS-23W-CD-FB1_k141_772410	ROBA	SCLS-23W-CD-FB1_k141_772410_7	Multi-compound	Drug_and_biocide_and_metal_RND_efflux_pumps	ROBA	0
SCLS-23W-CD-FB1_1000	SCLS-23W-CD-FB1_k141_772986	MDTC	SCLS-23W-CD-FB1_k141_772986_1	Multi-compound	Drug_and_biocide_and_metal_RND_efflux_pumps	MDTC	0
SCLS-23W-CD-FB1_1000	SCLS-23W-CD-FB1_k141_772986	MDTB	SCLS-23W-CD-FB1_k141_772986_2	Multi-compound	Drug_and_biocide_and_metal_RND_efflux_pumps	MDTB	0
SCLS-23W-CD-FB1_1000	SCLS-23W-CD-FB1_k141_943272	ACRD	SCLS-23W-CD-FB1_k141_943272_18	Multi-compound	Drug_and_biocide_and_metal_RND_efflux_pumps	ACRD	0
SCLS-23W-CD-FB2_1000	SCLS-23W-CD-FB2_k141_1064987	MDTC	SCLS-23W-CD-FB2_k141_1064987_1	Multi-compound	Drug_and_biocide_and_metal_RND_efflux_pumps	MDTC	0
SCLS-23W-CD-FB2_1000	SCLS-23W-CD-FB2_k141_1064987	MDTB	SCLS-23W-CD-FB2_k141_1064987_2	Multi-compound	Drug_and_biocide_and_metal_RND_efflux_pumps	MDTB	0
SCLS-23W-CD-FB2_1000	SCLS-23W-CD-FB2_k141_147381	SOXS	SCLS-23W-CD-FB2_k141_147381_8	Multi-compound	Drug_and_biocide_and_metal_resistance_regulator	SOXS	0
SCLS-23W-CD-FB2_1000	SCLS-23W-CD-FB2_k141_164845	ROBA	SCLS-23W-CD-FB2_k141_164845_3	Multi-compound	Drug_and_biocide_and_metal_RND_efflux_pumps	ROBA	0
SCLS-23W-CD-FB2_1000	SCLS-23W-CD-FB2_k141_405053	ROBA	SCLS-23W-CD-FB2_k141_405053_24	Multi-compound	Drug_and_biocide_and_metal_RND_efflux_pumps	ROBA	0
SCLS-23W-CD-FB2_1000	SCLS-23W-CD-FB2_k141_545268	MDTC	SCLS-23W-CD-FB2_k141_545268_1	Multi-compound	Drug_and_biocide_and_metal_RND_efflux_pumps	MDTC	0
SCLS-23W-CD-FB2_1000	SCLS-23W-CD-FB2_k141_605756	BAES	SCLS-23W-CD-FB2_k141_605756_2	Multi-compound	Drug_and_biocide_and_metal_RND_efflux_regulator	BAES	0
CQWT-RQas1_1000	CQWT-RQas1_k141_1827752	MUXB	CQWT-RQas1_k141_1827752_2	Multi-compound	Drug_and_biocide_and_metal_RND_efflux_pumps	MDTB	0
SCLS-23W-CD-FB2_1000	SCLS-23W-CD-FB2_k141_712859	MDTB	SCLS-23W-CD-FB2_k141_712859_1	Multi-compound	Drug_and_biocide_and_metal_RND_efflux_pumps	MDTB	0
CQWT-RQas1_1000	CQWT-RQas1_k141_1686509	GESB	CQWT-RQas1_k141_1686509_3	Multi-compound	Drug_and_biocide_and_metal_RND_efflux_pumps	GESB	0
CQWT-LXas1_1000	CQWT-LXas1_k141_1540072	MUXB	CQWT-LXas1_k141_1540072_2	Multi-compound	Drug_and_biocide_and_metal_RND_efflux_pumps	MDTB	0
CQSW-CTsd1_1000	CQSW-CTsd1_k141_936210	ROBA	CQSW-CTsd1_k141_936210_6	Multi-compound	Drug_and_biocide_and_metal_RND_efflux_pumps	ROBA	0
CQSW-CTsd1_1000	CQSW-CTsd1_k141_955060	SOXS	CQSW-CTsd1_k141_955060_8	Multi-compound	Drug_and_biocide_and_metal_resistance_regulator	SOXS	0
CQSW-CTsd1_1000	CQSW-CTsd1_k141_976670	MDTB	CQSW-CTsd1_k141_976670_1	Multi-compound	Drug_and_biocide_and_metal_RND_efflux_pumps	MDTB	0
CQSW-CTsd1_1000	CQSW-CTsd1_k141_976670	MDTC	CQSW-CTsd1_k141_976670_2	Multi-compound	Drug_and_biocide_and_metal_RND_efflux_pumps	MDTC	0
CQSW-CTsd1_1000	CQSW-CTsd1_k141_976670	BAER	CQSW-CTsd1_k141_976670_5	Multi-compound	Drug_and_biocide_and_metal_RND_efflux_regulator	BAER	0
CQSW-HJD1_1000	CQSW-HJD1_k141_141297	MDTB	CQSW-HJD1_k141_141297_1	Multi-compound	Drug_and_biocide_and_metal_RND_efflux_pumps	MDTB	0
CQSW-JZ1_1000	CQSW-JZ1_k141_188752	MDTB	CQSW-JZ1_k141_188752_2	Multi-compound	Drug_and_biocide_and_metal_RND_efflux_pumps	MDTB	0
CQSW-LMWsd1_1000	CQSW-LMWsd1_k141_1554316	MDTB	CQSW-LMWsd1_k141_1554316_2	Multi-compound	Drug_and_biocide_and_metal_RND_efflux_pumps	MDTB	0
CQSW-LMWsd1_1000	CQSW-LMWsd1_k141_394449	MDTB	CQSW-LMWsd1_k141_394449_1	Multi-compound	Drug_and_biocide_and_metal_RND_efflux_pumps	MDTB	0
CQSW-RQdn1_1000	CQSW-RQdn1_k141_262840	GESB	CQSW-RQdn1_k141_262840_1	Multi-compound	Drug_and_biocide_and_metal_RND_efflux_pumps	GESB	0
CQSW-TJT1_1000	CQSW-TJT1_k141_1958404	MUXB	CQSW-TJT1_k141_1958404_1	Multi-compound	Drug_and_biocide_and_metal_RND_efflux_pumps	MDTB	0
CQSW-WBZ1_1000	CQSW-WBZ1_k141_2814214	MUXB	CQSW-WBZ1_k141_2814214_2	Multi-compound	Drug_and_biocide_and_metal_RND_efflux_pumps	MDTB	0
CQSW-WBZ1_1000	CQSW-WBZ1_k141_294707	MDTB	CQSW-WBZ1_k141_294707_1	Multi-compound	Drug_and_biocide_and_metal_RND_efflux_pumps	MDTB	0
CQSW-WBZ1_1000	CQSW-WBZ1_k141_583175	MUXB	CQSW-WBZ1_k141_583175_2	Multi-compound	Drug_and_biocide_and_metal_RND_efflux_pumps	MDTB	0
CQWT-BTas1_1000	CQWT-BTas1_k141_439249	GESB	CQWT-BTas1_k141_439249_1	Multi-compound	Drug_and_biocide_and_metal_RND_efflux_pumps	GESB	0
CQWT-FSas1_1000	CQWT-FSas1_k141_1780025	MUXB	CQWT-FSas1_k141_1780025_2	Multi-compound	Drug_and_biocide_and_metal_RND_efflux_pumps	MDTB	0
CQWT-FSas1_1000	CQWT-FSas1_k141_782139	MDTB	CQWT-FSas1_k141_782139_2	Multi-compound	Drug_and_biocide_and_metal_RND_efflux_pumps	MDTB	0
CQWT-GPas1_1000	CQWT-GPas1_k141_1909925	GESB	CQWT-GPas1_k141_1909925_3	Multi-compound	Drug_and_biocide_and_metal_RND_efflux_pumps	GESB	0
CQWT-GPas1_1000	CQWT-GPas1_k141_1909925	GESB	CQWT-GPas1_k141_1909925_4	Multi-compound	Drug_and_biocide_and_metal_RND_efflux_pumps	GESB	0
CQWT-GPas1_1000	CQWT-GPas1_k141_1923756	MDTC	CQWT-GPas1_k141_1923756_1	Multi-compound	Drug_and_biocide_and_metal_RND_efflux_pumps	MDTC	0
CQWT-GPas1_1000	CQWT-GPas1_k141_237546	MUXB	CQWT-GPas1_k141_237546_2	Multi-compound	Drug_and_biocide_and_metal_RND_efflux_pumps	MDTB	0
CQWT-GPas1_1000	CQWT-GPas1_k141_555107	MUXB	CQWT-GPas1_k141_555107_2	Multi-compound	Drug_and_biocide_and_metal_RND_efflux_pumps	MDTB	0
CQWT-GYas1_1000	CQWT-GYas1_k141_1628772	MUXB	CQWT-GYas1_k141_1628772_1	Multi-compound	Drug_and_biocide_and_metal_RND_efflux_pumps	MDTB	0
CQWT-GYas1_1000	CQWT-GYas1_k141_1643233	MDTB	CQWT-GYas1_k141_1643233_1	Multi-compound	Drug_and_biocide_and_metal_RND_efflux_pumps	MDTB	0
CQWT-GYas1_1000	CQWT-GYas1_k141_1721059	MDTB	CQWT-GYas1_k141_1721059_1	Multi-compound	Drug_and_biocide_and_metal_RND_efflux_pumps	MDTB	0
CQWT-GYas1_1000	CQWT-GYas1_k141_408874	GESB	CQWT-GYas1_k141_408874_2	Multi-compound	Drug_and_biocide_and_metal_RND_efflux_pumps	GESB	0
CQWT-GYas1_1000	CQWT-GYas1_k141_650901	MDTC	CQWT-GYas1_k141_650901_4	Multi-compound	Drug_and_biocide_and_metal_RND_efflux_pumps	MDTC	0
CQWT-LXas1_1000	CQWT-LXas1_k141_127020	GESB	CQWT-LXas1_k141_127020_2	Multi-compound	Drug_and_biocide_and_metal_RND_efflux_pumps	GESB	0
CQWT-LXas1_1000	CQWT-LXas1_k141_1539035	MUXB	CQWT-LXas1_k141_1539035_1	Multi-compound	Drug_and_biocide_and_metal_RND_efflux_pumps	MDTB	0
CQWT-NQas1_1000	CQWT-NQas1_k141_1759516	MUXB	CQWT-NQas1_k141_1759516_2	Multi-compound	Drug_and_biocide_and_metal_RND_efflux_pumps	MDTB	0
CQSW-CTsd1_1000	CQSW-CTsd1_k141_845306	ACRD	CQSW-CTsd1_k141_845306_3	Multi-compound	Drug_and_biocide_and_metal_RND_efflux_pumps	ACRD	0
SCLS-23W-CD-FB2_1000	SCLS-23W-CD-FB2_k141_712859	MDTA	SCLS-23W-CD-FB2_k141_712859_2	Multi-compound	Drug_and_biocide_and_metal_RND_efflux_pumps	MDTA	0
SCLS-23W-CD-FB2_1000	SCLS-23W-CD-FB2_k141_744080	BAER	SCLS-23W-CD-FB2_k141_744080_8	Multi-compound	Drug_and_biocide_and_metal_RND_efflux_regulator	BAER	0
SCLS-23W-CD-FB3_1000	SCLS-23W-CD-FB3_k141_607518	ACRD	SCLS-23W-CD-FB3_k141_607518_6	Multi-compound	Drug_and_biocide_and_metal_RND_efflux_pumps	ACRD	0
SCLS-23W-CD-FJ1_1000	SCLS-23W-CD-FJ1_k141_633586	MDTB	SCLS-23W-CD-FJ1_k141_633586_1	Multi-compound	Drug_and_biocide_and_metal_RND_efflux_pumps	MDTB	0
SCLS-23W-CD-FJ3_1000	SCLS-23W-CD-FJ3_k141_861482	MDTB	SCLS-23W-CD-FJ3_k141_861482_3	Multi-compound	Drug_and_biocide_and_metal_RND_efflux_pumps	MDTB	0
SCLS-23W-CD-PW1_1000	SCLS-23W-CD-PW1_k141_2405158	MUXB	SCLS-23W-CD-PW1_k141_2405158_2	Multi-compound	Drug_and_biocide_and_metal_RND_efflux_pumps	MDTB	0
SCLS-23W-CD-PW1_1000	SCLS-23W-CD-PW1_k141_798247	MUXB	SCLS-23W-CD-PW1_k141_798247_4	Multi-compound	Drug_and_biocide_and_metal_RND_efflux_pumps	MDTB	0
SCLS-23W-CD-PW3_1000	SCLS-23W-CD-PW3_k141_1218376	MDTA	SCLS-23W-CD-PW3_k141_1218376_1	Multi-compound	Drug_and_biocide_and_metal_RND_efflux_pumps	MDTA	0
SCLS-23W-CD-YP1_1000	SCLS-23W-CD-YP1_k141_88770	MDTA	SCLS-23W-CD-YP1_k141_88770_2	Multi-compound	Drug_and_biocide_and_metal_RND_efflux_pumps	MDTA	0
SCLS-23W-CD-YP2_1000	SCLS-23W-CD-YP2_k141_1102296	MDTA	SCLS-23W-CD-YP2_k141_1102296_4	Multi-compound	Drug_and_biocide_and_metal_RND_efflux_pumps	MDTA	0
SCLS-23W-CD-YP2_1000	SCLS-23W-CD-YP2_k141_1111879	MDTB	SCLS-23W-CD-YP2_k141_1111879_2	Multi-compound	Drug_and_biocide_and_metal_RND_efflux_pumps	MDTB	0
SCLS-23W-CD-YP2_1000	SCLS-23W-CD-YP2_k141_1119556	ROBA	SCLS-23W-CD-YP2_k141_1119556_3	Multi-compound	Drug_and_biocide_and_metal_RND_efflux_pumps	ROBA	0
SCLS-23W-CD-YP2_1000	SCLS-23W-CD-YP2_k141_1298353	MDTB	SCLS-23W-CD-YP2_k141_1298353_3	Multi-compound	Drug_and_biocide_and_metal_RND_efflux_pumps	MDTB	0
SCLS-23W-CD-YP2_1000	SCLS-23W-CD-YP2_k141_1305985	MDTB	SCLS-23W-CD-YP2_k141_1305985_1	Multi-compound	Drug_and_biocide_and_metal_RND_efflux_pumps	MDTB	0
SCLS-23W-CD-YP2_1000	SCLS-23W-CD-YP2_k141_1305985	MDTC	SCLS-23W-CD-YP2_k141_1305985_2	Multi-compound	Drug_and_biocide_and_metal_RND_efflux_pumps	MDTC	0
SCLS-23W-CD-YP2_1000	SCLS-23W-CD-YP2_k141_226905	MDTB	SCLS-23W-CD-YP2_k141_226905_2	Multi-compound	Drug_and_biocide_and_metal_RND_efflux_pumps	MDTB	0
SCLS-23W-CD-YP2_1000	SCLS-23W-CD-YP2_k141_283195	MDTB	SCLS-23W-CD-YP2_k141_283195_1	Multi-compound	Drug_and_biocide_and_metal_RND_efflux_pumps	MDTB	0
SCLS-23W-CD-YP2_1000	SCLS-23W-CD-YP2_k141_297837	MDTB	SCLS-23W-CD-YP2_k141_297837_1	Multi-compound	Drug_and_biocide_and_metal_RND_efflux_pumps	MDTB	0
SCLS-23W-CD-YP2_1000	SCLS-23W-CD-YP2_k141_297837	MDTB	SCLS-23W-CD-YP2_k141_297837_2	Multi-compound	Drug_and_biocide_and_metal_RND_efflux_pumps	MDTB	0
SCLS-23W-CD-YP2_1000	SCLS-23W-CD-YP2_k141_449902	ACRD	SCLS-23W-CD-YP2_k141_449902_1	Multi-compound	Drug_and_biocide_and_metal_RND_efflux_pumps	ACRD	0
SCLS-23W-CD-YP2_1000	SCLS-23W-CD-YP2_k141_536202	MDTB	SCLS-23W-CD-YP2_k141_536202_3	Multi-compound	Drug_and_biocide_and_metal_RND_efflux_pumps	MDTB	0
SCLS-23W-CD-YP2_1000	SCLS-23W-CD-YP2_k141_549963	MDTB	SCLS-23W-CD-YP2_k141_549963_2	Multi-compound	Drug_and_biocide_and_metal_RND_efflux_pumps	MDTB	0
SCLS-23W-CD-YP2_1000	SCLS-23W-CD-YP2_k141_647341	MDTB	SCLS-23W-CD-YP2_k141_647341_1	Multi-compound	Drug_and_biocide_and_metal_RND_efflux_pumps	MDTB	0
SCLS-23W-CD-YP2_1000	SCLS-23W-CD-YP2_k141_711850	SOXS	SCLS-23W-CD-YP2_k141_711850_2	Multi-compound	Drug_and_biocide_and_metal_resistance_regulator	SOXS	0
SCLS-23W-CD-YP2_1000	SCLS-23W-CD-YP2_k141_714450	ACRD	SCLS-23W-CD-YP2_k141_714450_2	Multi-compound	Drug_and_biocide_and_metal_RND_efflux_pumps	ACRD	0
SCLS-23W-CD-YP2_1000	SCLS-23W-CD-YP2_k141_732456	MDTC	SCLS-23W-CD-YP2_k141_732456_2	Multi-compound	Drug_and_biocide_and_metal_RND_efflux_pumps	MDTC	0
SCLS-23W-CD-YP2_1000	SCLS-23W-CD-YP2_k141_755838	BAER	SCLS-23W-CD-YP2_k141_755838_1	Multi-compound	Drug_and_biocide_and_metal_RND_efflux_regulator	BAER	0
SCLS-23W-CD-YP2_1000	SCLS-23W-CD-YP2_k141_776682	MDTC	SCLS-23W-CD-YP2_k141_776682_1	Multi-compound	Drug_and_biocide_and_metal_RND_efflux_pumps	MDTC	0
SCLS-23W-CD-YP2_1000	SCLS-23W-CD-YP2_k141_818922	BAES	SCLS-23W-CD-YP2_k141_818922_1	Multi-compound	Drug_and_biocide_and_metal_RND_efflux_regulator	BAES	0
SCLS-23W-CD-YP2_1000	SCLS-23W-CD-YP2_k141_818922	BAER	SCLS-23W-CD-YP2_k141_818922_2	Multi-compound	Drug_and_biocide_and_metal_RND_efflux_regulator	BAER	0
SCLS-23W-CD-YP3_1000	SCLS-23W-CD-YP3_k141_380701	MDTA	SCLS-23W-CD-YP3_k141_380701_2	Multi-compound	Drug_and_biocide_and_metal_RND_efflux_pumps	MDTA	0
SCLS-23W-CD-FB3_1000	SCLS-23W-CD-FB3_k141_60545	BAER	SCLS-23W-CD-FB3_k141_60545_1	Multi-compound	Drug_and_biocide_and_metal_RND_efflux_regulator	BAER	0
SCLS-23W-CD-FB2_1000	SCLS-23W-CD-FB2_k141_733478	SOXS	SCLS-23W-CD-FB2_k141_733478_13	Multi-compound	Drug_and_biocide_and_metal_resistance_regulator	SOXS	0
SCLS-23W-CD-FB3_1000	SCLS-23W-CD-FB3_k141_587272	MDTB	SCLS-23W-CD-FB3_k141_587272_1	Multi-compound	Drug_and_biocide_and_metal_RND_efflux_pumps	MDTB	0
SCLS-23W-CD-FB3_1000	SCLS-23W-CD-FB3_k141_562325	MDTB	SCLS-23W-CD-FB3_k141_562325_1	Multi-compound	Drug_and_biocide_and_metal_RND_efflux_pumps	MDTB	0
SCLS-23W-CD-FB2_1000	SCLS-23W-CD-FB2_k141_744080	BAES	SCLS-23W-CD-FB2_k141_744080_9	Multi-compound	Drug_and_biocide_and_metal_RND_efflux_regulator	BAES	0
SCLS-23W-CD-FB2_1000	SCLS-23W-CD-FB2_k141_769318	ACRD	SCLS-23W-CD-FB2_k141_769318_1	Multi-compound	Drug_and_biocide_and_metal_RND_efflux_pumps	ACRD	0
SCLS-23W-CD-FB2_1000	SCLS-23W-CD-FB2_k141_800770	BAER	SCLS-23W-CD-FB2_k141_800770_5	Multi-compound	Drug_and_biocide_and_metal_RND_efflux_regulator	BAER	0
SCLS-23W-CD-FB2_1000	SCLS-23W-CD-FB2_k141_800770	BAES	SCLS-23W-CD-FB2_k141_800770_6	Multi-compound	Drug_and_biocide_and_metal_RND_efflux_regulator	BAES	0
SCLS-23W-CD-FB2_1000	SCLS-23W-CD-FB2_k141_800770	MDTC	SCLS-23W-CD-FB2_k141_800770_8	Multi-compound	Drug_and_biocide_and_metal_RND_efflux_pumps	MDTC	0
SCLS-23W-CD-FB2_1000	SCLS-23W-CD-FB2_k141_800770	MDTB	SCLS-23W-CD-FB2_k141_800770_9	Multi-compound	Drug_and_biocide_and_metal_RND_efflux_pumps	MDTB	0
SCLS-23W-CD-FB2_1000	SCLS-23W-CD-FB2_k141_800770	MDTA	SCLS-23W-CD-FB2_k141_800770_10	Multi-compound	Drug_and_biocide_and_metal_RND_efflux_pumps	MDTA	0
SCLS-23W-CD-FB2_1000	SCLS-23W-CD-FB2_k141_809270	ACRD	SCLS-23W-CD-FB2_k141_809270_2	Multi-compound	Drug_and_biocide_and_metal_RND_efflux_pumps	ACRD	0
SCLS-23W-CD-FB3_1000	SCLS-23W-CD-FB3_k141_114770	BAER	SCLS-23W-CD-FB3_k141_114770_3	Multi-compound	Drug_and_biocide_and_metal_RND_efflux_regulator	BAER	0
SCLS-23W-CD-FB3_1000	SCLS-23W-CD-FB3_k141_114770	BAES	SCLS-23W-CD-FB3_k141_114770_4	Multi-compound	Drug_and_biocide_and_metal_RND_efflux_regulator	BAES	0
SCLS-23W-CD-FB3_1000	SCLS-23W-CD-FB3_k141_118144	MDTC	SCLS-23W-CD-FB3_k141_118144_1	Multi-compound	Drug_and_biocide_and_metal_RND_efflux_pumps	MDTC	0
SCLS-23W-CD-FB3_1000	SCLS-23W-CD-FB3_k141_118144	BAES	SCLS-23W-CD-FB3_k141_118144_3	Multi-compound	Drug_and_biocide_and_metal_RND_efflux_regulator	BAES	0
SCLS-23W-CD-FB3_1000	SCLS-23W-CD-FB3_k141_16803	MDTC	SCLS-23W-CD-FB3_k141_16803_1	Multi-compound	Drug_and_biocide_and_metal_RND_efflux_pumps	MDTC	0
SCLS-23W-CD-FB3_1000	SCLS-23W-CD-FB3_k141_16803	MDTB	SCLS-23W-CD-FB3_k141_16803_2	Multi-compound	Drug_and_biocide_and_metal_RND_efflux_pumps	MDTB	0
SCLS-23W-CD-FB3_1000	SCLS-23W-CD-FB3_k141_176621	MDTA	SCLS-23W-CD-FB3_k141_176621_2	Multi-compound	Drug_and_biocide_and_metal_RND_efflux_pumps	MDTA	0
SCLS-23W-CD-FB3_1000	SCLS-23W-CD-FB3_k141_176621	MDTB	SCLS-23W-CD-FB3_k141_176621_3	Multi-compound	Drug_and_biocide_and_metal_RND_efflux_pumps	MDTB	0
SCLS-23W-CD-FB3_1000	SCLS-23W-CD-FB3_k141_210035	MDTC	SCLS-23W-CD-FB3_k141_210035_1	Multi-compound	Drug_and_biocide_and_metal_RND_efflux_pumps	MDTC	0
SCLS-23W-CD-FB3_1000	SCLS-23W-CD-FB3_k141_223537	ACRD	SCLS-23W-CD-FB3_k141_223537_3	Multi-compound	Drug_and_biocide_and_metal_RND_efflux_pumps	ACRD	0
SCLS-23W-CD-FB3_1000	SCLS-23W-CD-FB3_k141_284832	ROBA	SCLS-23W-CD-FB3_k141_284832_2	Multi-compound	Drug_and_biocide_and_metal_RND_efflux_pumps	ROBA	0
SCLS-23W-CD-FB3_1000	SCLS-23W-CD-FB3_k141_310069	ROBA	SCLS-23W-CD-FB3_k141_310069_2	Multi-compound	Drug_and_biocide_and_metal_RND_efflux_pumps	ROBA	0
SCLS-23W-CD-FB3_1000	SCLS-23W-CD-FB3_k141_319717	SOXS	SCLS-23W-CD-FB3_k141_319717_4	Multi-compound	Drug_and_biocide_and_metal_resistance_regulator	SOXS	0
SCLS-23W-CD-FB3_1000	SCLS-23W-CD-FB3_k141_357402	MDTC	SCLS-23W-CD-FB3_k141_357402_1	Multi-compound	Drug_and_biocide_and_metal_RND_efflux_pumps	MDTC	0
SCLS-23W-CD-FB3_1000	SCLS-23W-CD-FB3_k141_363650	MDTA	SCLS-23W-CD-FB3_k141_363650_1	Multi-compound	Drug_and_biocide_and_metal_RND_efflux_pumps	MDTA	0
SCLS-23W-CD-FB3_1000	SCLS-23W-CD-FB3_k141_395701	SOXS	SCLS-23W-CD-FB3_k141_395701_15	Multi-compound	Drug_and_biocide_and_metal_resistance_regulator	SOXS	0
SCLS-23W-CD-FB3_1000	SCLS-23W-CD-FB3_k141_39660	MDTB	SCLS-23W-CD-FB3_k141_39660_1	Multi-compound	Drug_and_biocide_and_metal_RND_efflux_pumps	MDTB	0
SCLS-23W-CD-FB3_1000	SCLS-23W-CD-FB3_k141_39660	MDTC	SCLS-23W-CD-FB3_k141_39660_2	Multi-compound	Drug_and_biocide_and_metal_RND_efflux_pumps	MDTC	0
SCLS-23W-CD-FB3_1000	SCLS-23W-CD-FB3_k141_39660	BAES	SCLS-23W-CD-FB3_k141_39660_4	Multi-compound	Drug_and_biocide_and_metal_RND_efflux_regulator	BAES	0
SCLS-23W-CD-FB3_1000	SCLS-23W-CD-FB3_k141_422018	MDTA	SCLS-23W-CD-FB3_k141_422018_8	Multi-compound	Drug_and_biocide_and_metal_RND_efflux_pumps	MDTA	0
SCLS-23W-CD-FB3_1000	SCLS-23W-CD-FB3_k141_509725	ROBA	SCLS-23W-CD-FB3_k141_509725_1	Multi-compound	Drug_and_biocide_and_metal_RND_efflux_pumps	ROBA	0
SCLS-23W-CD-FB3_1000	SCLS-23W-CD-FB3_k141_562325	MDTA	SCLS-23W-CD-FB3_k141_562325_2	Multi-compound	Drug_and_biocide_and_metal_RND_efflux_pumps	MDTA	0
CQSW-CTsd1_1000	CQSW-CTsd1_k141_774797	ROBA	CQSW-CTsd1_k141_774797_113	Multi-compound	Drug_and_biocide_and_metal_RND_efflux_pumps	ROBA	0
CQSW-TJT1_1000	CQSW-TJT1_k141_1007565	MDTB	CQSW-TJT1_k141_1007565_1	Multi-compound	Drug_and_biocide_and_metal_RND_efflux_pumps	MDTB	0
CQHW-XN1_1000	CQHW-XN1_k141_992828	MDTB	CQHW-XN1_k141_992828_2	Multi-compound	Drug_and_biocide_and_metal_RND_efflux_pumps	MDTB	0
CQHW-LJET1_1000	CQHW-LJET1_k141_616049	MDTB	CQHW-LJET1_k141_616049_2	Multi-compound	Drug_and_biocide_and_metal_RND_efflux_pumps	MDTB	0
CQHW-XN1_1000	CQHW-XN1_k141_1198428	ROBA	CQHW-XN1_k141_1198428_3	Multi-compound	Drug_and_biocide_and_metal_RND_efflux_pumps	ROBA	0
CQHW-XN1_1000	CQHW-XN1_k141_1237684	ROBA	CQHW-XN1_k141_1237684_1	Multi-compound	Drug_and_biocide_and_metal_RND_efflux_pumps	ROBA	0
CQHW-XN1_1000	CQHW-XN1_k141_126487	ACRD	CQHW-XN1_k141_126487_1	Multi-compound	Drug_and_biocide_and_metal_RND_efflux_pumps	ACRD	0
CQHW-XN1_1000	CQHW-XN1_k141_1603240	GESB	CQHW-XN1_k141_1603240_2	Multi-compound	Drug_and_biocide_and_metal_RND_efflux_pumps	GESB	0
CQHW-XN1_1000	CQHW-XN1_k141_1626477	ACRD	CQHW-XN1_k141_1626477_2	Multi-compound	Drug_and_biocide_and_metal_RND_efflux_pumps	ACRD	0
CQHW-XN1_1000	CQHW-XN1_k141_1682156	SOXS	CQHW-XN1_k141_1682156_5	Multi-compound	Drug_and_biocide_and_metal_resistance_regulator	SOXS	0
CQHW-XN1_1000	CQHW-XN1_k141_1775065	BAER	CQHW-XN1_k141_1775065_1	Multi-compound	Drug_and_biocide_and_metal_RND_efflux_regulator	BAER	0
CQHW-XN1_1000	CQHW-XN1_k141_20466	MDTC	CQHW-XN1_k141_20466_1	Multi-compound	Drug_and_biocide_and_metal_RND_efflux_pumps	MDTC	0
CQHW-XN1_1000	CQHW-XN1_k141_20466	MDTB	CQHW-XN1_k141_20466_2	Multi-compound	Drug_and_biocide_and_metal_RND_efflux_pumps	MDTB	0
CQHW-XN1_1000	CQHW-XN1_k141_424487	MDTA	CQHW-XN1_k141_424487_1	Multi-compound	Drug_and_biocide_and_metal_RND_efflux_pumps	MDTA	0
CQHW-XN1_1000	CQHW-XN1_k141_424487	MDTB	CQHW-XN1_k141_424487_2	Multi-compound	Drug_and_biocide_and_metal_RND_efflux_pumps	MDTB	0
CQHW-XN1_1000	CQHW-XN1_k141_451835	ROBA	CQHW-XN1_k141_451835_2	Multi-compound	Drug_and_biocide_and_metal_RND_efflux_pumps	ROBA	0
CQHW-LJET1_1000	CQHW-LJET1_k141_453786	MUXB	CQHW-LJET1_k141_453786_2	Multi-compound	Drug_and_biocide_and_metal_RND_efflux_pumps	MDTB	0
CQHW-XN1_1000	CQHW-XN1_k141_558081	MDTB	CQHW-XN1_k141_558081_1	Multi-compound	Drug_and_biocide_and_metal_RND_efflux_pumps	MDTB	0
CQHW-XN1_1000	CQHW-XN1_k141_898752	MDTB	CQHW-XN1_k141_898752_1	Multi-compound	Drug_and_biocide_and_metal_RND_efflux_pumps	MDTB	0
CQHW-XN1_1000	CQHW-XN1_k141_927621	BAER	CQHW-XN1_k141_927621_1	Multi-compound	Drug_and_biocide_and_metal_RND_efflux_regulator	BAER	0
CQHW-XN1_1000	CQHW-XN1_k141_927621	BAES	CQHW-XN1_k141_927621_2	Multi-compound	Drug_and_biocide_and_metal_RND_efflux_regulator	BAES	0
CQHW-XN1_1000	CQHW-XN1_k141_992828	MDTC	CQHW-XN1_k141_992828_1	Multi-compound	Drug_and_biocide_and_metal_RND_efflux_pumps	MDTC	0
CQSW-CTsd1_1000	CQSW-CTsd1_k141_74241	SOXS	CQSW-CTsd1_k141_74241_2	Multi-compound	Drug_and_biocide_and_metal_resistance_regulator	SOXS	0
CQLS-RQ1_1000	CQLS-RQ1_k141_1066168	MUXB	CQLS-RQ1_k141_1066168_1	Multi-compound	Drug_and_biocide_and_metal_RND_efflux_pumps	MDTB	0
CQLS-RQ1_1000	CQLS-RQ1_k141_1250162	MDTB	CQLS-RQ1_k141_1250162_1	Multi-compound	Drug_and_biocide_and_metal_RND_efflux_pumps	MDTB	0
CQLS-RQ1_1000	CQLS-RQ1_k141_1258460	MUXB	CQLS-RQ1_k141_1258460_2	Multi-compound	Drug_and_biocide_and_metal_RND_efflux_pumps	MDTB	0
CQLS-RQ1_1000	CQLS-RQ1_k141_228661	MUXB	CQLS-RQ1_k141_228661_2	Multi-compound	Drug_and_biocide_and_metal_RND_efflux_pumps	MDTB	0
CQLS-RQ1_1000	CQLS-RQ1_k141_530112	MDTB	CQLS-RQ1_k141_530112_1	Multi-compound	Drug_and_biocide_and_metal_RND_efflux_pumps	MDTB	0
CQLS-RQ3_1000	CQLS-RQ3_k141_133496	MUXB	CQLS-RQ3_k141_133496_2	Multi-compound	Drug_and_biocide_and_metal_RND_efflux_pumps	MDTB	0
CQLS-TZ1_1000	CQLS-TZ1_k141_585652	MDTB	CQLS-TZ1_k141_585652_5	Multi-compound	Drug_and_biocide_and_metal_RND_efflux_pumps	MDTB	0
CQLS-TZ1_1000	CQLS-TZ1_k141_715427	MDTB	CQLS-TZ1_k141_715427_3	Multi-compound	Drug_and_biocide_and_metal_RND_efflux_pumps	MDTB	0
CQHW-XN1_1000	CQHW-XN1_k141_713945	MDTB	CQHW-XN1_k141_713945_2	Multi-compound	Drug_and_biocide_and_metal_RND_efflux_pumps	MDTB	0
CQHW-LJET1_1000	CQHW-LJET1_k141_234417	GESB	CQHW-LJET1_k141_234417_1	Multi-compound	Drug_and_biocide_and_metal_RND_efflux_pumps	GESB	0
CQHW-DP1_1000	CQHW-DP1_k141_869912	MDTC	CQHW-DP1_k141_869912_2	Multi-compound	Drug_and_biocide_and_metal_RND_efflux_pumps	MDTC	0
CQHW-DP1_1000	CQHW-DP1_k141_869912	MDTB	CQHW-DP1_k141_869912_1	Multi-compound	Drug_and_biocide_and_metal_RND_efflux_pumps	MDTB	0
CQHW-CYFY1_1000	CQHW-CYFY1_k141_1023240	MDTC	CQHW-CYFY1_k141_1023240_2	Multi-compound	Drug_and_biocide_and_metal_RND_efflux_pumps	MDTC	0
CQHW-CYFY1_1000	CQHW-CYFY1_k141_1023240	BAES	CQHW-CYFY1_k141_1023240_4	Multi-compound	Drug_and_biocide_and_metal_RND_efflux_regulator	BAES	0
CQHW-CYFY1_1000	CQHW-CYFY1_k141_1023240	BAER	CQHW-CYFY1_k141_1023240_5	Multi-compound	Drug_and_biocide_and_metal_RND_efflux_regulator	BAER	0
CQHW-CYFY1_1000	CQHW-CYFY1_k141_1023274	MDTC	CQHW-CYFY1_k141_1023274_1	Multi-compound	Drug_and_biocide_and_metal_RND_efflux_pumps	MDTC	0
CQHW-CYFY1_1000	CQHW-CYFY1_k141_1152896	ACRD	CQHW-CYFY1_k141_1152896_3	Multi-compound	Drug_and_biocide_and_metal_RND_efflux_pumps	ACRD	0
CQHW-CYFY1_1000	CQHW-CYFY1_k141_1283218	ROBA	CQHW-CYFY1_k141_1283218_1	Multi-compound	Drug_and_biocide_and_metal_RND_efflux_pumps	ROBA	0
CQHW-CYFY1_1000	CQHW-CYFY1_k141_1370993	ACRD	CQHW-CYFY1_k141_1370993_1	Multi-compound	Drug_and_biocide_and_metal_RND_efflux_pumps	ACRD	0
CQHW-CYFY1_1000	CQHW-CYFY1_k141_1412693	MDTB	CQHW-CYFY1_k141_1412693_1	Multi-compound	Drug_and_biocide_and_metal_RND_efflux_pumps	MDTB	0
CQHW-CYFY1_1000	CQHW-CYFY1_k141_1412693	MDTA	CQHW-CYFY1_k141_1412693_2	Multi-compound	Drug_and_biocide_and_metal_RND_efflux_pumps	MDTA	0
CQHW-CYFY1_1000	CQHW-CYFY1_k141_411244	MDTC	CQHW-CYFY1_k141_411244_1	Multi-compound	Drug_and_biocide_and_metal_RND_efflux_pumps	MDTC	0
CQHW-CYFY1_1000	CQHW-CYFY1_k141_411244	MDTB	CQHW-CYFY1_k141_411244_2	Multi-compound	Drug_and_biocide_and_metal_RND_efflux_pumps	MDTB	0
CQHW-CYFY1_1000	CQHW-CYFY1_k141_413119	ROBA	CQHW-CYFY1_k141_413119_8	Multi-compound	Drug_and_biocide_and_metal_RND_efflux_pumps	ROBA	0
CQHW-CYFY1_1000	CQHW-CYFY1_k141_572757	MDTA	CQHW-CYFY1_k141_572757_1	Multi-compound	Drug_and_biocide_and_metal_RND_efflux_pumps	MDTA	0
CQHW-CYFY1_1000	CQHW-CYFY1_k141_572757	MDTB	CQHW-CYFY1_k141_572757_2	Multi-compound	Drug_and_biocide_and_metal_RND_efflux_pumps	MDTB	0
CQHW-CYFY1_1000	CQHW-CYFY1_k141_61246	SOXS	CQHW-CYFY1_k141_61246_12	Multi-compound	Drug_and_biocide_and_metal_resistance_regulator	SOXS	0
CQHW-CYFY1_1000	CQHW-CYFY1_k141_958666	SOXS	CQHW-CYFY1_k141_958666_1	Multi-compound	Drug_and_biocide_and_metal_resistance_regulator	SOXS	0
CQHW-DP1_1000	CQHW-DP1_k141_167167	ACRD	CQHW-DP1_k141_167167_3	Multi-compound	Drug_and_biocide_and_metal_RND_efflux_pumps	ACRD	0
CQHW-DP1_1000	CQHW-DP1_k141_323693	MDTA	CQHW-DP1_k141_323693_1	Multi-compound	Drug_and_biocide_and_metal_RND_efflux_pumps	MDTA	0
CQHW-DP1_1000	CQHW-DP1_k141_323693	MDTB	CQHW-DP1_k141_323693_2	Multi-compound	Drug_and_biocide_and_metal_RND_efflux_pumps	MDTB	0
CQHW-DP1_1000	CQHW-DP1_k141_340054	SOXS	CQHW-DP1_k141_340054_2	Multi-compound	Drug_and_biocide_and_metal_resistance_regulator	SOXS	0
CQHW-DP1_1000	CQHW-DP1_k141_379023	MDTC	CQHW-DP1_k141_379023_1	Multi-compound	Drug_and_biocide_and_metal_RND_efflux_pumps	MDTC	0
CQHW-DP1_1000	CQHW-DP1_k141_582115	MDTB	CQHW-DP1_k141_582115_3	Multi-compound	Drug_and_biocide_and_metal_RND_efflux_pumps	MDTB	0
CQHW-DP1_1000	CQHW-DP1_k141_58863	BAER	CQHW-DP1_k141_58863_1	Multi-compound	Drug_and_biocide_and_metal_RND_efflux_regulator	BAER	0
CQHW-DP1_1000	CQHW-DP1_k141_58863	BAES	CQHW-DP1_k141_58863_2	Multi-compound	Drug_and_biocide_and_metal_RND_efflux_regulator	BAES	0
CQHW-DP1_1000	CQHW-DP1_k141_622873	ROBA	CQHW-DP1_k141_622873_4	Multi-compound	Drug_and_biocide_and_metal_RND_efflux_pumps	ROBA	0
CQHW-DP1_1000	CQHW-DP1_k141_73299	GESB	CQHW-DP1_k141_73299_1	Multi-compound	Drug_and_biocide_and_metal_RND_efflux_pumps	GESB	0
CQHW-DP1_1000	CQHW-DP1_k141_737452	MDTA	CQHW-DP1_k141_737452_4	Multi-compound	Drug_and_biocide_and_metal_RND_efflux_pumps	MDTA	0
CQHW-DP1_1000	CQHW-DP1_k141_761222	ROBA	CQHW-DP1_k141_761222_1	Multi-compound	Drug_and_biocide_and_metal_RND_efflux_pumps	ROBA	0
CQHW-DP1_1000	CQHW-DP1_k141_791127	BAER	CQHW-DP1_k141_791127_3	Multi-compound	Drug_and_biocide_and_metal_RND_efflux_regulator	BAER	0
CQLS-TZ1_1000	CQLS-TZ1_k141_78999	MDTA	CQLS-TZ1_k141_78999_2	Multi-compound	Drug_and_biocide_and_metal_RND_efflux_pumps	MDTA	0
CQLS-TZ2_1000	CQLS-TZ2_k141_1531343	MDTB	CQLS-TZ2_k141_1531343_1	Multi-compound	Drug_and_biocide_and_metal_RND_efflux_pumps	MDTB	0
SCLS-23W-CD-YP3_1000	SCLS-23W-CD-YP3_k141_88981	ACRD	SCLS-23W-CD-YP3_k141_88981_1	Multi-compound	Drug_and_biocide_and_metal_RND_efflux_pumps	ACRD	0
CQSW-CTsd1_1000	CQSW-CTsd1_k141_123009	BAER	CQSW-CTsd1_k141_123009_13	Multi-compound	Drug_and_biocide_and_metal_RND_efflux_regulator	BAER	0
CQSW-CTsd1_1000	CQSW-CTsd1_k141_495685	BAER	CQSW-CTsd1_k141_495685_3	Multi-compound	Drug_and_biocide_and_metal_RND_efflux_regulator	BAER	0
CQSW-CTsd1_1000	CQSW-CTsd1_k141_123009	BAES	CQSW-CTsd1_k141_123009_12	Multi-compound	Drug_and_biocide_and_metal_RND_efflux_regulator	BAES	0
CQSW-CTsd1_1000	CQSW-CTsd1_k141_123009	MDTC	CQSW-CTsd1_k141_123009_10	Multi-compound	Drug_and_biocide_and_metal_RND_efflux_pumps	MDTC	0
CQSW-CTsd1_1000	CQSW-CTsd1_k141_1301591	MDTB	CQSW-CTsd1_k141_1301591_1	Multi-compound	Drug_and_biocide_and_metal_RND_efflux_pumps	MDTB	0
CQSW-CTsd1_1000	CQSW-CTsd1_k141_352953	ROBA	CQSW-CTsd1_k141_352953_30	Multi-compound	Drug_and_biocide_and_metal_RND_efflux_pumps	ROBA	0
CQSW-CTsd1_1000	CQSW-CTsd1_k141_123009	MDTB	CQSW-CTsd1_k141_123009_9	Multi-compound	Drug_and_biocide_and_metal_RND_efflux_pumps	MDTB	0
CQSW-CTsd1_1000	CQSW-CTsd1_k141_495685	MDTC	CQSW-CTsd1_k141_495685_6	Multi-compound	Drug_and_biocide_and_metal_RND_efflux_pumps	MDTC	0
CQSW-CTsd1_1000	CQSW-CTsd1_k141_495685	MDTB	CQSW-CTsd1_k141_495685_7	Multi-compound	Drug_and_biocide_and_metal_RND_efflux_pumps	MDTB	0
CQSW-CTsd1_1000	CQSW-CTsd1_k141_123009	MDTA	CQSW-CTsd1_k141_123009_8	Multi-compound	Drug_and_biocide_and_metal_RND_efflux_pumps	MDTA	0
CQSW-CTsd1_1000	CQSW-CTsd1_k141_120396	MDTB	CQSW-CTsd1_k141_120396_3	Multi-compound	Drug_and_biocide_and_metal_RND_efflux_pumps	MDTB	0
CQSW-CTsd1_1000	CQSW-CTsd1_k141_287781	ACRD	CQSW-CTsd1_k141_287781_67	Multi-compound	Drug_and_biocide_and_metal_RND_efflux_pumps	ACRD	0
CQSW-CTsd1_1000	CQSW-CTsd1_k141_551604	MDTB	CQSW-CTsd1_k141_551604_1	Multi-compound	Drug_and_biocide_and_metal_RND_efflux_pumps	MDTB	0
CQLS-TZ3_1000	CQLS-TZ3_k141_331493	MDTA	CQLS-TZ3_k141_331493_1	Multi-compound	Drug_and_biocide_and_metal_RND_efflux_pumps	MDTA	0
CQSW-CTsd1_1000	CQSW-CTsd1_k141_551734	ACRD	CQSW-CTsd1_k141_551734_8	Multi-compound	Drug_and_biocide_and_metal_RND_efflux_pumps	ACRD	0
CQSW-CTsd1_1000	CQSW-CTsd1_k141_1119780	MDTB	CQSW-CTsd1_k141_1119780_3	Multi-compound	Drug_and_biocide_and_metal_RND_efflux_pumps	MDTB	0
CQLS_RQ2_1000	CQLS_RQ2_k141_1212349	MDTA	CQLS_RQ2_k141_1212349_2	Multi-compound	Drug_and_biocide_and_metal_RND_efflux_pumps	MDTA	0
CQSW-CTsd1_1000	CQSW-CTsd1_k141_120396	MDTA	CQSW-CTsd1_k141_120396_2	Multi-compound	Drug_and_biocide_and_metal_RND_efflux_pumps	MDTA	0
CQSW-CTsd1_1000	CQSW-CTsd1_k141_625241	SOXS	CQSW-CTsd1_k141_625241_46	Multi-compound	Drug_and_biocide_and_metal_resistance_regulator	SOXS	0
CQLS-TZ2_1000	CQLS-TZ2_k141_2012037	MDTB	CQLS-TZ2_k141_2012037_1	Multi-compound	Drug_and_biocide_and_metal_RND_efflux_pumps	MDTB	0
CQHW-XN1_1000	CQHW-XN1_k141_296496	PRC	CQHW-XN1_k141_296496_2	Metals	Mercury_resistance_protein	MERP	718
SCLS-23W-CD-FB1_1000	SCLS-23W-CD-FB1_k141_1227820	CTX	SCLS-23W-CD-FB1_k141_1227820_1	Metals	Chromium_resistance_protein	NFSA	786
SCLS-23W-CD-FB2_1000	SCLS-23W-CD-FB2_k141_946695	CPXAR	SCLS-23W-CD-FB2_k141_946695_3	Metals	Multi-metal_resistance_protein	FIEF	1507.5
SCLS-23W-CD-FB3_1000	SCLS-23W-CD-FB3_k141_312809	CPXAR	SCLS-23W-CD-FB3_k141_312809_4	Metals	Multi-metal_resistance_protein	FIEF	1599
CQHW-DP1_1000	CQHW-DP1_k141_900126	CPXAR	CQHW-DP1_k141_900126_7	Metals	Multi-metal_resistance_protein	FIEF	1599
CQHW-CYFY1_1000	CQHW-CYFY1_k141_1373713	CPXAR	CQHW-CYFY1_k141_1373713_31	Metals	Multi-metal_resistance_protein	FIEF	1599
CQHW-XN1_1000	CQHW-XN1_k141_383550	CPXAR	CQHW-XN1_k141_383550_12	Metals	Multi-metal_resistance_protein	FIEF	1599
CQSW-CTsd1_1000	CQSW-CTsd1_k141_46035	CPXAR	CQSW-CTsd1_k141_46035_41	Metals	Multi-metal_resistance_protein	FIEF	1606.5
SCLS-23W-CD-YP3_1000	SCLS-23W-CD-YP3_k141_380701	TETM	SCLS-23W-CD-YP3_k141_380701_4	Multi-compound	Drug_and_biocide_and_metal_RND_efflux_pumps	MDTA	1709
CQWT-BTas1_1000	CQWT-BTas1_k141_611131	TETC	CQWT-BTas1_k141_611131_6	Metals	Mercury_resistance_regulator	MERR	1794
SCLS-23W-CD-FB2_1000	SCLS-23W-CD-FB2_k141_946695	CPXAR	SCLS-23W-CD-FB2_k141_946695_4	Metals	Multi-metal_resistance_protein	FIEF	2540
SCLS-23W-CD-FB3_1000	SCLS-23W-CD-FB3_k141_312809	CPXAR	SCLS-23W-CD-FB3_k141_312809_5	Metals	Multi-metal_resistance_protein	FIEF	2631.5
CQHW-DP1_1000	CQHW-DP1_k141_900126	CPXAR	CQHW-DP1_k141_900126_8	Metals	Multi-metal_resistance_protein	FIEF	2631.5
CQHW-CYFY1_1000	CQHW-CYFY1_k141_1373713	CPXAR	CQHW-CYFY1_k141_1373713_30	Metals	Multi-metal_resistance_protein	FIEF	2631.5
CQHW-XN1_1000	CQHW-XN1_k141_383550	CPXAR	CQHW-XN1_k141_383550_13	Metals	Multi-metal_resistance_protein	FIEF	2631.5
CQSW-CTsd1_1000	CQSW-CTsd1_k141_46035	CPXAR	CQSW-CTsd1_k141_46035_40	Metals	Multi-metal_resistance_protein	FIEF	2639
CQSW-CTsd1_1000	CQSW-CTsd1_k141_1358770	MDFA	CQSW-CTsd1_k141_1358770_170	Metals	Multi-metal_resistance_protein	ARSCM	3565.5
CQSW-CTsd1_1000	CQSW-CTsd1_k141_719308	LPTD	CQSW-CTsd1_k141_719308_60	Metals	Multi-metal_resistance_protein	CORD	4512
CQHW-XN1_1000	CQHW-XN1_k141_249013	LPTD	CQHW-XN1_k141_249013_4	Metals	Multi-metal_resistance_protein	CORD	4514.5
SCLS-23W-CD-FB3_1000	SCLS-23W-CD-FB3_k141_412770	LPTD	SCLS-23W-CD-FB3_k141_412770_11	Metals	Multi-metal_resistance_protein	CORD	4514.5
SCLS-23W-CD-FB1_1000	SCLS-23W-CD-FB1_k141_929379	LPTD	SCLS-23W-CD-FB1_k141_929379_23	Metals	Multi-metal_resistance_protein	CORD	4514.5
CQHW-DP1_1000	CQHW-DP1_k141_591470	LPTD	CQHW-DP1_k141_591470_3	Metals	Multi-metal_resistance_protein	CORD	4514.5
CQHW-CYFY1_1000	CQHW-CYFY1_k141_1062126	LPTD	CQHW-CYFY1_k141_1062126_21	Metals	Multi-metal_resistance_protein	CORD	4514.5
SCLS-23W-CD-FB2_1000	SCLS-23W-CD-FB2_k141_1147495	LPTD	SCLS-23W-CD-FB2_k141_1147495_25	Metals	Multi-metal_resistance_protein	CORD	4514.5
CQSW-CTsd1_1000	CQSW-CTsd1_k141_46141	LPTD	CQSW-CTsd1_k141_46141_13	Metals	Multi-metal_resistance_protein	CORD	4519.5
SCLS-23W-CD-FB1_1000	SCLS-23W-CD-FB1_k141_1164909	MDTK	SCLS-23W-CD-FB1_k141_1164909_17	Metals	Iron_resistance_protein	YBTQ	5986.5
CQSW-CTsd1_1000	CQSW-CTsd1_k141_1442998	PMRF	CQSW-CTsd1_k141_1442998_125	Metals	Tellurium_resistance_protein	TERC	6277
CQWT-SXin1_1000	CQWT-SXin1_k141_922266	APH3-DPRIME	CQWT-SXin1_k141_922266_6	Metals	Multi-metal_MFS_efflux_pumps	NCRA	7036
CQHW-XN1_1000	CQHW-XN1_k141_613141	MDFA	CQHW-XN1_k141_613141_2	Metals	Chromium_resistance_protein	NFSA	7256
CQWT-SXin1_1000	CQWT-SXin1_k141_922266	APH6	CQWT-SXin1_k141_922266_5	Metals	Multi-metal_MFS_efflux_pumps	NCRA	7663.5
SCLS-23W-CD-FB1_1000	SCLS-23W-CD-FB1_k141_1363850	MDTE	SCLS-23W-CD-FB1_k141_1363850_2	Metals	Multi-metal_resistance_protein	ARSCM	9525
SCLS-23W-CD-FB1_1000	SCLS-23W-CD-FB1_k141_1363850	MDTF	SCLS-23W-CD-FB1_k141_1363850_1	Metals	Multi-metal_resistance_protein	ARSCM	10890
CQHW-CYFY1_1000	CQHW-CYFY1_k141_238781	BACA	CQHW-CYFY1_k141_238781_6	Metals	Multi-metal_resistance_protein	YGJH	12389.5
CQSW-CTsd1_1000	CQSW-CTsd1_k141_323683	CPXAR	CQSW-CTsd1_k141_323683_11	Multi-compound	Biocide_and_metal_resistance_protein	GLPF	12687.5
CQSW-CTsd1_1000	CQSW-CTsd1_k141_1358770	PBP2	CQSW-CTsd1_k141_1358770_343	Metals	Copper_resistance_protein	CUTE	13148.5
SCLS-23W-CD-FB1_1000	SCLS-23W-CD-FB1_k141_254683	BLAEC	SCLS-23W-CD-FB1_k141_254683_48	Metals	Copper_resistance_protein	CUTA	13174.5
SCLS-23W-CD-FB2_1000	SCLS-23W-CD-FB2_k141_9970	BLAEC	SCLS-23W-CD-FB2_k141_9970_7	Metals	Copper_resistance_protein	CUTA	13181.5
CQSW-CTsd1_1000	CQSW-CTsd1_k141_323683	CPXAR	CQSW-CTsd1_k141_323683_10	Multi-compound	Biocide_and_metal_resistance_protein	GLPF	13720
SCLS-23W-CD-FB3_1000	SCLS-23W-CD-FB3_k141_563140	EPTB	SCLS-23W-CD-FB3_k141_563140_17	Metals	Copper_resistance_protein	CUEP	15137
CQSW-CTsd1_1000	CQSW-CTsd1_k141_1123871	BACA	CQSW-CTsd1_k141_1123871_139	Multi-compound	Biocide_and_metal_resistance_protein	ZUPT	15936
CQSW-CTsd1_1000	CQSW-CTsd1_k141_1463920	PHOR	CQSW-CTsd1_k141_1463920_713	Metals	Copper_resistance_regulator	BHSA	19107
CQHW-CYFY1_1000	CQHW-CYFY1_k141_485585	HNS	CQHW-CYFY1_k141_485585_43	Metals	Sodium_resistance_protein	CHAA	21060.5
SCLS-23W-CD-YP3_1000	SCLS-23W-CD-YP3_k141_1038989	MTRAD	SCLS-23W-CD-YP3_k141_1038989_24	Metals	Multi-metal_resistance_protein	CTPC	21558
SCLS-23W-CD-FB3_1000	SCLS-23W-CD-FB3_k141_395701	MDTP	SCLS-23W-CD-FB3_k141_395701_34	Multi-compound	Drug_and_biocide_and_metal_resistance_regulator	SOXS	22510.5
CQSW-CTsd1_1000	CQSW-CTsd1_k141_1463920	MARA	CQSW-CTsd1_k141_1463920_211	Multi-compound	Biocide_and_metal_resistance_protein	TEHB	22766.5
CQSW-CTsd1_1000	CQSW-CTsd1_k141_1358770	ACRB	CQSW-CTsd1_k141_1358770_565	Metals	Copper_resistance_protein	COPA	22923.5
CQSW-CTsd1_1000	CQSW-CTsd1_k141_1463920	MARR	CQSW-CTsd1_k141_1463920_210	Multi-compound	Biocide_and_metal_resistance_protein	TEHB	23194.5
CQSW-JZ1_1000	CQSW-JZ1_k141_2112482	RSMA	CQSW-JZ1_k141_2112482_10	Metals	Mercury_resistance_regulator	MERR	23540.5
SCLS-23W-CD-FB3_1000	SCLS-23W-CD-FB3_k141_395701	MDTO	SCLS-23W-CD-FB3_k141_395701_35	Multi-compound	Drug_and_biocide_and_metal_resistance_regulator	SOXS	24266
CQSW-CTsd1_1000	CQSW-CTsd1_k141_1358770	ACRB	CQSW-CTsd1_k141_1358770_566	Metals	Copper_resistance_protein	COPA	25116
SCLS-23W-CD-FB3_1000	SCLS-23W-CD-FB3_k141_395701	MDTN	SCLS-23W-CD-FB3_k141_395701_36	Multi-compound	Drug_and_biocide_and_metal_resistance_regulator	SOXS	25807
CQSW-CTsd1_1000	CQSW-CTsd1_k141_1358770	KDPE	CQSW-CTsd1_k141_1358770_307	Metals	Multi-metal_resistance_protein	CORC	28035.5
CQHW-CYFY1_1000	CQHW-CYFY1_k141_390424	EPTA	CQHW-CYFY1_k141_390424_30	Metals	Copper_resistance_protein	CUTA	30419.5
SCLS-23W-CD-FB1_1000	SCLS-23W-CD-FB1_k141_254683	EPTA	SCLS-23W-CD-FB1_k141_254683_11	Metals	Copper_resistance_protein	CUTA	30420.5
CQSW-CTsd1_1000	CQSW-CTsd1_k141_611733	HNS	CQSW-CTsd1_k141_611733_165	Metals	Sodium_resistance_protein	CHAA	35390.5
CQSW-CTsd1_1000	CQSW-CTsd1_k141_1358770	RAMA	CQSW-CTsd1_k141_1358770_458	Multi-compound	Biocide_and_metal_ABC_efflux_pumps	FETB	51866.5
CQSW-CTsd1_1000	CQSW-CTsd1_k141_1463920	QNRE	CQSW-CTsd1_k141_1463920_106	Metals	Multi-metal_RND_efflux_regulator	SILS	60241.5
CQSW-CTsd1_1000	CQSW-CTsd1_k141_1358770	MSBA	CQSW-CTsd1_k141_1358770_80	Metals	Chromium_resistance_protein	NFSA	93694.5
SCLS-23W-CD-DB1_1000	SCLS-23W-CD-DB1_k141_361485	RSMA	SCLS-23W-CD-DB1_k141_361485_34	Metals	Copper_resistance_regulator	COPR	94893.5
SCLS-23W-CD-CJ4_1000	SCLS-23W-CD-CJ4_k141_618233	RSMA	SCLS-23W-CD-CJ4_k141_618233_34	Metals	Copper_resistance_regulator	COPR	94893.5
SCLS-23W-CD-CJ3_1000	SCLS-23W-CD-CJ3_k141_867600	RSMA	SCLS-23W-CD-CJ3_k141_867600_24	Metals	Copper_resistance_regulator	COPR	94893.5
SCLS-23W-CD-DB3_1000	SCLS-23W-CD-DB3_k141_14365	RSMA	SCLS-23W-CD-DB3_k141_14365_1	Metals	Copper_resistance_regulator	COPR	95016.5
CQSW-CTsd1_1000	CQSW-CTsd1_k141_123009	BCR	CQSW-CTsd1_k141_123009_103	Multi-compound	Drug_and_biocide_and_metal_RND_efflux_regulator	BAER	102777
CQSW-CTsd1_1000	CQSW-CTsd1_k141_774797	FOSA	CQSW-CTsd1_k141_774797_11	Multi-compound	Drug_and_biocide_and_metal_RND_efflux_pumps	ROBA	105058
CQSW-CTsd1_1000	CQSW-CTsd1_k141_123009	YOGI	CQSW-CTsd1_k141_123009_116	Multi-compound	Drug_and_biocide_and_metal_RND_efflux_regulator	BAER	117676
CQSW-CTsd1_1000	CQSW-CTsd1_k141_123009	KPNO	CQSW-CTsd1_k141_123009_120	Multi-compound	Drug_and_biocide_and_metal_RND_efflux_regulator	BAER	122060
CQSW-LMWsd1_1000	CQSW-LMWsd1_k141_798250	RSMA	CQSW-LMWsd1_k141_798250_123	Metals	Multi-metal_resistance_protein	RUVBM	124640
CQHW-DP1_1000	CQHW-DP1_k141_414242	RBPA	CQHW-DP1_k141_414242_132	Metals	Iron_resistance_protein	BFRA	127145
CQSW-CTsd1_1000	CQSW-CTsd1_k141_1358770	AMPH	CQSW-CTsd1_k141_1358770_669	Metals	Copper_resistance_protein	COPA	129959
CQSW-CTsd1_1000	CQSW-CTsd1_k141_1442998	CRP	CQSW-CTsd1_k141_1442998_9	Metals	Tellurium_resistance_protein	TERC	133554
CQSW-CTsd1_1000	CQSW-CTsd1_k141_1358770	OMPA	CQSW-CTsd1_k141_1358770_44	Metals	Chromium_resistance_protein	NFSA	142634
CQSW-CTsd1_1000	CQSW-CTsd1_k141_1463920	OMP37	CQSW-CTsd1_k141_1463920_11	Metals	Multi-metal_RND_efflux_regulator	SILS	161721
SCLS-23W-CD-FB3_1000	SCLS-23W-CD-FB3_k141_580229	RSMA	SCLS-23W-CD-FB3_k141_580229_1	Metals	Multi-metal_resistance_protein	RUVBM	165387
CQSW-CTsd1_1000	CQSW-CTsd1_k141_1463920	OQXB	CQSW-CTsd1_k141_1463920_380	Multi-compound	Biocide_and_metal_resistance_protein	TEHA	166814
CQSW-CTsd1_1000	CQSW-CTsd1_k141_1463920	OQXA	CQSW-CTsd1_k141_1463920_381	Multi-compound	Biocide_and_metal_resistance_protein	TEHA	169004
CQSW-CTsd1_1000	CQSW-CTsd1_k141_1463920	MDTK	CQSW-CTsd1_k141_1463920_518	Metals	Copper_resistance_regulator	BHSA	200632
CQSW-CTsd1_1000	CQSW-CTsd1_k141_1463920	MDTI	CQSW-CTsd1_k141_1463920_417	Multi-compound	Biocide_and_metal_resistance_protein	TEHA	203080
CQSW-CTsd1_1000	CQSW-CTsd1_k141_1463920	KPNE	CQSW-CTsd1_k141_1463920_418	Multi-compound	Biocide_and_metal_resistance_protein	TEHA	203412
