# Supplementary material for: City-scale resistome-mobilome architecture and mobility-associated ARG backbones across a megacity watershed
Source: iScience. 2026 Jul 16;29(8):116841. doi: 10.1016/j.isci.2026.116841 (PMC13383857; doi:10.1016/j.isci.2026.116841)
Supplement: Table S10. ARG-carrying contig taxonomic assignments and potential pathogen-associated taxonomic context [file mmc7.xlsx]

## Sheet: Table S13_all_contigs
SampleID	Habitat	ContigID	Contig_length	ARG_labels	ARG_classes	Mobility_tier	MEF_or_MGE_signal	mobileOG_mobility_functions	Kraken2_assignment	Kraken2_taxonomic_level	Parsed_genus	Parsed_species	Genus_or_species_level	Potential_pathogen_candidate_conservative	Potential_pathogen_candidate_broad	Pathogen_taxon_matched	Match_level	Pathogen_category	ESKAPE_association
CQSW-FSB1	SW	CQSW-FSB1_k141_1059661	1286	RSMA_1	Multi-compound	Tier 0	No		d__Bacteria;p__Pseudomonadota;c__Gammaproteobacteria;o__Chromatiales;f__Chromatiaceae;g__Rheinheimera;s__Rheinheimera sp. F8	species	Rheinheimera	Rheinheimera sp. F8	Yes	No	No
CQSW-FSB1	SW	CQSW-FSB1_k141_1092812	2021	EMHC_1	Multi-compound	Tier 0	No		d__Bacteria;p__Pseudomonadota;c__Gammaproteobacteria;o__Pseudomonadales;f__Pseudomonadaceae;g__Pseudomonas;s__Pseudomonas umsongensis	species	Pseudomonas	Pseudomonas umsongensis	Yes	Yes	Yes	Pseudomonas	species	ESKAPE; waterborne-associated	Yes
CQSW-FSB1	SW	CQSW-FSB1_k141_1108755	1077	MUXB_1	Drugs	Tier 0	No		d__Bacteria	domain			No	No	No
CQSW-FSB1	SW	CQSW-FSB1_k141_1132051	1937	SULII_1	Drugs	Tier 1	No	NA:Keyword;integration/excision;mobileOG_000719525	d__Bacteria	domain			No	No	No
CQSW-FSB1	SW	CQSW-FSB1_k141_1132637	5219	ANT3-DPRIME_1	Drugs	Tier 1	No	int;integration/excision;mobileOG_000269965	d__Bacteria;p__Pseudomonadota;c__Betaproteobacteria;o__Burkholderiales	order			No	No	No
CQSW-FSB1	SW	CQSW-FSB1_k141_1193177	10566	TET39_1;MPHE_1;MSRE_1	Drugs	Tier 1	No	mobC;NA:Keyword;relE;transfer;stability/transfer/defense;integration/excision;conjugation,relaxosome;replication/recombination/repair;partitioning;mobileOG_000299581;mobileOG_000743694;mobileOG_000744728;mobileOG_000757742;mobileOG_000454893;mobileOG_000405735;mobileOG_000072836;mobileOG_000416703;mobileOG_000416705;mobileOG_000416706;mobileOG_000734474	d__Bacteria;p__Pseudomonadota;c__Gammaproteobacteria;o__Moraxellales;f__Moraxellaceae;g__Acinetobacter	genus	Acinetobacter		Yes	Yes	Yes	Acinetobacter	genus	ESKAPE; waterborne-associated	Yes
CQSW-FSB1	SW	CQSW-FSB1_k141_129598	2829	MTRAD_1	Drugs	Tier 1	No	cpxA;transfer;conjugation,relaxosome;mobileOG_000018972	d__Bacteria;p__Actinomycetota;c__Actinomycetes;o__Candidatus Nanopelagicales;f__Candidatus Nanopelagicaceae;g__Candidatus Planktophila;s__Candidatus Planktophila lacus	species	Candidatus Planktophila	Candidatus Planktophila lacus	Yes	No	No
CQSW-FSB1	SW	CQSW-FSB1_k141_1369469	1552	TETA_1	Drugs	Tier 1	No	NA:Keyword;integration/excision;mobileOG_000733327	d__Bacteria	domain			No	No	No
CQSW-FSB1	SW	CQSW-FSB1_k141_1623541	1909	RPOB_1	Drugs	Tier 0	No		d__Bacteria;p__Actinomycetota;c__Actinomycetes;o__Candidatus Nanopelagicales;f__Candidatus Nanopelagicaceae;g__Candidatus Nanopelagicus;s__Candidatus Nanopelagicus limnae	species	Candidatus Nanopelagicus	Candidatus Nanopelagicus limnae	Yes	No	No
CQSW-FSB1	SW	CQSW-FSB1_k141_1626999	1573	LPSB_1	Drugs	Tier 0	No		d__Bacteria;p__Pseudomonadota;c__Gammaproteobacteria;o__Moraxellales;f__Moraxellaceae;g__Acinetobacter;s__Acinetobacter sp. WCHAc010034	species	Acinetobacter	Acinetobacter sp. WCHAc010034	Yes	Yes	Yes	Acinetobacter	species	ESKAPE; waterborne-associated	Yes
CQSW-FSB1	SW	CQSW-FSB1_k141_1686730	11001	SULI_1;QACEDELTA1_1	Drugs;Multi-compound	Tier 1	No	ORF29;hin_5;replication/recombination/repair;integration/excision;mobileOG_000391986;mobileOG_000313547	d__Bacteria;p__Pseudomonadota;c__Betaproteobacteria;o__Burkholderiales;f__Comamonadaceae;g__Limnohabitans;s__Limnohabitans sp. 103DPR2	species	Limnohabitans	Limnohabitans sp. 103DPR2	Yes	No	No
CQSW-FSB1	SW	CQSW-FSB1_k141_1701542	1329	TETA_1	Drugs	Tier 0	No		root (taxid 1)	no rank			No	No	No
CQSW-FSB1	SW	CQSW-FSB1_k141_1882236	1929	QACPB_1	Multi-compound	Tier 1	No	NA:Keyword;integration/excision;replication/recombination/repair;mobileOG_000713226	d__Bacteria;p__Pseudomonadota;c__Betaproteobacteria;o__Burkholderiales;f__Comamonadaceae	family			No	No	No
CQSW-FSB1	SW	CQSW-FSB1_k141_1906607	1427	ADEK_1	Multi-compound	Tier 0	No		d__Bacteria;p__Pseudomonadota;c__Gammaproteobacteria;o__Moraxellales;f__Moraxellaceae;g__Acinetobacter;s__Acinetobacter bohemicus	species	Acinetobacter	Acinetobacter bohemicus	Yes	Yes	Yes	Acinetobacter	species	ESKAPE; waterborne-associated	Yes
CQSW-FSB1	SW	CQSW-FSB1_k141_1979205	1064	OXA_1	Drugs	Tier 2	Yes	tnpA_1;integration/excision;mobileOG_000337965	d__Bacteria;p__Pseudomonadota;c__Gammaproteobacteria;o__Moraxellales;f__Moraxellaceae;g__Acinetobacter	genus	Acinetobacter		Yes	Yes	Yes	Acinetobacter	genus	ESKAPE; waterborne-associated	Yes
CQSW-FSB1	SW	CQSW-FSB1_k141_2135257	3910	ADEK_1;ADEJ_1	Multi-compound	Tier 0	No		d__Bacteria;p__Pseudomonadota;c__Gammaproteobacteria;o__Moraxellales;f__Moraxellaceae;g__Acinetobacter;s__Acinetobacter bohemicus	species	Acinetobacter	Acinetobacter bohemicus	Yes	Yes	Yes	Acinetobacter	species	ESKAPE; waterborne-associated	Yes
CQSW-FSB1	SW	CQSW-FSB1_k141_2146931	2160	APH3-DPRIME_1;APH6_1	Drugs	Tier 1	No	integration/excision;mobileOG_000307860	d__Bacteria	domain			No	No	No
CQSW-FSB1	SW	CQSW-FSB1_k141_2159968	1257	MEXF_1	Multi-compound	Tier 0	No		d__Bacteria;p__Pseudomonadota;c__Gammaproteobacteria;o__Pseudomonadales;f__Pseudomonadaceae;g__Pseudomonas;s__Pseudomonas umsongensis	species	Pseudomonas	Pseudomonas umsongensis	Yes	Yes	Yes	Pseudomonas	species	ESKAPE; waterborne-associated	Yes
CQSW-FSB1	SW	CQSW-FSB1_k141_2163703	1207	CPXAR_1	Multi-compound	Tier 0	No		d__Bacteria;p__Pseudomonadota;c__Gammaproteobacteria;o__Pseudomonadales;f__Pseudomonadaceae;g__Pseudomonas;s__Pseudomonas umsongensis	species	Pseudomonas	Pseudomonas umsongensis	Yes	Yes	Yes	Pseudomonas	species	ESKAPE; waterborne-associated	Yes
CQSW-FSB1	SW	CQSW-FSB1_k141_2188966	2871	OXA_1	Drugs	Tier 1	No	dnaK;phage;infection,regulation;mobileOG_000281640	d__Bacteria;p__Pseudomonadota;c__Gammaproteobacteria;o__Moraxellales;f__Moraxellaceae;g__Acinetobacter;s__Acinetobacter lwoffii	species	Acinetobacter	Acinetobacter lwoffii	Yes	Yes	Yes	Acinetobacter	species	ESKAPE; waterborne-associated	Yes
CQSW-FSB1	SW	CQSW-FSB1_k141_2236651	4995	RSMA_1	Multi-compound	Tier 0	No		d__Bacteria;p__Pseudomonadota;c__Gammaproteobacteria;o__Pseudomonadales;f__Pseudomonadaceae;g__Pseudomonas;s__Pseudomonas umsongensis	species	Pseudomonas	Pseudomonas umsongensis	Yes	Yes	Yes	Pseudomonas	species	ESKAPE; waterborne-associated	Yes
CQSW-FSB1	SW	CQSW-FSB1_k141_2289140	1001	BLAA_1	Drugs	Tier 1	No	integration/excision;mobileOG_000033534	d__Bacteria;p__Pseudomonadota;c__Gammaproteobacteria	class			No	No	No
CQSW-FSB1	SW	CQSW-FSB1_k141_2299266	2902	RSMA_1	Multi-compound	Tier 0	No		d__Bacteria;p__Pseudomonadota	phylum			No	No	No
CQSW-FSB1	SW	CQSW-FSB1_k141_2325098	1285	ADER_1;ADEA_1	Multi-compound	Tier 1	No	copR;transfer;conjugation,relaxosome;mobileOG_000209286	d__Bacteria;p__Pseudomonadota;c__Gammaproteobacteria;o__Moraxellales;f__Moraxellaceae;g__Acinetobacter	no rank	Acinetobacter		No	No	Yes	Acinetobacter	no rank	ESKAPE; waterborne-associated	Yes
CQSW-FSB1	SW	CQSW-FSB1_k141_235418	1973	ADEJ_1	Multi-compound	Tier 0	No		d__Bacteria;p__Pseudomonadota;c__Gammaproteobacteria;o__Moraxellales;f__Moraxellaceae;g__Acinetobacter;s__Acinetobacter sp. WCHAc010034	species	Acinetobacter	Acinetobacter sp. WCHAc010034	Yes	Yes	Yes	Acinetobacter	species	ESKAPE; waterborne-associated	Yes
CQSW-FSB1	SW	CQSW-FSB1_k141_2441111	1239	MCA_1	Drugs	Tier 0	No		d__Bacteria;p__Pseudomonadota;c__Gammaproteobacteria;o__Moraxellales;f__Moraxellaceae;g__Acinetobacter	genus	Acinetobacter		Yes	Yes	Yes	Acinetobacter	genus	ESKAPE; waterborne-associated	Yes
CQSW-FSB1	SW	CQSW-FSB1_k141_2467511	1362	MEXK_1	Multi-compound	Tier 0	No		d__Bacteria;p__Pseudomonadota;c__Gammaproteobacteria;o__Pseudomonadales;f__Pseudomonadaceae;g__Pseudomonas;s__Pseudomonas umsongensis	species	Pseudomonas	Pseudomonas umsongensis	Yes	Yes	Yes	Pseudomonas	species	ESKAPE; waterborne-associated	Yes
CQSW-FSB1	SW	CQSW-FSB1_k141_2692077	1841	MPHA_1	Drugs	Tier 0	No		d__Bacteria;p__Pseudomonadota	phylum			No	No	No
CQSW-FSB1	SW	CQSW-FSB1_k141_2726798	4139	DFRA_1;OXA_1;EREA_1;AAC6-PRIME_1;QACL_1	Drugs;Multi-compound	Tier 0	No		d__Bacteria;p__Pseudomonadota	phylum			No	No	No
CQSW-FSB1	SW	CQSW-FSB1_k141_2789195	1063	ANT3-DPRIME_1	Drugs	Tier 0	No		d__Bacteria;p__Pseudomonadota	phylum			No	No	No
CQSW-FSB1	SW	CQSW-FSB1_k141_2791012	1859	ADEJ_1	Multi-compound	Tier 0	No		d__Bacteria;p__Pseudomonadota;c__Gammaproteobacteria;o__Moraxellales;f__Moraxellaceae;g__Acinetobacter;s__Acinetobacter bohemicus	species	Acinetobacter	Acinetobacter bohemicus	Yes	Yes	Yes	Acinetobacter	species	ESKAPE; waterborne-associated	Yes
CQSW-FSB1	SW	CQSW-FSB1_k141_2819877	2628	ADEJ_1	Multi-compound	Tier 0	No		d__Bacteria;p__Pseudomonadota;c__Gammaproteobacteria;o__Moraxellales;f__Moraxellaceae;g__Acinetobacter;s__Acinetobacter lwoffii	species	Acinetobacter	Acinetobacter lwoffii	Yes	Yes	Yes	Acinetobacter	species	ESKAPE; waterborne-associated	Yes
CQSW-FSB1	SW	CQSW-FSB1_k141_3006345	1574	MEXT_1	Multi-compound	Tier 0	No		d__Bacteria;p__Pseudomonadota;c__Gammaproteobacteria;o__Moraxellales;f__Moraxellaceae;g__Acinetobacter;s__Acinetobacter bouvetii	species	Acinetobacter	Acinetobacter bouvetii	Yes	Yes	Yes	Acinetobacter	species	ESKAPE; waterborne-associated	Yes
CQSW-FSB1	SW	CQSW-FSB1_k141_3021949	1551	BMR_1	Multi-compound	Tier 0	No		d__Bacteria;p__Bacillota;c__Bacilli;o__Bacillales;f__Caryophanaceae;g__Planococcus	genus	Planococcus		Yes	No	No
CQSW-FSB1	SW	CQSW-FSB1_k141_341007	1840	MEXN_1	Multi-compound	Tier 1	No	copR;transfer;conjugation,relaxosome;mobileOG_000352238	d__Bacteria;p__Pseudomonadota;c__Gammaproteobacteria;o__Pseudomonadales;f__Pseudomonadaceae;g__Pseudomonas;s__Pseudomonas umsongensis	species	Pseudomonas	Pseudomonas umsongensis	Yes	Yes	Yes	Pseudomonas	species	ESKAPE; waterborne-associated	Yes
CQSW-FSB1	SW	CQSW-FSB1_k141_42531	1726	MEXT_1	Multi-compound	Tier 0	No		d__Bacteria;p__Pseudomonadota;c__Gammaproteobacteria;o__Moraxellales;f__Moraxellaceae;g__Acinetobacter;s__Acinetobacter lwoffii	species	Acinetobacter	Acinetobacter lwoffii	Yes	Yes	Yes	Acinetobacter	species	ESKAPE; waterborne-associated	Yes
CQSW-FSB1	SW	CQSW-FSB1_k141_515362	1972	MEXK_1	Multi-compound	Tier 0	No		d__Bacteria;p__Pseudomonadota;c__Betaproteobacteria;o__Burkholderiales;f__Comamonadaceae	family			No	No	No
CQSW-FSB1	SW	CQSW-FSB1_k141_675598	1076	MCA_1	Drugs	Tier 1	No	NA:Keyword;stability/transfer/defense;mobileOG_000752464;mobileOG_000734474	d__Bacteria;p__Pseudomonadota;c__Gammaproteobacteria;o__Moraxellales;f__Moraxellaceae;g__Acinetobacter;s__Acinetobacter sp. TGL-Y2	species	Acinetobacter	Acinetobacter sp. TGL-Y2	Yes	Yes	Yes	Acinetobacter	species	ESKAPE; waterborne-associated	Yes
CQSW-FSB1	SW	CQSW-FSB1_k141_729758	3008	TETC_1	Drugs	Tier 1	No	NA:Keyword;rsvB;transfer;integration/excision;replication/recombination/repair;mobileOG_000719479;mobileOG_000062985	d__Bacteria;p__Pseudomonadota	phylum			No	No	No
CQSW-FSB1	SW	CQSW-FSB1_k141_828067	1287	OXA_1	Drugs	Tier 0	No		d__Bacteria;p__Pseudomonadota;c__Gammaproteobacteria;o__Moraxellales;f__Moraxellaceae;g__Acinetobacter;s__Acinetobacter bohemicus	species	Acinetobacter	Acinetobacter bohemicus	Yes	Yes	Yes	Acinetobacter	species	ESKAPE; waterborne-associated	Yes
CQSW-FSB1	SW	CQSW-FSB1_k141_844875	2642	TTGB_1;EMHC_1	Biocides;Multi-compound	Tier 0	No		d__Bacteria;p__Pseudomonadota;c__Gammaproteobacteria;o__Pseudomonadales;f__Pseudomonadaceae;g__Pseudomonas;s__Pseudomonas umsongensis	species	Pseudomonas	Pseudomonas umsongensis	Yes	Yes	Yes	Pseudomonas	species	ESKAPE; waterborne-associated	Yes
CQSW-FSB1	SW	CQSW-FSB1_k141_906208	20071	RSMA_1	Multi-compound	Tier 1	No	recC;recB;recD;oppD;replication/recombination/repair;transfer;competence;mobileOG_000326181;mobileOG_000329163;mobileOG_000329165;mobileOG_000352679	d__Bacteria;p__Pseudomonadota;c__Gammaproteobacteria;o__Oceanospirillales;f__Oceanospirillaceae;g__Nitrincola;s__Nitrincola salilacus	species	Nitrincola	Nitrincola salilacus	Yes	No	No
CQSW-FSB1	SW	CQSW-FSB1_k141_995798	2129	ADEJ_1	Multi-compound	Tier 0	No		d__Bacteria;p__Pseudomonadota;c__Gammaproteobacteria;o__Moraxellales;f__Moraxellaceae;g__Acinetobacter;s__Acinetobacter lwoffii	species	Acinetobacter	Acinetobacter lwoffii	Yes	Yes	Yes	Acinetobacter	species	ESKAPE; waterborne-associated	Yes
CQSW-HJD1	SW	CQSW-HJD1_k141_1047939	73381	MEXK_1	Multi-compound	Tier 1	No	NGR_a00500;bamA;rnhB;dnaE;istA;integration/excision;transfer;replication/recombination/repair;phage;mobileOG_000339636;mobileOG_000332661;mobileOG_000038324;mobileOG_000295191;mobileOG_000295089	d__Bacteria;p__Pseudomonadota;c__Gammaproteobacteria;o__Pseudomonadales;f__Pseudomonadaceae;g__Pseudomonas;s__Pseudomonas umsongensis	species	Pseudomonas	Pseudomonas umsongensis	Yes	Yes	Yes	Pseudomonas	species	ESKAPE; waterborne-associated	Yes
CQSW-HJD1	SW	CQSW-HJD1_k141_1048899	9800	RSMA_1	Multi-compound	Tier 1	No	recA;lexA;replication/recombination/repair;phage;infection,regulation;mobileOG_000282639;mobileOG_000330838	d__Bacteria;p__Pseudomonadota;c__Gammaproteobacteria;o__Alteromonadales	order			No	No	No
CQSW-HJD1	SW	CQSW-HJD1_k141_1060362	3355	TETC_1	Drugs	Tier 1	No	NA:Keyword;rsvB;transfer;integration/excision;replication/recombination/repair;mobileOG_000719479;mobileOG_000059505	d__Bacteria;p__Pseudomonadota	phylum			No	No	No
CQSW-HJD1	SW	CQSW-HJD1_k141_107568	3811	RCP_1	Drugs	Tier 1	No	ssb;replication/recombination/repair;mobileOG_000053831	d__Bacteria;p__Pseudomonadota;c__Alphaproteobacteria;o__Rhodobacterales;f__Roseobacteraceae;g__Alloyangia;s__Alloyangia pacifica	species	Alloyangia	Alloyangia pacifica	Yes	No	No
CQSW-HJD1	SW	CQSW-HJD1_k141_1110415	1026	ADEG_1	Multi-compound	Tier 0	No		d__Bacteria;p__Pseudomonadota;c__Betaproteobacteria;o__Nitrosomonadales;f__Sterolibacteriaceae;g__Methyloversatilis;s__Methyloversatilis sp.	species	Methyloversatilis	Methyloversatilis sp.	Yes	No	No
CQSW-HJD1	SW	CQSW-HJD1_k141_1318455	18082	TTGB_1;EMHC_1	Biocides;Multi-compound	Tier 1	No	ORFC;integration/excision;mobileOG_000055831	d__Bacteria;p__Pseudomonadota;c__Gammaproteobacteria;o__Pseudomonadales;f__Pseudomonadaceae;g__Pseudomonas;s__Pseudomonas umsongensis	species	Pseudomonas	Pseudomonas umsongensis	Yes	Yes	Yes	Pseudomonas	species	ESKAPE; waterborne-associated	Yes
CQSW-HJD1	SW	CQSW-HJD1_k141_1366579	1413	RSMA_1	Multi-compound	Tier 0	No		Unclassified	Unclassified			No	No	No
CQSW-HJD1	SW	CQSW-HJD1_k141_141297	12905	MDTB_1	Multi-compound	Tier 1	No	NA:Keyword;stability/transfer/defense;mobileOG_000401785	d__Bacteria;p__Pseudomonadota;c__Gammaproteobacteria;o__Pseudomonadales;f__Pseudomonadaceae;g__Pseudomonas;s__Pseudomonas umsongensis	species	Pseudomonas	Pseudomonas umsongensis	Yes	Yes	Yes	Pseudomonas	species	ESKAPE; waterborne-associated	Yes
CQSW-HJD1	SW	CQSW-HJD1_k141_1460080	20056	MEXE_1;MEXF_1	Multi-compound	Tier 1	No	helD;replication/recombination/repair;mobileOG_000020036	d__Bacteria;p__Pseudomonadota;c__Gammaproteobacteria;o__Pseudomonadales;f__Pseudomonadaceae;g__Pseudomonas;s__Pseudomonas umsongensis	species	Pseudomonas	Pseudomonas umsongensis	Yes	Yes	Yes	Pseudomonas	species	ESKAPE; waterborne-associated	Yes
CQSW-HJD1	SW	CQSW-HJD1_k141_1482215	5226	TET39_1;MPHE_1;MSRE_1	Drugs	Tier 1	No	NA:Keyword;integration/excision;transfer;replication/recombination/repair;partitioning;mobileOG_000757742;mobileOG_000454893	d__Bacteria;p__Pseudomonadota;c__Gammaproteobacteria;o__Moraxellales;f__Moraxellaceae;g__Acinetobacter	genus	Acinetobacter		Yes	Yes	Yes	Acinetobacter	genus	ESKAPE; waterborne-associated	Yes
CQSW-HJD1	SW	CQSW-HJD1_k141_1538308	1043	RSMA_1	Multi-compound	Tier 0	No		d__Bacteria;p__Pseudomonadota;c__Gammaproteobacteria;o__Pseudomonadales;f__Pseudomonadaceae;g__Pseudomonas	genus	Pseudomonas		Yes	Yes	Yes	Pseudomonas	genus	ESKAPE; waterborne-associated	Yes
CQSW-HJD1	SW	CQSW-HJD1_k141_1684025	3110	MPHA_1	Drugs	Tier 1	No	NA:Keyword;integration/excision;mobileOG_000400048	d__Bacteria;p__Pseudomonadota;c__Gammaproteobacteria;o__Enterobacterales;f__Enterobacteriaceae;g__Escherichia;s__Escherichia coli	species	Escherichia	Escherichia coli	Yes	Yes	Yes	Escherichia	species	enteric-associated	No
CQSW-HJD1	SW	CQSW-HJD1_k141_1697761	24353	RSMA_1	Multi-compound	Tier 1	No	oppD;NA:Keyword;transfer;stability/transfer/defense;competence;mobileOG_000316627;mobileOG_000757730	d__Bacteria;p__Pseudomonadota;c__Gammaproteobacteria;o__Pseudomonadales;f__Pseudomonadaceae;g__Pseudomonas;s__Pseudomonas umsongensis	species	Pseudomonas	Pseudomonas umsongensis	Yes	Yes	Yes	Pseudomonas	species	ESKAPE; waterborne-associated	Yes
CQSW-HJD1	SW	CQSW-HJD1_k141_1932291	1129	ANT3-DPRIME_2	Drugs	Tier 0	No		d__Bacteria	domain			No	No	No
CQSW-HJD1	SW	CQSW-HJD1_k141_1982033	2902	RSMA_1	Multi-compound	Tier 0	No		d__Bacteria;p__Pseudomonadota;c__Gammaproteobacteria;o__Chromatiales;f__Chromatiaceae;g__Rheinheimera;s__Rheinheimera sp. F8	species	Rheinheimera	Rheinheimera sp. F8	Yes	No	No
CQSW-HJD1	SW	CQSW-HJD1_k141_2004254	1511	QACPB_1	Multi-compound	Tier 0	No		d__Bacteria;p__Pseudomonadota;c__Betaproteobacteria;o__Burkholderiales;f__Comamonadaceae;g__Ottowia;s__Ottowia caeni	species	Ottowia	Ottowia caeni	Yes	No	No
CQSW-HJD1	SW	CQSW-HJD1_k141_2104903	19122	YAJC_1	Multi-compound	Tier 0	No		d__Bacteria;p__Pseudomonadota;c__Gammaproteobacteria;o__Pseudomonadales;f__Pseudomonadaceae;g__Pseudomonas;s__Pseudomonas umsongensis	species	Pseudomonas	Pseudomonas umsongensis	Yes	Yes	Yes	Pseudomonas	species	ESKAPE; waterborne-associated	Yes
CQSW-HJD1	SW	CQSW-HJD1_k141_2234495	1677	RSMA_1	Multi-compound	Tier 0	No		d__Bacteria;p__Pseudomonadota;c__Gammaproteobacteria;o__Lysobacterales;f__Lysobacteraceae	family			No	No	No
CQSW-HJD1	SW	CQSW-HJD1_k141_228893	1564	ANT3-DPRIME_1	Drugs	Tier 0	No		d__Bacteria;p__Pseudomonadota;c__Betaproteobacteria;o__Nitrosomonadales;f__Methylophilaceae;g__Methylotenera;s__Methylotenera mobilis	species	Methylotenera	Methylotenera mobilis	Yes	No	No
CQSW-HJD1	SW	CQSW-HJD1_k141_2304326	1099	RBPA_1	Drugs	Tier 0	No		d__Bacteria;p__Actinomycetota;c__Actinomycetes;o__Mycobacteriales;f__Mycobacteriaceae;g__Mycobacterium;s__Mycobacterium cookii	species	Mycobacterium	Mycobacterium cookii	Yes	Yes	Yes	Mycobacterium	species	waterborne-associated	No
CQSW-HJD1	SW	CQSW-HJD1_k141_234634	2406	FLOR_1;TETG_1	Drugs	Tier 0	No		d__Bacteria;p__Pseudomonadota	phylum			No	No	No
CQSW-HJD1	SW	CQSW-HJD1_k141_2451485	7323	CAT_1;AAC6-PRIME_1;QACF_1	Drugs;Multi-compound	Tier 1	No	traR;transfer;conjugation,regulation;mobileOG_000041466	d__Bacteria;p__Pseudomonadota;c__Betaproteobacteria;o__Burkholderiales;f__Comamonadaceae	family			No	No	No
CQSW-HJD1	SW	CQSW-HJD1_k141_2631590	1190	UGD_1	Drugs	Tier 0	No		d__Bacteria	domain			No	No	No
CQSW-HJD1	SW	CQSW-HJD1_k141_2696542	5766	APH6_1;TETA_1	Drugs	Tier 1	No	tnpA;NA:Keyword;integration/excision;mobileOG_000061953;mobileOG_000733327	d__Bacteria	domain			No	No	No
CQSW-HJD1	SW	CQSW-HJD1_k141_2735151	1280	BLAA_1	Drugs	Tier 1	No	uvp1;integration/excision;replication/recombination/repair;mobileOG_000302575;mobileOG_000033534	d__Bacteria;p__Pseudomonadota;c__Gammaproteobacteria	class			No	No	No
CQSW-HJD1	SW	CQSW-HJD1_k141_2818268	3271	MEXK_1	Multi-compound	Tier 0	No		d__Bacteria;p__Pseudomonadota;c__Betaproteobacteria;o__Nitrosomonadales;f__Methylophilaceae;g__Methylobacillus;s__Methylobacillus flagellatus	species	Methylobacillus	Methylobacillus flagellatus	Yes	No	No
CQSW-HJD1	SW	CQSW-HJD1_k141_283766	1375	RSMA_1	Multi-compound	Tier 0	No		d__Bacteria;p__Pseudomonadota;c__Gammaproteobacteria;o__Moraxellales;f__Moraxellaceae;g__Acinetobacter	genus	Acinetobacter		Yes	Yes	Yes	Acinetobacter	genus	ESKAPE; waterborne-associated	Yes
CQSW-HJD1	SW	CQSW-HJD1_k141_3029638	1085	ADEG_1	Multi-compound	Tier 0	No		d__Bacteria;p__Pseudomonadota;c__Betaproteobacteria;o__Burkholderiales;f__Oxalobacteraceae;g__Herbaspirillum	genus	Herbaspirillum		Yes	No	No
CQSW-HJD1	SW	CQSW-HJD1_k141_31115	1122	ADEG_1	Multi-compound	Tier 0	No		d__Bacteria;p__Pseudomonadota;c__Betaproteobacteria;o__Burkholderiales;f__Oxalobacteraceae;g__Herbaspirillum	genus	Herbaspirillum		Yes	No	No
CQSW-HJD1	SW	CQSW-HJD1_k141_3142355	1142	MTRAD_1	Drugs	Tier 1	No	copR;transfer;conjugation,relaxosome;mobileOG_000237219	d__Bacteria;p__Actinomycetota;c__Actinomycetes;o__Mycobacteriales;f__Mycobacteriaceae;g__Mycolicibacterium;s__Mycolicibacterium pulveris	species	Mycolicibacterium	Mycolicibacterium pulveris	Yes	No	No
CQSW-HJD1	SW	CQSW-HJD1_k141_32387	1012	ADEG_1	Multi-compound	Tier 0	No		d__Bacteria;p__Pseudomonadota;c__Betaproteobacteria;o__Nitrosomonadales;f__Sterolibacteriaceae;g__Methyloversatilis;s__Methyloversatilis sp.	species	Methyloversatilis	Methyloversatilis sp.	Yes	No	No
CQSW-HJD1	SW	CQSW-HJD1_k141_3627241	1245	MEXF_1	Multi-compound	Tier 0	No		d__Bacteria;p__Pseudomonadota;c__Gammaproteobacteria;o__Pseudomonadales;f__Pseudomonadaceae;g__Pseudomonas;s__Pseudomonas putida	species	Pseudomonas	Pseudomonas putida	Yes	Yes	Yes	Pseudomonas	species	ESKAPE; waterborne-associated	Yes
CQSW-HJD1	SW	CQSW-HJD1_k141_3735536	3566	ANT3-DPRIME_1;QACEDELTA1_1;SULI_1	Drugs;Multi-compound	Tier 1	No	int;tniB;integration/excision;mobileOG_000002889;mobileOG_000068778	d__Bacteria	domain			No	No	No
CQSW-HJD1	SW	CQSW-HJD1_k141_3762355	1604	MEXK_1	Multi-compound	Tier 0	No		d__Bacteria;p__Actinomycetota;c__Actinomycetes;o__Kitasatosporales;f__Streptomycetaceae;g__Streptomyces	genus	Streptomyces		Yes	No	No
CQSW-HJD1	SW	CQSW-HJD1_k141_3853740	12025	CPXAR_1	Multi-compound	Tier 1	No	dnaE2;copR;replication/recombination/repair;transfer;conjugation,relaxosome;mobileOG_000305038;mobileOG_000317257	d__Bacteria;p__Pseudomonadota;c__Gammaproteobacteria;o__Pseudomonadales;f__Pseudomonadaceae;g__Pseudomonas;s__Pseudomonas umsongensis	species	Pseudomonas	Pseudomonas umsongensis	Yes	Yes	Yes	Pseudomonas	species	ESKAPE; waterborne-associated	Yes
CQSW-HJD1	SW	CQSW-HJD1_k141_3886218	13189	RSMA_1	Multi-compound	Tier 1	No	yomI;phage;structural;mobileOG_000364165	d__Bacteria;p__Pseudomonadota;c__Gammaproteobacteria;o__Cellvibrionales;f__Cellvibrionaceae;g__Cellvibrio;s__Cellvibrio sp. PSBB023	species	Cellvibrio	Cellvibrio sp. PSBB023	Yes	No	No
CQSW-HJD1	SW	CQSW-HJD1_k141_3892349	1467	APH3-DPRIME_1	Drugs	Tier 1	No	gin;integration/excision;mobileOG_000049512	d__Bacteria	domain			No	No	No
CQSW-HJD1	SW	CQSW-HJD1_k141_3893580	18299	RSMA_1	Multi-compound	Tier 1	No	recJ;replication/recombination/repair;mobileOG_000328805	d__Bacteria;p__Pseudomonadota;c__Gammaproteobacteria;o__Cellvibrionales;f__Microbulbiferaceae;g__Microbulbifer;s__Microbulbifer celer	species	Microbulbifer	Microbulbifer celer	Yes	No	No
CQSW-HJD1	SW	CQSW-HJD1_k141_3942358	3122	DFRA_1;OXA_1;EREA_1	Drugs	Tier 0	No		d__Bacteria;p__Pseudomonadota	phylum			No	No	No
CQSW-HJD1	SW	CQSW-HJD1_k141_606495	2086	SULII_1	Drugs	Tier 0	No		d__Bacteria	domain			No	No	No
CQSW-HJD1	SW	CQSW-HJD1_k141_85054	4099	ADEG_1	Multi-compound	Tier 0	No		d__Bacteria;p__Pseudomonadota;c__Betaproteobacteria;o__Burkholderiales;f__Burkholderiaceae;g__Paraburkholderia;s__Paraburkholderia phymatum	species	Paraburkholderia	Paraburkholderia phymatum	Yes	No	No
CQSW-HJD1	SW	CQSW-HJD1_k141_955132	1129	RSMA_1	Multi-compound	Tier 0	No		d__Bacteria;p__Pseudomonadota;c__Gammaproteobacteria;o__Oceanospirillales;f__Halomonadaceae	family			No	No	No
CQSW-HSS1	SW	CQSW-HSS1_k141_1139315	1845	RSMA_1	Multi-compound	Tier 0	No		d__Bacteria;p__Pseudomonadota;c__Gammaproteobacteria;o__Pseudomonadales;f__Pseudomonadaceae;g__Pseudomonas;s__Pseudomonas marincola	species	Pseudomonas	Pseudomonas marincola	Yes	Yes	Yes	Pseudomonas	species	ESKAPE; waterborne-associated	Yes
CQSW-HSS1	SW	CQSW-HSS1_k141_1145767	1356	MEXT_1	Multi-compound	Tier 0	No		d__Bacteria;p__Pseudomonadota;c__Gammaproteobacteria;o__Moraxellales;f__Moraxellaceae;g__Acinetobacter;s__Acinetobacter sp. WCHAc010034	species	Acinetobacter	Acinetobacter sp. WCHAc010034	Yes	Yes	Yes	Acinetobacter	species	ESKAPE; waterborne-associated	Yes
CQSW-HSS1	SW	CQSW-HSS1_k141_1242692	6392	RSMA_1	Multi-compound	Tier 1	No	recA;lexA;replication/recombination/repair;phage;infection,regulation;mobileOG_000282639;mobileOG_000330838	d__Bacteria;p__Pseudomonadota;c__Gammaproteobacteria;o__Pseudomonadales;f__Pseudomonadaceae;g__Pseudomonas;s__Pseudomonas lini	species	Pseudomonas	Pseudomonas lini	Yes	Yes	Yes	Pseudomonas	species	ESKAPE; waterborne-associated	Yes
CQSW-HSS1	SW	CQSW-HSS1_k141_1245076	4976	TETC_1;APH6_1	Drugs	Tier 1	No	NA:Keyword;tnpA;rsvB;integration/excision;transfer;replication/recombination/repair;mobileOG_000404135;mobileOG_000054560;mobileOG_000719479;mobileOG_000062985	d__Bacteria;p__Pseudomonadota;c__Gammaproteobacteria;o__Aeromonadales;f__Aeromonadaceae;g__Aeromonas;s__Aeromonas caviae	species	Aeromonas	Aeromonas caviae	Yes	Yes	Yes	Aeromonas	species	waterborne-associated	No
CQSW-HSS1	SW	CQSW-HSS1_k141_134353	1503	ANT3-DPRIME_2;LNUF_1	Drugs	Tier 0	No		d__Bacteria	domain			No	No	No
CQSW-HSS1	SW	CQSW-HSS1_k141_1400459	1938	QACPB_1	Multi-compound	Tier 1	No	NA:Keyword;integration/excision;replication/recombination/repair;mobileOG_000713226	d__Bacteria;p__Pseudomonadota;c__Betaproteobacteria;o__Burkholderiales;f__Comamonadaceae	family			No	No	No
CQSW-HSS1	SW	CQSW-HSS1_k141_1424739	1508	RSMA_1	Multi-compound	Tier 0	No		d__Bacteria;p__Pseudomonadota;c__Gammaproteobacteria	class			No	No	No
CQSW-HSS1	SW	CQSW-HSS1_k141_1457046	3072	RSMA_1	Multi-compound	Tier 0	No		d__Bacteria;p__Pseudomonadota;c__Gammaproteobacteria;o__Cellvibrionales;f__Cellvibrionaceae;g__Cellvibrio;s__Cellvibrio sp. PSBB023	species	Cellvibrio	Cellvibrio sp. PSBB023	Yes	No	No
CQSW-HSS1	SW	CQSW-HSS1_k141_1616186	1304	CMX_1	Drugs	Tier 0	No		d__Bacteria;p__Actinomycetota;c__Actinomycetes	class			No	No	No
CQSW-HSS1	SW	CQSW-HSS1_k141_1669657	1383	RSMA_1	Multi-compound	Tier 0	No		d__Bacteria;p__Pseudomonadota;c__Gammaproteobacteria;o__Lysobacterales;f__Lysobacteraceae;g__Lysobacter;s__Lysobacter enzymogenes	species	Lysobacter	Lysobacter enzymogenes	Yes	No	No
CQSW-HSS1	SW	CQSW-HSS1_k141_1713457	4470	ADEJ_1	Multi-compound	Tier 0	No		d__Bacteria;p__Pseudomonadota;c__Gammaproteobacteria;o__Moraxellales;f__Moraxellaceae;g__Acinetobacter;s__Acinetobacter lwoffii	species	Acinetobacter	Acinetobacter lwoffii	Yes	Yes	Yes	Acinetobacter	species	ESKAPE; waterborne-associated	Yes
CQSW-HSS1	SW	CQSW-HSS1_k141_1770606	1325	RBPA_1	Drugs	Tier 0	No		d__Bacteria;p__Actinomycetota;c__Actinomycetes;o__Mycobacteriales;f__Mycobacteriaceae;g__Mycobacterium;s__Mycobacterium cookii	species	Mycobacterium	Mycobacterium cookii	Yes	Yes	Yes	Mycobacterium	species	waterborne-associated	No
CQSW-HSS1	SW	CQSW-HSS1_k141_1809251	1164	TETW_1	Drugs	Tier 0	No		d__Bacteria	domain			No	No	No
CQSW-HSS1	SW	CQSW-HSS1_k141_1815060	4012	RSMA_1	Multi-compound	Tier 0	No		d__Bacteria;p__Pseudomonadota;c__Gammaproteobacteria	class			No	No	No
CQSW-HSS1	SW	CQSW-HSS1_k141_1869170	2027	MPH_1	Drugs	Tier 0	No		d__Bacteria;p__Bacillota;c__Bacilli;o__Bacillales;g__Exiguobacterium;s__Exiguobacterium mexicanum	species	Exiguobacterium	Exiguobacterium mexicanum	Yes	No	No
CQSW-HSS1	SW	CQSW-HSS1_k141_1895660	1516	ANT3-DPRIME_1;OXA_1	Drugs	Tier 0	No		d__Bacteria;p__Pseudomonadota;c__Gammaproteobacteria	class			No	No	No
CQSW-HSS1	SW	CQSW-HSS1_k141_190075	5418	TETA_1	Drugs	Tier 1	No	tnpA;NA:Keyword;integration/excision;mobileOG_000061953;mobileOG_000733327	d__Bacteria	domain			No	No	No
CQSW-HSS1	SW	CQSW-HSS1_k141_1925294	1649	APH6_1;APH3-DPRIME_1	Drugs	Tier 1	No	gin;integration/excision;mobileOG_000058937	d__Bacteria;p__Pseudomonadota;c__Gammaproteobacteria	class			No	No	No
CQSW-HSS1	SW	CQSW-HSS1_k141_1939214	2259	TTGB_1	Biocides	Tier 0	No		d__Bacteria;p__Pseudomonadota;c__Gammaproteobacteria;o__Pseudomonadales;f__Pseudomonadaceae;g__Pseudomonas;s__Pseudomonas umsongensis	species	Pseudomonas	Pseudomonas umsongensis	Yes	Yes	Yes	Pseudomonas	species	ESKAPE; waterborne-associated	Yes
CQSW-HSS1	SW	CQSW-HSS1_k141_2042454	1115	ANT3-DPRIME_1	Drugs	Tier 0	No		d__Bacteria;p__Pseudomonadota;c__Gammaproteobacteria	class			No	No	No
CQSW-HSS1	SW	CQSW-HSS1_k141_2238394	1072	FLOR_1	Drugs	Tier 0	No		d__Bacteria;p__Pseudomonadota	phylum			No	No	No
CQSW-HSS1	SW	CQSW-HSS1_k141_2299700	1135	MEXF_1	Multi-compound	Tier 0	No		d__Bacteria;p__Pseudomonadota;c__Gammaproteobacteria;o__Pseudomonadales;f__Pseudomonadaceae;g__Pseudomonas;s__Pseudomonas sp. PL-6	species	Pseudomonas	Pseudomonas sp. PL-6	Yes	Yes	Yes	Pseudomonas	species	ESKAPE; waterborne-associated	Yes
CQSW-HSS1	SW	CQSW-HSS1_k141_2482945	1127	MEXK_1	Multi-compound	Tier 0	No		d__Bacteria;p__Pseudomonadota;c__Betaproteobacteria;o__Burkholderiales;f__Comamonadaceae	family			No	No	No
CQSW-HSS1	SW	CQSW-HSS1_k141_2492152	1161	OXA_1	Drugs	Tier 0	No		d__Bacteria;p__Pseudomonadota	phylum			No	No	No
CQSW-HSS1	SW	CQSW-HSS1_k141_2521447	4764	MPHE_1;MSRE_1	Drugs	Tier 1	No	NA:Keyword;relE;integration/excision;transfer;stability/transfer/defense;replication/recombination/repair;partitioning;mobileOG_000757742;mobileOG_000454893;mobileOG_000405735;mobileOG_000072836	d__Bacteria;p__Pseudomonadota;c__Gammaproteobacteria;o__Moraxellales;f__Moraxellaceae;g__Acinetobacter;s__Acinetobacter lwoffii	species	Acinetobacter	Acinetobacter lwoffii	Yes	Yes	Yes	Acinetobacter	species	ESKAPE; waterborne-associated	Yes
CQSW-HSS1	SW	CQSW-HSS1_k141_2564261	2149	OXA_1	Drugs	Tier 0	No		d__Bacteria;p__Pseudomonadota;c__Gammaproteobacteria;o__Moraxellales;f__Moraxellaceae;g__Acinetobacter;s__Acinetobacter lwoffii	species	Acinetobacter	Acinetobacter lwoffii	Yes	Yes	Yes	Acinetobacter	species	ESKAPE; waterborne-associated	Yes
CQSW-HSS1	SW	CQSW-HSS1_k141_2596749	1589	MEXB_1	Multi-compound	Tier 0	No		d__Bacteria;p__Pseudomonadota;c__Gammaproteobacteria;o__Alteromonadales;f__Shewanellaceae;g__Shewanella;s__Shewanella marisflavi	species	Shewanella	Shewanella marisflavi	Yes	No	No
CQSW-HSS1	SW	CQSW-HSS1_k141_2596866	1702	RSMA_1	Multi-compound	Tier 0	No		d__Bacteria;p__Pseudomonadota;c__Gammaproteobacteria;o__Cellvibrionales;f__Cellvibrionaceae;g__Teredinibacter;s__Teredinibacter sp. KSP-S5-2	species	Teredinibacter	Teredinibacter sp. KSP-S5-2	Yes	No	No
CQSW-HSS1	SW	CQSW-HSS1_k141_2607586	1206	MEXT_1	Multi-compound	Tier 0	No		d__Bacteria;p__Pseudomonadota;c__Gammaproteobacteria;o__Moraxellales;f__Moraxellaceae;g__Acinetobacter;s__Acinetobacter lwoffii	species	Acinetobacter	Acinetobacter lwoffii	Yes	Yes	Yes	Acinetobacter	species	ESKAPE; waterborne-associated	Yes
CQSW-HSS1	SW	CQSW-HSS1_k141_2626720	2951	TET39_1	Drugs	Tier 0	No		d__Bacteria;p__Pseudomonadota;c__Gammaproteobacteria;o__Moraxellales;f__Moraxellaceae;g__Acinetobacter	genus	Acinetobacter		Yes	Yes	Yes	Acinetobacter	genus	ESKAPE; waterborne-associated	Yes
CQSW-HSS1	SW	CQSW-HSS1_k141_2839408	3426	TTGB_1	Multi-compound	Tier 0	No		d__Bacteria;p__Pseudomonadota;c__Gammaproteobacteria;o__Pseudomonadales;f__Pseudomonadaceae;g__Pseudomonas;s__Pseudomonas umsongensis	species	Pseudomonas	Pseudomonas umsongensis	Yes	Yes	Yes	Pseudomonas	species	ESKAPE; waterborne-associated	Yes
CQSW-HSS1	SW	CQSW-HSS1_k141_306033	2559	RSMA_1	Multi-compound	Tier 1	No	NA:Keyword;integration/excision;mobileOG_000398245	d__Bacteria;p__Pseudomonadota;c__Gammaproteobacteria;o__Cellvibrionales;f__Cellvibrionaceae;g__Cellvibrio;s__Cellvibrio sp. KY-GH-1	species	Cellvibrio	Cellvibrio sp. KY-GH-1	Yes	No	No
CQSW-HSS1	SW	CQSW-HSS1_k141_516347	3015	RANA_1	Drugs	Tier 1	No	NA:Keyword;phage;mobileOG_000542754	d__Bacteria;p__Bacteroidota;c__Flavobacteriia;o__Flavobacteriales;f__Flavobacteriaceae;g__Flavobacterium	genus	Flavobacterium		Yes	No	No
CQSW-HSS1	SW	CQSW-HSS1_k141_571547	3288	MEXK_1	Multi-compound	Tier 0	No		d__Bacteria;p__Pseudomonadota;c__Gammaproteobacteria;o__Pseudomonadales;f__Pseudomonadaceae;g__Pseudomonas;s__Pseudomonas umsongensis	species	Pseudomonas	Pseudomonas umsongensis	Yes	Yes	Yes	Pseudomonas	species	ESKAPE; waterborne-associated	Yes
CQSW-HSS1	SW	CQSW-HSS1_k141_618307	3721	OXA_1	Drugs	Tier 1	No	dnaK;phage;infection,regulation;mobileOG_000281640	d__Bacteria;p__Pseudomonadota;c__Gammaproteobacteria;o__Moraxellales;f__Moraxellaceae;g__Acinetobacter;s__Acinetobacter lwoffii	species	Acinetobacter	Acinetobacter lwoffii	Yes	Yes	Yes	Acinetobacter	species	ESKAPE; waterborne-associated	Yes
CQSW-HSS1	SW	CQSW-HSS1_k141_61986	8761	YAJC_1	Multi-compound	Tier 0	No		d__Bacteria;p__Pseudomonadota;c__Gammaproteobacteria;o__Pseudomonadales;f__Pseudomonadaceae;g__Pseudomonas;s__Pseudomonas umsongensis	species	Pseudomonas	Pseudomonas umsongensis	Yes	Yes	Yes	Pseudomonas	species	ESKAPE; waterborne-associated	Yes
CQSW-HSS1	SW	CQSW-HSS1_k141_627167	2174	ANT3-DPRIME_1	Drugs	Tier 1	No	int;NA:Keyword;integration/excision;mobileOG_000002898;mobileOG_000402645	d__Bacteria;p__Pseudomonadota	phylum			No	No	No
CQSW-HSS1	SW	CQSW-HSS1_k141_72953	3701	ADEJ_1	Multi-compound	Tier 0	No		d__Bacteria;p__Pseudomonadota;c__Gammaproteobacteria;o__Moraxellales;f__Moraxellaceae;g__Acinetobacter;s__Acinetobacter lwoffii	species	Acinetobacter	Acinetobacter lwoffii	Yes	Yes	Yes	Acinetobacter	species	ESKAPE; waterborne-associated	Yes
CQSW-HSS1	SW	CQSW-HSS1_k141_811961	3439	RSMA_1	Multi-compound	Tier 0	No		d__Bacteria;p__Pseudomonadota;c__Gammaproteobacteria;o__Cellvibrionales;f__Cellvibrionaceae;g__Cellvibrio	no rank	Cellvibrio		No	No	No
CQSW-HSS1	SW	CQSW-HSS1_k141_955917	20055	RSMA_1	Multi-compound	Tier 1	No	NA:Keyword;phage;mobileOG_000624226	d__Bacteria;p__Pseudomonadota;c__Gammaproteobacteria;o__Moraxellales;f__Moraxellaceae;g__Acinetobacter;s__Acinetobacter seifertii	species	Acinetobacter	Acinetobacter seifertii	Yes	Yes	Yes	Acinetobacter	species	ESKAPE; waterborne-associated	Yes
CQSW-JZ1	SW	CQSW-JZ1_k141_1104563	1424	QACG_1	Multi-compound	Tier 0	No		Unclassified	Unclassified			No	No	No
CQSW-JZ1	SW	CQSW-JZ1_k141_1262088	3611	SULI_1;QACEDELTA1_1;ANT3-DPRIME_1	Drugs;Multi-compound	Tier 0	No		d__Bacteria;p__Pseudomonadota;c__Gammaproteobacteria;o__Enterobacterales	order			No	No	No
CQSW-JZ1	SW	CQSW-JZ1_k141_1470692	1315	ANT3-DPRIME_1	Drugs	Tier 0	No		d__Bacteria	domain			No	No	No
CQSW-JZ1	SW	CQSW-JZ1_k141_1483326	1068	MOX_1	Drugs	Tier 1	No	NA:Keyword;integration/excision;mobileOG_000411467	d__Bacteria;p__Pseudomonadota	phylum			No	No	No
CQSW-JZ1	SW	CQSW-JZ1_k141_155889	2642	MEXK_1	Multi-compound	Tier 1	No	clpP;phage;replication/recombination/repair;mobileOG_000030970	d__Bacteria;p__Pseudomonadota;c__Betaproteobacteria;o__Burkholderiales;f__Comamonadaceae;g__Rhodoferax;s__Rhodoferax saidenbachensis	species	Rhodoferax	Rhodoferax saidenbachensis	Yes	No	No
CQSW-JZ1	SW	CQSW-JZ1_k141_1790370	31282	RSMA_1	Multi-compound	Tier 1	No	higA_3;NA:Keyword;recJ;stability/transfer/defense;replication/recombination/repair;mobileOG_000364670;mobileOG_000743565;mobileOG_000401791;mobileOG_000328805	d__Bacteria;p__Pseudomonadota;c__Gammaproteobacteria;o__Pseudomonadales;f__Pseudomonadaceae;g__Pseudomonas	genus	Pseudomonas		Yes	Yes	Yes	Pseudomonas	genus	ESKAPE; waterborne-associated	Yes
CQSW-JZ1	SW	CQSW-JZ1_k141_1831245	4150	RSMA_1	Multi-compound	Tier 0	No		d__Bacteria;p__Pseudomonadota;c__Gammaproteobacteria;o__Pseudomonadales;f__Pseudomonadaceae;g__Pseudomonas;s__Pseudomonas sp. OIL-1	species	Pseudomonas	Pseudomonas sp. OIL-1	Yes	Yes	Yes	Pseudomonas	species	ESKAPE; waterborne-associated	Yes
CQSW-JZ1	SW	CQSW-JZ1_k141_188752	1375	MDTB_1	Multi-compound	Tier 0	No		d__Bacteria;p__Pseudomonadota;c__Alphaproteobacteria;o__Hyphomicrobiales;f__Phyllobacteriaceae;g__Mesorhizobium;s__Mesorhizobium sp. ORM8.1	species	Mesorhizobium	Mesorhizobium sp. ORM8.1	Yes	No	No
CQSW-JZ1	SW	CQSW-JZ1_k141_2112482	131334	RSMA_1	Multi-compound	Tier 1	No	recJ;recC;recB;recD;oppD;NA:Keyword;copR;tnp1;intA_3;alkA;sbcB;dinG;tnpM;nth;dut;replication/recombination/repair;transfer;integration/excision;phage;stability/transfer/defense;competence;conjugation,relaxosome;regulation;mobileOG_000328805;mobileOG_000326181;mobileOG_000329163;mobileOG_000329165;mobileOG_000352679;mobileOG_000403576;mobileOG_000352283;mobileOG_000276797;mobileOG_000258242;mobile…	d__Bacteria;p__Pseudomonadota;c__Gammaproteobacteria;o__Pseudomonadales;f__Pseudomonadaceae;g__Pseudomonas;s__Pseudomonas sivasensis	species	Pseudomonas	Pseudomonas sivasensis	Yes	Yes	Yes	Pseudomonas	species	ESKAPE; waterborne-associated	Yes
CQSW-JZ1	SW	CQSW-JZ1_k141_2189302	1541	SULI_1	Drugs	Tier 0	No		d__Bacteria	domain			No	No	No
CQSW-JZ1	SW	CQSW-JZ1_k141_2227152	9498	QACPB_1	Multi-compound	Tier 1	No	R00164;NA:Keyword;integration/excision;phage;mobileOG_000286221;mobileOG_000759037	d__Bacteria;p__Pseudomonadota;c__Betaproteobacteria;o__Burkholderiales;f__Comamonadaceae;g__Rhodoferax;s__Rhodoferax sp. BAB1	species	Rhodoferax	Rhodoferax sp. BAB1	Yes	No	No
CQSW-JZ1	SW	CQSW-JZ1_k141_2479973	2845	QACL_1;IMP_1	Multi-compound;Drugs	Tier 0	No		d__Bacteria;p__Pseudomonadota;c__Gammaproteobacteria	class			No	No	No
CQSW-JZ1	SW	CQSW-JZ1_k141_378585	7745	DFRB_1	Drugs	Tier 1	No	NA:Keyword;integration/excision;mobileOG_000746271	d__Bacteria;p__Pseudomonadota;c__Betaproteobacteria;o__Burkholderiales;f__Comamonadaceae;g__Brachymonas;s__Brachymonas wangyanguii	species	Brachymonas	Brachymonas wangyanguii	Yes	No	No
CQSW-JZ1	SW	CQSW-JZ1_k141_758690	4642	ADEG_1	Multi-compound	Tier 0	No		d__Bacteria;p__Pseudomonadota;c__Betaproteobacteria;o__Nitrosomonadales;f__Sterolibacteriaceae;g__Methyloversatilis;s__Methyloversatilis sp.	species	Methyloversatilis	Methyloversatilis sp.	Yes	No	No
CQSW-JZ1	SW	CQSW-JZ1_k141_897935	2623	BLAA_1	Drugs	Tier 1	No	uvp1;tnpA;integration/excision;replication/recombination/repair;mobileOG_000033534;mobileOG_000302575;mobileOG_000302638	d__Bacteria;p__Pseudomonadota;c__Gammaproteobacteria	class			No	No	No
CQSW-LT1	SW	CQSW-LT1_k141_1071062	1170	ANT3-DPRIME_1	Drugs	Tier 0	No		d__Bacteria	domain			No	No	No
CQSW-LT1	SW	CQSW-LT1_k141_1799607	1209	RSMA_1	Multi-compound	Tier 0	No		Unclassified	Unclassified			No	No	No
CQSW-LZW1	SW	CQSW-LZW1_k141_1010268	1251	CARB_1	Drugs	Tier 0	No		d__Bacteria;p__Pseudomonadota;c__Gammaproteobacteria;o__Moraxellales;f__Moraxellaceae;g__Faucicola;s__Faucicola osloensis	species	Faucicola	Faucicola osloensis	Yes	No	No
CQSW-LZW1	SW	CQSW-LZW1_k141_1159227	6276	MEXE_1;MEXF_1	Multi-compound	Tier 0	No		d__Bacteria;p__Pseudomonadota;c__Gammaproteobacteria;o__Pseudomonadales;f__Pseudomonadaceae;g__Pseudomonas;s__Pseudomonas umsongensis	species	Pseudomonas	Pseudomonas umsongensis	Yes	Yes	Yes	Pseudomonas	species	ESKAPE; waterborne-associated	Yes
CQSW-LZW1	SW	CQSW-LZW1_k141_1206552	42760	RSMA_1	Multi-compound	Tier 1	No	lexA;recA;clpP;clpX;brxL;hup;rnhA;dnaQ;NA:Keyword;phage;replication/recombination/repair;stability/transfer/defense;infection,regulation;integration/excision;mobileOG_000330838;mobileOG_000282639;mobileOG_000000023;mobileOG_000025945;mobileOG_000351525;mobileOG_000309233;mobileOG_000281643;mobileOG_000336325;mobileOG_000579555	d__Bacteria;p__Pseudomonadota;c__Gammaproteobacteria;o__Lysobacterales;f__Lysobacteraceae;g__Xanthomonas;s__Xanthomonas sacchari	species	Xanthomonas	Xanthomonas sacchari	Yes	No	No
CQSW-LZW1	SW	CQSW-LZW1_k141_1294751	1132	OXA_1;ANT3-DPRIME_1	Drugs	Tier 0	No		d__Bacteria;p__Pseudomonadota;c__Gammaproteobacteria;o__Pseudomonadales;f__Pseudomonadaceae;g__Azotobacter;s__Azotobacter salinestris	species	Azotobacter	Azotobacter salinestris	Yes	No	No
CQSW-LZW1	SW	CQSW-LZW1_k141_1356185	3609	MEXK_1	Multi-compound	Tier 0	No		d__Bacteria;p__Pseudomonadota;c__Gammaproteobacteria;o__Pseudomonadales;f__Pseudomonadaceae;g__Pseudomonas;s__Pseudomonas sp. Stari2	species	Pseudomonas	Pseudomonas sp. Stari2	Yes	Yes	Yes	Pseudomonas	species	ESKAPE; waterborne-associated	Yes
CQSW-LZW1	SW	CQSW-LZW1_k141_137254	1287	ADEJ_1	Multi-compound	Tier 0	No		d__Bacteria;p__Pseudomonadota;c__Gammaproteobacteria;o__Moraxellales;f__Moraxellaceae;g__Acinetobacter	no rank	Acinetobacter		No	No	Yes	Acinetobacter	no rank	ESKAPE; waterborne-associated	Yes
CQSW-LZW1	SW	CQSW-LZW1_k141_1395671	5767	TETA_1;APH6_1	Drugs	Tier 1	No	NA:Keyword;tnpA;transfer;integration/excision;mobileOG_000408361;mobileOG_000061953	d__Bacteria	domain			No	No	No
CQSW-LZW1	SW	CQSW-LZW1_k141_1507449	2167	TET39_1	Drugs	Tier 0	No		d__Bacteria;p__Pseudomonadota;c__Gammaproteobacteria;o__Moraxellales;f__Moraxellaceae;g__Acinetobacter	genus	Acinetobacter		Yes	Yes	Yes	Acinetobacter	genus	ESKAPE; waterborne-associated	Yes
CQSW-LZW1	SW	CQSW-LZW1_k141_1554353	1611	ANT3-DPRIME_1	Drugs	Tier 1	No	int;integration/excision;mobileOG_000057026	d__Bacteria;p__Pseudomonadota;c__Gammaproteobacteria;o__Enterobacterales;f__Pectobacteriaceae;g__Pectobacterium;s__Pectobacterium parmentieri	species	Pectobacterium	Pectobacterium parmentieri	Yes	No	No
CQSW-LZW1	SW	CQSW-LZW1_k141_1567043	1431	EMHC_1	Multi-compound	Tier 0	No		d__Bacteria;p__Pseudomonadota;c__Gammaproteobacteria;o__Pseudomonadales;f__Pseudomonadaceae;g__Pseudomonas;s__Pseudomonas sp. MDT2-39-1	species	Pseudomonas	Pseudomonas sp. MDT2-39-1	Yes	Yes	Yes	Pseudomonas	species	ESKAPE; waterborne-associated	Yes
CQSW-LZW1	SW	CQSW-LZW1_k141_1842145	11120	MEXK_1	Multi-compound	Tier 0	No		d__Bacteria;p__Pseudomonadota;c__Gammaproteobacteria;o__Pseudomonadales;f__Pseudomonadaceae;g__Pseudomonas;s__Pseudomonas umsongensis	species	Pseudomonas	Pseudomonas umsongensis	Yes	Yes	Yes	Pseudomonas	species	ESKAPE; waterborne-associated	Yes
CQSW-LZW1	SW	CQSW-LZW1_k141_2053076	1261	ANT3-DPRIME_1	Drugs	Tier 0	No		d__Bacteria;p__Pseudomonadota	phylum			No	No	No
CQSW-LZW1	SW	CQSW-LZW1_k141_2115010	1180	MEXT_1	Multi-compound	Tier 0	No		d__Bacteria;p__Pseudomonadota;c__Gammaproteobacteria;o__Moraxellales;f__Moraxellaceae;g__Acinetobacter;s__Acinetobacter johnsonii	species	Acinetobacter	Acinetobacter johnsonii	Yes	Yes	Yes	Acinetobacter	species	ESKAPE; waterborne-associated	Yes
CQSW-LZW1	SW	CQSW-LZW1_k141_2126502	1104	MEXF_1	Multi-compound	Tier 0	No		d__Bacteria;p__Pseudomonadota;c__Gammaproteobacteria;o__Pseudomonadales;f__Pseudomonadaceae;g__Pseudomonas;s__Pseudomonas sp. WJP1	species	Pseudomonas	Pseudomonas sp. WJP1	Yes	Yes	Yes	Pseudomonas	species	ESKAPE; waterborne-associated	Yes
CQSW-LZW1	SW	CQSW-LZW1_k141_2263158	1579	CAT_1;AAC6-PRIME_1;QACL_1	Drugs;Multi-compound	Tier 0	No		d__Bacteria;p__Pseudomonadota	phylum			No	No	No
CQSW-LZW1	SW	CQSW-LZW1_k141_249481	5354	RSMA_1	Multi-compound	Tier 0	No		d__Bacteria;p__Pseudomonadota;c__Gammaproteobacteria;o__Pseudomonadales;f__Pseudomonadaceae;g__Pseudomonas;s__Pseudomonas umsongensis	species	Pseudomonas	Pseudomonas umsongensis	Yes	Yes	Yes	Pseudomonas	species	ESKAPE; waterborne-associated	Yes
CQSW-LZW1	SW	CQSW-LZW1_k141_312392	4701	SULII_1	Drugs	Tier 0	No		d__Bacteria;p__Pseudomonadota;c__Gammaproteobacteria;o__Moraxellales;f__Moraxellaceae;g__Acinetobacter;s__Acinetobacter sp. A2	species	Acinetobacter	Acinetobacter sp. A2	Yes	Yes	Yes	Acinetobacter	species	ESKAPE; waterborne-associated	Yes
CQSW-LZW1	SW	CQSW-LZW1_k141_350953	1490	DFRA_1	Drugs	Tier 0	No		d__Bacteria;p__Pseudomonadota;c__Gammaproteobacteria;o__Moraxellales;f__Moraxellaceae;g__Acinetobacter;s__Acinetobacter sp. A1-4-2	species	Acinetobacter	Acinetobacter sp. A1-4-2	Yes	Yes	Yes	Acinetobacter	species	ESKAPE; waterborne-associated	Yes
CQSW-LZW1	SW	CQSW-LZW1_k141_413270	1150	MTRAD_1	Drugs	Tier 0	No		Unclassified	Unclassified			No	No	No
CQSW-LZW1	SW	CQSW-LZW1_k141_561578	5285	TTGB_1;EMHC_1	Biocides;Multi-compound	Tier 0	No		d__Bacteria;p__Pseudomonadota;c__Gammaproteobacteria;o__Pseudomonadales;f__Pseudomonadaceae;g__Pseudomonas;s__Pseudomonas umsongensis	species	Pseudomonas	Pseudomonas umsongensis	Yes	Yes	Yes	Pseudomonas	species	ESKAPE; waterborne-associated	Yes
CQSW-LZW1	SW	CQSW-LZW1_k141_684408	3300	TETC_1	Drugs	Tier 1	No	NA:Keyword;rsvB;transfer;integration/excision;replication/recombination/repair;mobileOG_000719479;mobileOG_000062985	d__Bacteria;p__Pseudomonadota;c__Gammaproteobacteria;o__Aeromonadales;f__Aeromonadaceae;g__Aeromonas;s__Aeromonas caviae	species	Aeromonas	Aeromonas caviae	Yes	Yes	Yes	Aeromonas	species	waterborne-associated	No
CQSW-LZW1	SW	CQSW-LZW1_k141_762142	1113	MEXK_1	Multi-compound	Tier 0	No		d__Bacteria;p__Pseudomonadota;c__Gammaproteobacteria;o__Moraxellales;f__Moraxellaceae;g__Acinetobacter;s__Acinetobacter sp. WCHAc010034	species	Acinetobacter	Acinetobacter sp. WCHAc010034	Yes	Yes	Yes	Acinetobacter	species	ESKAPE; waterborne-associated	Yes
CQSW-LZW1	SW	CQSW-LZW1_k141_76878	3358	AMRB_1	Multi-compound	Tier 0	No		d__Bacteria;p__Pseudomonadota;c__Betaproteobacteria;o__Nitrosomonadales;f__Methylophilaceae;g__Methylotenera;s__Methylotenera mobilis	species	Methylotenera	Methylotenera mobilis	Yes	No	No
CQSW-LZW1	SW	CQSW-LZW1_k141_784494	1119	MEXT_1	Multi-compound	Tier 0	No		d__Bacteria;p__Pseudomonadota;c__Gammaproteobacteria;o__Moraxellales;f__Moraxellaceae;g__Acinetobacter;s__Acinetobacter sp. ANC 7201	species	Acinetobacter	Acinetobacter sp. ANC 7201	Yes	Yes	Yes	Acinetobacter	species	ESKAPE; waterborne-associated	Yes
CQSW-LZW1	SW	CQSW-LZW1_k141_785087	2965	EREA_1;OXA_1;DFRA_1	Drugs	Tier 0	No		d__Bacteria;p__Pseudomonadota	phylum			No	No	No
CQSW-LZW1	SW	CQSW-LZW1_k141_796605	1057	MEXT_1	Multi-compound	Tier 0	No		d__Bacteria;p__Pseudomonadota;c__Gammaproteobacteria;o__Moraxellales;f__Moraxellaceae;g__Acinetobacter	genus	Acinetobacter		Yes	Yes	Yes	Acinetobacter	genus	ESKAPE; waterborne-associated	Yes
CQSW-LZW1	SW	CQSW-LZW1_k141_885038	1121	ADEJ_1	Multi-compound	Tier 0	No		d__Bacteria;p__Pseudomonadota;c__Gammaproteobacteria;o__Moraxellales;f__Moraxellaceae;g__Acinetobacter;s__Acinetobacter sp. WCHAc010034	species	Acinetobacter	Acinetobacter sp. WCHAc010034	Yes	Yes	Yes	Acinetobacter	species	ESKAPE; waterborne-associated	Yes
CQSW-LZW1	SW	CQSW-LZW1_k141_947702	1053	ADEG_1	Multi-compound	Tier 0	No		d__Bacteria;p__Pseudomonadota;c__Alphaproteobacteria;o__Hyphomicrobiales;f__Xanthobacteraceae;g__Aquabacter;s__Aquabacter sp. L1I39	species	Aquabacter	Aquabacter sp. L1I39	Yes	No	No
CQSW-RQdn1	SW	CQSW-RQdn1_k141_1011412	2232	OXA_1;ANT3-DPRIME_1	Drugs	Tier 0	No		d__Bacteria;p__Pseudomonadota;c__Gammaproteobacteria	class			No	No	No
CQSW-RQdn1	SW	CQSW-RQdn1_k141_1015582	3274	QACEDELTA1_1;SULI_1	Multi-compound;Drugs	Tier 2	Yes	tniB;tnpA;integration/excision;mobileOG_000003271;mobileOG_000033488	d__Bacteria	domain			No	No	No
CQSW-RQdn1	SW	CQSW-RQdn1_k141_1028553	1553	TETX_1	Drugs	Tier 0	No		d__Bacteria;p__Bacteroidota;c__Flavobacteriia;o__Flavobacteriales;f__Weeksellaceae	family			No	No	No
CQSW-RQdn1	SW	CQSW-RQdn1_k141_1039859	2399	TET59_1	Drugs	Tier 1	No	NA:Keyword;integration/excision;mobileOG_000412406	d__Bacteria;p__Pseudomonadota	phylum			No	No	No
CQSW-RQdn1	SW	CQSW-RQdn1_k141_1051368	7451	MEXF_1	Multi-compound	Tier 0	No		d__Bacteria;p__Pseudomonadota;c__Gammaproteobacteria;o__Pseudomonadales;f__Pseudomonadaceae;g__Pseudomonas	no rank	Pseudomonas		No	No	Yes	Pseudomonas	no rank	ESKAPE; waterborne-associated	Yes
CQSW-RQdn1	SW	CQSW-RQdn1_k141_1072093	4511	TETG_1;FLOR_1	Drugs	Tier 1	No	traR;virD2;transfer;conjugation,regulation;conjugation;mobileOG_000268175;mobileOG_000357460	d__Bacteria;p__Pseudomonadota	phylum			No	No	No
CQSW-RQdn1	SW	CQSW-RQdn1_k141_1084054	1026	TETV_1	Drugs	Tier 1	No	vapC;stability/transfer/defense;mobileOG_000036872	d__Bacteria;p__Actinomycetota;c__Actinomycetes;o__Mycobacteriales;f__Mycobacteriaceae;g__Mycolicibacterium;s__Mycolicibacterium moriokaense	species	Mycolicibacterium	Mycolicibacterium moriokaense	Yes	No	No
CQSW-RQdn1	SW	CQSW-RQdn1_k141_1097462	3194	RSMA_1	Multi-compound	Tier 0	No		d__Bacteria;p__Pseudomonadota;c__Gammaproteobacteria;o__Pseudomonadales;f__Pseudomonadaceae;g__Aquipseudomonas;s__Aquipseudomonas alcaligenes	species	Aquipseudomonas	Aquipseudomonas alcaligenes	Yes	No	No
CQSW-RQdn1	SW	CQSW-RQdn1_k141_1127988	4794	ESTD_1	Drugs	Tier 1	No	tnpM;integration/excision;mobileOG_000356075	d__Bacteria;p__Pseudomonadota;c__Alphaproteobacteria;o__Sphingomonadales;f__Sphingomonadaceae;g__Novosphingobium;s__Novosphingobium sp. THN1	species	Novosphingobium	Novosphingobium sp. THN1	Yes	No	No
CQSW-RQdn1	SW	CQSW-RQdn1_k141_1147452	1355	MEXK_1	Multi-compound	Tier 0	No		d__Bacteria;p__Pseudomonadota;c__Gammaproteobacteria;o__Pseudomonadales;f__Pseudomonadaceae;g__Pseudomonas	genus	Pseudomonas		Yes	Yes	Yes	Pseudomonas	genus	ESKAPE; waterborne-associated	Yes
CQSW-RQdn1	SW	CQSW-RQdn1_k141_1153942	1585	MEXK_1	Multi-compound	Tier 0	No		d__Bacteria;p__Pseudomonadota;c__Gammaproteobacteria;o__Pseudomonadales;f__Pseudomonadaceae;g__Pseudomonas;s__Pseudomonas sp. KU43P	species	Pseudomonas	Pseudomonas sp. KU43P	Yes	Yes	Yes	Pseudomonas	species	ESKAPE; waterborne-associated	Yes
CQSW-RQdn1	SW	CQSW-RQdn1_k141_1185229	2485	ADEK_1	Multi-compound	Tier 0	No		d__Bacteria;p__Pseudomonadota;c__Gammaproteobacteria;o__Moraxellales;f__Moraxellaceae;g__Acinetobacter;s__Acinetobacter junii	species	Acinetobacter	Acinetobacter junii	Yes	Yes	Yes	Acinetobacter	species	ESKAPE; waterborne-associated	Yes
CQSW-RQdn1	SW	CQSW-RQdn1_k141_1211324	3375	FLOR_1	Drugs	Tier 1	No	NA:Keyword;traG;traR;integration/excision;transfer;conjugation;conjugation,regulation;mobileOG_000396982;mobileOG_000330988;mobileOG_000268175	d__Bacteria;p__Pseudomonadota;c__Gammaproteobacteria	class			No	No	No
CQSW-RQdn1	SW	CQSW-RQdn1_k141_1228950	2305	TTGC_1;TTGB_1	Multi-compound	Tier 0	No		d__Bacteria;p__Pseudomonadota;c__Gammaproteobacteria;o__Pseudomonadales;f__Pseudomonadaceae;g__Pseudomonas;s__Pseudomonas sp. CCOS 191	species	Pseudomonas	Pseudomonas sp. CCOS 191	Yes	Yes	Yes	Pseudomonas	species	ESKAPE; waterborne-associated	Yes
CQSW-RQdn1	SW	CQSW-RQdn1_k141_1229548	3396	MEXK_1	Multi-compound	Tier 0	No		d__Bacteria;p__Pseudomonadota;c__Gammaproteobacteria;o__Pseudomonadales;f__Pseudomonadaceae;g__Pseudomonas;s__Pseudomonas sp. Z1-12	species	Pseudomonas	Pseudomonas sp. Z1-12	Yes	Yes	Yes	Pseudomonas	species	ESKAPE; waterborne-associated	Yes
CQSW-RQdn1	SW	CQSW-RQdn1_k141_123366	1461	MEXE_1;MEXF_1	Multi-compound	Tier 0	No		d__Bacteria;p__Pseudomonadota;c__Gammaproteobacteria;o__Pseudomonadales;f__Pseudomonadaceae;g__Pseudomonas	no rank	Pseudomonas		No	No	Yes	Pseudomonas	no rank	ESKAPE; waterborne-associated	Yes
CQSW-RQdn1	SW	CQSW-RQdn1_k141_1279476	1255	LNUF_1	Drugs	Tier 0	No		d__Bacteria;p__Thermodesulfobacteriota;c__Desulfuromonadia;o__Geobacterales;f__Geobacteraceae;g__Trichlorobacter;s__Trichlorobacter lovleyi	species	Trichlorobacter	Trichlorobacter lovleyi	Yes	No	No
CQSW-RQdn1	SW	CQSW-RQdn1_k141_1292150	1380	OXA_1	Drugs	Tier 0	No		d__Bacteria;p__Bacteroidota;c__Flavobacteriia;o__Flavobacteriales;f__Weeksellaceae;g__Riemerella;s__Riemerella anatipestifer	species	Riemerella	Riemerella anatipestifer	Yes	No	No
CQSW-RQdn1	SW	CQSW-RQdn1_k141_1305847	1762	CPXAR_1	Multi-compound	Tier 1	No	copR;transfer;conjugation,relaxosome;mobileOG_000317257	d__Bacteria;p__Pseudomonadota;c__Gammaproteobacteria;o__Pseudomonadales;f__Pseudomonadaceae;g__Pseudomonas;s__Pseudomonas sp. A014	species	Pseudomonas	Pseudomonas sp. A014	Yes	Yes	Yes	Pseudomonas	species	ESKAPE; waterborne-associated	Yes
CQSW-RQdn1	SW	CQSW-RQdn1_k141_1312592	1727	TTGC_1	Multi-compound	Tier 0	No		d__Bacteria;p__Pseudomonadota;c__Gammaproteobacteria;o__Pseudomonadales;f__Pseudomonadaceae;g__Pseudomonas;s__Pseudomonas sp. BW7P1	species	Pseudomonas	Pseudomonas sp. BW7P1	Yes	Yes	Yes	Pseudomonas	species	ESKAPE; waterborne-associated	Yes
CQSW-RQdn1	SW	CQSW-RQdn1_k141_1338143	1629	MEXB_1	Multi-compound	Tier 0	No		d__Bacteria;p__Pseudomonadota;c__Betaproteobacteria;o__Burkholderiales;f__Burkholderiaceae;g__Cupriavidus;s__Cupriavidus sp. DF5525	species	Cupriavidus	Cupriavidus sp. DF5525	Yes	No	No
CQSW-RQdn1	SW	CQSW-RQdn1_k141_1353491	28051	CPXAR_1	Multi-compound	Tier 1	No	recQ;copR;dnaE2;replication/recombination/repair;transfer;conjugation,relaxosome;mobileOG_000025495;mobileOG_000317257;mobileOG_000305038	d__Bacteria;p__Pseudomonadota;c__Gammaproteobacteria;o__Pseudomonadales;f__Pseudomonadaceae;g__Pseudomonas;s__Pseudomonas atacamensis	species	Pseudomonas	Pseudomonas atacamensis	Yes	Yes	Yes	Pseudomonas	species	ESKAPE; waterborne-associated	Yes
CQSW-RQdn1	SW	CQSW-RQdn1_k141_1366685	2637	MEXF_1	Multi-compound	Tier 0	No		d__Bacteria;p__Pseudomonadota;c__Gammaproteobacteria;o__Pseudomonadales;f__Pseudomonadaceae;g__Pseudomonas;s__Pseudomonas sp. JS3066	species	Pseudomonas	Pseudomonas sp. JS3066	Yes	Yes	Yes	Pseudomonas	species	ESKAPE; waterborne-associated	Yes
CQSW-RQdn1	SW	CQSW-RQdn1_k141_1373281	17918	SULII_1	Drugs	Tier 1	No	NA:Keyword;replication/recombination/repair;initiation,copy;mobileOG_000403867	d__Bacteria;p__Pseudomonadota;c__Gammaproteobacteria;o__Pseudomonadales;f__Pseudomonadaceae;g__Pseudomonas;s__Pseudomonas sp. DTU_2021_1001937_2_SI_NGA_ILE_001	species	Pseudomonas	Pseudomonas sp. DTU_2021_1001937_2_SI_NGA_ILE_001	Yes	Yes	Yes	Pseudomonas	species	ESKAPE; waterborne-associated	Yes
CQSW-RQdn1	SW	CQSW-RQdn1_k141_1383306	1353	OPRN_1	Multi-compound	Tier 0	No		d__Bacteria;p__Pseudomonadota;c__Gammaproteobacteria;o__Pseudomonadales;f__Pseudomonadaceae;g__Aquipseudomonas;s__Aquipseudomonas alcaligenes	species	Aquipseudomonas	Aquipseudomonas alcaligenes	Yes	No	No
CQSW-RQdn1	SW	CQSW-RQdn1_k141_1383797	1678	MEXB_1	Multi-compound	Tier 0	No		d__Bacteria;p__Pseudomonadota;c__Gammaproteobacteria;o__Pseudomonadales;f__Pseudomonadaceae;g__Pseudomonas;s__Pseudomonas tohonis	species	Pseudomonas	Pseudomonas tohonis	Yes	Yes	Yes	Pseudomonas	species	ESKAPE; waterborne-associated	Yes
CQSW-RQdn1	SW	CQSW-RQdn1_k141_1388882	1058	ERMF_1	Drugs	Tier 0	No		d__Bacteria;p__Bacteroidota	phylum			No	No	No
CQSW-RQdn1	SW	CQSW-RQdn1_k141_1400940	3869	ADEJ_1	Multi-compound	Tier 0	No		d__Bacteria;p__Pseudomonadota;c__Gammaproteobacteria;o__Moraxellales;f__Moraxellaceae;g__Acinetobacter;s__Acinetobacter junii	species	Acinetobacter	Acinetobacter junii	Yes	Yes	Yes	Acinetobacter	species	ESKAPE; waterborne-associated	Yes
CQSW-RQdn1	SW	CQSW-RQdn1_k141_1495296	1608	CAU_1	Drugs	Tier 0	No		d__Bacteria;p__Pseudomonadota;c__Alphaproteobacteria;o__Caulobacterales;f__Caulobacteraceae;g__Caulobacter;s__Caulobacter sp. FWC26	species	Caulobacter	Caulobacter sp. FWC26	Yes	No	No
CQSW-RQdn1	SW	CQSW-RQdn1_k141_1496016	1480	TET39_1	Drugs	Tier 1	No	NA:Keyword;integration/excision;inversion;mobileOG_000757324	d__Bacteria;p__Pseudomonadota;c__Gammaproteobacteria;o__Moraxellales;f__Moraxellaceae;g__Acinetobacter	genus	Acinetobacter		Yes	Yes	Yes	Acinetobacter	genus	ESKAPE; waterborne-associated	Yes
CQSW-RQdn1	SW	CQSW-RQdn1_k141_1501996	5305	ABEM_1	Multi-compound	Tier 0	No		d__Bacteria;p__Pseudomonadota;c__Gammaproteobacteria;o__Moraxellales;f__Moraxellaceae;g__Acinetobacter;s__Acinetobacter junii	species	Acinetobacter	Acinetobacter junii	Yes	Yes	Yes	Acinetobacter	species	ESKAPE; waterborne-associated	Yes
CQSW-RQdn1	SW	CQSW-RQdn1_k141_1503670	3262	RSC_1	Drugs	Tier 0	No		d__Bacteria;p__Pseudomonadota;c__Gammaproteobacteria;o__Pseudomonadales;f__Pseudomonadaceae;g__Pseudomonas;s__Pseudomonas sp. LS1212	species	Pseudomonas	Pseudomonas sp. LS1212	Yes	Yes	Yes	Pseudomonas	species	ESKAPE; waterborne-associated	Yes
CQSW-RQdn1	SW	CQSW-RQdn1_k141_1526037	1852	YAJC_1	Multi-compound	Tier 0	No		d__Bacteria;p__Pseudomonadota;c__Gammaproteobacteria;o__Pseudomonadales;f__Pseudomonadaceae;g__Aquipseudomonas;s__Aquipseudomonas alcaligenes	species	Aquipseudomonas	Aquipseudomonas alcaligenes	Yes	No	No
CQSW-RQdn1	SW	CQSW-RQdn1_k141_1622199	45875	RSMA_1	Multi-compound	Tier 1	No	dnaJ;dnaK;NA:Keyword;recN;ratA;replication/recombination/repair;phage;stability/transfer/defense;infection,regulation;initiation,copy;mobileOG_000330061;mobileOG_000281673;mobileOG_000403867;mobileOG_000624226;mobileOG_000401784;mobileOG_000328446;mobileOG_000337297	d__Bacteria;p__Pseudomonadota;c__Gammaproteobacteria;o__Chromatiales;f__Chromatiaceae;g__Rheinheimera;s__Rheinheimera sp. F8	species	Rheinheimera	Rheinheimera sp. F8	Yes	No	No
CQSW-RQdn1	SW	CQSW-RQdn1_k141_1638734	1306	MPHA_1	Drugs	Tier 1	No	NA:Keyword;integration/excision;mobileOG_000396982	d__Bacteria;p__Pseudomonadota	phylum			No	No	No
CQSW-RQdn1	SW	CQSW-RQdn1_k141_1643058	2497	MEXK_1	Multi-compound	Tier 1	No	NA:Keyword;integration/excision;mobileOG_000726155	d__Bacteria;p__Pseudomonadota;c__Gammaproteobacteria;o__Pseudomonadales;f__Pseudomonadaceae;g__Aquipseudomonas;s__Aquipseudomonas alcaligenes	species	Aquipseudomonas	Aquipseudomonas alcaligenes	Yes	No	No
CQSW-RQdn1	SW	CQSW-RQdn1_k141_165521	1161	MEXK_1	Multi-compound	Tier 0	No		d__Bacteria;p__Pseudomonadota;c__Gammaproteobacteria;o__Pseudomonadales;f__Pseudomonadaceae;g__Pseudomonas	genus	Pseudomonas		Yes	Yes	Yes	Pseudomonas	genus	ESKAPE; waterborne-associated	Yes
CQSW-RQdn1	SW	CQSW-RQdn1_k141_168015	1525	MEXK_1	Multi-compound	Tier 0	No		d__Bacteria;p__Pseudomonadota;c__Gammaproteobacteria;o__Pseudomonadales;f__Pseudomonadaceae;g__Aquipseudomonas;s__Aquipseudomonas alcaligenes	species	Aquipseudomonas	Aquipseudomonas alcaligenes	Yes	No	No
CQSW-RQdn1	SW	CQSW-RQdn1_k141_1715894	1638	SMB_1	Drugs	Tier 0	No		d__Bacteria;p__Pseudomonadota;c__Betaproteobacteria;o__Burkholderiales;f__Oxalobacteraceae	no rank			No	No	No
CQSW-RQdn1	SW	CQSW-RQdn1_k141_1726606	1635	OXA_1;CAT_1	Drugs	Tier 0	No		d__Bacteria;p__Pseudomonadota	phylum			No	No	No
CQSW-RQdn1	SW	CQSW-RQdn1_k141_1747280	5155	EMHC_1	Multi-compound	Tier 0	No		d__Bacteria;p__Pseudomonadota;c__Gammaproteobacteria;o__Pseudomonadales;f__Pseudomonadaceae;g__Pseudomonas	no rank	Pseudomonas		No	No	Yes	Pseudomonas	no rank	ESKAPE; waterborne-associated	Yes
CQSW-RQdn1	SW	CQSW-RQdn1_k141_1761252	2618	YAJC_1	Multi-compound	Tier 0	No		d__Bacteria;p__Pseudomonadota;c__Gammaproteobacteria;o__Pseudomonadales;f__Pseudomonadaceae;g__Pseudomonas;s__Pseudomonas oryzae	species	Pseudomonas	Pseudomonas oryzae	Yes	Yes	Yes	Pseudomonas	species	ESKAPE; waterborne-associated	Yes
CQSW-RQdn1	SW	CQSW-RQdn1_k141_1775645	7520	MEXF_1	Multi-compound	Tier 0	No		d__Bacteria;p__Pseudomonadota;c__Gammaproteobacteria;o__Pseudomonadales;f__Pseudomonadaceae;g__Pseudomonas;s__Pseudomonas sp. LG1E9	species	Pseudomonas	Pseudomonas sp. LG1E9	Yes	Yes	Yes	Pseudomonas	species	ESKAPE; waterborne-associated	Yes
CQSW-RQdn1	SW	CQSW-RQdn1_k141_1797081	1914	ANT6_1;ERED_1	Drugs	Tier 0	No		d__Bacteria;p__Bacteroidota;c__Bacteroidia;o__Bacteroidales;f__Prevotellaceae;g__Segatella;s__Segatella copri	species	Segatella	Segatella copri	Yes	No	No
CQSW-RQdn1	SW	CQSW-RQdn1_k141_179841	1652	YAJC_1	Multi-compound	Tier 0	No		d__Bacteria;p__Pseudomonadota;c__Gammaproteobacteria;o__Pseudomonadales;f__Pseudomonadaceae;g__Pseudomonas;s__Pseudomonas sp. CLCA07	species	Pseudomonas	Pseudomonas sp. CLCA07	Yes	Yes	Yes	Pseudomonas	species	ESKAPE; waterborne-associated	Yes
CQSW-RQdn1	SW	CQSW-RQdn1_k141_1804728	1351	OPMH_1	Drugs	Tier 0	No		d__Bacteria;p__Pseudomonadota;c__Gammaproteobacteria;o__Pseudomonadales;f__Pseudomonadaceae	family			No	No	No
CQSW-RQdn1	SW	CQSW-RQdn1_k141_1811509	1478	MEXK_1	Multi-compound	Tier 0	No		d__Bacteria;p__Pseudomonadota;c__Gammaproteobacteria;o__Pseudomonadales;f__Pseudomonadaceae;g__Pseudomonas;s__Pseudomonas sp. SG20056	species	Pseudomonas	Pseudomonas sp. SG20056	Yes	Yes	Yes	Pseudomonas	species	ESKAPE; waterborne-associated	Yes
CQSW-RQdn1	SW	CQSW-RQdn1_k141_1817708	4022	SMB_1	Drugs	Tier 1	No	NA:Keyword;stability/transfer/defense;mobileOG_000757729	d__Bacteria;p__Pseudomonadota;c__Betaproteobacteria;o__Burkholderiales;f__Oxalobacteraceae	family			No	No	No
CQSW-RQdn1	SW	CQSW-RQdn1_k141_1831023	20636	RSMA_1	Multi-compound	Tier 1	No	evgS_9;integration/excision;regulation;mobileOG_000256315	d__Bacteria;p__Pseudomonadota;c__Gammaproteobacteria;o__Pseudomonadales;f__Pseudomonadaceae;g__Pseudomonas;s__Pseudomonas atacamensis	species	Pseudomonas	Pseudomonas atacamensis	Yes	Yes	Yes	Pseudomonas	species	ESKAPE; waterborne-associated	Yes
CQSW-RQdn1	SW	CQSW-RQdn1_k141_1831713	2779	ANT3-DPRIME_1;EREA_1	Drugs	Tier 0	No		d__Bacteria;p__Thermodesulfobacteriota;c__Desulfuromonadia;o__Geobacterales;f__Geobacteraceae	family			No	No	No
CQSW-RQdn1	SW	CQSW-RQdn1_k141_1844579	1438	MEXK_1	Multi-compound	Tier 0	No		d__Bacteria;p__Pseudomonadota;c__Gammaproteobacteria;o__Pseudomonadales;f__Pseudomonadaceae;g__Pseudomonas;s__Pseudomonas sp. Q1-7	species	Pseudomonas	Pseudomonas sp. Q1-7	Yes	Yes	Yes	Pseudomonas	species	ESKAPE; waterborne-associated	Yes
CQSW-RQdn1	SW	CQSW-RQdn1_k141_1858653	3209	MUXB_1	Drugs	Tier 0	No		d__Bacteria;p__Pseudomonadota;c__Betaproteobacteria;o__Burkholderiales;f__Comamonadaceae;g__Acidovorax;s__Acidovorax temperans	species	Acidovorax	Acidovorax temperans	Yes	No	No
CQSW-RQdn1	SW	CQSW-RQdn1_k141_1886341	1644	MTRAD_1	Drugs	Tier 1	No	evgS_9;integration/excision;regulation;mobileOG_000270593	Unclassified	Unclassified			No	No	No
CQSW-RQdn1	SW	CQSW-RQdn1_k141_1887610	2480	TTGB_1	Biocides	Tier 0	No		d__Bacteria;p__Pseudomonadota;c__Gammaproteobacteria;o__Pseudomonadales;f__Pseudomonadaceae;g__Pseudomonas;s__Pseudomonas sp. MM213	species	Pseudomonas	Pseudomonas sp. MM213	Yes	Yes	Yes	Pseudomonas	species	ESKAPE; waterborne-associated	Yes
CQSW-RQdn1	SW	CQSW-RQdn1_k141_1905068	2168	CPS_1	Drugs	Tier 0	No		d__Bacteria;p__Bacteroidota;c__Flavobacteriia;o__Flavobacteriales;f__Weeksellaceae;g__Chryseobacterium;s__Chryseobacterium scophthalmum	species	Chryseobacterium	Chryseobacterium scophthalmum	Yes	No	No
CQSW-RQdn1	SW	CQSW-RQdn1_k141_1918667	1641	MEXF_1	Multi-compound	Tier 0	No		d__Bacteria;p__Pseudomonadota;c__Gammaproteobacteria;o__Pseudomonadales;f__Pseudomonadaceae;g__Pseudomonas;s__Pseudomonas vanderleydeniana	species	Pseudomonas	Pseudomonas vanderleydeniana	Yes	Yes	Yes	Pseudomonas	species	ESKAPE; waterborne-associated	Yes
CQSW-RQdn1	SW	CQSW-RQdn1_k141_1946865	27841	CPXAR_1	Multi-compound	Tier 1	No	NA:Keyword;evgS_9;copR;dnaE2;tnpM;stability/transfer/defense;integration/excision;transfer;replication/recombination/repair;regulation;conjugation,relaxosome;mobileOG_000731754;mobileOG_000188657;mobileOG_000317257;mobileOG_000305038;mobileOG_000042723	d__Bacteria;p__Pseudomonadota;c__Gammaproteobacteria;o__Pseudomonadales;f__Pseudomonadaceae;g__Pseudomonas;s__Pseudomonas sp. JS3066	species	Pseudomonas	Pseudomonas sp. JS3066	Yes	Yes	Yes	Pseudomonas	species	ESKAPE; waterborne-associated	Yes
CQSW-RQdn1	SW	CQSW-RQdn1_k141_2009052	1357	RSMA_1	Multi-compound	Tier 0	No		d__Bacteria;p__Pseudomonadota;c__Gammaproteobacteria;o__Lysobacterales;f__Lysobacteraceae;g__Lysobacter;s__Lysobacter sp. FW306-1B-D06B	species	Lysobacter	Lysobacter sp. FW306-1B-D06B	Yes	No	No
CQSW-RQdn1	SW	CQSW-RQdn1_k141_2019243	66863	MEXE_1;MEXF_1	Multi-compound	Tier 1	No	helD;NA:Keyword;copR;oppD;cpxA;replication/recombination/repair;stability/transfer/defense;transfer;phage;conjugation,relaxosome;competence;mobileOG_000020036;mobileOG_000737629;mobileOG_000317244;mobileOG_000624226;mobileOG_000351027;mobileOG_000018972;mobileOG_000369868	d__Bacteria;p__Pseudomonadota;c__Gammaproteobacteria;o__Pseudomonadales;f__Pseudomonadaceae;g__Pseudomonas;s__Pseudomonas atacamensis	species	Pseudomonas	Pseudomonas atacamensis	Yes	Yes	Yes	Pseudomonas	species	ESKAPE; waterborne-associated	Yes
CQSW-RQdn1	SW	CQSW-RQdn1_k141_2021779	1770	QACK_1;DFRA_1;AAC6-PRIME_1	Multi-compound;Drugs	Tier 0	No		d__Bacteria;p__Pseudomonadota;c__Gammaproteobacteria	class			No	No	No
CQSW-RQdn1	SW	CQSW-RQdn1_k141_2027778	1340	CEOB_1	Multi-compound	Tier 0	No		d__Bacteria;p__Pseudomonadota;c__Betaproteobacteria;o__Burkholderiales;f__Burkholderiaceae;g__Cupriavidus;s__Cupriavidus sp. DF5525	species	Cupriavidus	Cupriavidus sp. DF5525	Yes	No	No
CQSW-RQdn1	SW	CQSW-RQdn1_k141_2085283	1152	RSMA_1	Multi-compound	Tier 0	No		d__Bacteria;p__Pseudomonadota;c__Gammaproteobacteria	class			No	No	No
CQSW-RQdn1	SW	CQSW-RQdn1_k141_2094697	1019	FLOR_1	Drugs	Tier 0	No		d__Bacteria;p__Pseudomonadota;c__Gammaproteobacteria	class			No	No	No
CQSW-RQdn1	SW	CQSW-RQdn1_k141_211335	4743	OPRN_1;MEXF_1	Multi-compound	Tier 0	No		d__Bacteria;p__Pseudomonadota;c__Gammaproteobacteria;o__Pseudomonadales;f__Pseudomonadaceae;g__Pseudomonas;s__Pseudomonas sp. DY-1	species	Pseudomonas	Pseudomonas sp. DY-1	Yes	Yes	Yes	Pseudomonas	species	ESKAPE; waterborne-associated	Yes
CQSW-RQdn1	SW	CQSW-RQdn1_k141_2143325	1118	MEXF_1	Multi-compound	Tier 0	No		d__Bacteria;p__Pseudomonadota;c__Gammaproteobacteria;o__Pseudomonadales;f__Pseudomonadaceae;g__Pseudomonas;s__Pseudomonas sp. MM213	species	Pseudomonas	Pseudomonas sp. MM213	Yes	Yes	Yes	Pseudomonas	species	ESKAPE; waterborne-associated	Yes
CQSW-RQdn1	SW	CQSW-RQdn1_k141_2160661	1342	YAJC_1	Multi-compound	Tier 0	No		d__Bacteria;p__Pseudomonadota;c__Gammaproteobacteria;o__Pseudomonadales;f__Pseudomonadaceae;g__Pseudomonas;s__Pseudomonas sp. p1(2021b)	species	Pseudomonas	Pseudomonas sp. p1(2021b)	Yes	Yes	Yes	Pseudomonas	species	ESKAPE; waterborne-associated	Yes
CQSW-RQdn1	SW	CQSW-RQdn1_k141_2163357	1290	MEXB_1	Multi-compound	Tier 0	No		d__Bacteria;p__Pseudomonadota;c__Gammaproteobacteria;o__Pseudomonadales;f__Pseudomonadaceae;g__Aquipseudomonas;s__Aquipseudomonas alcaligenes	species	Aquipseudomonas	Aquipseudomonas alcaligenes	Yes	No	No
CQSW-RQdn1	SW	CQSW-RQdn1_k141_2167472	2761	QNRVC_1;DFRA_1	Drugs	Tier 0	No		d__Bacteria;p__Pseudomonadota;c__Gammaproteobacteria;o__Pseudomonadales;f__Pseudomonadaceae;g__Pseudomonas	genus	Pseudomonas		Yes	Yes	Yes	Pseudomonas	genus	ESKAPE; waterborne-associated	Yes
CQSW-RQdn1	SW	CQSW-RQdn1_k141_2190579	32145	YAJC_1	Multi-compound	Tier 1	No	intS_7;NA:Keyword;dcm;integration/excision;transfer;stability/transfer/defense;mobileOG_000266624;mobileOG_000415577;mobileOG_000393417;mobileOG_000726142;mobileOG_000735706	d__Bacteria;p__Pseudomonadota;c__Gammaproteobacteria;o__Pseudomonadales;f__Pseudomonadaceae;g__Pseudomonas;s__Pseudomonas atacamensis	species	Pseudomonas	Pseudomonas atacamensis	Yes	Yes	Yes	Pseudomonas	species	ESKAPE; waterborne-associated	Yes
CQSW-RQdn1	SW	CQSW-RQdn1_k141_2190682	5033	YAJC_1	Multi-compound	Tier 0	No		d__Bacteria;p__Pseudomonadota;c__Gammaproteobacteria;o__Pseudomonadales;f__Pseudomonadaceae;g__Pseudomonas	no rank	Pseudomonas		No	No	Yes	Pseudomonas	no rank	ESKAPE; waterborne-associated	Yes
CQSW-RQdn1	SW	CQSW-RQdn1_k141_2221014	2665	MEXF_1	Multi-compound	Tier 0	No		d__Bacteria;p__Pseudomonadota;c__Gammaproteobacteria;o__Pseudomonadales;f__Pseudomonadaceae;g__Pseudomonas	genus	Pseudomonas		Yes	Yes	Yes	Pseudomonas	genus	ESKAPE; waterborne-associated	Yes
CQSW-RQdn1	SW	CQSW-RQdn1_k141_2222492	4563	CPXAR_1	Multi-compound	Tier 1	No	copR;cpxA;transfer;conjugation,relaxosome;mobileOG_000354717;mobileOG_000354199	d__Bacteria;p__Pseudomonadota;c__Gammaproteobacteria;o__Pseudomonadales;f__Pseudomonadaceae;g__Aquipseudomonas;s__Aquipseudomonas alcaligenes	species	Aquipseudomonas	Aquipseudomonas alcaligenes	Yes	No	No
CQSW-RQdn1	SW	CQSW-RQdn1_k141_2241649	31613	MEXK_1	Multi-compound	Tier 1	No	ompA;phage;transfer;mobileOG_000292609	d__Bacteria;p__Pseudomonadota;c__Gammaproteobacteria;o__Pseudomonadales;f__Pseudomonadaceae;g__Pseudomonas;s__Pseudomonas atacamensis	species	Pseudomonas	Pseudomonas atacamensis	Yes	Yes	Yes	Pseudomonas	species	ESKAPE; waterborne-associated	Yes
CQSW-RQdn1	SW	CQSW-RQdn1_k141_2258995	1334	MEXF_1	Multi-compound	Tier 0	No		d__Bacteria;p__Pseudomonadota;c__Gammaproteobacteria;o__Pseudomonadales;f__Pseudomonadaceae;g__Pseudomonas;s__Pseudomonas laurentiana	species	Pseudomonas	Pseudomonas laurentiana	Yes	Yes	Yes	Pseudomonas	species	ESKAPE; waterborne-associated	Yes
CQSW-RQdn1	SW	CQSW-RQdn1_k141_2280602	3669	TTGB_1	Biocides	Tier 0	No		d__Bacteria;p__Pseudomonadota;c__Gammaproteobacteria;o__Pseudomonadales;f__Pseudomonadaceae;g__Pseudomonas;s__Pseudomonas sp. B21128	species	Pseudomonas	Pseudomonas sp. B21128	Yes	Yes	Yes	Pseudomonas	species	ESKAPE; waterborne-associated	Yes
CQSW-RQdn1	SW	CQSW-RQdn1_k141_2283045	1212	MEXF_1	Multi-compound	Tier 0	No		d__Bacteria;p__Pseudomonadota;c__Gammaproteobacteria;o__Pseudomonadales;f__Pseudomonadaceae;g__Pseudomonas	genus	Pseudomonas		Yes	Yes	Yes	Pseudomonas	genus	ESKAPE; waterborne-associated	Yes
CQSW-RQdn1	SW	CQSW-RQdn1_k141_2292220	1130	CPXAR_1	Multi-compound	Tier 0	No		d__Bacteria;p__Pseudomonadota;c__Gammaproteobacteria;o__Pseudomonadales;f__Pseudomonadaceae;g__Aquipseudomonas;s__Aquipseudomonas campi	species	Aquipseudomonas	Aquipseudomonas campi	Yes	No	No
CQSW-RQdn1	SW	CQSW-RQdn1_k141_2330581	1101	TTGA_1	Multi-compound	Tier 0	No		d__Bacteria;p__Pseudomonadota;c__Gammaproteobacteria;o__Pseudomonadales;f__Pseudomonadaceae;g__Pseudomonas;s__Pseudomonas sp. NFX224	species	Pseudomonas	Pseudomonas sp. NFX224	Yes	Yes	Yes	Pseudomonas	species	ESKAPE; waterborne-associated	Yes
CQSW-RQdn1	SW	CQSW-RQdn1_k141_2335679	48551	MEXK_1	Multi-compound	Tier 1	No	NA:Keyword;copR;traR;stability/transfer/defense;integration/excision;transfer;replication/recombination/repair;conjugation,relaxosome;initiation,copy;conjugation,regulation;mobileOG_000401789;mobileOG_000403576;mobileOG_000067711;mobileOG_000403867;mobileOG_000268175	d__Bacteria;p__Pseudomonadota;c__Gammaproteobacteria;o__Pseudomonadales;f__Pseudomonadaceae;g__Pseudomonas;s__Pseudomonas sp. JS3066	species	Pseudomonas	Pseudomonas sp. JS3066	Yes	Yes	Yes	Pseudomonas	species	ESKAPE; waterborne-associated	Yes
CQSW-RQdn1	SW	CQSW-RQdn1_k141_2338435	1238	MEXK_1	Multi-compound	Tier 0	No		d__Bacteria;p__Pseudomonadota;c__Gammaproteobacteria;o__Pseudomonadales;f__Pseudomonadaceae;g__Pseudomonas;s__Pseudomonas chlororaphis	species	Pseudomonas	Pseudomonas chlororaphis	Yes	Yes	Yes	Pseudomonas	species	ESKAPE; waterborne-associated	Yes
CQSW-RQdn1	SW	CQSW-RQdn1_k141_2345621	1861	MEXF_1;MEXE_1	Multi-compound	Tier 0	No		d__Bacteria;p__Pseudomonadota;c__Gammaproteobacteria;o__Pseudomonadales;f__Pseudomonadaceae;g__Pseudomonas;s__Pseudomonas sp. p1(2021b)	species	Pseudomonas	Pseudomonas sp. p1(2021b)	Yes	Yes	Yes	Pseudomonas	species	ESKAPE; waterborne-associated	Yes
CQSW-RQdn1	SW	CQSW-RQdn1_k141_2350914	1661	MEXB_1	Multi-compound	Tier 0	No		d__Bacteria;p__Pseudomonadota;c__Gammaproteobacteria;o__Pseudomonadales;f__Pseudomonadaceae;g__Aquipseudomonas;s__Aquipseudomonas alcaligenes	species	Aquipseudomonas	Aquipseudomonas alcaligenes	Yes	No	No
CQSW-RQdn1	SW	CQSW-RQdn1_k141_235329	1691	YAJC_1	Multi-compound	Tier 0	No		d__Bacteria;p__Pseudomonadota;c__Gammaproteobacteria;o__Pseudomonadales;f__Pseudomonadaceae;g__Pseudomonas;s__Pseudomonas sp. JS3066	species	Pseudomonas	Pseudomonas sp. JS3066	Yes	Yes	Yes	Pseudomonas	species	ESKAPE; waterborne-associated	Yes
CQSW-RQdn1	SW	CQSW-RQdn1_k141_248876	4938	MEXB_1	Multi-compound	Tier 0	No		d__Bacteria;p__Pseudomonadota;c__Gammaproteobacteria;o__Pseudomonadales;f__Pseudomonadaceae;g__Aquipseudomonas;s__Aquipseudomonas alcaligenes	species	Aquipseudomonas	Aquipseudomonas alcaligenes	Yes	No	No
CQSW-RQdn1	SW	CQSW-RQdn1_k141_252752	1129	MEXE_1;MEXF_1	Multi-compound	Tier 0	No		d__Bacteria;p__Pseudomonadota;c__Gammaproteobacteria;o__Pseudomonadales;f__Pseudomonadaceae;g__Pseudomonas	no rank	Pseudomonas		No	No	Yes	Pseudomonas	no rank	ESKAPE; waterborne-associated	Yes
CQSW-RQdn1	SW	CQSW-RQdn1_k141_253905	2603	TTGB_1;TTGA_1;TTGR_1	Multi-compound	Tier 0	No		d__Bacteria;p__Pseudomonadota;c__Gammaproteobacteria;o__Pseudomonadales;f__Pseudomonadaceae;g__Pseudomonas;s__Pseudomonas sp. HLS-6	species	Pseudomonas	Pseudomonas sp. HLS-6	Yes	Yes	Yes	Pseudomonas	species	ESKAPE; waterborne-associated	Yes
CQSW-RQdn1	SW	CQSW-RQdn1_k141_254831	1361	MEXD_1	Multi-compound	Tier 0	No		d__Bacteria;p__Pseudomonadota;c__Gammaproteobacteria;o__Pseudomonadales;f__Pseudomonadaceae;g__Pseudomonas;s__Pseudomonas putida	species	Pseudomonas	Pseudomonas putida	Yes	Yes	Yes	Pseudomonas	species	ESKAPE; waterborne-associated	Yes
CQSW-RQdn1	SW	CQSW-RQdn1_k141_257865	31790	MEXB_1	Multi-compound	Tier 1	No	traR;NA:Keyword;transfer;conjugation,regulation;mobileOG_000269684;mobileOG_000719803	d__Bacteria;p__Pseudomonadota;c__Gammaproteobacteria;o__Pseudomonadales;f__Pseudomonadaceae;g__Pseudomonas;s__Pseudomonas sp. JS3066	species	Pseudomonas	Pseudomonas sp. JS3066	Yes	Yes	Yes	Pseudomonas	species	ESKAPE; waterborne-associated	Yes
CQSW-RQdn1	SW	CQSW-RQdn1_k141_262840	1056	GESB_1	Multi-compound	Tier 0	No		d__Bacteria;p__Pseudomonadota;c__Gammaproteobacteria	class			No	No	No
CQSW-RQdn1	SW	CQSW-RQdn1_k141_271612	28346	AAC6-PRIME_1	Drugs	Tier 1	No	NA:Keyword;stability/transfer/defense;transfer;mobileOG_000522935;mobileOG_000719988	d__Bacteria;p__Bacteroidota;c__Flavobacteriia;o__Flavobacteriales;f__Flavobacteriaceae;g__Flavobacterium;s__Flavobacterium sp. ZE23DGlu08	species	Flavobacterium	Flavobacterium sp. ZE23DGlu08	Yes	No	No
CQSW-RQdn1	SW	CQSW-RQdn1_k141_276295	1077	OPRN_1	Multi-compound	Tier 0	No		d__Bacteria;p__Pseudomonadota;c__Gammaproteobacteria;o__Pseudomonadales;f__Pseudomonadaceae;g__Pseudomonas;s__Pseudomonas aeruginosa	species	Pseudomonas	Pseudomonas aeruginosa	Yes	Yes	Yes	Pseudomonas	species	ESKAPE; waterborne-associated	Yes
CQSW-RQdn1	SW	CQSW-RQdn1_k141_28649	1980	APH3-PRIME_1	Drugs	Tier 3	Yes	tnpA;NA:Keyword;integration/excision;mobileOG_000033423;mobileOG_000402609	d__Bacteria	domain			No	No	No
CQSW-RQdn1	SW	CQSW-RQdn1_k141_308312	105286	RSMA_1	Multi-compound	Tier 1	No	alkA;tnpM;NA:Keyword;holA;nusA;hflB;dnaJ;dnaK;recX;replication/recombination/repair;integration/excision;phage;regulation,infection;infection,regulation;initiation,copy;mobileOG_000191292;mobileOG_000356075;mobileOG_000620147;mobileOG_000324783;mobileOG_000426842;mobileOG_000289027;mobileOG_000638959;mobileOG_000003236;mobileOG_000330061;mobileOG_000281561;mobileOG_000513682;mobileOG_000403867;mo…	d__Bacteria;p__Pseudomonadota;c__Gammaproteobacteria;o__Chromatiales;f__Chromatiaceae;g__Rheinheimera;s__Rheinheimera sp. F8	species	Rheinheimera	Rheinheimera sp. F8	Yes	No	No
CQSW-RQdn1	SW	CQSW-RQdn1_k141_343781	5994	APH6_1;APH3-DPRIME_1	Drugs	Tier 2	Yes	NA:Keyword;gin;tnpA;integration/excision;mobileOG_000720175;mobileOG_000058937;mobileOG_000036720;mobileOG_000416260	d__Bacteria;p__Pseudomonadota;c__Gammaproteobacteria;o__Pseudomonadales;f__Pseudomonadaceae;g__Stutzerimonas;s__Stutzerimonas chloritidismutans	species	Stutzerimonas	Stutzerimonas chloritidismutans	Yes	No	No
CQSW-RQdn1	SW	CQSW-RQdn1_k141_351711	1085	MTRAD_1	Drugs	Tier 0	No		Unclassified	Unclassified			No	No	No
CQSW-RQdn1	SW	CQSW-RQdn1_k141_380986	139271	MEXF_1	Multi-compound	Tier 1	No	NA:Keyword;lexA;imuA;imuB;dnaE2;uvrA;copR;oppD;zraR_6;oppC;oppB;uvrC;cI_1;ybiI_1;hol;rhsB;stability/transfer/defense;phage;replication/recombination/repair;transfer;integration/excision;infection,regulation;conjugation,relaxosome;competence;conjugation,competence;lysis/lysogeny,regulation;lysis/lysogeny;mobileOG_000757729;mobileOG_000330838;mobileOG_000348192;mobileOG_000316308;mobileOG_000309380…	d__Bacteria;p__Pseudomonadota;c__Gammaproteobacteria;o__Pseudomonadales;f__Pseudomonadaceae;g__Pseudomonas;s__Pseudomonas atacamensis	species	Pseudomonas	Pseudomonas atacamensis	Yes	Yes	Yes	Pseudomonas	species	ESKAPE; waterborne-associated	Yes
CQSW-RQdn1	SW	CQSW-RQdn1_k141_386870	1110	MEXF_1	Multi-compound	Tier 0	No		d__Bacteria;p__Pseudomonadota;c__Gammaproteobacteria;o__Pseudomonadales;f__Pseudomonadaceae;g__Pseudomonas	genus	Pseudomonas		Yes	Yes	Yes	Pseudomonas	genus	ESKAPE; waterborne-associated	Yes
CQSW-RQdn1	SW	CQSW-RQdn1_k141_390489	1320	YAJC_1	Multi-compound	Tier 0	No		d__Bacteria;p__Pseudomonadota;c__Gammaproteobacteria;o__Pseudomonadales;f__Pseudomonadaceae	family			No	No	No
CQSW-RQdn1	SW	CQSW-RQdn1_k141_391806	1660	SMR_1	Multi-compound	Tier 1	No	tnpA;integration/excision;mobileOG_000305506	d__Bacteria;p__Pseudomonadota;c__Betaproteobacteria;o__Rhodocyclales;f__Azonexaceae;g__Dechloromonas;s__Dechloromonas sp. ARDL1	species	Dechloromonas	Dechloromonas sp. ARDL1	Yes	No	No
CQSW-RQdn1	SW	CQSW-RQdn1_k141_40686	1052	AAC6-PRIME_1;OXA_1	Drugs	Tier 0	No		d__Bacteria;p__Pseudomonadota;c__Gammaproteobacteria	class			No	No	No
CQSW-RQdn1	SW	CQSW-RQdn1_k141_41568	1206	MEXF_1	Multi-compound	Tier 0	No		d__Bacteria;p__Pseudomonadota;c__Gammaproteobacteria;o__Pseudomonadales;f__Pseudomonadaceae;g__Pseudomonas	genus	Pseudomonas		Yes	Yes	Yes	Pseudomonas	genus	ESKAPE; waterborne-associated	Yes
CQSW-RQdn1	SW	CQSW-RQdn1_k141_432656	7142	YAJC_1	Multi-compound	Tier 0	No		d__Bacteria;p__Pseudomonadota;c__Gammaproteobacteria;o__Pseudomonadales;f__Pseudomonadaceae;g__Pseudomonas;s__Pseudomonas sp. JS3066	species	Pseudomonas	Pseudomonas sp. JS3066	Yes	Yes	Yes	Pseudomonas	species	ESKAPE; waterborne-associated	Yes
CQSW-RQdn1	SW	CQSW-RQdn1_k141_463518	2985	RSMA_1	Multi-compound	Tier 0	No		d__Bacteria;p__Pseudomonadota;c__Gammaproteobacteria	class			No	No	No
CQSW-RQdn1	SW	CQSW-RQdn1_k141_472220	6148	MEXK_1	Multi-compound	Tier 0	No		d__Bacteria;p__Pseudomonadota;c__Gammaproteobacteria;o__Pseudomonadales;f__Pseudomonadaceae;g__Pseudomonas	genus	Pseudomonas		Yes	Yes	Yes	Pseudomonas	genus	ESKAPE; waterborne-associated	Yes
CQSW-RQdn1	SW	CQSW-RQdn1_k141_508201	2401	MEXK_1	Multi-compound	Tier 0	No		d__Bacteria;p__Pseudomonadota;c__Gammaproteobacteria;o__Pseudomonadales;f__Pseudomonadaceae;g__Pseudomonas;s__Pseudomonas laurylsulfatiphila	species	Pseudomonas	Pseudomonas laurylsulfatiphila	Yes	Yes	Yes	Pseudomonas	species	ESKAPE; waterborne-associated	Yes
CQSW-RQdn1	SW	CQSW-RQdn1_k141_515567	14897	RSMA_1	Multi-compound	Tier 0	No		d__Bacteria;p__Pseudomonadota;c__Gammaproteobacteria;o__Pseudomonadales;f__Pseudomonadaceae;g__Pseudomonas;s__Pseudomonas benzenivorans	species	Pseudomonas	Pseudomonas benzenivorans	Yes	Yes	Yes	Pseudomonas	species	ESKAPE; waterborne-associated	Yes
CQSW-RQdn1	SW	CQSW-RQdn1_k141_521511	1485	MEXF_1	Multi-compound	Tier 0	No		d__Bacteria;p__Pseudomonadota;c__Gammaproteobacteria;o__Pseudomonadales;f__Pseudomonadaceae;g__Pseudomonas	genus	Pseudomonas		Yes	Yes	Yes	Pseudomonas	genus	ESKAPE; waterborne-associated	Yes
CQSW-RQdn1	SW	CQSW-RQdn1_k141_534447	1563	SMR_1	Multi-compound	Tier 0	No		d__Bacteria;p__Actinomycetota;c__Actinomycetes;o__Micrococcales;f__Demequinaceae;g__Demequina;s__Demequina sediminis	species	Demequina	Demequina sediminis	Yes	No	No
CQSW-RQdn1	SW	CQSW-RQdn1_k141_534811	2884	MEXK_1	Multi-compound	Tier 0	No		d__Bacteria;p__Pseudomonadota;c__Gammaproteobacteria;o__Pseudomonadales;f__Pseudomonadaceae;g__Pseudomonas;s__Pseudomonas purpurea	species	Pseudomonas	Pseudomonas purpurea	Yes	Yes	Yes	Pseudomonas	species	ESKAPE; waterborne-associated	Yes
CQSW-RQdn1	SW	CQSW-RQdn1_k141_5349	2377	ADEI_1	Multi-compound	Tier 0	No		d__Bacteria;p__Pseudomonadota;c__Gammaproteobacteria;o__Moraxellales;f__Moraxellaceae;g__Acinetobacter	genus	Acinetobacter		Yes	Yes	Yes	Acinetobacter	genus	ESKAPE; waterborne-associated	Yes
CQSW-RQdn1	SW	CQSW-RQdn1_k141_591163	1102	OQXB_1	Multi-compound	Tier 0	No		d__Bacteria;p__Pseudomonadota;c__Gammaproteobacteria;o__Lysobacterales;f__Lysobacteraceae;g__Luteimonas;s__Luteimonas sp. S4-F44	species	Luteimonas	Luteimonas sp. S4-F44	Yes	No	No
CQSW-RQdn1	SW	CQSW-RQdn1_k141_596622	1004	MEXB_1	Multi-compound	Tier 0	No		d__Bacteria;p__Pseudomonadota;c__Betaproteobacteria;o__Burkholderiales;f__Burkholderiaceae;g__Cupriavidus;s__Cupriavidus sp. BIC8F	species	Cupriavidus	Cupriavidus sp. BIC8F	Yes	No	No
CQSW-RQdn1	SW	CQSW-RQdn1_k141_65934	1307	MEXK_1	Multi-compound	Tier 0	No		d__Bacteria;p__Pseudomonadota;c__Gammaproteobacteria;o__Pseudomonadales;f__Pseudomonadaceae;g__Aquipseudomonas;s__Aquipseudomonas alcaligenes	species	Aquipseudomonas	Aquipseudomonas alcaligenes	Yes	No	No
CQSW-RQdn1	SW	CQSW-RQdn1_k141_663945	1460	ERED_1	Drugs	Tier 0	No		d__Bacteria;p__Bacteroidota;c__Flavobacteriia;o__Flavobacteriales	order			No	No	No
CQSW-RQdn1	SW	CQSW-RQdn1_k141_72953	1759	MEXD1_1	Multi-compound	Tier 0	No		d__Bacteria;p__Pseudomonadota;c__Gammaproteobacteria;o__Pseudomonadales;f__Pseudomonadaceae;g__Pseudomonas;s__Pseudomonas sp. ATCC 13867	species	Pseudomonas	Pseudomonas sp. ATCC 13867	Yes	Yes	Yes	Pseudomonas	species	ESKAPE; waterborne-associated	Yes
CQSW-RQdn1	SW	CQSW-RQdn1_k141_731404	1613	CEOB_1	Multi-compound	Tier 0	No		d__Bacteria;p__Pseudomonadota;c__Betaproteobacteria;o__Burkholderiales;f__Comamonadaceae;g__Acidovorax;s__Acidovorax temperans	species	Acidovorax	Acidovorax temperans	Yes	No	No
CQSW-RQdn1	SW	CQSW-RQdn1_k141_766950	3117	ANT3-DPRIME_1	Drugs	Tier 1	No	NA:Keyword;transfer;mobileOG_000733124	d__Bacteria;p__Pseudomonadota;c__Gammaproteobacteria;o__Moraxellales;f__Moraxellaceae;g__Acinetobacter	genus	Acinetobacter		Yes	Yes	Yes	Acinetobacter	genus	ESKAPE; waterborne-associated	Yes
CQSW-RQdn1	SW	CQSW-RQdn1_k141_790900	1358	FLOR_1	Drugs	Tier 0	No		d__Bacteria;p__Pseudomonadota;c__Alphaproteobacteria;o__Hyphomicrobiales;f__Rhizobiaceae;g__Ensifer;s__Ensifer sp. R-19	species	Ensifer	Ensifer sp. R-19	Yes	No	No
CQSW-RQdn1	SW	CQSW-RQdn1_k141_807392	3206	TETA_1	Drugs	Tier 1	No	NA:Keyword;integration/excision;mobileOG_000733327	d__Bacteria;p__Pseudomonadota;c__Gammaproteobacteria;o__Enterobacterales;f__Enterobacteriaceae	family			No	No	No
CQSW-RQdn1	SW	CQSW-RQdn1_k141_828782	1014	FLOR_1	Drugs	Tier 1	No	NA:Keyword;tnpA;integration/excision;mobileOG_000412406;mobileOG_000052548	d__Bacteria	kingdom			No	No	No
CQSW-RQdn1	SW	CQSW-RQdn1_k141_840916	1921	CPXAR_1	Multi-compound	Tier 1	No	copR;transfer;conjugation,relaxosome;mobileOG_000356452	d__Bacteria;p__Pseudomonadota;c__Gammaproteobacteria;o__Pseudomonadales;f__Pseudomonadaceae;g__Pseudomonas	genus	Pseudomonas		Yes	Yes	Yes	Pseudomonas	genus	ESKAPE; waterborne-associated	Yes
CQSW-RQdn1	SW	CQSW-RQdn1_k141_846218	1172	ANT3-DPRIME_1	Drugs	Tier 0	No		d__Bacteria	domain			No	No	No
CQSW-RQdn1	SW	CQSW-RQdn1_k141_851833	3009	MPHE_1;MSRE_1	Drugs	Tier 1	No	NA:Keyword;transfer;partitioning;mobileOG_000454893	d__Bacteria;p__Pseudomonadota;c__Gammaproteobacteria;o__Moraxellales;f__Moraxellaceae;g__Acinetobacter	genus	Acinetobacter		Yes	Yes	Yes	Acinetobacter	genus	ESKAPE; waterborne-associated	Yes
CQSW-RQdn1	SW	CQSW-RQdn1_k141_853641	1671	MEXT_1	Multi-compound	Tier 0	No		d__Bacteria;p__Pseudomonadota;c__Gammaproteobacteria;o__Moraxellales;f__Moraxellaceae;g__Acinetobacter;s__Acinetobacter junii	species	Acinetobacter	Acinetobacter junii	Yes	Yes	Yes	Acinetobacter	species	ESKAPE; waterborne-associated	Yes
CQSW-RQdn1	SW	CQSW-RQdn1_k141_854828	2285	OPRN_1	Multi-compound	Tier 0	No		d__Bacteria;p__Pseudomonadota;c__Gammaproteobacteria;o__Pseudomonadales;f__Pseudomonadaceae;g__Pseudomonas;s__Pseudomonas aeruginosa	species	Pseudomonas	Pseudomonas aeruginosa	Yes	Yes	Yes	Pseudomonas	species	ESKAPE; waterborne-associated	Yes
CQSW-RQdn1	SW	CQSW-RQdn1_k141_864824	4044	TETC_1	Drugs	Tier 1	No	NA:Keyword;rsvB;integration/excision;transfer;replication/recombination/repair;mobileOG_000402609;mobileOG_000719479;mobileOG_000059505;mobileOG_000402736	d__Bacteria;p__Pseudomonadota	phylum			No	No	No
CQSW-RQdn1	SW	CQSW-RQdn1_k141_889937	1267	TTGB_1;EMHC_1	Biocides;Multi-compound	Tier 0	No		d__Bacteria;p__Pseudomonadota;c__Gammaproteobacteria;o__Pseudomonadales;f__Pseudomonadaceae;g__Pseudomonas	genus	Pseudomonas		Yes	Yes	Yes	Pseudomonas	genus	ESKAPE; waterborne-associated	Yes
CQSW-RQdn1	SW	CQSW-RQdn1_k141_925195	1304	MEXK_1	Multi-compound	Tier 0	No		d__Bacteria;p__Pseudomonadota;c__Gammaproteobacteria;o__Pseudomonadales;f__Pseudomonadaceae;g__Pseudomonas;s__Pseudomonas sp. GXZC	species	Pseudomonas	Pseudomonas sp. GXZC	Yes	Yes	Yes	Pseudomonas	species	ESKAPE; waterborne-associated	Yes
CQSW-RQdn1	SW	CQSW-RQdn1_k141_944901	59878	EMHC_1;TTGB_1;TTGA_1	Multi-compound;Biocides	Tier 1	No	NA:Keyword;ORFC;traR;tnpM;stability/transfer/defense;integration/excision;transfer;conjugation,regulation;mobileOG_000759657;mobileOG_000055831;mobileOG_000269684;mobileOG_000042723	d__Bacteria;p__Pseudomonadota;c__Gammaproteobacteria;o__Pseudomonadales;f__Pseudomonadaceae;g__Pseudomonas;s__Pseudomonas atacamensis	species	Pseudomonas	Pseudomonas atacamensis	Yes	Yes	Yes	Pseudomonas	species	ESKAPE; waterborne-associated	Yes
CQSW-RQup1	SW	CQSW-RQup1_k141_1365434	1495	RSMA_1	Multi-compound	Tier 0	No		d__Bacteria;p__Pseudomonadota;c__Gammaproteobacteria;o__Pseudomonadales;f__Pseudomonadaceae;g__Pseudomonas;s__Pseudomonas sp. AN-1	species	Pseudomonas	Pseudomonas sp. AN-1	Yes	Yes	Yes	Pseudomonas	species	ESKAPE; waterborne-associated	Yes
CQSW-RQup1	SW	CQSW-RQup1_k141_155953	1007	PARY_1	Drugs	Tier 1	No	gyrB;replication/recombination/repair;transfer;mobileOG_000313286	Unclassified	Unclassified			No	No	No
CQSW-RQup1	SW	CQSW-RQup1_k141_1752038	2302	QACL_1;AAC6-PRIME_1;OXA_1	Multi-compound;Drugs	Tier 0	No		d__Bacteria;p__Pseudomonadota;c__Gammaproteobacteria	class			No	No	No
CQSW-RQup1	SW	CQSW-RQup1_k141_2215962	1557	SULI_1	Drugs	Tier 1	No	tnpA;integration/excision;mobileOG_000278009	d__Bacteria;p__Pseudomonadota;c__Gammaproteobacteria	class			No	No	No
CQSW-RQup1	SW	CQSW-RQup1_k141_2755547	1638	TETX_1;ERMF_1	Drugs	Tier 0	No		d__Bacteria;p__Bacteroidota;c__Bacteroidia;o__Bacteroidales	order			No	No	No
CQSW-TJT1	SW	CQSW-TJT1_k141_1007565	1183	MDTB_1	Multi-compound	Tier 0	No		Unclassified	Unclassified			No	No	No
CQSW-TJT1	SW	CQSW-TJT1_k141_1011559	2719	TET39_1	Drugs	Tier 1	No	fic;replication/recombination/repair;transfer;mobileOG_000287772	d__Bacteria;p__Pseudomonadota;c__Gammaproteobacteria;o__Moraxellales;f__Moraxellaceae;g__Acinetobacter;s__Acinetobacter baumannii	species	Acinetobacter	Acinetobacter baumannii	Yes	Yes	Yes	Acinetobacter	species	ESKAPE; waterborne-associated	Yes
CQSW-TJT1	SW	CQSW-TJT1_k141_1022099	2913	DFRA_1	Drugs	Tier 0	No		d__Bacteria;p__Pseudomonadota;c__Gammaproteobacteria;o__Enterobacterales;f__Enterobacteriaceae;g__Citrobacter;s__Citrobacter youngae	species	Citrobacter	Citrobacter youngae	Yes	Yes	Yes	Citrobacter	species	enteric-associated	No
CQSW-TJT1	SW	CQSW-TJT1_k141_1056904	5232	ADEG_1	Multi-compound	Tier 1	No	NA:Keyword;stability/transfer/defense;mobileOG_000736028	d__Bacteria;p__Pseudomonadota;c__Betaproteobacteria;o__Nitrosomonadales;f__Sterolibacteriaceae;g__Methyloversatilis;s__Methyloversatilis sp.	species	Methyloversatilis	Methyloversatilis sp.	Yes	No	No
CQSW-TJT1	SW	CQSW-TJT1_k141_105754	1825	QACPB_1	Multi-compound	Tier 0	No		d__Bacteria;p__Pseudomonadota;c__Betaproteobacteria;o__Burkholderiales;f__Comamonadaceae	family			No	No	No
CQSW-TJT1	SW	CQSW-TJT1_k141_1089205	19000	TTGB_1;EMHC_1	Biocides;Multi-compound	Tier 1	No	ORFC;integration/excision;mobileOG_000055831	d__Bacteria;p__Pseudomonadota;c__Gammaproteobacteria;o__Pseudomonadales;f__Pseudomonadaceae;g__Pseudomonas;s__Pseudomonas umsongensis	species	Pseudomonas	Pseudomonas umsongensis	Yes	Yes	Yes	Pseudomonas	species	ESKAPE; waterborne-associated	Yes
CQSW-TJT1	SW	CQSW-TJT1_k141_1109589	4682	TETA_1	Drugs	Tier 1	No	tnpA;NA:Keyword;integration/excision;transfer;mobileOG_000002833;mobileOG_000408361	d__Bacteria;p__Pseudomonadota	phylum			No	No	No
CQSW-TJT1	SW	CQSW-TJT1_k141_1109872	1088	APH6_1	Drugs	Tier 0	No		d__Bacteria	domain			No	No	No
CQSW-TJT1	SW	CQSW-TJT1_k141_1139410	9774	QACEDELTA1_1;SULI_1	Multi-compound;Drugs	Tier 1	No	hin_5;integration/excision;mobileOG_000313547	d__Bacteria;p__Pseudomonadota;c__Betaproteobacteria;o__Burkholderiales;f__Comamonadaceae;g__Limnohabitans;s__Limnohabitans sp. 103DPR2	species	Limnohabitans	Limnohabitans sp. 103DPR2	Yes	No	No
CQSW-TJT1	SW	CQSW-TJT1_k141_1171718	1620	EMHC_1	Multi-compound	Tier 0	No		d__Bacteria;p__Pseudomonadota;c__Gammaproteobacteria;o__Pseudomonadales;f__Pseudomonadaceae;g__Pseudomonas;s__Pseudomonas sp. Pseusp16	species	Pseudomonas	Pseudomonas sp. Pseusp16	Yes	Yes	Yes	Pseudomonas	species	ESKAPE; waterborne-associated	Yes
CQSW-TJT1	SW	CQSW-TJT1_k141_1179179	2312	MEXE_1;MEXF_1	Multi-compound	Tier 0	No		d__Bacteria;p__Pseudomonadota;c__Gammaproteobacteria;o__Pseudomonadales;f__Pseudomonadaceae;g__Pseudomonas;s__Pseudomonas umsongensis	species	Pseudomonas	Pseudomonas umsongensis	Yes	Yes	Yes	Pseudomonas	species	ESKAPE; waterborne-associated	Yes
CQSW-TJT1	SW	CQSW-TJT1_k141_1206433	1822	MCA_1	Drugs	Tier 0	No		d__Bacteria;p__Pseudomonadota;c__Gammaproteobacteria;o__Moraxellales;f__Moraxellaceae;g__Acinetobacter;s__Acinetobacter sp. SWBY1	species	Acinetobacter	Acinetobacter sp. SWBY1	Yes	Yes	Yes	Acinetobacter	species	ESKAPE; waterborne-associated	Yes
CQSW-TJT1	SW	CQSW-TJT1_k141_1231735	1059	RPOB_1	Drugs	Tier 0	No		d__Bacteria;p__Actinomycetota;c__Actinomycetes	class			No	No	No
CQSW-TJT1	SW	CQSW-TJT1_k141_1291789	1690	AAC3_1	Drugs	Tier 1	No	NA:Keyword;integration/excision;replication/recombination/repair;mobileOG_000402777	d__Bacteria;p__Pseudomonadota;c__Betaproteobacteria;o__Rhodocyclales;f__Zoogloeaceae;g__Thauera;s__Thauera sp. WB-2	species	Thauera	Thauera sp. WB-2	Yes	No	No
CQSW-TJT1	SW	CQSW-TJT1_k141_1361393	1131	ANT3-DPRIME_2	Drugs	Tier 0	No		d__Bacteria	domain			No	No	No
CQSW-TJT1	SW	CQSW-TJT1_k141_1361915	1170	ANT3-DPRIME_1	Drugs	Tier 0	No		d__Bacteria	domain			No	No	No
CQSW-TJT1	SW	CQSW-TJT1_k141_1361928	2913	ABAQ_1	Drugs	Tier 0	No		d__Bacteria;p__Pseudomonadota;c__Gammaproteobacteria;o__Pseudomonadales;f__Pseudomonadaceae;g__Pseudomonas;s__Pseudomonas putida	species	Pseudomonas	Pseudomonas putida	Yes	Yes	Yes	Pseudomonas	species	ESKAPE; waterborne-associated	Yes
CQSW-TJT1	SW	CQSW-TJT1_k141_137041	1152	MEXF_1	Multi-compound	Tier 0	No		d__Bacteria;p__Pseudomonadota;c__Gammaproteobacteria;o__Pseudomonadales;f__Pseudomonadaceae;g__Pseudomonas;s__Pseudomonas sp. WJP1	species	Pseudomonas	Pseudomonas sp. WJP1	Yes	Yes	Yes	Pseudomonas	species	ESKAPE; waterborne-associated	Yes
CQSW-TJT1	SW	CQSW-TJT1_k141_1401043	5141	MEXK_1	Multi-compound	Tier 0	No		d__Bacteria;p__Pseudomonadota;c__Gammaproteobacteria;o__Pseudomonadales;f__Pseudomonadaceae;g__Pseudomonas;s__Pseudomonas umsongensis	species	Pseudomonas	Pseudomonas umsongensis	Yes	Yes	Yes	Pseudomonas	species	ESKAPE; waterborne-associated	Yes
CQSW-TJT1	SW	CQSW-TJT1_k141_1423570	1065	RSMA_1	Multi-compound	Tier 0	No		d__Bacteria;p__Pseudomonadota;c__Gammaproteobacteria;o__Pseudomonadales;f__Pseudomonadaceae;g__Halopseudomonas;s__Halopseudomonas sp. SMJS2	species	Halopseudomonas	Halopseudomonas sp. SMJS2	Yes	No	No
CQSW-TJT1	SW	CQSW-TJT1_k141_1454804	1236	CPXAR_1	Multi-compound	Tier 1	No	copR;transfer;conjugation,relaxosome;mobileOG_000317257	d__Bacteria;p__Pseudomonadota;c__Gammaproteobacteria;o__Pseudomonadales;f__Pseudomonadaceae;g__Pseudomonas;s__Pseudomonas sp. CLCA07	species	Pseudomonas	Pseudomonas sp. CLCA07	Yes	Yes	Yes	Pseudomonas	species	ESKAPE; waterborne-associated	Yes
CQSW-TJT1	SW	CQSW-TJT1_k141_1515055	4074	MEXF_1	Multi-compound	Tier 0	No		d__Bacteria;p__Pseudomonadota;c__Gammaproteobacteria;o__Pseudomonadales;f__Pseudomonadaceae;g__Pseudomonas;s__Pseudomonas umsongensis	species	Pseudomonas	Pseudomonas umsongensis	Yes	Yes	Yes	Pseudomonas	species	ESKAPE; waterborne-associated	Yes
CQSW-TJT1	SW	CQSW-TJT1_k141_1517112	5668	YAJC_1	Multi-compound	Tier 0	No		d__Bacteria;p__Pseudomonadota;c__Gammaproteobacteria;o__Pseudomonadales;f__Pseudomonadaceae;g__Pseudomonas;s__Pseudomonas umsongensis	species	Pseudomonas	Pseudomonas umsongensis	Yes	Yes	Yes	Pseudomonas	species	ESKAPE; waterborne-associated	Yes
CQSW-TJT1	SW	CQSW-TJT1_k141_1519007	1649	APH6_1;APH3-DPRIME_1	Drugs	Tier 1	No	gin;integration/excision;mobileOG_000058937	d__Bacteria	domain			No	No	No
CQSW-TJT1	SW	CQSW-TJT1_k141_1521977	2419	TOPR_1;MEXD1_1	Drugs;Multi-compound	Tier 0	No		d__Bacteria;p__Pseudomonadota;c__Gammaproteobacteria	class			No	No	No
CQSW-TJT1	SW	CQSW-TJT1_k141_1546488	1326	RSMA_1	Multi-compound	Tier 0	No		d__Bacteria;p__Pseudomonadota;c__Gammaproteobacteria;o__Moraxellales;f__Moraxellaceae;g__Acinetobacter	genus	Acinetobacter		Yes	Yes	Yes	Acinetobacter	genus	ESKAPE; waterborne-associated	Yes
CQSW-TJT1	SW	CQSW-TJT1_k141_1556229	1714	MEXF_1	Multi-compound	Tier 0	No		d__Bacteria;p__Pseudomonadota;c__Gammaproteobacteria;o__Pseudomonadales;f__Pseudomonadaceae;g__Pseudomonas;s__Pseudomonas sp. WJP1	species	Pseudomonas	Pseudomonas sp. WJP1	Yes	Yes	Yes	Pseudomonas	species	ESKAPE; waterborne-associated	Yes
CQSW-TJT1	SW	CQSW-TJT1_k141_1570496	1921	OMPR_1	Drugs	Tier 1	No	copR;transfer;conjugation,relaxosome;mobileOG_000363309	d__Bacteria;p__Pseudomonadota;c__Betaproteobacteria;o__Rhodocyclales;f__Zoogloeaceae;g__Thauera;s__Thauera aminoaromatica	species	Thauera	Thauera aminoaromatica	Yes	No	No
CQSW-TJT1	SW	CQSW-TJT1_k141_1573110	1114	EFPA_1	Multi-compound	Tier 0	No		d__Bacteria;p__Actinomycetota;c__Actinomycetes;o__Mycobacteriales;f__Mycobacteriaceae;g__Mycolicibacterium;s__Mycolicibacterium arabiense	species	Mycolicibacterium	Mycolicibacterium arabiense	Yes	No	No
CQSW-TJT1	SW	CQSW-TJT1_k141_1660460	2107	ADEG_1	Multi-compound	Tier 0	No		d__Bacteria;p__Pseudomonadota;c__Betaproteobacteria;o__Burkholderiales;f__Oxalobacteraceae;g__Herbaspirillum	genus	Herbaspirillum		Yes	No	No
CQSW-TJT1	SW	CQSW-TJT1_k141_1678678	1021	MEXK_1	Multi-compound	Tier 0	No		d__Bacteria;p__Pseudomonadota;c__Gammaproteobacteria;o__Pseudomonadales;f__Pseudomonadaceae;g__Pseudomonas;s__Pseudomonas vancouverensis	species	Pseudomonas	Pseudomonas vancouverensis	Yes	Yes	Yes	Pseudomonas	species	ESKAPE; waterborne-associated	Yes
CQSW-TJT1	SW	CQSW-TJT1_k141_1708808	1087	MEXK_1	Multi-compound	Tier 0	No		d__Bacteria;p__Pseudomonadota;c__Betaproteobacteria;o__Burkholderiales;f__Comamonadaceae;g__Limnohabitans;s__Limnohabitans sp. MORI2	species	Limnohabitans	Limnohabitans sp. MORI2	Yes	No	No
CQSW-TJT1	SW	CQSW-TJT1_k141_1742298	2297	RSMA_1	Multi-compound	Tier 0	No		d__Bacteria;p__Pseudomonadota;c__Gammaproteobacteria;o__Lysobacterales;f__Lysobacteraceae	family			No	No	No
CQSW-TJT1	SW	CQSW-TJT1_k141_1746551	1041	CMLA_1	Drugs	Tier 0	No		d__Bacteria;p__Pseudomonadota;c__Gammaproteobacteria	class			No	No	No
CQSW-TJT1	SW	CQSW-TJT1_k141_176860	1600	MTRAD_1	Drugs	Tier 1	No	cpxA;transfer;conjugation,relaxosome;mobileOG_000354202	Unclassified	Unclassified			No	No	No
CQSW-TJT1	SW	CQSW-TJT1_k141_1848857	2269	MEXK_1	Multi-compound	Tier 0	No		d__Bacteria;p__Pseudomonadota;c__Gammaproteobacteria;o__Pseudomonadales;f__Pseudomonadaceae;g__Pseudomonas	genus	Pseudomonas		Yes	Yes	Yes	Pseudomonas	genus	ESKAPE; waterborne-associated	Yes
CQSW-TJT1	SW	CQSW-TJT1_k141_1907588	1010	MEXY_1	Multi-compound	Tier 0	No		d__Bacteria;p__Pseudomonadota;c__Betaproteobacteria;o__Nitrosomonadales;f__Methylophilaceae;g__Methylotenera;s__Methylotenera mobilis	species	Methylotenera	Methylotenera mobilis	Yes	No	No
CQSW-TJT1	SW	CQSW-TJT1_k141_1921482	1621	FLOR_1	Drugs	Tier 1	No	virD2;transfer;conjugation;mobileOG_000357460	d__Bacteria;p__Pseudomonadota	phylum			No	No	No
CQSW-TJT1	SW	CQSW-TJT1_k141_192619	1773	BLAA_1;QACE_1	Drugs;Multi-compound	Tier 1	No	integration/excision;mobileOG_000033534	d__Bacteria;p__Pseudomonadota;c__Gammaproteobacteria	class			No	No	No
CQSW-TJT1	SW	CQSW-TJT1_k141_1926284	3440	RSMA_1	Multi-compound	Tier 0	No		d__Bacteria;p__Pseudomonadota;c__Alphaproteobacteria;o__Hyphomicrobiales;f__Nitrobacteraceae;g__Bradyrhizobium	no rank	Bradyrhizobium		No	No	No
CQSW-TJT1	SW	CQSW-TJT1_k141_1958404	1666	MUXB_1	Multi-compound	Tier 0	No		d__Bacteria;p__Pseudomonadota;c__Gammaproteobacteria;o__Pseudomonadales;f__Pseudomonadaceae;g__Pseudomonas	genus	Pseudomonas		Yes	Yes	Yes	Pseudomonas	genus	ESKAPE; waterborne-associated	Yes
CQSW-TJT1	SW	CQSW-TJT1_k141_1963313	1761	CPXAR_1	Multi-compound	Tier 1	No	copR;transfer;conjugation,relaxosome;mobileOG_000317257	d__Bacteria;p__Pseudomonadota;c__Gammaproteobacteria;o__Pseudomonadales;f__Pseudomonadaceae;g__Pseudomonas;s__Pseudomonas umsongensis	species	Pseudomonas	Pseudomonas umsongensis	Yes	Yes	Yes	Pseudomonas	species	ESKAPE; waterborne-associated	Yes
CQSW-TJT1	SW	CQSW-TJT1_k141_202854	1767	SULII_1	Drugs	Tier 0	No		d__Bacteria	domain			No	No	No
CQSW-TJT1	SW	CQSW-TJT1_k141_2028756	1049	TTGB_1	Biocides	Tier 0	No		d__Bacteria;p__Pseudomonadota;c__Gammaproteobacteria;o__Pseudomonadales;f__Pseudomonadaceae;g__Pseudomonas;s__Pseudomonas reinekei	species	Pseudomonas	Pseudomonas reinekei	Yes	Yes	Yes	Pseudomonas	species	ESKAPE; waterborne-associated	Yes
CQSW-TJT1	SW	CQSW-TJT1_k141_2034101	1451	MCA_1	Drugs	Tier 0	No		d__Bacteria;p__Pseudomonadota;c__Gammaproteobacteria;o__Moraxellales;f__Moraxellaceae;g__Acinetobacter	genus	Acinetobacter		Yes	Yes	Yes	Acinetobacter	genus	ESKAPE; waterborne-associated	Yes
CQSW-TJT1	SW	CQSW-TJT1_k141_2073650	2821	KHM_1	Drugs	Tier 0	No		d__Bacteria;p__Pseudomonadota;c__Gammaproteobacteria;o__Enterobacterales;f__Enterobacteriaceae	family			No	No	No
CQSW-TJT1	SW	CQSW-TJT1_k141_2076208	2833	AAC6-PRIME_1;OXA_1;ANT3-DPRIME_1	Drugs	Tier 0	No		d__Bacteria;p__Pseudomonadota;c__Gammaproteobacteria	class			No	No	No
CQSW-TJT1	SW	CQSW-TJT1_k141_2163002	1393	MEXF_1	Multi-compound	Tier 0	No		d__Bacteria;p__Pseudomonadota;c__Gammaproteobacteria;o__Pseudomonadales;f__Pseudomonadaceae;g__Pseudomonas;s__Pseudomonas azerbaijanoccidentalis	species	Pseudomonas	Pseudomonas azerbaijanoccidentalis	Yes	Yes	Yes	Pseudomonas	species	ESKAPE; waterborne-associated	Yes
CQSW-TJT1	SW	CQSW-TJT1_k141_2166786	2693	TETG_1	Drugs	Tier 1	No	traR;transfer;conjugation,regulation;mobileOG_000268175	d__Bacteria;p__Pseudomonadota;c__Gammaproteobacteria;o__Lysobacterales;f__Lysobacteraceae;g__Stenotrophomonas;s__Stenotrophomonas maltophilia	species	Stenotrophomonas	Stenotrophomonas maltophilia	Yes	Yes	Yes	Stenotrophomonas	species	opportunistic-associated	No
CQSW-TJT1	SW	CQSW-TJT1_k141_216837	4188	SULI_1	Drugs	Tier 2	Yes	ssb;NA:Keyword;replication/recombination/repair;integration/excision;mobileOG_000053831;mobileOG_000411597	d__Bacteria;p__Pseudomonadota;c__Alphaproteobacteria;o__Rhodobacterales;f__Paracoccaceae;g__Paragemmobacter;s__Paragemmobacter aquarius	species	Paragemmobacter	Paragemmobacter aquarius	Yes	No	No
CQSW-TJT1	SW	CQSW-TJT1_k141_2180217	2745	QACL_1;AAC6-PRIME_1;EREA_1	Multi-compound;Drugs	Tier 0	No		d__Bacteria;p__Pseudomonadota	phylum			No	No	No
CQSW-TJT1	SW	CQSW-TJT1_k141_2243170	1098	RSMA_1	Multi-compound	Tier 0	No		d__Bacteria;p__Pseudomonadota;c__Gammaproteobacteria	class			No	No	No
CQSW-TJT1	SW	CQSW-TJT1_k141_2274139	7703	RSMA_1	Multi-compound	Tier 0	No		d__Bacteria;p__Pseudomonadota;c__Gammaproteobacteria;o__Cellvibrionales;f__Cellvibrionaceae;g__Cellvibrio;s__Cellvibrio sp. PSBB023	species	Cellvibrio	Cellvibrio sp. PSBB023	Yes	No	No
CQSW-TJT1	SW	CQSW-TJT1_k141_2326305	1024	VEB_1	Drugs	Tier 0	No		d__Bacteria;p__Pseudomonadota;c__Gammaproteobacteria	class			No	No	No
CQSW-TJT1	SW	CQSW-TJT1_k141_2335558	3695	TETC_1	Drugs	Tier 1	No	NA:Keyword;rsvB;transfer;integration/excision;replication/recombination/repair;mobileOG_000719479;mobileOG_000062985	d__Bacteria;p__Pseudomonadota	phylum			No	No	No
CQSW-TJT1	SW	CQSW-TJT1_k141_2342383	1168	ARR_1;CAT_1	Drugs	Tier 0	No		d__Bacteria;p__Pseudomonadota	phylum			No	No	No
CQSW-TJT1	SW	CQSW-TJT1_k141_250636	1176	MEXF_1	Multi-compound	Tier 0	No		d__Bacteria;p__Pseudomonadota;c__Gammaproteobacteria;o__Pseudomonadales;f__Pseudomonadaceae;g__Pseudomonas	genus	Pseudomonas		Yes	Yes	Yes	Pseudomonas	genus	ESKAPE; waterborne-associated	Yes
CQSW-TJT1	SW	CQSW-TJT1_k141_2571	1186	RSMA_1	Multi-compound	Tier 0	No		d__Bacteria;p__Pseudomonadota;c__Gammaproteobacteria;o__Cellvibrionales;f__Cellvibrionaceae;g__Cellvibrio;s__Cellvibrio sp. PSBB023	species	Cellvibrio	Cellvibrio sp. PSBB023	Yes	No	No
CQSW-TJT1	SW	CQSW-TJT1_k141_262600	1022	MPHA_1	Drugs	Tier 0	No		d__Bacteria;p__Pseudomonadota	phylum			No	No	No
CQSW-TJT1	SW	CQSW-TJT1_k141_287410	1141	RSMA_1	Multi-compound	Tier 0	No		d__Bacteria;p__Pseudomonadota	phylum			No	No	No
CQSW-TJT1	SW	CQSW-TJT1_k141_304677	1306	RCP_1	Drugs	Tier 1	No	ssb;replication/recombination/repair;mobileOG_000053831	d__Bacteria;p__Pseudomonadota;c__Alphaproteobacteria;o__Rhodobacterales;f__Paracoccaceae;g__Haematobacter;s__Haematobacter massiliensis	species	Haematobacter	Haematobacter massiliensis	Yes	No	No
CQSW-TJT1	SW	CQSW-TJT1_k141_35152	1866	OXA_1	Drugs	Tier 2	Yes	tnpA_1;integration/excision;mobileOG_000337965	d__Bacteria;p__Pseudomonadota;c__Gammaproteobacteria;o__Moraxellales;f__Moraxellaceae;g__Acinetobacter;s__Acinetobacter johnsonii	species	Acinetobacter	Acinetobacter johnsonii	Yes	Yes	Yes	Acinetobacter	species	ESKAPE; waterborne-associated	Yes
CQSW-TJT1	SW	CQSW-TJT1_k141_442493	5196	RSMA_1	Multi-compound	Tier 0	No		d__Bacteria;p__Pseudomonadota;c__Gammaproteobacteria;o__Pseudomonadales;f__Pseudomonadaceae;g__Pseudomonas;s__Pseudomonas umsongensis	species	Pseudomonas	Pseudomonas umsongensis	Yes	Yes	Yes	Pseudomonas	species	ESKAPE; waterborne-associated	Yes
CQSW-TJT1	SW	CQSW-TJT1_k141_508943	2360	TTGB_1	Biocides	Tier 0	No		d__Bacteria;p__Pseudomonadota;c__Gammaproteobacteria;o__Pseudomonadales;f__Pseudomonadaceae;g__Pseudomonas;s__Pseudomonas sp. MDT2-39-1	species	Pseudomonas	Pseudomonas sp. MDT2-39-1	Yes	Yes	Yes	Pseudomonas	species	ESKAPE; waterborne-associated	Yes
CQSW-TJT1	SW	CQSW-TJT1_k141_511422	1541	ADEI_1	Multi-compound	Tier 0	No		d__Bacteria;p__Pseudomonadota;c__Gammaproteobacteria;o__Moraxellales;f__Moraxellaceae;g__Acinetobacter;s__Acinetobacter johnsonii	species	Acinetobacter	Acinetobacter johnsonii	Yes	Yes	Yes	Acinetobacter	species	ESKAPE; waterborne-associated	Yes
CQSW-TJT1	SW	CQSW-TJT1_k141_571114	1173	RSMA_1	Multi-compound	Tier 0	No		d__Bacteria;p__Pseudomonadota;c__Gammaproteobacteria;o__Pseudomonadales;f__Pseudomonadaceae;g__Pseudomonas	genus	Pseudomonas		Yes	Yes	Yes	Pseudomonas	genus	ESKAPE; waterborne-associated	Yes
CQSW-TJT1	SW	CQSW-TJT1_k141_603379	1391	ERMF_1	Drugs	Tier 0	No		d__Bacteria;p__Bacteroidota;c__Flavobacteriia;o__Flavobacteriales;f__Flavobacteriaceae;g__Flavobacterium;s__Flavobacterium psychrophilum	species	Flavobacterium	Flavobacterium psychrophilum	Yes	No	No
CQSW-TJT1	SW	CQSW-TJT1_k141_603589	2136	MEXE_1;MEXF_1	Multi-compound	Tier 0	No		d__Bacteria;p__Pseudomonadota;c__Gammaproteobacteria;o__Pseudomonadales;f__Pseudomonadaceae;g__Pseudomonas;s__Pseudomonas fluorescens	species	Pseudomonas	Pseudomonas fluorescens	Yes	Yes	Yes	Pseudomonas	species	ESKAPE; waterborne-associated	Yes
CQSW-TJT1	SW	CQSW-TJT1_k141_683667	4069	MEXK_1	Multi-compound	Tier 1	No	clpP;clpX;phage;replication/recombination/repair;replication,chaperone;mobileOG_000030970;mobileOG_000030969	d__Bacteria;p__Pseudomonadota;c__Betaproteobacteria;o__Burkholderiales;f__Comamonadaceae	family			No	No	No
CQSW-TJT1	SW	CQSW-TJT1_k141_712280	2551	ADEG_1	Multi-compound	Tier 0	No		d__Bacteria;p__Pseudomonadota;c__Gammaproteobacteria;o__Cellvibrionales;f__Cellvibrionaceae;g__Cellvibrio	no rank	Cellvibrio		No	No	No
CQSW-TJT1	SW	CQSW-TJT1_k141_773948	1379	DFRA_1	Drugs	Tier 1	No	thyA;phage;replication,infection,regulation;mobileOG_000324793	d__Bacteria;p__Pseudomonadota;c__Gammaproteobacteria;o__Moraxellales;f__Moraxellaceae;g__Acinetobacter;s__Acinetobacter sp. CS-2	species	Acinetobacter	Acinetobacter sp. CS-2	Yes	Yes	Yes	Acinetobacter	species	ESKAPE; waterborne-associated	Yes
CQSW-TJT1	SW	CQSW-TJT1_k141_814528	4037	MPHE_1;MSRE_1	Drugs	Tier 1	No	NA:Keyword;integration/excision;transfer;replication/recombination/repair;partitioning;mobileOG_000757742;mobileOG_000454893	d__Bacteria;p__Pseudomonadota;c__Gammaproteobacteria;o__Moraxellales;f__Moraxellaceae;g__Acinetobacter;s__Acinetobacter yuyunsongii	species	Acinetobacter	Acinetobacter yuyunsongii	Yes	Yes	Yes	Acinetobacter	species	ESKAPE; waterborne-associated	Yes
CQSW-TJT1	SW	CQSW-TJT1_k141_97264	1037	ANT6_1	Drugs	Tier 0	No		d__Bacteria;p__Bacteroidota	phylum			No	No	No
CQSW-TJT1	SW	CQSW-TJT1_k141_988232	23150	RSMA_1	Multi-compound	Tier 1	No	dnaQ;rnhA;hup;brxL;clpX;clpP;recA;lexA;replication/recombination/repair;stability/transfer/defense;phage;integration/excision;infection,regulation;mobileOG_000336325;mobileOG_000281643;mobileOG_000309233;mobileOG_000351525;mobileOG_000025945;mobileOG_000000023;mobileOG_000282639;mobileOG_000330838	d__Bacteria;p__Pseudomonadota;c__Gammaproteobacteria	class			No	No	No
CQSW-WBZ1	SW	CQSW-WBZ1_k141_1408366	3483	MPHA_1	Drugs	Tier 0	No		d__Bacteria;p__Pseudomonadota;c__Gammaproteobacteria;o__Enterobacterales;f__Enterobacteriaceae	family			No	No	No
CQSW-WBZ1	SW	CQSW-WBZ1_k141_1551812	2967	MPHE_1;MSRE_1	Drugs	Tier 1	No	NA:Keyword;integration/excision;transfer;replication/recombination/repair;partitioning;mobileOG_000757742;mobileOG_000454893	d__Bacteria;p__Pseudomonadota;c__Gammaproteobacteria;o__Moraxellales;f__Moraxellaceae;g__Acinetobacter	genus	Acinetobacter		Yes	Yes	Yes	Acinetobacter	genus	ESKAPE; waterborne-associated	Yes
CQSW-WBZ1	SW	CQSW-WBZ1_k141_1796262	1530	AMRB_1	Multi-compound	Tier 0	No		d__Bacteria;p__Pseudomonadota;c__Betaproteobacteria;o__Nitrosomonadales;f__Methylophilaceae;g__Methylotenera;s__Methylotenera mobilis	species	Methylotenera	Methylotenera mobilis	Yes	No	No
CQSW-WBZ1	SW	CQSW-WBZ1_k141_1819025	1909	TETC_1	Drugs	Tier 1	No	NA:Keyword;transfer;mobileOG_000719479	d__Bacteria	kingdom			No	No	No
CQSW-WBZ1	SW	CQSW-WBZ1_k141_1830281	1876	BLAA_1	Drugs	Tier 1	No	integration/excision;mobileOG_000033534	d__Bacteria;p__Pseudomonadota;c__Gammaproteobacteria	class			No	No	No
CQSW-WBZ1	SW	CQSW-WBZ1_k141_1983236	9767	QACF_1;AAC6-PRIME_1;EREA_1;OXA_1;DFRA_1	Multi-compound;Drugs	Tier 1	No	tnpR;NA:Keyword;int;integration/excision;stability/transfer/defense;replication,resolvase;mobileOG_000074029;mobileOG_000288891;mobileOG_000749179;mobileOG_000736426;mobileOG_000002889	d__Bacteria;p__Pseudomonadota;c__Betaproteobacteria;o__Burkholderiales;f__Burkholderiaceae;g__Mycetohabitans;s__Mycetohabitans rhizoxinica	species	Mycetohabitans	Mycetohabitans rhizoxinica	Yes	No	No
CQSW-WBZ1	SW	CQSW-WBZ1_k141_2050375	7502	QACEDELTA1_1;SULI_1	Multi-compound;Drugs	Tier 1	No	hin_5;integration/excision;mobileOG_000313547	d__Bacteria;p__Pseudomonadota;c__Betaproteobacteria;o__Burkholderiales;f__Comamonadaceae;g__Limnohabitans;s__Limnohabitans sp. 103DPR2	species	Limnohabitans	Limnohabitans sp. 103DPR2	Yes	No	No
CQSW-WBZ1	SW	CQSW-WBZ1_k141_2113443	1113	PARY_1	Drugs	Tier 1	No	gyrB;replication/recombination/repair;transfer;mobileOG_000313286	d__Bacteria;p__Actinomycetota;c__Actinomycetes;o__Candidatus Nanopelagicales;f__Candidatus Nanopelagicaceae;g__Candidatus Planktophila	genus	Candidatus Planktophila		Yes	No	No
CQSW-WBZ1	SW	CQSW-WBZ1_k141_2411747	1727	MEFA_1	Drugs	Tier 1	No	tnpA;integration/excision;mobileOG_000278009	d__Bacteria;p__Pseudomonadota;c__Gammaproteobacteria	class			No	No	No
CQSW-WBZ1	SW	CQSW-WBZ1_k141_2707496	3552	SULII_1	Drugs	Tier 2	Yes	NA:Keyword;integration/excision;mobileOG_000730009	d__Bacteria;p__Pseudomonadota;c__Gammaproteobacteria;o__Pseudomonadales;f__Pseudomonadaceae;g__Pseudomonas	no rank	Pseudomonas		No	No	Yes	Pseudomonas	no rank	ESKAPE; waterborne-associated	Yes
CQSW-WBZ1	SW	CQSW-WBZ1_k141_2749616	3501	QACPB_1	Multi-compound	Tier 1	No	hin_5;integration/excision;mobileOG_000031311;mobileOG_000136384	d__Bacteria;p__Pseudomonadota;c__Betaproteobacteria;o__Burkholderiales;f__Comamonadaceae	family			No	No	No
CQSW-WBZ1	SW	CQSW-WBZ1_k141_2814214	2514	MUXB_1	Multi-compound	Tier 0	No		d__Bacteria;p__Pseudomonadota;c__Alphaproteobacteria;o__Hyphomicrobiales;f__Rhizobiaceae;g__Sinorhizobium;s__Sinorhizobium sp. RAC02	species	Sinorhizobium	Sinorhizobium sp. RAC02	Yes	No	No
CQSW-WBZ1	SW	CQSW-WBZ1_k141_291960	11614	MEXK_1	Multi-compound	Tier 1	No	clpP;clpX;brxL;hupB;phage;stability/transfer/defense;replication/recombination/repair;replication,chaperone;integration/excision;mobileOG_000000023;mobileOG_000030969;mobileOG_000351525;mobileOG_000025521	d__Bacteria;p__Pseudomonadota;c__Betaproteobacteria;o__Burkholderiales;f__Oxalobacteraceae;g__Herminiimonas;s__Herminiimonas arsenitoxidans	species	Herminiimonas	Herminiimonas arsenitoxidans	Yes	No	No
CQSW-WBZ1	SW	CQSW-WBZ1_k141_294707	3465	MDTB_1	Multi-compound	Tier 0	No		d__Bacteria;p__Pseudomonadota;c__Betaproteobacteria;o__Burkholderiales;f__Comamonadaceae;g__Comamonas;s__Comamonas testosteroni	species	Comamonas	Comamonas testosteroni	Yes	No	No
CQSW-WBZ1	SW	CQSW-WBZ1_k141_583175	1034	MUXB_1	Multi-compound	Tier 0	No		d__Bacteria;p__Pseudomonadota	phylum			No	No	No
CQSW-WBZ1	SW	CQSW-WBZ1_k141_700411	1120	LNUC_1	Drugs	Tier 0	No		d__Bacteria	domain			No	No	No
CQSW-WBZ1	SW	CQSW-WBZ1_k141_802465	2344	APH3-DPRIME_1;APH6_1	Drugs	Tier 1	No	gin;integration/excision;mobileOG_000049512	d__Bacteria;p__Pseudomonadota;c__Gammaproteobacteria;o__Enterobacterales;f__Enterobacteriaceae;g__Salmonella;s__Salmonella enterica	species	Salmonella	Salmonella enterica	Yes	Yes	Yes	Salmonella	species	enteric-associated	No
CQSW-WBZ1	SW	CQSW-WBZ1_k141_893570	6574	ANT3-DPRIME_1	Drugs	Tier 1	No	traR;transfer;conjugation,regulation;mobileOG_000041466	d__Bacteria;p__Pseudomonadota;c__Betaproteobacteria;o__Burkholderiales;f__Comamonadaceae	family			No	No	No
CQSW-WBZ1	SW	CQSW-WBZ1_k141_935942	1243	MEXE_1;MEXF_1	Multi-compound	Tier 0	No		d__Bacteria;p__Pseudomonadota;c__Gammaproteobacteria;o__Pseudomonadales;f__Pseudomonadaceae;g__Pseudomonas;s__Pseudomonas umsongensis	species	Pseudomonas	Pseudomonas umsongensis	Yes	Yes	Yes	Pseudomonas	species	ESKAPE; waterborne-associated	Yes
CQSW-YZ1	SW	CQSW-YZ1_k141_1035437	1822	TTGB_1	Biocides	Tier 0	No		d__Bacteria;p__Pseudomonadota;c__Gammaproteobacteria;o__Pseudomonadales;f__Pseudomonadaceae;g__Pseudomonas;s__Pseudomonas umsongensis	species	Pseudomonas	Pseudomonas umsongensis	Yes	Yes	Yes	Pseudomonas	species	ESKAPE; waterborne-associated	Yes
CQSW-YZ1	SW	CQSW-YZ1_k141_1072319	1141	VEB_1	Drugs	Tier 0	No		d__Bacteria;p__Pseudomonadota;c__Gammaproteobacteria	class			No	No	No
CQSW-YZ1	SW	CQSW-YZ1_k141_1076127	2947	TETG_1	Drugs	Tier 1	No	traR;NA:Keyword;transfer;integration/excision;conjugation,regulation;mobileOG_000268175;mobileOG_000405064	d__Bacteria;p__Pseudomonadota;c__Gammaproteobacteria;o__Aeromonadales;f__Aeromonadaceae;g__Aeromonas;s__Aeromonas caviae	species	Aeromonas	Aeromonas caviae	Yes	Yes	Yes	Aeromonas	species	waterborne-associated	No
CQSW-YZ1	SW	CQSW-YZ1_k141_1104408	1468	RPOB_1	Drugs	Tier 0	No		d__Bacteria;p__Actinomycetota;c__Actinomycetes;o__Mycobacteriales;f__Mycobacteriaceae	family			No	No	No
CQSW-YZ1	SW	CQSW-YZ1_k141_1213753	1234	TETA_1	Drugs	Tier 0	No		d__Bacteria	domain			No	No	No
CQSW-YZ1	SW	CQSW-YZ1_k141_1303849	1128	MEXF_1	Multi-compound	Tier 0	No		d__Bacteria;p__Pseudomonadota;c__Gammaproteobacteria;o__Pseudomonadales;f__Pseudomonadaceae;g__Pseudomonas;s__Pseudomonas umsongensis	species	Pseudomonas	Pseudomonas umsongensis	Yes	Yes	Yes	Pseudomonas	species	ESKAPE; waterborne-associated	Yes
CQSW-YZ1	SW	CQSW-YZ1_k141_1476640	11595	ANT3-DPRIME_1	Drugs	Tier 1	No	istA;parA;NA:Keyword;int;integration/excision;stability/transfer/defense;partitioning;mobileOG_000033527;mobileOG_000034839;mobileOG_000061441;mobileOG_000417305;mobileOG_000033528;mobileOG_000749179;mobileOG_000736426;mobileOG_000002889	d__Bacteria;p__Pseudomonadota;c__Betaproteobacteria;o__Burkholderiales	order			No	No	No
CQSW-YZ1	SW	CQSW-YZ1_k141_1516652	1316	SULI_1	Drugs	Tier 2	Yes	tnpA;integration/excision;mobileOG_000275105	d__Bacteria;p__Pseudomonadota;c__Betaproteobacteria;o__Burkholderiales;f__Comamonadaceae	family			No	No	No
CQSW-YZ1	SW	CQSW-YZ1_k141_1587273	3892	YAJC_1	Multi-compound	Tier 0	No		d__Bacteria;p__Pseudomonadota;c__Gammaproteobacteria;o__Pseudomonadales;f__Pseudomonadaceae;g__Pseudomonas;s__Pseudomonas umsongensis	species	Pseudomonas	Pseudomonas umsongensis	Yes	Yes	Yes	Pseudomonas	species	ESKAPE; waterborne-associated	Yes
CQSW-YZ1	SW	CQSW-YZ1_k141_162495	2215	TETC_1	Drugs	Tier 0	No		d__Bacteria;p__Pseudomonadota	phylum			No	No	No
CQSW-YZ1	SW	CQSW-YZ1_k141_1815303	5719	APH6_1;APH3-DPRIME_1	Drugs	Tier 2	Yes	gin;tnpA;integration/excision;mobileOG_000058937;mobileOG_000036720	d__Bacteria;p__Pseudomonadota;c__Gammaproteobacteria;o__Pseudomonadales;f__Pseudomonadaceae;g__Pseudomonas	genus	Pseudomonas		Yes	Yes	Yes	Pseudomonas	genus	ESKAPE; waterborne-associated	Yes
CQSW-YZ1	SW	CQSW-YZ1_k141_1853869	3554	MPHE_1;MSRE_1	Drugs	Tier 1	No	NA:Keyword;integration/excision;transfer;replication/recombination/repair;partitioning;mobileOG_000757742;mobileOG_000454893	d__Bacteria;p__Pseudomonadota;c__Gammaproteobacteria;o__Moraxellales;f__Moraxellaceae;g__Acinetobacter	genus	Acinetobacter		Yes	Yes	Yes	Acinetobacter	genus	ESKAPE; waterborne-associated	Yes
CQSW-YZ1	SW	CQSW-YZ1_k141_1863727	2103	MEXK_1	Multi-compound	Tier 1	No	clpP;phage;replication/recombination/repair;mobileOG_000030970	d__Bacteria;p__Pseudomonadota;c__Betaproteobacteria;o__Burkholderiales;f__Oxalobacteraceae;g__Janthinobacterium;s__Janthinobacterium sp. 17J80-10	species	Janthinobacterium	Janthinobacterium sp. 17J80-10	Yes	No	No
CQSW-YZ1	SW	CQSW-YZ1_k141_187444	4337	DFRA_1;OXA_1;EREA_1;AAC6-PRIME_1;QACF_1	Drugs;Multi-compound	Tier 0	No		d__Bacteria;p__Pseudomonadota	phylum			No	No	No
CQSW-YZ1	SW	CQSW-YZ1_k141_1960122	1530	PARY_1	Drugs	Tier 1	No	gyrB;replication/recombination/repair;transfer;mobileOG_000313286	d__Bacteria;p__Actinomycetota;c__Actinomycetes;o__Candidatus Nanopelagicales;f__Candidatus Nanopelagicaceae;g__Candidatus Planktophila;s__Candidatus Planktophila versatilis	species	Candidatus Planktophila	Candidatus Planktophila versatilis	Yes	No	No
CQSW-YZ1	SW	CQSW-YZ1_k141_2089914	7560	QACEDELTA1_1;SULI_1	Multi-compound;Drugs	Tier 1	No	traR;tniB;transfer;integration/excision;conjugation,regulation;mobileOG_000041466;mobileOG_000068778	d__Bacteria;p__Pseudomonadota;c__Betaproteobacteria;o__Burkholderiales;f__Comamonadaceae	family			No	No	No
CQSW-YZ1	SW	CQSW-YZ1_k141_2190065	6805	RSMA_1	Multi-compound	Tier 0	No		d__Bacteria;p__Pseudomonadota;c__Gammaproteobacteria;o__Alteromonadales	order			No	No	No
CQSW-YZ1	SW	CQSW-YZ1_k141_2301238	1625	MEXK_1	Multi-compound	Tier 0	No		d__Bacteria;p__Pseudomonadota;c__Betaproteobacteria;o__Rhodocyclales;f__Rhodocyclaceae;g__Niveibacterium;s__Niveibacterium microcysteis	species	Niveibacterium	Niveibacterium microcysteis	Yes	No	No
CQSW-YZ1	SW	CQSW-YZ1_k141_2312049	3578	QACPB_1	Multi-compound	Tier 1	No	NA:Keyword;hin_5;integration/excision;replication/recombination/repair;mobileOG_000713226;mobileOG_000031311	d__Bacteria;p__Pseudomonadota;c__Betaproteobacteria;o__Burkholderiales;f__Comamonadaceae	family			No	No	No
CQSW-YZ1	SW	CQSW-YZ1_k141_2350502	1080	RCP_1	Drugs	Tier 0	No		d__Bacteria;p__Pseudomonadota;c__Alphaproteobacteria;o__Rhodobacterales;f__Roseobacteraceae;g__Alloyangia;s__Alloyangia pacifica	species	Alloyangia	Alloyangia pacifica	Yes	No	No
CQSW-YZ1	SW	CQSW-YZ1_k141_2432638	1108	TTGB_1	Multi-compound	Tier 0	No		d__Bacteria;p__Pseudomonadota;c__Gammaproteobacteria;o__Pseudomonadales;f__Pseudomonadaceae;g__Pseudomonas;s__Pseudomonas cremoricolorata	species	Pseudomonas	Pseudomonas cremoricolorata	Yes	Yes	Yes	Pseudomonas	species	ESKAPE; waterborne-associated	Yes
CQSW-YZ1	SW	CQSW-YZ1_k141_2456342	1129	ANT3-DPRIME_2	Drugs	Tier 0	No		d__Bacteria	domain			No	No	No
CQSW-YZ1	SW	CQSW-YZ1_k141_257482	2482	MPHA_1	Drugs	Tier 0	No		d__Bacteria;p__Pseudomonadota;c__Gammaproteobacteria;o__Enterobacterales;f__Enterobacteriaceae	family			No	No	No
CQSW-YZ1	SW	CQSW-YZ1_k141_2579364	1027	BLAA_1	Drugs	Tier 1	No	integration/excision;mobileOG_000033534	d__Bacteria;p__Pseudomonadota;c__Gammaproteobacteria	class			No	No	No
CQSW-YZ1	SW	CQSW-YZ1_k141_2634832	1158	TETG_1	Drugs	Tier 0	No		d__Bacteria;p__Pseudomonadota	phylum			No	No	No
CQSW-YZ1	SW	CQSW-YZ1_k141_2671332	1014	CPXAR_1	Multi-compound	Tier 1	No	copR;transfer;conjugation,relaxosome;mobileOG_000288861	d__Bacteria;p__Pseudomonadota;c__Gammaproteobacteria;o__Pseudomonadales;f__Pseudomonadaceae;g__Pseudomonas;s__Pseudomonas umsongensis	species	Pseudomonas	Pseudomonas umsongensis	Yes	Yes	Yes	Pseudomonas	species	ESKAPE; waterborne-associated	Yes
CQSW-YZ1	SW	CQSW-YZ1_k141_2726416	2453	MEXF_1	Multi-compound	Tier 0	No		d__Bacteria;p__Pseudomonadota;c__Gammaproteobacteria;o__Pseudomonadales;f__Pseudomonadaceae;g__Pseudomonas;s__Pseudomonas umsongensis	species	Pseudomonas	Pseudomonas umsongensis	Yes	Yes	Yes	Pseudomonas	species	ESKAPE; waterborne-associated	Yes
CQSW-YZ1	SW	CQSW-YZ1_k141_2813772	2180	MEXK_1	Multi-compound	Tier 0	No		d__Bacteria;p__Pseudomonadota;c__Gammaproteobacteria;o__Pseudomonadales;f__Pseudomonadaceae;g__Pseudomonas;s__Pseudomonas umsongensis	species	Pseudomonas	Pseudomonas umsongensis	Yes	Yes	Yes	Pseudomonas	species	ESKAPE; waterborne-associated	Yes
CQSW-YZ1	SW	CQSW-YZ1_k141_300454	1687	PARY_1	Drugs	Tier 1	No	gyrB;replication/recombination/repair;transfer;mobileOG_000313286	d__Bacteria;p__Actinomycetota;c__Actinomycetes;o__Micrococcales;f__Micrococcaceae;g__Arthrobacter;s__Arthrobacter sp. YA7-1	species	Arthrobacter	Arthrobacter sp. YA7-1	Yes	No	No
CQSW-YZ1	SW	CQSW-YZ1_k141_330709	3170	SULII_1	Drugs	Tier 2	Yes	NA:Keyword;integration/excision;mobileOG_000729998	d__Bacteria	domain			No	No	No
CQSW-YZ1	SW	CQSW-YZ1_k141_374205	1358	RSMA_1	Multi-compound	Tier 0	No		d__Bacteria;p__Pseudomonadota;c__Gammaproteobacteria;o__Pseudomonadales;f__Pseudomonadaceae;g__Pseudomonas;s__Pseudomonas umsongensis	species	Pseudomonas	Pseudomonas umsongensis	Yes	Yes	Yes	Pseudomonas	species	ESKAPE; waterborne-associated	Yes
CQSW-YZ1	SW	CQSW-YZ1_k141_501384	1103	RPOB_1	Drugs	Tier 0	No		d__Bacteria;p__Actinomycetota;c__Actinomycetes;o__Mycobacteriales;f__Corynebacteriaceae;g__Corynebacterium	genus	Corynebacterium		Yes	Yes	Yes	Corynebacterium	genus	opportunistic-associated	No
CQSW-YZ1	SW	CQSW-YZ1_k141_572301	1550	EMHC_1;MEXB_1	Multi-compound;Biocides	Tier 0	No		d__Bacteria;p__Pseudomonadota;c__Gammaproteobacteria;o__Pseudomonadales;f__Pseudomonadaceae;g__Pseudomonas;s__Pseudomonas umsongensis	species	Pseudomonas	Pseudomonas umsongensis	Yes	Yes	Yes	Pseudomonas	species	ESKAPE; waterborne-associated	Yes
CQSW-YZ1	SW	CQSW-YZ1_k141_576141	1656	TET39_1	Drugs	Tier 0	No		d__Bacteria;p__Pseudomonadota;c__Gammaproteobacteria;o__Moraxellales;f__Moraxellaceae;g__Acinetobacter;s__Acinetobacter sp. WCHAc010034	species	Acinetobacter	Acinetobacter sp. WCHAc010034	Yes	Yes	Yes	Acinetobacter	species	ESKAPE; waterborne-associated	Yes
CQSW-YZ1	SW	CQSW-YZ1_k141_594775	1079	MTRAD_1	Drugs	Tier 1	No	copR;transfer;conjugation,relaxosome;mobileOG_000259089	d__Bacteria;p__Actinomycetota;c__Actinomycetes;o__Mycobacteriales;f__Mycobacteriaceae;g__Mycolicibacterium	genus	Mycolicibacterium		Yes	No	No
CQSW-YZ1	SW	CQSW-YZ1_k141_738863	2327	RSMA_1	Multi-compound	Tier 0	No		d__Bacteria;p__Pseudomonadota;c__Gammaproteobacteria;o__Moraxellales;f__Moraxellaceae;g__Acinetobacter	genus	Acinetobacter		Yes	Yes	Yes	Acinetobacter	genus	ESKAPE; waterborne-associated	Yes
CQSW-YZ1	SW	CQSW-YZ1_k141_839731	1048	ANT3-DPRIME_1	Drugs	Tier 0	No		d__Bacteria;p__Pseudomonadota;c__Betaproteobacteria;o__Burkholderiales;f__Comamonadaceae;g__Limnohabitans;s__Limnohabitans sp. 63ED37-2	species	Limnohabitans	Limnohabitans sp. 63ED37-2	Yes	No	No
CQSW-YZ1	SW	CQSW-YZ1_k141_953336	1119	TETC_1	Drugs	Tier 1	No	rsvB;NA:Keyword;integration/excision;transfer;replication/recombination/repair;mobileOG_000059505;mobileOG_000719479	d__Bacteria	kingdom			No	No	No
CQSW-CQKsd1	RSD	CQSW-CQKsd1_k141_1053785	2651	EMHC_1	Multi-compound	Tier 0	No		d__Bacteria;p__Pseudomonadota;c__Gammaproteobacteria;o__Pseudomonadales;f__Pseudomonadaceae;g__Pseudomonas;s__Pseudomonas umsongensis	species	Pseudomonas	Pseudomonas umsongensis	Yes	Yes	Yes	Pseudomonas	species	ESKAPE; waterborne-associated	Yes
CQSW-CQKsd1	RSD	CQSW-CQKsd1_k141_1079885	1241	LPSB_1	Drugs	Tier 0	No		d__Bacteria;p__Pseudomonadota;c__Gammaproteobacteria;o__Moraxellales;f__Moraxellaceae;g__Acinetobacter;s__Acinetobacter bohemicus	species	Acinetobacter	Acinetobacter bohemicus	Yes	Yes	Yes	Acinetobacter	species	ESKAPE; waterborne-associated	Yes
CQSW-CQKsd1	RSD	CQSW-CQKsd1_k141_1152495	1619	MCA_1	Drugs	Tier 0	No		d__Bacteria;p__Pseudomonadota;c__Gammaproteobacteria;o__Moraxellales;f__Moraxellaceae;g__Acinetobacter;s__Acinetobacter johnsonii	species	Acinetobacter	Acinetobacter johnsonii	Yes	Yes	Yes	Acinetobacter	species	ESKAPE; waterborne-associated	Yes
CQSW-CQKsd1	RSD	CQSW-CQKsd1_k141_1198272	2135	RSMA_1	Multi-compound	Tier 0	No		d__Bacteria;p__Pseudomonadota;c__Gammaproteobacteria;o__Lysobacterales;f__Lysobacteraceae	family			No	No	No
CQSW-CQKsd1	RSD	CQSW-CQKsd1_k141_1210023	3897	SULII_1	Drugs	Tier 2	Yes	NA:Keyword;integration/excision;replication/recombination/repair;initiation,copy;mobileOG_000730009;mobileOG_000741256	d__Bacteria;p__Pseudomonadota;c__Gammaproteobacteria	class			No	No	No
CQSW-CQKsd1	RSD	CQSW-CQKsd1_k141_1232866	2621	APH3-DPRIME_1;APH6_1	Drugs	Tier 2	Yes	tnpA;integration/excision;mobileOG_000033423	d__Bacteria	domain			No	No	No
CQSW-CQKsd1	RSD	CQSW-CQKsd1_k141_1254549	1467	ADEG_1	Multi-compound	Tier 0	No		d__Bacteria;p__Pseudomonadota;c__Betaproteobacteria;o__Rhodocyclales;f__Azonexaceae;g__Dechloromonas;s__Dechloromonas sp. A34	species	Dechloromonas	Dechloromonas sp. A34	Yes	No	No
CQSW-CQKsd1	RSD	CQSW-CQKsd1_k141_1285593	5211	ANT3-DPRIME_1	Drugs	Tier 1	No	mobL;mobC;NA:Keyword;repB;transfer;replication/recombination/repair;conjugation;conjugation,relaxosome;initiation,copy;mobileOG_000361817;mobileOG_000315753;mobileOG_000403643;mobileOG_000319651	d__Bacteria;p__Pseudomonadota;c__Gammaproteobacteria;o__Moraxellales;f__Moraxellaceae;g__Acinetobacter	genus	Acinetobacter		Yes	Yes	Yes	Acinetobacter	genus	ESKAPE; waterborne-associated	Yes
CQSW-CQKsd1	RSD	CQSW-CQKsd1_k141_1288338	1033	MEXK_1	Multi-compound	Tier 1	No	NA:Keyword;stability/transfer/defense;mobileOG_000732012	d__Bacteria;p__Pseudomonadota;c__Gammaproteobacteria;o__Lysobacterales;f__Lysobacteraceae;g__Thermomonas;s__Thermomonas aquatica	species	Thermomonas	Thermomonas aquatica	Yes	No	No
CQSW-CQKsd1	RSD	CQSW-CQKsd1_k141_1324658	1049	RSMA_1	Multi-compound	Tier 0	No		d__Bacteria;p__Pseudomonadota;c__Gammaproteobacteria;o__Oceanospirillales;f__Oceanospirillaceae;g__Marinomonas;s__Marinomonas sp. THO17	species	Marinomonas	Marinomonas sp. THO17	Yes	No	No
CQSW-CQKsd1	RSD	CQSW-CQKsd1_k141_1330391	2180	YAJC_1	Multi-compound	Tier 0	No		d__Bacteria;p__Pseudomonadota;c__Gammaproteobacteria;o__Pseudomonadales;f__Pseudomonadaceae;g__Pseudomonas;s__Pseudomonas umsongensis	species	Pseudomonas	Pseudomonas umsongensis	Yes	Yes	Yes	Pseudomonas	species	ESKAPE; waterborne-associated	Yes
CQSW-CQKsd1	RSD	CQSW-CQKsd1_k141_1341782	1657	ADEJ_1	Multi-compound	Tier 0	No		d__Bacteria;p__Pseudomonadota;c__Gammaproteobacteria;o__Moraxellales;f__Moraxellaceae;g__Acinetobacter;s__Acinetobacter johnsonii	species	Acinetobacter	Acinetobacter johnsonii	Yes	Yes	Yes	Acinetobacter	species	ESKAPE; waterborne-associated	Yes
CQSW-CQKsd1	RSD	CQSW-CQKsd1_k141_1370803	3291	TTGB_1;TTGR_1	Biocides	Tier 0	No		d__Bacteria;p__Pseudomonadota;c__Gammaproteobacteria;o__Pseudomonadales;f__Pseudomonadaceae;g__Pseudomonas;s__Pseudomonas umsongensis	species	Pseudomonas	Pseudomonas umsongensis	Yes	Yes	Yes	Pseudomonas	species	ESKAPE; waterborne-associated	Yes
CQSW-CQKsd1	RSD	CQSW-CQKsd1_k141_1379392	1227	MEXE_1;MEXF_1	Multi-compound	Tier 0	No		d__Bacteria;p__Pseudomonadota;c__Gammaproteobacteria;o__Pseudomonadales;f__Pseudomonadaceae;g__Pseudomonas;s__Pseudomonas umsongensis	species	Pseudomonas	Pseudomonas umsongensis	Yes	Yes	Yes	Pseudomonas	species	ESKAPE; waterborne-associated	Yes
CQSW-CQKsd1	RSD	CQSW-CQKsd1_k141_1383331	1090	OXA_1	Drugs	Tier 1	No	tnpA_1;integration/excision;mobileOG_000054504	d__Bacteria;p__Pseudomonadota;c__Gammaproteobacteria;o__Moraxellales;f__Moraxellaceae;g__Acinetobacter	genus	Acinetobacter		Yes	Yes	Yes	Acinetobacter	genus	ESKAPE; waterborne-associated	Yes
CQSW-CQKsd1	RSD	CQSW-CQKsd1_k141_1481160	3463	MCA_1	Drugs	Tier 1	No	NA:Keyword;stability/transfer/defense;mobileOG_000734474;mobileOG_000416706	d__Bacteria;p__Pseudomonadota;c__Gammaproteobacteria;o__Moraxellales;f__Moraxellaceae;g__Acinetobacter;s__Acinetobacter sp. 10FS3-1	species	Acinetobacter	Acinetobacter sp. 10FS3-1	Yes	Yes	Yes	Acinetobacter	species	ESKAPE; waterborne-associated	Yes
CQSW-CQKsd1	RSD	CQSW-CQKsd1_k141_1481644	1042	MEXK_1	Multi-compound	Tier 0	No		d__Bacteria;p__Pseudomonadota;c__Gammaproteobacteria;o__Lysobacterales;f__Lysobacteraceae;g__Lysobacter;s__Lysobacter sp. 5GHs7-4	species	Lysobacter	Lysobacter sp. 5GHs7-4	Yes	No	No
CQSW-CQKsd1	RSD	CQSW-CQKsd1_k141_1506362	1951	DFRA_1	Drugs	Tier 0	No		d__Bacteria;p__Pseudomonadota;c__Gammaproteobacteria;o__Moraxellales;f__Moraxellaceae;g__Acinetobacter	no rank	Acinetobacter		No	No	Yes	Acinetobacter	no rank	ESKAPE; waterborne-associated	Yes
CQSW-CQKsd1	RSD	CQSW-CQKsd1_k141_1534340	1160	ADEG_1	Multi-compound	Tier 0	No		d__Bacteria;p__Pseudomonadota;c__Betaproteobacteria;o__Rhodocyclales;f__Azonexaceae;g__Ferribacterium;s__Ferribacterium limneticum	species	Ferribacterium	Ferribacterium limneticum	Yes	No	No
CQSW-CQKsd1	RSD	CQSW-CQKsd1_k141_1537545	2706	ADEJ_1	Multi-compound	Tier 0	No		d__Bacteria;p__Pseudomonadota;c__Gammaproteobacteria;o__Moraxellales;f__Moraxellaceae;g__Acinetobacter;s__Acinetobacter sp. CS-2	species	Acinetobacter	Acinetobacter sp. CS-2	Yes	Yes	Yes	Acinetobacter	species	ESKAPE; waterborne-associated	Yes
CQSW-CQKsd1	RSD	CQSW-CQKsd1_k141_1597058	2407	EREA_1	Drugs	Tier 0	No		d__Bacteria;p__Thermodesulfobacteriota;c__Desulfuromonadia;o__Geobacterales;f__Geobacteraceae	family			No	No	No
CQSW-CQKsd1	RSD	CQSW-CQKsd1_k141_1622607	1595	MCA_1	Drugs	Tier 0	No		d__Bacteria;p__Pseudomonadota;c__Gammaproteobacteria;o__Moraxellales;f__Moraxellaceae;g__Acinetobacter;s__Acinetobacter sp. SWBY1	species	Acinetobacter	Acinetobacter sp. SWBY1	Yes	Yes	Yes	Acinetobacter	species	ESKAPE; waterborne-associated	Yes
CQSW-CQKsd1	RSD	CQSW-CQKsd1_k141_1655068	1429	MEXT_1	Multi-compound	Tier 0	No		d__Bacteria;p__Pseudomonadota;c__Gammaproteobacteria;o__Moraxellales;f__Moraxellaceae;g__Acinetobacter;s__Acinetobacter bohemicus	species	Acinetobacter	Acinetobacter bohemicus	Yes	Yes	Yes	Acinetobacter	species	ESKAPE; waterborne-associated	Yes
CQSW-CQKsd1	RSD	CQSW-CQKsd1_k141_1655681	2239	EMHC_1;TTGB_1	Multi-compound;Biocides	Tier 0	No		d__Bacteria;p__Pseudomonadota;c__Gammaproteobacteria;o__Pseudomonadales;f__Pseudomonadaceae;g__Pseudomonas;s__Pseudomonas umsongensis	species	Pseudomonas	Pseudomonas umsongensis	Yes	Yes	Yes	Pseudomonas	species	ESKAPE; waterborne-associated	Yes
CQSW-CQKsd1	RSD	CQSW-CQKsd1_k141_1719943	1178	RANA_1;RANB_1	Drugs	Tier 1	No	NA:Keyword;phage;mobileOG_000542754	d__Bacteria;p__Bacteroidota;c__Flavobacteriia;o__Flavobacteriales;f__Weeksellaceae;g__Chryseobacterium	genus	Chryseobacterium		Yes	No	No
CQSW-CQKsd1	RSD	CQSW-CQKsd1_k141_177945	1266	ADEJ_1	Multi-compound	Tier 0	No		d__Bacteria;p__Pseudomonadota;c__Gammaproteobacteria;o__Moraxellales;f__Moraxellaceae;g__Acinetobacter;s__Acinetobacter sp. WCHAc010034	species	Acinetobacter	Acinetobacter sp. WCHAc010034	Yes	Yes	Yes	Acinetobacter	species	ESKAPE; waterborne-associated	Yes
CQSW-CQKsd1	RSD	CQSW-CQKsd1_k141_203640	2268	MEXF_1	Multi-compound	Tier 0	No		d__Bacteria;p__Pseudomonadota;c__Gammaproteobacteria;o__Pseudomonadales;f__Pseudomonadaceae;g__Pseudomonas	genus	Pseudomonas		Yes	Yes	Yes	Pseudomonas	genus	ESKAPE; waterborne-associated	Yes
CQSW-CQKsd1	RSD	CQSW-CQKsd1_k141_208334	1792	EREA_1	Drugs	Tier 1	No	int;integration/excision;mobileOG_000347767	d__Bacteria;p__Thermodesulfobacteriota;c__Desulfuromonadia;o__Geobacterales;f__Geobacteraceae;g__Geobacter;s__Geobacter sulfurreducens	species	Geobacter	Geobacter sulfurreducens	Yes	No	No
CQSW-CQKsd1	RSD	CQSW-CQKsd1_k141_217626	1278	SME_1	Multi-compound	Tier 0	No		d__Bacteria;p__Pseudomonadota;c__Gammaproteobacteria;o__Lysobacterales;f__Lysobacteraceae;g__Lysobacter;s__Lysobacter sp. HDW10	species	Lysobacter	Lysobacter sp. HDW10	Yes	No	No
CQSW-CQKsd1	RSD	CQSW-CQKsd1_k141_284228	3992	MEXT_1	Multi-compound	Tier 1	No	NA:Keyword;phage;mobileOG_000579555	d__Bacteria;p__Pseudomonadota;c__Gammaproteobacteria;o__Moraxellales;f__Moraxellaceae;g__Acinetobacter;s__Acinetobacter sp. WCHAc010034	species	Acinetobacter	Acinetobacter sp. WCHAc010034	Yes	Yes	Yes	Acinetobacter	species	ESKAPE; waterborne-associated	Yes
CQSW-CQKsd1	RSD	CQSW-CQKsd1_k141_288998	1019	RSMA_1	Multi-compound	Tier 0	No		d__Bacteria	domain			No	No	No
CQSW-CQKsd1	RSD	CQSW-CQKsd1_k141_309889	1650	MEXT_1	Multi-compound	Tier 0	No		d__Bacteria;p__Pseudomonadota;c__Gammaproteobacteria;o__Moraxellales;f__Moraxellaceae;g__Acinetobacter;s__Acinetobacter sp. A1-4-2	species	Acinetobacter	Acinetobacter sp. A1-4-2	Yes	Yes	Yes	Acinetobacter	species	ESKAPE; waterborne-associated	Yes
CQSW-CQKsd1	RSD	CQSW-CQKsd1_k141_314828	4230	TET39_1	Drugs	Tier 1	No	NA:Keyword;repB;replication/recombination/repair;initiation,copy;mobileOG_000733757;mobileOG_000319613	d__Bacteria;p__Pseudomonadota;c__Gammaproteobacteria;o__Moraxellales;f__Moraxellaceae;g__Acinetobacter	genus	Acinetobacter		Yes	Yes	Yes	Acinetobacter	genus	ESKAPE; waterborne-associated	Yes
CQSW-CQKsd1	RSD	CQSW-CQKsd1_k141_355908	1777	RSMA_1	Multi-compound	Tier 0	No		d__Bacteria;p__Pseudomonadota;c__Gammaproteobacteria;o__Pseudomonadales;f__Pseudomonadaceae;g__Pseudomonas;s__Pseudomonas umsongensis	species	Pseudomonas	Pseudomonas umsongensis	Yes	Yes	Yes	Pseudomonas	species	ESKAPE; waterborne-associated	Yes
CQSW-CQKsd1	RSD	CQSW-CQKsd1_k141_362189	1579	RSMA_1	Multi-compound	Tier 0	No		d__Bacteria;p__Bacteroidota;c__Chitinophagia;o__Chitinophagales;f__Chitinophagaceae;g__Chitinophaga;s__Chitinophaga sp. XS-30	species	Chitinophaga	Chitinophaga sp. XS-30	Yes	No	No
CQSW-CQKsd1	RSD	CQSW-CQKsd1_k141_366090	2781	RSMA_1	Multi-compound	Tier 0	No		d__Bacteria;p__Pseudomonadota;c__Gammaproteobacteria;o__Lysobacterales;f__Lysobacteraceae;g__Thermomonas;s__Thermomonas sp. HDW16	species	Thermomonas	Thermomonas sp. HDW16	Yes	No	No
CQSW-CQKsd1	RSD	CQSW-CQKsd1_k141_396523	2980	ADEJ_1	Multi-compound	Tier 0	No		d__Bacteria;p__Pseudomonadota;c__Gammaproteobacteria;o__Moraxellales;f__Moraxellaceae;g__Acinetobacter;s__Acinetobacter sp. WCHAc010034	species	Acinetobacter	Acinetobacter sp. WCHAc010034	Yes	Yes	Yes	Acinetobacter	species	ESKAPE; waterborne-associated	Yes
CQSW-CQKsd1	RSD	CQSW-CQKsd1_k141_3973	1622	ADEJ_1	Multi-compound	Tier 0	No		d__Bacteria;p__Pseudomonadota;c__Gammaproteobacteria;o__Moraxellales;f__Moraxellaceae;g__Acinetobacter;s__Acinetobacter bohemicus	species	Acinetobacter	Acinetobacter bohemicus	Yes	Yes	Yes	Acinetobacter	species	ESKAPE; waterborne-associated	Yes
CQSW-CQKsd1	RSD	CQSW-CQKsd1_k141_405099	1113	OXA_1	Drugs	Tier 1	No	dnaK;phage;infection,regulation;mobileOG_000281561	d__Bacteria;p__Pseudomonadota;c__Gammaproteobacteria;o__Moraxellales;f__Moraxellaceae;g__Acinetobacter;s__Acinetobacter johnsonii	species	Acinetobacter	Acinetobacter johnsonii	Yes	Yes	Yes	Acinetobacter	species	ESKAPE; waterborne-associated	Yes
CQSW-CQKsd1	RSD	CQSW-CQKsd1_k141_421027	1275	RPH_1	Drugs	Tier 0	No		d__Bacteria;p__Pseudomonadota;c__Gammaproteobacteria;o__Moraxellales;f__Moraxellaceae;g__Acinetobacter;s__Acinetobacter bohemicus	species	Acinetobacter	Acinetobacter bohemicus	Yes	Yes	Yes	Acinetobacter	species	ESKAPE; waterborne-associated	Yes
CQSW-CQKsd1	RSD	CQSW-CQKsd1_k141_469308	1620	ADEK_1;ADEJ_1	Multi-compound	Tier 0	No		d__Bacteria;p__Pseudomonadota;c__Gammaproteobacteria;o__Moraxellales;f__Moraxellaceae;g__Acinetobacter;s__Acinetobacter johnsonii	species	Acinetobacter	Acinetobacter johnsonii	Yes	Yes	Yes	Acinetobacter	species	ESKAPE; waterborne-associated	Yes
CQSW-CQKsd1	RSD	CQSW-CQKsd1_k141_486877	1211	RSMA_1	Multi-compound	Tier 0	No		d__Bacteria;p__Pseudomonadota;c__Gammaproteobacteria;o__Lysobacterales;f__Lysobacteraceae;g__Stenotrophomonas	genus	Stenotrophomonas		Yes	Yes	Yes	Stenotrophomonas	genus	opportunistic-associated	No
CQSW-CQKsd1	RSD	CQSW-CQKsd1_k141_495553	2304	ADEK_1;ADEJ_1	Multi-compound	Tier 0	No		d__Bacteria;p__Pseudomonadota;c__Gammaproteobacteria;o__Moraxellales;f__Moraxellaceae;g__Acinetobacter;s__Acinetobacter sp. CS-2	species	Acinetobacter	Acinetobacter sp. CS-2	Yes	Yes	Yes	Acinetobacter	species	ESKAPE; waterborne-associated	Yes
CQSW-CQKsd1	RSD	CQSW-CQKsd1_k141_505610	1259	MEXT_1	Multi-compound	Tier 0	No		d__Bacteria;p__Pseudomonadota;c__Gammaproteobacteria;o__Moraxellales;f__Moraxellaceae;g__Acinetobacter;s__Acinetobacter johnsonii	species	Acinetobacter	Acinetobacter johnsonii	Yes	Yes	Yes	Acinetobacter	species	ESKAPE; waterborne-associated	Yes
CQSW-CQKsd1	RSD	CQSW-CQKsd1_k141_521378	1259	SDEB_1	Multi-compound	Tier 1	No	NA:Keyword;stability/transfer/defense;mobileOG_000731947	d__Bacteria;p__Pseudomonadota;c__Gammaproteobacteria;o__Lysobacterales;f__Lysobacteraceae;g__Lysobacter;s__Lysobacter sp. 5GHs7-4	species	Lysobacter	Lysobacter sp. 5GHs7-4	Yes	No	No
CQSW-CQKsd1	RSD	CQSW-CQKsd1_k141_527365	1429	ADEK_1	Multi-compound	Tier 0	No		d__Bacteria;p__Pseudomonadota;c__Gammaproteobacteria;o__Moraxellales;f__Moraxellaceae;g__Acinetobacter;s__Acinetobacter bohemicus	species	Acinetobacter	Acinetobacter bohemicus	Yes	Yes	Yes	Acinetobacter	species	ESKAPE; waterborne-associated	Yes
CQSW-CQKsd1	RSD	CQSW-CQKsd1_k141_547427	1046	ADEG_1	Multi-compound	Tier 0	No		d__Bacteria;p__Pseudomonadota;c__Betaproteobacteria;o__Rhodocyclales;f__Azonexaceae;g__Dechloromonas;s__Dechloromonas sp. A34	species	Dechloromonas	Dechloromonas sp. A34	Yes	No	No
CQSW-CQKsd1	RSD	CQSW-CQKsd1_k141_547802	1326	MEXF_1	Multi-compound	Tier 0	No		d__Bacteria;p__Pseudomonadota;c__Gammaproteobacteria;o__Pseudomonadales;f__Pseudomonadaceae;g__Pseudomonas;s__Pseudomonas grandcourensis	species	Pseudomonas	Pseudomonas grandcourensis	Yes	Yes	Yes	Pseudomonas	species	ESKAPE; waterborne-associated	Yes
CQSW-CQKsd1	RSD	CQSW-CQKsd1_k141_571303	1568	ANT2-DPRIME_1	Drugs	Tier 0	No		d__Bacteria;p__Pseudomonadota;c__Gammaproteobacteria;o__Moraxellales;f__Moraxellaceae;g__Acinetobacter	genus	Acinetobacter		Yes	Yes	Yes	Acinetobacter	genus	ESKAPE; waterborne-associated	Yes
CQSW-CQKsd1	RSD	CQSW-CQKsd1_k141_57436	2318	SULI_1;QACEDELTA1_1;ANT3-DPRIME_1	Drugs;Multi-compound	Tier 1	No	tniB;integration/excision;mobileOG_000003271	d__Bacteria	domain			No	No	No
CQSW-CQKsd1	RSD	CQSW-CQKsd1_k141_607505	1106	MEXF_1	Multi-compound	Tier 0	No		d__Bacteria;p__Pseudomonadota;c__Gammaproteobacteria;o__Pseudomonadales;f__Pseudomonadaceae;g__Pseudomonas	no rank	Pseudomonas		No	No	Yes	Pseudomonas	no rank	ESKAPE; waterborne-associated	Yes
CQSW-CQKsd1	RSD	CQSW-CQKsd1_k141_64549	1173	DFRA_1	Drugs	Tier 1	No	thyA;phage;replication,infection,regulation;mobileOG_000334229	d__Bacteria;p__Pseudomonadota;c__Gammaproteobacteria;o__Moraxellales;f__Moraxellaceae;g__Acinetobacter;s__Acinetobacter sp. CS-2	species	Acinetobacter	Acinetobacter sp. CS-2	Yes	Yes	Yes	Acinetobacter	species	ESKAPE; waterborne-associated	Yes
CQSW-CQKsd1	RSD	CQSW-CQKsd1_k141_664413	2216	DFRA_1	Drugs	Tier 0	No		d__Bacteria;p__Pseudomonadota;c__Gammaproteobacteria;o__Moraxellales;f__Moraxellaceae;g__Acinetobacter;s__Acinetobacter bohemicus	species	Acinetobacter	Acinetobacter bohemicus	Yes	Yes	Yes	Acinetobacter	species	ESKAPE; waterborne-associated	Yes
CQSW-CQKsd1	RSD	CQSW-CQKsd1_k141_666407	1351	ANT3-DPRIME_1	Drugs	Tier 0	No		d__Bacteria;p__Pseudomonadota;c__Gammaproteobacteria;o__Moraxellales;f__Moraxellaceae;g__Acinetobacter;s__Acinetobacter johnsonii	species	Acinetobacter	Acinetobacter johnsonii	Yes	Yes	Yes	Acinetobacter	species	ESKAPE; waterborne-associated	Yes
CQSW-CQKsd1	RSD	CQSW-CQKsd1_k141_686175	1003	MEXF_1	Multi-compound	Tier 0	No		d__Bacteria;p__Pseudomonadota;c__Gammaproteobacteria;o__Pseudomonadales;f__Pseudomonadaceae;g__Pseudomonas;s__Pseudomonas umsongensis	species	Pseudomonas	Pseudomonas umsongensis	Yes	Yes	Yes	Pseudomonas	species	ESKAPE; waterborne-associated	Yes
CQSW-CQKsd1	RSD	CQSW-CQKsd1_k141_699448	1043	OXA_1	Drugs	Tier 0	No		d__Bacteria;p__Pseudomonadota;c__Gammaproteobacteria;o__Moraxellales;f__Moraxellaceae;g__Acinetobacter;s__Acinetobacter bohemicus	species	Acinetobacter	Acinetobacter bohemicus	Yes	Yes	Yes	Acinetobacter	species	ESKAPE; waterborne-associated	Yes
CQSW-CQKsd1	RSD	CQSW-CQKsd1_k141_711259	1770	MEXK_1	Multi-compound	Tier 0	No		d__Bacteria;p__Pseudomonadota;c__Gammaproteobacteria;o__Pseudomonadales;f__Pseudomonadaceae;g__Pseudomonas;s__Pseudomonas umsongensis	species	Pseudomonas	Pseudomonas umsongensis	Yes	Yes	Yes	Pseudomonas	species	ESKAPE; waterborne-associated	Yes
CQSW-CQKsd1	RSD	CQSW-CQKsd1_k141_755289	1111	EREA_1	Drugs	Tier 0	No		d__Bacteria;p__Pseudomonadota;c__Gammaproteobacteria	class			No	No	No
CQSW-CQKsd1	RSD	CQSW-CQKsd1_k141_775702	3193	ADEJ_1	Multi-compound	Tier 0	No		d__Bacteria;p__Pseudomonadota;c__Gammaproteobacteria;o__Moraxellales;f__Moraxellaceae;g__Acinetobacter;s__Acinetobacter johnsonii	species	Acinetobacter	Acinetobacter johnsonii	Yes	Yes	Yes	Acinetobacter	species	ESKAPE; waterborne-associated	Yes
CQSW-CQKsd1	RSD	CQSW-CQKsd1_k141_776641	1712	ADEN_1	Multi-compound	Tier 0	No		d__Bacteria;p__Pseudomonadota;c__Gammaproteobacteria;o__Moraxellales;f__Moraxellaceae;g__Acinetobacter;s__Acinetobacter sp. CS-2	species	Acinetobacter	Acinetobacter sp. CS-2	Yes	Yes	Yes	Acinetobacter	species	ESKAPE; waterborne-associated	Yes
CQSW-CQKsd1	RSD	CQSW-CQKsd1_k141_796794	1315	RSD1_1	Drugs	Tier 0	No		Unclassified	Unclassified			No	No	No
CQSW-CQKsd1	RSD	CQSW-CQKsd1_k141_798692	5924	MSRE_1;MPHE_1	Drugs	Tier 1	No	relE;NA:Keyword;mobC;stability/transfer/defense;transfer;integration/excision;partitioning;replication/recombination/repair;conjugation,relaxosome;mobileOG_000072836;mobileOG_000405735;mobileOG_000454893;mobileOG_000757742;mobileOG_000052537	d__Bacteria;p__Pseudomonadota;c__Gammaproteobacteria;o__Moraxellales;f__Moraxellaceae;g__Acinetobacter;s__Acinetobacter lwoffii	species	Acinetobacter	Acinetobacter lwoffii	Yes	Yes	Yes	Acinetobacter	species	ESKAPE; waterborne-associated	Yes
CQSW-CQKsd1	RSD	CQSW-CQKsd1_k141_863328	1183	RSMA_1	Multi-compound	Tier 0	No		d__Bacteria;p__Pseudomonadota;c__Gammaproteobacteria;o__Pseudomonadales;f__Pseudomonadaceae;g__Pseudomonas;s__Pseudomonas sp. AN-1	species	Pseudomonas	Pseudomonas sp. AN-1	Yes	Yes	Yes	Pseudomonas	species	ESKAPE; waterborne-associated	Yes
CQSW-CQKsd1	RSD	CQSW-CQKsd1_k141_916714	1667	ADEK_1	Multi-compound	Tier 0	No		d__Bacteria;p__Pseudomonadota;c__Gammaproteobacteria;o__Moraxellales;f__Moraxellaceae;g__Acinetobacter;s__Acinetobacter sp. WCHAc010034	species	Acinetobacter	Acinetobacter sp. WCHAc010034	Yes	Yes	Yes	Acinetobacter	species	ESKAPE; waterborne-associated	Yes
CQSW-CQKsd1	RSD	CQSW-CQKsd1_k141_991656	1201	RSMA_1	Multi-compound	Tier 0	No		d__Bacteria;p__Pseudomonadota;c__Gammaproteobacteria;o__Pseudomonadales;f__Pseudomonadaceae;g__Pseudomonas;s__Pseudomonas sp. AN-1	species	Pseudomonas	Pseudomonas sp. AN-1	Yes	Yes	Yes	Pseudomonas	species	ESKAPE; waterborne-associated	Yes
CQSW-CQKsd1	RSD	CQSW-CQKsd1_k141_993411	1587	ADEJ_1	Multi-compound	Tier 0	No		d__Bacteria;p__Pseudomonadota;c__Gammaproteobacteria;o__Moraxellales;f__Moraxellaceae;g__Acinetobacter;s__Acinetobacter bohemicus	species	Acinetobacter	Acinetobacter bohemicus	Yes	Yes	Yes	Acinetobacter	species	ESKAPE; waterborne-associated	Yes
CQSW-CQKsd1	RSD	CQSW-CQKsd1_k141_994124	1155	RSMA_1	Multi-compound	Tier 0	No		Unclassified	Unclassified			No	No	No
CQSW-CTsd1	RSD	CQSW-CTsd1_k141_1012423	1769	ANT9_1	Drugs	Tier 1	No	relE;stability/transfer/defense;mobileOG_000078317	d__Bacteria;p__Bacillota;c__Clostridia;o__Lachnospirales;f__Lachnospiraceae;g__Lacrimispora;s__Lacrimispora saccharolytica	species	Lacrimispora	Lacrimispora saccharolytica	Yes	No	No
CQSW-CTsd1	RSD	CQSW-CTsd1_k141_1013536	4821	LPSB_1	Drugs	Tier 0	No		d__Bacteria;p__Pseudomonadota;c__Gammaproteobacteria;o__Moraxellales;f__Moraxellaceae;g__Acinetobacter;s__Acinetobacter sp. A1-4-2	species	Acinetobacter	Acinetobacter sp. A1-4-2	Yes	Yes	Yes	Acinetobacter	species	ESKAPE; waterborne-associated	Yes
CQSW-CTsd1	RSD	CQSW-CTsd1_k141_101443	1737	MEXT_1	Multi-compound	Tier 0	No		d__Bacteria;p__Pseudomonadota;c__Gammaproteobacteria;o__Moraxellales;f__Moraxellaceae;g__Acinetobacter;s__Acinetobacter lanii	species	Acinetobacter	Acinetobacter lanii	Yes	Yes	Yes	Acinetobacter	species	ESKAPE; waterborne-associated	Yes
CQSW-CTsd1	RSD	CQSW-CTsd1_k141_1024414	2932	TET39_1	Drugs	Tier 0	No		d__Bacteria;p__Pseudomonadota;c__Gammaproteobacteria;o__Moraxellales;f__Moraxellaceae;g__Acinetobacter;s__Acinetobacter baumannii	species	Acinetobacter	Acinetobacter baumannii	Yes	Yes	Yes	Acinetobacter	species	ESKAPE; waterborne-associated	Yes
CQSW-CTsd1	RSD	CQSW-CTsd1_k141_1025225	3676	YOGI_1	Multi-compound	Tier 1	No	oppF;transfer;competence;mobileOG_000355436	d__Bacteria;p__Pseudomonadota;c__Gammaproteobacteria;o__Enterobacterales;f__Enterobacteriaceae;g__Phytobacter;s__Phytobacter sp. SCO41	species	Phytobacter	Phytobacter sp. SCO41	Yes	No	No
CQSW-CTsd1	RSD	CQSW-CTsd1_k141_1036101	1408	LPSB_1	Drugs	Tier 0	No		d__Bacteria;p__Pseudomonadota;c__Gammaproteobacteria;o__Moraxellales;f__Moraxellaceae;g__Acinetobacter;s__Acinetobacter tibetensis	species	Acinetobacter	Acinetobacter tibetensis	Yes	Yes	Yes	Acinetobacter	species	ESKAPE; waterborne-associated	Yes
CQSW-CTsd1	RSD	CQSW-CTsd1_k141_1043519	15690	MDFA_1	Multi-compound	Tier 1	No	NA:Keyword;transfer;stability/transfer/defense;mobileOG_000730995;mobileOG_000730994	d__Bacteria;p__Pseudomonadota;c__Gammaproteobacteria;o__Enterobacterales;f__Enterobacteriaceae;g__Phytobacter;s__Phytobacter cepae	species	Phytobacter	Phytobacter cepae	Yes	No	No
CQSW-CTsd1	RSD	CQSW-CTsd1_k141_105099	12787	PMRF_1	Drugs	Tier 1	No	tnpM;NA:Keyword;tnpA;integration/excision;replication/recombination/repair;mobileOG_000356075;mobileOG_000746660;mobileOG_000269486	d__Bacteria;p__Pseudomonadota;c__Gammaproteobacteria;o__Enterobacterales;f__Enterobacteriaceae;g__Phytobacter;s__Phytobacter diazotrophicus	species	Phytobacter	Phytobacter diazotrophicus	Yes	No	No
CQSW-CTsd1	RSD	CQSW-CTsd1_k141_1067116	1896	APH3-PRIME_1	Drugs	Tier 1	No	tnp13;integration/excision;mobileOG_000302602	d__Bacteria;p__Pseudomonadota;c__Gammaproteobacteria;o__Moraxellales;f__Moraxellaceae;g__Acinetobacter	genus	Acinetobacter		Yes	Yes	Yes	Acinetobacter	genus	ESKAPE; waterborne-associated	Yes
CQSW-CTsd1	RSD	CQSW-CTsd1_k141_1067591	2656	TETA_1	Drugs	Tier 2	Yes	immR_1;tnpA;stability/transfer/defense;integration/excision;mobileOG_000269599;mobileOG_000275342	d__Bacteria;p__Bacillota;c__Clostridia;o__Eubacteriales;f__Clostridiaceae;g__Clostridium;s__Clostridium beijerinckii	species	Clostridium	Clostridium beijerinckii	Yes	Yes	Yes	Clostridium	species	opportunistic-associated	No
CQSW-CTsd1	RSD	CQSW-CTsd1_k141_1069543	1329	MEXT_1	Multi-compound	Tier 0	No		d__Bacteria;p__Pseudomonadota;c__Gammaproteobacteria;o__Moraxellales;f__Moraxellaceae;g__Acinetobacter;s__Acinetobacter sp. PK01	species	Acinetobacter	Acinetobacter sp. PK01	Yes	Yes	Yes	Acinetobacter	species	ESKAPE; waterborne-associated	Yes
CQSW-CTsd1	RSD	CQSW-CTsd1_k141_1072274	2853	ADEK_1	Multi-compound	Tier 0	No		d__Bacteria;p__Pseudomonadota;c__Gammaproteobacteria;o__Moraxellales;f__Moraxellaceae;g__Acinetobacter;s__Acinetobacter sp. GSS19	species	Acinetobacter	Acinetobacter sp. GSS19	Yes	Yes	Yes	Acinetobacter	species	ESKAPE; waterborne-associated	Yes
CQSW-CTsd1	RSD	CQSW-CTsd1_k141_1073034	177480	UGD_1;MDTK_1	Drugs;Biocides	Tier 2	Yes	sbcB;intA_3;ybiI_1;insF1;insE1;NA:Keyword;umuD_5;sbmC;traR;pemI;pemK;ORFC;dpiA;ecoRIIM;vsr;oppF;sdiA;uvrC;oppD;replication/recombination/repair;integration/excision;phage;transfer;stability/transfer/defense;infection,regulation;conjugation,regulation;regulation;partitioning,regulation;competence;conjugation,relaxosome;mobileOG_000191295;mobileOG_000190505;mobileOG_000190318;mobileOG_000054888;mob…	d__Bacteria;p__Pseudomonadota;c__Gammaproteobacteria;o__Enterobacterales;f__Enterobacteriaceae;g__Enterobacter;s__Enterobacter mori	species	Enterobacter	Enterobacter mori	Yes	Yes	Yes	Enterobacter	species	ESKAPE; enteric-associated	Yes
CQSW-CTsd1	RSD	CQSW-CTsd1_k141_1090588	1036	RPOB_1	Drugs	Tier 0	No		d__Bacteria;p__Pseudomonadota;c__Gammaproteobacteria;o__Pseudomonadales;f__Pseudomonadaceae;g__Pseudomonas	genus	Pseudomonas		Yes	Yes	Yes	Pseudomonas	genus	ESKAPE; waterborne-associated	Yes
CQSW-CTsd1	RSD	CQSW-CTsd1_k141_1094431	1851	ADEI_1	Multi-compound	Tier 0	No		d__Bacteria;p__Pseudomonadota;c__Gammaproteobacteria;o__Moraxellales;f__Moraxellaceae;g__Acinetobacter	no rank	Acinetobacter		No	No	Yes	Acinetobacter	no rank	ESKAPE; waterborne-associated	Yes
CQSW-CTsd1	RSD	CQSW-CTsd1_k141_110347	3836	ADEJ_1	Multi-compound	Tier 0	No		d__Bacteria;p__Pseudomonadota;c__Gammaproteobacteria;o__Moraxellales;f__Moraxellaceae;g__Acinetobacter;s__Acinetobacter lwoffii	species	Acinetobacter	Acinetobacter lwoffii	Yes	Yes	Yes	Acinetobacter	species	ESKAPE; waterborne-associated	Yes
CQSW-CTsd1	RSD	CQSW-CTsd1_k141_1103721	1092	MEXK_1	Multi-compound	Tier 1	No	dnaJ;replication/recombination/repair;mobileOG_000153781	d__Bacteria;p__Pseudomonadota;c__Gammaproteobacteria;o__Moraxellales;f__Moraxellaceae;g__Acinetobacter;s__Acinetobacter lwoffii	species	Acinetobacter	Acinetobacter lwoffii	Yes	Yes	Yes	Acinetobacter	species	ESKAPE; waterborne-associated	Yes
CQSW-CTsd1	RSD	CQSW-CTsd1_k141_110885	6392	TTGR_1;TTGB_1;EMHC_1	Biocides;Multi-compound	Tier 0	No		d__Bacteria;p__Pseudomonadota;c__Gammaproteobacteria;o__Pseudomonadales;f__Pseudomonadaceae;g__Pseudomonas;s__Pseudomonas umsongensis	species	Pseudomonas	Pseudomonas umsongensis	Yes	Yes	Yes	Pseudomonas	species	ESKAPE; waterborne-associated	Yes
CQSW-CTsd1	RSD	CQSW-CTsd1_k141_1111320	2437	ADEJ_1	Multi-compound	Tier 0	No		d__Bacteria;p__Pseudomonadota;c__Gammaproteobacteria;o__Moraxellales;f__Moraxellaceae;g__Acinetobacter;s__Acinetobacter sp. CS-2	species	Acinetobacter	Acinetobacter sp. CS-2	Yes	Yes	Yes	Acinetobacter	species	ESKAPE; waterborne-associated	Yes
CQSW-CTsd1	RSD	CQSW-CTsd1_k141_1116832	59716	RSMA_1	Multi-compound	Tier 1	No	traR;mutS;oppF;NA:Keyword;zraR_6;ygaD;recA;recX;transfer;replication/recombination/repair;stability/transfer/defense;integration/excision;conjugation,regulation;competence;conjugation,competence;mobileOG_000023011;mobileOG_000282686;mobileOG_000354934;mobileOG_000730994;mobileOG_000231551;mobileOG_000370651;mobileOG_000337874;mobileOG_000301839;mobileOG_000288450;mobileOG_000295817	d__Bacteria;p__Pseudomonadota;c__Gammaproteobacteria;o__Enterobacterales;f__Enterobacteriaceae;g__Enterobacter;s__Enterobacter mori	species	Enterobacter	Enterobacter mori	Yes	Yes	Yes	Enterobacter	species	ESKAPE; enteric-associated	Yes
CQSW-CTsd1	RSD	CQSW-CTsd1_k141_1119780	2004	MDTB_1	Multi-compound	Tier 0	No		d__Bacteria;p__Pseudomonadota;c__Gammaproteobacteria;o__Enterobacterales;f__Enterobacteriaceae;g__Phytobacter	genus	Phytobacter		Yes	No	No
CQSW-CTsd1	RSD	CQSW-CTsd1_k141_1123871	179047	BACA_1	Drugs	Tier 1	No	nusA;NA:Keyword;diaA;cdiB;cI;ybiI_1;A;X;rrrD;lysB;lysC;R;V;W;J;I;stfR;gpG_1;fI;FII;E;gpT;gpU;D;ogr;mug;dnaG;cca;parE;parC;phage;integration/excision;replication/recombination/repair;stability/transfer/defense;transfer;regulation,infection;initiation,copy;replication,transfer;infection,regulation;infection,initiation;lysis;lysis/lysogeny;structural;infection,structural;structural,infection,initiat…	d__Bacteria;p__Pseudomonadota;c__Gammaproteobacteria;o__Enterobacterales;f__Enterobacteriaceae;g__Enterobacter;s__Enterobacter mori	species	Enterobacter	Enterobacter mori	Yes	Yes	Yes	Enterobacter	species	ESKAPE; enteric-associated	Yes
CQSW-CTsd1	RSD	CQSW-CTsd1_k141_1129752	5221	KDEA_1	Multi-compound	Tier 1	No	NA:Keyword;copR;integration/excision;transfer;conjugation,relaxosome;mobileOG_000418957;mobileOG_000259089	d__Bacteria;p__Pseudomonadota;c__Gammaproteobacteria;o__Enterobacterales;f__Enterobacteriaceae;g__Phytobacter;s__Phytobacter sp. SCO41	species	Phytobacter	Phytobacter sp. SCO41	Yes	No	No
CQSW-CTsd1	RSD	CQSW-CTsd1_k141_1137032	1065	OPRN_1	Multi-compound	Tier 0	No		d__Bacteria;p__Pseudomonadota;c__Gammaproteobacteria;o__Pseudomonadales;f__Pseudomonadaceae;g__Pseudomonas	genus	Pseudomonas		Yes	Yes	Yes	Pseudomonas	genus	ESKAPE; waterborne-associated	Yes
CQSW-CTsd1	RSD	CQSW-CTsd1_k141_1138438	14043	KDPE_1	Drugs	Tier 1	No	seqA;NA:Keyword;evgS_9;replication/recombination/repair;integration/excision;regulation;mobileOG_000352862;mobileOG_000404905;mobileOG_000271359	d__Bacteria;p__Pseudomonadota;c__Gammaproteobacteria;o__Enterobacterales;f__Enterobacteriaceae;g__Phytobacter;s__Phytobacter cepae	species	Phytobacter	Phytobacter cepae	Yes	No	No
CQSW-CTsd1	RSD	CQSW-CTsd1_k141_1139364	1124	LPSB_1	Drugs	Tier 0	No		d__Bacteria;p__Pseudomonadota;c__Gammaproteobacteria;o__Moraxellales;f__Moraxellaceae;g__Acinetobacter	genus	Acinetobacter		Yes	Yes	Yes	Acinetobacter	genus	ESKAPE; waterborne-associated	Yes
CQSW-CTsd1	RSD	CQSW-CTsd1_k141_1140900	1569	ADEK_1	Multi-compound	Tier 0	No		d__Bacteria;p__Pseudomonadota;c__Gammaproteobacteria;o__Moraxellales;f__Moraxellaceae;g__Acinetobacter;s__Acinetobacter sp. GSS19	species	Acinetobacter	Acinetobacter sp. GSS19	Yes	Yes	Yes	Acinetobacter	species	ESKAPE; waterborne-associated	Yes
CQSW-CTsd1	RSD	CQSW-CTsd1_k141_1142774	12665	DFRA_1	Drugs	Tier 1	No	thyA;oppD;phage;transfer;replication,infection,regulation;competence;mobileOG_000334229;mobileOG_000369111	d__Bacteria;p__Pseudomonadota;c__Gammaproteobacteria;o__Moraxellales;f__Moraxellaceae;g__Acinetobacter;s__Acinetobacter bohemicus	species	Acinetobacter	Acinetobacter bohemicus	Yes	Yes	Yes	Acinetobacter	species	ESKAPE; waterborne-associated	Yes
CQSW-CTsd1	RSD	CQSW-CTsd1_k141_1155429	5358	LSAE_1;LSA_1	Drugs	Tier 1	No	NA:Keyword;tnpR_4;transfer;integration/excision;partitioning;replication/recombination/repair;mobileOG_000454893;mobileOG_000218555;mobileOG_000661938	d__Bacteria;p__Bacillota;c__Bacilli;o__Lactobacillales;f__Enterococcaceae;g__Enterococcus;s__Enterococcus cecorum	species	Enterococcus	Enterococcus cecorum	Yes	Yes	Yes	Enterococcus	species	ESKAPE; opportunistic-associated	Yes
CQSW-CTsd1	RSD	CQSW-CTsd1_k141_1157917	261850	RSMA_1	Multi-compound	Tier 1	No	recX;recA;ygaD;mutS;NA:Keyword;oppF;dnaJ;parC;parE;traI;rnr;cinA;xerD;fhuE;tnpM;copR;ORFC;gspF;traR;replication/recombination/repair;transfer;phage;stability/transfer/defense;integration/excision;competence;partitioning;conjugation;initiation,copy;conjugation,relaxosome;conjugation,competence;conjugation,regulation;mobileOG_000319971;mobileOG_000023828;mobileOG_000335769;mobileOG_000282686;mobile…	d__Bacteria;p__Pseudomonadota;c__Gammaproteobacteria;o__Aeromonadales;f__Aeromonadaceae;g__Aeromonas;s__Aeromonas rivipollensis	species	Aeromonas	Aeromonas rivipollensis	Yes	Yes	Yes	Aeromonas	species	waterborne-associated	No
CQSW-CTsd1	RSD	CQSW-CTsd1_k141_1167858	1066	ADEJ_1	Multi-compound	Tier 0	No		d__Bacteria;p__Pseudomonadota;c__Gammaproteobacteria;o__Moraxellales;f__Moraxellaceae;g__Acinetobacter;s__Acinetobacter johnsonii	species	Acinetobacter	Acinetobacter johnsonii	Yes	Yes	Yes	Acinetobacter	species	ESKAPE; waterborne-associated	Yes
CQSW-CTsd1	RSD	CQSW-CTsd1_k141_1177293	1479	TETQ_1	Drugs	Tier 1	No	NA:Keyword;stability/transfer/defense;mobileOG_000577903;mobileOG_000739242	d__Bacteria;p__Pseudomonadota;c__Hydrogenophilia;o__Hydrogenophilales;f__Hydrogenophilaceae;g__Hydrogenophilus;s__Hydrogenophilus thermoluteolus	species	Hydrogenophilus	Hydrogenophilus thermoluteolus	Yes	No	No
CQSW-CTsd1	RSD	CQSW-CTsd1_k141_1182107	1825	ADEK_1	Multi-compound	Tier 0	No		d__Bacteria;p__Pseudomonadota;c__Gammaproteobacteria;o__Moraxellales;f__Moraxellaceae;g__Acinetobacter;s__Acinetobacter tibetensis	species	Acinetobacter	Acinetobacter tibetensis	Yes	Yes	Yes	Acinetobacter	species	ESKAPE; waterborne-associated	Yes
CQSW-CTsd1	RSD	CQSW-CTsd1_k141_1185708	2557	AAC3_1	Drugs	Tier 1	No	tnpR;tnpA;integration/excision;mobileOG_000058552;mobileOG_000281305	d__Bacteria;p__Pseudomonadota;c__Gammaproteobacteria	class			No	No	No
CQSW-CTsd1	RSD	CQSW-CTsd1_k141_1193011	1618	MEXT_1	Multi-compound	Tier 0	No		d__Bacteria;p__Pseudomonadota;c__Gammaproteobacteria;o__Moraxellales;f__Moraxellaceae;g__Acinetobacter;s__Acinetobacter lwoffii	species	Acinetobacter	Acinetobacter lwoffii	Yes	Yes	Yes	Acinetobacter	species	ESKAPE; waterborne-associated	Yes
CQSW-CTsd1	RSD	CQSW-CTsd1_k141_1196198	1276	MEFA_1	Drugs	Tier 0	No		d__Bacteria;p__Bacillota;c__Clostridia;o__Lachnospirales;f__Lachnospiraceae;g__Anaerocolumna;s__Anaerocolumna sedimenticola	species	Anaerocolumna	Anaerocolumna sedimenticola	Yes	No	No
CQSW-CTsd1	RSD	CQSW-CTsd1_k141_1198480	1406	AMPH_1	Drugs	Tier 0	No		d__Bacteria;p__Pseudomonadota;c__Gammaproteobacteria;o__Enterobacterales;f__Enterobacteriaceae;g__Phytobacter	genus	Phytobacter		Yes	No	No
CQSW-CTsd1	RSD	CQSW-CTsd1_k141_120396	3781	MDTA_1;MDTB_1	Multi-compound	Tier 0	No		d__Bacteria;p__Pseudomonadota;c__Gammaproteobacteria;o__Enterobacterales;f__Enterobacteriaceae;g__Phytobacter;s__Phytobacter cepae	species	Phytobacter	Phytobacter cepae	Yes	No	No
CQSW-CTsd1	RSD	CQSW-CTsd1_k141_1220798	1354	DFRA_1	Drugs	Tier 0	No		d__Bacteria;p__Pseudomonadota;c__Gammaproteobacteria;o__Moraxellales;f__Moraxellaceae;g__Acinetobacter;s__Acinetobacter sp. GSS19	species	Acinetobacter	Acinetobacter sp. GSS19	Yes	Yes	Yes	Acinetobacter	species	ESKAPE; waterborne-associated	Yes
CQSW-CTsd1	RSD	CQSW-CTsd1_k141_1227418	7351	ADEJ_1	Multi-compound	Tier 1	No	NA:Keyword;stability/transfer/defense;mobileOG_000731947	d__Bacteria;p__Pseudomonadota;c__Gammaproteobacteria;o__Moraxellales;f__Moraxellaceae;g__Acinetobacter;s__Acinetobacter sp. WCHAc010034	species	Acinetobacter	Acinetobacter sp. WCHAc010034	Yes	Yes	Yes	Acinetobacter	species	ESKAPE; waterborne-associated	Yes
CQSW-CTsd1	RSD	CQSW-CTsd1_k141_1227952	1476	ADEJ_1	Multi-compound	Tier 0	No		d__Bacteria;p__Pseudomonadota;c__Gammaproteobacteria;o__Moraxellales;f__Moraxellaceae;g__Acinetobacter;s__Acinetobacter sp. WCHAc010034	species	Acinetobacter	Acinetobacter sp. WCHAc010034	Yes	Yes	Yes	Acinetobacter	species	ESKAPE; waterborne-associated	Yes
CQSW-CTsd1	RSD	CQSW-CTsd1_k141_123009	174298	MDTA_1;MDTB_1;MDTC_1;BAES_1;BAER_1;BCR_1;YOGI_1;KPNO_1	Multi-compound	Tier 1	No	tnpM;alkA;evgS_9;copR;oppF;oppD;oppC;NA:Keyword;uvrB;nfo;oppB;Fi_ORF45;tnpA;alkB;gyrA;integration/excision;replication/recombination/repair;transfer;stability/transfer/defense;regulation;conjugation,relaxosome;competence;partitioning;mobileOG_000356075;mobileOG_000191292;mobileOG_000256315;mobileOG_000209286;mobileOG_000351763;mobileOG_000311457;mobileOG_000362860;mobileOG_000739224;mobileOG_0007…	d__Bacteria;p__Pseudomonadota;c__Gammaproteobacteria;o__Enterobacterales;f__Enterobacteriaceae;g__Enterobacter;s__Enterobacter mori	species	Enterobacter	Enterobacter mori	Yes	Yes	Yes	Enterobacter	species	ESKAPE; enteric-associated	Yes
CQSW-CTsd1	RSD	CQSW-CTsd1_k141_1236945	1097	RPH_1	Drugs	Tier 0	No		d__Bacteria;p__Bacillota;c__Bacilli;o__Bacillales;f__Bacillaceae;g__Peribacillus	genus	Peribacillus		Yes	No	No
CQSW-CTsd1	RSD	CQSW-CTsd1_k141_1238983	7787	MSBA_1	Drugs	Tier 1	No	NA:Keyword;phage;mobileOG_000719346	d__Bacteria;p__Pseudomonadota;c__Gammaproteobacteria;o__Enterobacterales;f__Enterobacteriaceae;g__Phytobacter;s__Phytobacter sp. SCO41	species	Phytobacter	Phytobacter sp. SCO41	Yes	No	No
CQSW-CTsd1	RSD	CQSW-CTsd1_k141_1242259	35295	ACT_1	Drugs	Tier 1	No	groS;groL;ecnB;NA:Keyword;cwlC_1;mutL;hfq;hflK;hflC;phage;stability/transfer/defense;replication/recombination/repair;structural;replication,chaperone;lysis;infection,regulation;regulation,lysis/lysogeny;mobileOG_000340853;mobileOG_000289036;mobileOG_000356442;mobileOG_000330413;mobileOG_000736029;mobileOG_000386848;mobileOG_000326474;mobileOG_000375900;mobileOG_000025571;mobileOG_000024700	d__Bacteria;p__Pseudomonadota;c__Gammaproteobacteria;o__Enterobacterales;f__Enterobacteriaceae;g__Enterobacter;s__Enterobacter mori	species	Enterobacter	Enterobacter mori	Yes	Yes	Yes	Enterobacter	species	ESKAPE; enteric-associated	Yes
CQSW-CTsd1	RSD	CQSW-CTsd1_k141_1242971	1046	PARR_1	Drugs	Tier 1	No	copR;transfer;conjugation,relaxosome;mobileOG_000136975	d__Bacteria;p__Pseudomonadota;c__Gammaproteobacteria;o__Pseudomonadales;f__Pseudomonadaceae;g__Pseudomonas;s__Pseudomonas mediterranea	species	Pseudomonas	Pseudomonas mediterranea	Yes	Yes	Yes	Pseudomonas	species	ESKAPE; waterborne-associated	Yes
CQSW-CTsd1	RSD	CQSW-CTsd1_k141_1248082	4813	ADEI_1	Multi-compound	Tier 0	No		d__Bacteria;p__Pseudomonadota;c__Gammaproteobacteria;o__Moraxellales;f__Moraxellaceae;g__Acinetobacter;s__Acinetobacter sp. GSS19	species	Acinetobacter	Acinetobacter sp. GSS19	Yes	Yes	Yes	Acinetobacter	species	ESKAPE; waterborne-associated	Yes
CQSW-CTsd1	RSD	CQSW-CTsd1_k141_1249075	6186	ADEK_1;ADEJ_1	Multi-compound	Tier 0	No		d__Bacteria;p__Pseudomonadota;c__Gammaproteobacteria;o__Moraxellales;f__Moraxellaceae;g__Acinetobacter;s__Acinetobacter sp. TTH0-4	species	Acinetobacter	Acinetobacter sp. TTH0-4	Yes	Yes	Yes	Acinetobacter	species	ESKAPE; waterborne-associated	Yes
CQSW-CTsd1	RSD	CQSW-CTsd1_k141_1257058	1179	ADEJ_1	Multi-compound	Tier 0	No		Unclassified	Unclassified			No	No	No
CQSW-CTsd1	RSD	CQSW-CTsd1_k141_1266779	6646	YAJC_1	Multi-compound	Tier 0	No		d__Bacteria;p__Pseudomonadota;c__Gammaproteobacteria;o__Pseudomonadales;f__Pseudomonadaceae;g__Pseudomonas;s__Pseudomonas umsongensis	species	Pseudomonas	Pseudomonas umsongensis	Yes	Yes	Yes	Pseudomonas	species	ESKAPE; waterborne-associated	Yes
CQSW-CTsd1	RSD	CQSW-CTsd1_k141_1272212	1840	OXA_1	Drugs	Tier 1	No	dnaK;phage;infection,regulation;mobileOG_000286237	d__Bacteria;p__Pseudomonadota;c__Gammaproteobacteria;o__Moraxellales;f__Moraxellaceae;g__Acinetobacter;s__Acinetobacter lwoffii	species	Acinetobacter	Acinetobacter lwoffii	Yes	Yes	Yes	Acinetobacter	species	ESKAPE; waterborne-associated	Yes
CQSW-CTsd1	RSD	CQSW-CTsd1_k141_1279499	1332	TTGA_1;TTGR_1	Multi-compound	Tier 0	No		d__Bacteria;p__Pseudomonadota;c__Gammaproteobacteria;o__Pseudomonadales;f__Pseudomonadaceae;g__Pseudomonas	genus	Pseudomonas		Yes	Yes	Yes	Pseudomonas	genus	ESKAPE; waterborne-associated	Yes
CQSW-CTsd1	RSD	CQSW-CTsd1_k141_1281680	1074	ADEJ_1	Multi-compound	Tier 0	No		d__Bacteria;p__Pseudomonadota;c__Gammaproteobacteria;o__Moraxellales;f__Moraxellaceae;g__Acinetobacter;s__Acinetobacter sp. A1-4-2	species	Acinetobacter	Acinetobacter sp. A1-4-2	Yes	Yes	Yes	Acinetobacter	species	ESKAPE; waterborne-associated	Yes
CQSW-CTsd1	RSD	CQSW-CTsd1_k141_1295790	3302	TETX_1	Drugs	Tier 1	No	NGR_a01870;parA;integration/excision;partitioning;mobileOG_000357266;mobileOG_000037566	d__Bacteria;p__Pseudomonadota;c__Gammaproteobacteria;o__Moraxellales;f__Moraxellaceae;g__Acinetobacter	genus	Acinetobacter		Yes	Yes	Yes	Acinetobacter	genus	ESKAPE; waterborne-associated	Yes
CQSW-CTsd1	RSD	CQSW-CTsd1_k141_1297110	1654	ADEK_1	Multi-compound	Tier 0	No		d__Bacteria;p__Pseudomonadota;c__Gammaproteobacteria;o__Moraxellales;f__Moraxellaceae;g__Acinetobacter;s__Acinetobacter sp. PK01	species	Acinetobacter	Acinetobacter sp. PK01	Yes	Yes	Yes	Acinetobacter	species	ESKAPE; waterborne-associated	Yes
CQSW-CTsd1	RSD	CQSW-CTsd1_k141_1301591	1111	MDTB_1	Multi-compound	Tier 0	No		d__Bacteria;p__Pseudomonadota;c__Gammaproteobacteria;o__Enterobacterales;f__Enterobacteriaceae;g__Phytobacter;s__Phytobacter diazotrophicus	species	Phytobacter	Phytobacter diazotrophicus	Yes	No	No
CQSW-CTsd1	RSD	CQSW-CTsd1_k141_1302454	26221	ACRF_1	Multi-compound	Tier 1	No	NA:Keyword;fis;tnpM;oppD;phage;integration/excision;stability/transfer/defense;transfer;replication/recombination/repair;competence;mobileOG_000539053;mobileOG_000003237;mobileOG_000356075;mobileOG_000757730;mobileOG_000299871	d__Bacteria;p__Pseudomonadota;c__Gammaproteobacteria;o__Enterobacterales;f__Enterobacteriaceae;g__Enterobacter;s__Enterobacter mori	species	Enterobacter	Enterobacter mori	Yes	Yes	Yes	Enterobacter	species	ESKAPE; enteric-associated	Yes
CQSW-CTsd1	RSD	CQSW-CTsd1_k141_1303649	2784	ADEJ_1	Multi-compound	Tier 0	No		d__Bacteria;p__Pseudomonadota;c__Gammaproteobacteria;o__Moraxellales;f__Moraxellaceae;g__Acinetobacter;s__Acinetobacter sp. TTH0-4	species	Acinetobacter	Acinetobacter sp. TTH0-4	Yes	Yes	Yes	Acinetobacter	species	ESKAPE; waterborne-associated	Yes
CQSW-CTsd1	RSD	CQSW-CTsd1_k141_1309112	5640	OMPA_1	Drugs	Tier 1	No	ompA;transfer;conjugation;mobileOG_000189850	d__Bacteria;p__Pseudomonadota;c__Gammaproteobacteria;o__Enterobacterales;f__Enterobacteriaceae;g__Phytobacter;s__Phytobacter sp. SCO41	species	Phytobacter	Phytobacter sp. SCO41	Yes	No	No
CQSW-CTsd1	RSD	CQSW-CTsd1_k141_1310202	3566	DFRA_1	Drugs	Tier 1	No	thyA;phage;replication,infection,regulation;mobileOG_000289508	d__Bacteria;p__Pseudomonadota;c__Gammaproteobacteria;o__Moraxellales;f__Moraxellaceae;g__Acinetobacter;s__Acinetobacter lwoffii	species	Acinetobacter	Acinetobacter lwoffii	Yes	Yes	Yes	Acinetobacter	species	ESKAPE; waterborne-associated	Yes
CQSW-CTsd1	RSD	CQSW-CTsd1_k141_1316912	5246	ACRB_1	Multi-compound	Tier 0	No		d__Bacteria;p__Pseudomonadota;c__Gammaproteobacteria;o__Enterobacterales;f__Enterobacteriaceae;g__Phytobacter;s__Phytobacter cepae	species	Phytobacter	Phytobacter cepae	Yes	No	No
CQSW-CTsd1	RSD	CQSW-CTsd1_k141_1318206	1952	ADEJ_1	Multi-compound	Tier 0	No		d__Bacteria;p__Pseudomonadota;c__Gammaproteobacteria;o__Moraxellales;f__Moraxellaceae;g__Acinetobacter;s__Acinetobacter sp. WCHAc010034	species	Acinetobacter	Acinetobacter sp. WCHAc010034	Yes	Yes	Yes	Acinetobacter	species	ESKAPE; waterborne-associated	Yes
CQSW-CTsd1	RSD	CQSW-CTsd1_k141_1324569	25955	MDTG_1;MDTH_1	Multi-compound	Tier 1	No	dinI_2;replication/recombination/repair;mobileOG_000288407	d__Bacteria;p__Pseudomonadota;c__Gammaproteobacteria;o__Enterobacterales;f__Enterobacteriaceae;g__Phytobacter;s__Phytobacter cepae	species	Phytobacter	Phytobacter cepae	Yes	No	No
CQSW-CTsd1	RSD	CQSW-CTsd1_k141_1330948	1119	BCR_1	Multi-compound	Tier 0	No		d__Bacteria;p__Pseudomonadota;c__Gammaproteobacteria;o__Enterobacterales;f__Enterobacteriaceae;g__Phytobacter	genus	Phytobacter		Yes	No	No
CQSW-CTsd1	RSD	CQSW-CTsd1_k141_1332710	1692	ADEJ_1	Multi-compound	Tier 0	No		d__Bacteria;p__Pseudomonadota;c__Gammaproteobacteria;o__Moraxellales;f__Moraxellaceae;g__Acinetobacter;s__Acinetobacter lwoffii	species	Acinetobacter	Acinetobacter lwoffii	Yes	Yes	Yes	Acinetobacter	species	ESKAPE; waterborne-associated	Yes
CQSW-CTsd1	RSD	CQSW-CTsd1_k141_1333363	1428	ADEJ_1	Multi-compound	Tier 0	No		d__Bacteria;p__Pseudomonadota;c__Gammaproteobacteria;o__Moraxellales;f__Moraxellaceae;g__Acinetobacter	no rank	Acinetobacter		No	No	Yes	Acinetobacter	no rank	ESKAPE; waterborne-associated	Yes
CQSW-CTsd1	RSD	CQSW-CTsd1_k141_1337855	2752	DFRA_1	Drugs	Tier 0	No		d__Bacteria;p__Pseudomonadota;c__Gammaproteobacteria;o__Moraxellales;f__Moraxellaceae;g__Acinetobacter;s__Acinetobacter sp. WCHAc010034	species	Acinetobacter	Acinetobacter sp. WCHAc010034	Yes	Yes	Yes	Acinetobacter	species	ESKAPE; waterborne-associated	Yes
CQSW-CTsd1	RSD	CQSW-CTsd1_k141_1347766	2072	MSRD_1	Drugs	Tier 1	No	NA:Keyword;transfer;partitioning;mobileOG_000454893	d__Bacteria;p__Bacillota;c__Bacilli;o__Lactobacillales;f__Streptococcaceae;g__Streptococcus;s__Streptococcus agalactiae	species	Streptococcus	Streptococcus agalactiae	Yes	Yes	Yes	Streptococcus	species	opportunistic-associated	No
CQSW-CTsd1	RSD	CQSW-CTsd1_k141_135290	1121	OXA_1	Drugs	Tier 0	No		Unclassified	Unclassified			No	No	No
CQSW-CTsd1	RSD	CQSW-CTsd1_k141_1353716	7233	DFRA_1;ARR_1	Drugs	Tier 1	No	int;NA:Keyword;integration/excision;mobileOG_000033316;mobileOG_000750411	d__Bacteria;p__Thermodesulfobacteriota;c__Desulfuromonadia;o__Geobacterales;f__Geobacteraceae;g__Geobacter;s__Geobacter sp. DSM 9736	species	Geobacter	Geobacter sp. DSM 9736	Yes	No	No
CQSW-CTsd1	RSD	CQSW-CTsd1_k141_1358770	839433	OMPA_1;MSBA_1;MDFA_1;KDPE_1;PBP2_1;RAMA_1;ACRB_1;AMPH_1	Drugs;Multi-compound	Tier 1	No	NA:Keyword;oppA;uvrD;ompA;rlmL;mukB;mukF;ihfB;rarA;clpA;clpS;oppD;pilT;pilD;IV;oppF;evgS_9;copR;oppB;PHG31ORF130c;dinG;uvrB;nei;seqA;holA;rna;traR;fhuE;qmcA;intD_3;cI;dam_1;ogr;Q;P;O;terS;orf23;Y;29;30;G;recR;dnaX;priC;cnu;tnpM;ogt;ybaV;hup;clpX;clpP;xseB;nusB;cpxA;sbcD;sbcC;rdgC;Alpha;intS_7;dinB;diaA;cdiB;replication/recombination/repair;transfer;stability/transfer/defense;phage;integration/exc…	d__Bacteria;p__Pseudomonadota;c__Gammaproteobacteria;o__Enterobacterales;f__Enterobacteriaceae;g__Enterobacter;s__Enterobacter mori	species	Enterobacter	Enterobacter mori	Yes	Yes	Yes	Enterobacter	species	ESKAPE; enteric-associated	Yes
CQSW-CTsd1	RSD	CQSW-CTsd1_k141_1372484	1442	TTGA_1;TTGB_1	Biocides	Tier 0	No		d__Bacteria;p__Pseudomonadota;c__Gammaproteobacteria;o__Pseudomonadales;f__Pseudomonadaceae;g__Pseudomonas	genus	Pseudomonas		Yes	Yes	Yes	Pseudomonas	genus	ESKAPE; waterborne-associated	Yes
CQSW-CTsd1	RSD	CQSW-CTsd1_k141_1378768	1039	CAT_1	Drugs	Tier 0	No		d__Bacteria;p__Bacillota;c__Clostridia;o__Lachnospirales;f__Lachnospiraceae;g__Anaerocolumna;s__Anaerocolumna sedimenticola	species	Anaerocolumna	Anaerocolumna sedimenticola	Yes	No	No
CQSW-CTsd1	RSD	CQSW-CTsd1_k141_1383085	3537	ADEK_1	Multi-compound	Tier 0	No		d__Bacteria;p__Pseudomonadota;c__Gammaproteobacteria;o__Moraxellales;f__Moraxellaceae;g__Acinetobacter;s__Acinetobacter sp. CS-2	species	Acinetobacter	Acinetobacter sp. CS-2	Yes	Yes	Yes	Acinetobacter	species	ESKAPE; waterborne-associated	Yes
CQSW-CTsd1	RSD	CQSW-CTsd1_k141_1388187	91680	EMRR_1;KPN_1;EMRB_1	Multi-compound	Tier 1	No	NA:Keyword;alpA;intA_3;higB-1;higA;hns;oppF;transfer;integration/excision;stability/transfer/defense;phage;replication/recombination/repair;regulation;competence;mobileOG_000578310;mobileOG_000744463;mobileOG_000578562;mobileOG_000578563;mobileOG_000192011;mobileOG_000076490;mobileOG_000719803;mobileOG_000176522;mobileOG_000013972;mobileOG_000629076;mobileOG_000731947;mobileOG_000302565;mobileOG_…	d__Bacteria;p__Pseudomonadota;c__Gammaproteobacteria;o__Enterobacterales;f__Enterobacteriaceae;g__Enterobacter;s__Enterobacter mori	species	Enterobacter	Enterobacter mori	Yes	Yes	Yes	Enterobacter	species	ESKAPE; enteric-associated	Yes
CQSW-CTsd1	RSD	CQSW-CTsd1_k141_1391238	2151	LPSB_1	Drugs	Tier 0	No		d__Bacteria;p__Pseudomonadota;c__Gammaproteobacteria;o__Moraxellales;f__Moraxellaceae;g__Acinetobacter;s__Acinetobacter sp. PK01	species	Acinetobacter	Acinetobacter sp. PK01	Yes	Yes	Yes	Acinetobacter	species	ESKAPE; waterborne-associated	Yes
CQSW-CTsd1	RSD	CQSW-CTsd1_k141_139179	1004	LSA_1	Drugs	Tier 0	No		d__Bacteria;p__Bacillota;c__Clostridia;o__Eubacteriales;f__Desulfitobacteriaceae;g__Desulfitobacterium;s__Desulfitobacterium metallireducens	species	Desulfitobacterium	Desulfitobacterium metallireducens	Yes	No	No
CQSW-CTsd1	RSD	CQSW-CTsd1_k141_1395980	8107	MEXF_1	Multi-compound	Tier 0	No		d__Bacteria;p__Pseudomonadota;c__Gammaproteobacteria;o__Pseudomonadales;f__Pseudomonadaceae;g__Pseudomonas;s__Pseudomonas umsongensis	species	Pseudomonas	Pseudomonas umsongensis	Yes	Yes	Yes	Pseudomonas	species	ESKAPE; waterborne-associated	Yes
CQSW-CTsd1	RSD	CQSW-CTsd1_k141_1403495	3493	CPXAR_1	Multi-compound	Tier 1	No	cpxA;cpxR;transfer;conjugation,relaxosome;mobileOG_000354202;mobileOG_000015198	d__Bacteria;p__Pseudomonadota;c__Gammaproteobacteria;o__Enterobacterales;f__Enterobacteriaceae;g__Phytobacter;s__Phytobacter sp. SCO41	species	Phytobacter	Phytobacter sp. SCO41	Yes	No	No
CQSW-CTsd1	RSD	CQSW-CTsd1_k141_1413425	1921	FLOR_1	Drugs	Tier 1	No	tnpA;integration/excision;mobileOG_000052548	d__Bacteria;p__Pseudomonadota;c__Gammaproteobacteria	class			No	No	No
CQSW-CTsd1	RSD	CQSW-CTsd1_k141_142011	2411	KPNF_1;KPNE_1	Multi-compound	Tier 1	No	tnpM;integration/excision;mobileOG_000356075	d__Bacteria;p__Pseudomonadota;c__Gammaproteobacteria;o__Enterobacterales;f__Enterobacteriaceae;g__Phytobacter;s__Phytobacter sp. SCO41	species	Phytobacter	Phytobacter sp. SCO41	Yes	No	No
CQSW-CTsd1	RSD	CQSW-CTsd1_k141_1426041	22002	MARA_1;MARR_1	Multi-compound	Tier 1	No	ORFC;NA:Keyword;integration/excision;stability/transfer/defense;mobileOG_000055831;mobileOG_000731947	d__Bacteria;p__Pseudomonadota;c__Gammaproteobacteria;o__Enterobacterales;f__Enterobacteriaceae;g__Phytobacter;s__Phytobacter cepae	species	Phytobacter	Phytobacter cepae	Yes	No	No
CQSW-CTsd1	RSD	CQSW-CTsd1_k141_1432091	17816	MEXT_1	Multi-compound	Tier 1	No	NA:Keyword;phage;mobileOG_000655345;mobileOG_000772783	d__Bacteria;p__Pseudomonadota;c__Gammaproteobacteria;o__Moraxellales;f__Moraxellaceae;g__Acinetobacter;s__Acinetobacter bohemicus	species	Acinetobacter	Acinetobacter bohemicus	Yes	Yes	Yes	Acinetobacter	species	ESKAPE; waterborne-associated	Yes
CQSW-CTsd1	RSD	CQSW-CTsd1_k141_1439152	6635	OXA_1	Drugs	Tier 1	No	NA:Keyword;uvrA;transfer;replication/recombination/repair;mobileOG_000584237;mobileOG_000355080	d__Bacteria;p__Pseudomonadota;c__Gammaproteobacteria;o__Moraxellales;f__Moraxellaceae;g__Acinetobacter;s__Acinetobacter bohemicus	species	Acinetobacter	Acinetobacter bohemicus	Yes	Yes	Yes	Acinetobacter	species	ESKAPE; waterborne-associated	Yes
CQSW-CTsd1	RSD	CQSW-CTsd1_k141_1439342	3534	MEXT_1	Multi-compound	Tier 0	No		d__Bacteria;p__Pseudomonadota;c__Gammaproteobacteria;o__Moraxellales;f__Moraxellaceae;g__Acinetobacter;s__Acinetobacter sp. CS-2	species	Acinetobacter	Acinetobacter sp. CS-2	Yes	Yes	Yes	Acinetobacter	species	ESKAPE; waterborne-associated	Yes
CQSW-CTsd1	RSD	CQSW-CTsd1_k141_1442998	192171	CRP_1;PMRF_1	Multi-compound;Drugs	Tier 1	No	dam_1;NA:Keyword;cpxA;copR;oppF;tnpA;ORFC;tnpM;stability/transfer/defense;transfer;integration/excision;phage;conjugation,relaxosome;competence;mobileOG_000288449;mobileOG_000741980;mobileOG_000018972;mobileOG_000369867;mobileOG_000558744;mobileOG_000733637;mobileOG_000745027;mobileOG_000361819;mobileOG_000401789;mobileOG_000290059;mobileOG_000293755;mobileOG_000269486;mobileOG_000768696;mobileOG…	d__Bacteria;p__Pseudomonadota;c__Gammaproteobacteria;o__Enterobacterales;f__Enterobacteriaceae;g__Enterobacter;s__Enterobacter mori	species	Enterobacter	Enterobacter mori	Yes	Yes	Yes	Enterobacter	species	ESKAPE; enteric-associated	Yes
CQSW-CTsd1	RSD	CQSW-CTsd1_k141_1446825	1176	ADEJ_1	Multi-compound	Tier 0	No		d__Bacteria;p__Pseudomonadota;c__Gammaproteobacteria;o__Moraxellales;f__Moraxellaceae;g__Acinetobacter;s__Acinetobacter sp. WCHAc010034	species	Acinetobacter	Acinetobacter sp. WCHAc010034	Yes	Yes	Yes	Acinetobacter	species	ESKAPE; waterborne-associated	Yes
CQSW-CTsd1	RSD	CQSW-CTsd1_k141_1453704	16436	MSBA_1	Drugs	Tier 1	No	mukB;mukF;NA:Keyword;replication/recombination/repair;phage;transfer,partitioning;partitioning;mobileOG_000288285;mobileOG_000288444;mobileOG_000719346	d__Bacteria;p__Pseudomonadota;c__Gammaproteobacteria;o__Enterobacterales;f__Enterobacteriaceae;g__Phytobacter;s__Phytobacter cepae	species	Phytobacter	Phytobacter cepae	Yes	No	No
CQSW-CTsd1	RSD	CQSW-CTsd1_k141_1455342	1473	LPSB_1	Drugs	Tier 0	No		d__Bacteria;p__Pseudomonadota;c__Gammaproteobacteria;o__Moraxellales;f__Moraxellaceae;g__Acinetobacter;s__Acinetobacter bohemicus	species	Acinetobacter	Acinetobacter bohemicus	Yes	Yes	Yes	Acinetobacter	species	ESKAPE; waterborne-associated	Yes
CQSW-CTsd1	RSD	CQSW-CTsd1_k141_1455500	1480	MSRD_1;MEFA_1	Drugs	Tier 0	No		d__Bacteria;p__Bacillota;c__Bacilli;o__Lactobacillales;f__Enterococcaceae;g__Vagococcus;s__Vagococcus lutrae	species	Vagococcus	Vagococcus lutrae	Yes	No	No
CQSW-CTsd1	RSD	CQSW-CTsd1_k141_1463920	765092	OMP37_1;QNRE_1;MARR_1;MARA_1;OQXB_1;OQXA_1;MDTI_1;KPNE_1;MDTK_1;PHOR_1	Drugs;Multi-compound	Tier 1	No	impA;umuC;umuD;oppF;NA:Keyword;rutA;traR;oppD;tnpA;oppC;oppA;lamB;mobA;copR;cpxA;tnpM;ORFC;evgS_9;tus;tnp;cnu;nth;pilS;ihfA;xthA;mutT;topB;hflD;R;quuD;rusA;ubiE_1;dnaC_2;O;CI-HTT;recE_1;xisR;int_1;rayT;recG;fhuE;holB;tmk;replication/recombination/repair;transfer;stability/transfer/defense;integration/excision;phage;competence;conjugation,regulation;partitioning;regulation;conjugation,relaxosome;c…	d__Bacteria;p__Pseudomonadota;c__Gammaproteobacteria;o__Enterobacterales;f__Enterobacteriaceae;g__Enterobacter;s__Enterobacter mori	species	Enterobacter	Enterobacter mori	Yes	Yes	Yes	Enterobacter	species	ESKAPE; enteric-associated	Yes
CQSW-CTsd1	RSD	CQSW-CTsd1_k141_147754	1366	CPXAR_1	Multi-compound	Tier 1	No	copR;transfer;conjugation,relaxosome;mobileOG_000317257	d__Bacteria;p__Pseudomonadota;c__Gammaproteobacteria;o__Pseudomonadales;f__Pseudomonadaceae;g__Pseudomonas;s__Pseudomonas putida	species	Pseudomonas	Pseudomonas putida	Yes	Yes	Yes	Pseudomonas	species	ESKAPE; waterborne-associated	Yes
CQSW-CTsd1	RSD	CQSW-CTsd1_k141_155239	2589	BCR_1	Multi-compound	Tier 1	No	oppD;transfer;competence;mobileOG_000288519	d__Bacteria;p__Pseudomonadota;c__Gammaproteobacteria;o__Enterobacterales;f__Enterobacteriaceae;g__Phytobacter	genus	Phytobacter		Yes	No	No
CQSW-CTsd1	RSD	CQSW-CTsd1_k141_156115	29213	MEXE_1;MEXF_1	Multi-compound	Tier 1	No	dinG;helD;replication/recombination/repair;mobileOG_000156802;mobileOG_000020036	d__Bacteria;p__Pseudomonadota;c__Gammaproteobacteria;o__Pseudomonadales;f__Pseudomonadaceae;g__Pseudomonas;s__Pseudomonas umsongensis	species	Pseudomonas	Pseudomonas umsongensis	Yes	Yes	Yes	Pseudomonas	species	ESKAPE; waterborne-associated	Yes
CQSW-CTsd1	RSD	CQSW-CTsd1_k141_15621	14624	TETA_1	Drugs	Tier 1	No	bin3;NA:Keyword;integration/excision;replication/recombination/repair;replication,inversion;initiation,copy;mobileOG_000315021;mobileOG_000398129;mobileOG_000751259;mobileOG_000597401	d__Bacteria;p__Bacillota;c__Clostridia;o__Eubacteriales;f__Clostridiaceae;g__Clostridium	genus	Clostridium		Yes	Yes	Yes	Clostridium	genus	opportunistic-associated	No
CQSW-CTsd1	RSD	CQSW-CTsd1_k141_156602	1176	MEXF_1	Multi-compound	Tier 0	No		d__Bacteria;p__Pseudomonadota;c__Gammaproteobacteria;o__Pseudomonadales;f__Pseudomonadaceae;g__Pseudomonas	species group	Pseudomonas		No	No	Yes	Pseudomonas	species group	ESKAPE; waterborne-associated	Yes
CQSW-CTsd1	RSD	CQSW-CTsd1_k141_16823	17179	RSMA_1	Multi-compound	Tier 0	No		d__Bacteria;p__Pseudomonadota;c__Gammaproteobacteria;o__Pseudomonadales;f__Pseudomonadaceae;g__Pseudomonas;s__Pseudomonas umsongensis	species	Pseudomonas	Pseudomonas umsongensis	Yes	Yes	Yes	Pseudomonas	species	ESKAPE; waterborne-associated	Yes
CQSW-CTsd1	RSD	CQSW-CTsd1_k141_169087	2282	FOSA_1	Drugs	Tier 1	No	NA:Keyword;stability/transfer/defense;mobileOG_000742209;mobileOG_000733079	d__Bacteria;p__Pseudomonadota;c__Gammaproteobacteria;o__Enterobacterales;f__Enterobacteriaceae;g__Phytobacter;s__Phytobacter sp. SCO41	species	Phytobacter	Phytobacter sp. SCO41	Yes	No	No
CQSW-CTsd1	RSD	CQSW-CTsd1_k141_185380	1204	ADEN_1	Multi-compound	Tier 0	No		d__Bacteria;p__Pseudomonadota;c__Gammaproteobacteria;o__Moraxellales;f__Moraxellaceae;g__Acinetobacter	genus	Acinetobacter		Yes	Yes	Yes	Acinetobacter	genus	ESKAPE; waterborne-associated	Yes
CQSW-CTsd1	RSD	CQSW-CTsd1_k141_204335	1225	EREA_1;ANT3-DPRIME_1	Drugs	Tier 0	No		d__Bacteria;p__Pseudomonadota;c__Gammaproteobacteria	class			No	No	No
CQSW-CTsd1	RSD	CQSW-CTsd1_k141_204804	5417	KDPE_1	Drugs	Tier 1	No	evgS_9;copR;seqA;integration/excision;transfer;replication/recombination/repair;regulation;conjugation,relaxosome;mobileOG_000270932;mobileOG_000317230;mobileOG_000025653	d__Bacteria;p__Pseudomonadota;c__Gammaproteobacteria;o__Enterobacterales;f__Enterobacteriaceae;g__Phytobacter;s__Phytobacter diazotrophicus	species	Phytobacter	Phytobacter diazotrophicus	Yes	No	No
CQSW-CTsd1	RSD	CQSW-CTsd1_k141_205310	1155	MEXT_1	Multi-compound	Tier 0	No		d__Bacteria;p__Pseudomonadota;c__Gammaproteobacteria;o__Moraxellales;f__Moraxellaceae;g__Acinetobacter;s__Acinetobacter johnsonii	species	Acinetobacter	Acinetobacter johnsonii	Yes	Yes	Yes	Acinetobacter	species	ESKAPE; waterborne-associated	Yes
CQSW-CTsd1	RSD	CQSW-CTsd1_k141_216933	3882	LPTD_1	Biocides	Tier 0	No		d__Bacteria;p__Pseudomonadota;c__Gammaproteobacteria;o__Enterobacterales;f__Enterobacteriaceae;g__Phytobacter;s__Phytobacter diazotrophicus	species	Phytobacter	Phytobacter diazotrophicus	Yes	No	No
CQSW-CTsd1	RSD	CQSW-CTsd1_k141_221069	1567	RPH_1	Drugs	Tier 0	No		d__Bacteria;p__Bacillota;c__Clostridia;o__Eubacteriales;f__Peptococcaceae;g__Desulforamulus;s__Desulforamulus ruminis	species	Desulforamulus	Desulforamulus ruminis	Yes	No	No
CQSW-CTsd1	RSD	CQSW-CTsd1_k141_22361	1764	ADEJ_1	Multi-compound	Tier 0	No		d__Bacteria;p__Pseudomonadota;c__Gammaproteobacteria;o__Moraxellales;f__Moraxellaceae;g__Acinetobacter;s__Acinetobacter sp. CS-2	species	Acinetobacter	Acinetobacter sp. CS-2	Yes	Yes	Yes	Acinetobacter	species	ESKAPE; waterborne-associated	Yes
CQSW-CTsd1	RSD	CQSW-CTsd1_k141_233749	2194	MEXT_1	Multi-compound	Tier 0	No		d__Bacteria;p__Pseudomonadota;c__Gammaproteobacteria;o__Moraxellales;f__Moraxellaceae;g__Acinetobacter;s__Acinetobacter sp. A2	species	Acinetobacter	Acinetobacter sp. A2	Yes	Yes	Yes	Acinetobacter	species	ESKAPE; waterborne-associated	Yes
CQSW-CTsd1	RSD	CQSW-CTsd1_k141_234690	1235	OQXB_1	Multi-compound	Tier 0	No		d__Bacteria;p__Pseudomonadota;c__Gammaproteobacteria;o__Enterobacterales;f__Enterobacteriaceae;g__Phytobacter;s__Phytobacter diazotrophicus	species	Phytobacter	Phytobacter diazotrophicus	Yes	No	No
CQSW-CTsd1	RSD	CQSW-CTsd1_k141_234778	2201	ADEJ_1;ADEK_1	Multi-compound	Tier 0	No		d__Bacteria;p__Pseudomonadota;c__Gammaproteobacteria;o__Moraxellales;f__Moraxellaceae;g__Acinetobacter;s__Acinetobacter sp. GSS19	species	Acinetobacter	Acinetobacter sp. GSS19	Yes	Yes	Yes	Acinetobacter	species	ESKAPE; waterborne-associated	Yes
CQSW-CTsd1	RSD	CQSW-CTsd1_k141_247084	42541	EMRD_1	Multi-compound	Tier 1	No	rnpA;dnaA;dnaN;recF;gyrB;NA:Keyword;replication/recombination/repair;integration/excision;transfer;mobileOG_000353842;mobileOG_000288419;mobileOG_000288418;mobileOG_000288398;mobileOG_000288509;mobileOG_000417190	d__Bacteria;p__Pseudomonadota;c__Gammaproteobacteria;o__Enterobacterales;f__Enterobacteriaceae;g__Enterobacter;s__Enterobacter mori	species	Enterobacter	Enterobacter mori	Yes	Yes	Yes	Enterobacter	species	ESKAPE; enteric-associated	Yes
CQSW-CTsd1	RSD	CQSW-CTsd1_k141_254753	17367	KPNF_1	Multi-compound	Tier 1	No	NA:Keyword;stability/transfer/defense;mobileOG_000570946	d__Bacteria;p__Pseudomonadota;c__Gammaproteobacteria;o__Enterobacterales;f__Enterobacteriaceae;g__Phytobacter;s__Phytobacter cepae	species	Phytobacter	Phytobacter cepae	Yes	No	No
CQSW-CTsd1	RSD	CQSW-CTsd1_k141_258631	1105	ADEK_1;ADEJ_1	Multi-compound	Tier 0	No		d__Bacteria;p__Pseudomonadota;c__Gammaproteobacteria;o__Moraxellales;f__Moraxellaceae;g__Acinetobacter	no rank	Acinetobacter		No	No	Yes	Acinetobacter	no rank	ESKAPE; waterborne-associated	Yes
CQSW-CTsd1	RSD	CQSW-CTsd1_k141_26470	4382	EMRD_1	Multi-compound	Tier 0	No		d__Bacteria;p__Pseudomonadota;c__Gammaproteobacteria;o__Enterobacterales;f__Enterobacteriaceae;g__Phytobacter;s__Phytobacter diazotrophicus	species	Phytobacter	Phytobacter diazotrophicus	Yes	No	No
CQSW-CTsd1	RSD	CQSW-CTsd1_k141_276447	1372	ADEJ_1	Multi-compound	Tier 0	No		d__Bacteria;p__Pseudomonadota;c__Gammaproteobacteria;o__Moraxellales;f__Moraxellaceae;g__Acinetobacter;s__Acinetobacter sp. GSS19	species	Acinetobacter	Acinetobacter sp. GSS19	Yes	Yes	Yes	Acinetobacter	species	ESKAPE; waterborne-associated	Yes
CQSW-CTsd1	RSD	CQSW-CTsd1_k141_281501	1683	LPSB_1	Drugs	Tier 0	No		d__Bacteria;p__Pseudomonadota;c__Gammaproteobacteria;o__Moraxellales;f__Moraxellaceae;g__Acinetobacter;s__Acinetobacter tibetensis	species	Acinetobacter	Acinetobacter tibetensis	Yes	Yes	Yes	Acinetobacter	species	ESKAPE; waterborne-associated	Yes
CQSW-CTsd1	RSD	CQSW-CTsd1_k141_286533	1999	LPSB_1	Drugs	Tier 0	No		d__Bacteria;p__Pseudomonadota;c__Gammaproteobacteria;o__Moraxellales;f__Moraxellaceae;g__Acinetobacter;s__Acinetobacter sp. GSS19	species	Acinetobacter	Acinetobacter sp. GSS19	Yes	Yes	Yes	Acinetobacter	species	ESKAPE; waterborne-associated	Yes
CQSW-CTsd1	RSD	CQSW-CTsd1_k141_287781	215458	ACRD_1	Multi-compound	Tier 1	No	tnpM;traR;ligA;oppD;cwlC_1;tnpR;NA:Keyword;tnpA;hda;xseA;dnaK;pilR;recO;ung;ORFC;integration/excision;transfer;replication/recombination/repair;phage;stability/transfer/defense;conjugation,regulation;competence;lysis;infection,regulation;conjugation,competence;mobileOG_000042723;mobileOG_000356075;mobileOG_000279435;mobileOG_000288461;mobileOG_000369544;mobileOG_000384384;mobileOG_000318212;mobil…	d__Bacteria;p__Pseudomonadota;c__Gammaproteobacteria;o__Enterobacterales;f__Enterobacteriaceae;g__Enterobacter;s__Enterobacter mori	species	Enterobacter	Enterobacter mori	Yes	Yes	Yes	Enterobacter	species	ESKAPE; enteric-associated	Yes
CQSW-CTsd1	RSD	CQSW-CTsd1_k141_288135	1108	BMR_1	Multi-compound	Tier 0	No		d__Bacteria;p__Bacillota;c__Bacilli;o__Bacillales;g__Exiguobacterium;s__Exiguobacterium undae	species	Exiguobacterium	Exiguobacterium undae	Yes	No	No
CQSW-CTsd1	RSD	CQSW-CTsd1_k141_289943	2212	TETX_1	Drugs	Tier 0	No		d__Bacteria;p__Pseudomonadota;c__Gammaproteobacteria;o__Moraxellales;f__Moraxellaceae;g__Acinetobacter	genus	Acinetobacter		Yes	Yes	Yes	Acinetobacter	genus	ESKAPE; waterborne-associated	Yes
CQSW-CTsd1	RSD	CQSW-CTsd1_k141_31555	4356	PHOR_1	Multi-compound	Tier 1	No	NA:Keyword;rayT;stability/transfer/defense;integration/excision;mobileOG_000757729;mobileOG_000278601	d__Bacteria;p__Pseudomonadota;c__Gammaproteobacteria;o__Enterobacterales;f__Enterobacteriaceae;g__Phytobacter;s__Phytobacter cepae	species	Phytobacter	Phytobacter cepae	Yes	No	No
CQSW-CTsd1	RSD	CQSW-CTsd1_k141_316569	17833	MDTK_1	Multi-compound	Tier 1	No	NA:Keyword;traR;phage;transfer;conjugation,regulation;mobileOG_000766640;mobileOG_000269684	d__Bacteria;p__Pseudomonadota;c__Gammaproteobacteria;o__Enterobacterales;f__Enterobacteriaceae;g__Phytobacter;s__Phytobacter cepae	species	Phytobacter	Phytobacter cepae	Yes	No	No
CQSW-CTsd1	RSD	CQSW-CTsd1_k141_323683	26003	CPXAR_1	Multi-compound	Tier 1	No	NA:Keyword;cpxA;cpxR;replication/recombination/repair;transfer;phage;initiation,copy;conjugation,relaxosome;mobileOG_000422627;mobileOG_000354202;mobileOG_000015198;mobileOG_000556687;mobileOG_000638959	d__Bacteria;p__Pseudomonadota;c__Gammaproteobacteria;o__Enterobacterales;f__Enterobacteriaceae;g__Phytobacter;s__Phytobacter cepae	species	Phytobacter	Phytobacter cepae	Yes	No	No
CQSW-CTsd1	RSD	CQSW-CTsd1_k141_32392	1652	MDTG_1	Multi-compound	Tier 0	No		d__Bacteria;p__Pseudomonadota;c__Gammaproteobacteria;o__Enterobacterales;f__Enterobacteriaceae;g__Phytobacter	genus	Phytobacter		Yes	No	No
CQSW-CTsd1	RSD	CQSW-CTsd1_k141_328005	11116	OMPA_1	Drugs	Tier 1	No	ompA;NA:Keyword;transfer;conjugation;partitioning;mobileOG_000288475;mobileOG_000454893	d__Bacteria;p__Pseudomonadota;c__Gammaproteobacteria;o__Enterobacterales;f__Enterobacteriaceae;g__Phytobacter;s__Phytobacter cepae	species	Phytobacter	Phytobacter cepae	Yes	No	No
CQSW-CTsd1	RSD	CQSW-CTsd1_k141_339290	2048	TETM_1	Drugs	Tier 1	No	immR_1;stability/transfer/defense;mobileOG_000071068	d__Bacteria	domain			No	No	No
CQSW-CTsd1	RSD	CQSW-CTsd1_k141_349735	4521	MEXT_1	Multi-compound	Tier 1	No	NA:Keyword;phage;mobileOG_000579555	d__Bacteria;p__Pseudomonadota;c__Gammaproteobacteria;o__Moraxellales;f__Moraxellaceae;g__Acinetobacter;s__Acinetobacter sp. PK01	species	Acinetobacter	Acinetobacter sp. PK01	Yes	Yes	Yes	Acinetobacter	species	ESKAPE; waterborne-associated	Yes
CQSW-CTsd1	RSD	CQSW-CTsd1_k141_352953	50157	ROBA_1	Multi-compound	Tier 1	No	dnaJ;dnaK;ORFC;tnpR;copR;evgS_9;NA:Keyword;yomI;oppF;radA;replication/recombination/repair;phage;integration/excision;transfer;infection,regulation;conjugation,relaxosome;regulation;structural;competence;mobileOG_000297380;mobileOG_000281497;mobileOG_000073063;mobileOG_000318212;mobileOG_000295947;mobileOG_000256315;mobileOG_000039910;mobileOG_000418957;mobileOG_000000790;mobileOG_000353362;mobil…	d__Bacteria;p__Pseudomonadota;c__Gammaproteobacteria;o__Enterobacterales;f__Enterobacteriaceae;g__Enterobacter;s__Enterobacter mori	species	Enterobacter	Enterobacter mori	Yes	Yes	Yes	Enterobacter	species	ESKAPE; enteric-associated	Yes
CQSW-CTsd1	RSD	CQSW-CTsd1_k141_365943	1493	MDTK_1	Multi-compound	Tier 0	No		d__Bacteria;p__Pseudomonadota;c__Gammaproteobacteria;o__Enterobacterales;f__Enterobacteriaceae;g__Phytobacter	genus	Phytobacter		Yes	No	No
CQSW-CTsd1	RSD	CQSW-CTsd1_k141_368341	5711	LPSB_1	Drugs	Tier 0	No		d__Bacteria;p__Pseudomonadota;c__Gammaproteobacteria;o__Moraxellales;f__Moraxellaceae;g__Acinetobacter;s__Acinetobacter sp. A1-4-2	species	Acinetobacter	Acinetobacter sp. A1-4-2	Yes	Yes	Yes	Acinetobacter	species	ESKAPE; waterborne-associated	Yes
CQSW-CTsd1	RSD	CQSW-CTsd1_k141_375152	2669	DFRA_1	Drugs	Tier 1	No	thyA;phage;replication,infection,regulation;mobileOG_000334229	d__Bacteria;p__Pseudomonadota;c__Gammaproteobacteria;o__Moraxellales;f__Moraxellaceae;g__Acinetobacter;s__Acinetobacter bohemicus	species	Acinetobacter	Acinetobacter bohemicus	Yes	Yes	Yes	Acinetobacter	species	ESKAPE; waterborne-associated	Yes
CQSW-CTsd1	RSD	CQSW-CTsd1_k141_376037	124594	OXA_1;VEXB_1	Drugs;Biocides	Tier 1	No	tonB;traR;NA:Keyword;copR;evgS_9;parB;soj_2;fhuE;oppD;rnpA;oppF;dnaA;dnaN;recF;gyrB;transfer;phage;integration/excision;replication/recombination/repair;stability/transfer/defense;phage,receptor;conjugation,regulation;conjugation,relaxosome;regulation;partitioning;competence;mobileOG_000013139;mobileOG_000377694;mobileOG_000624226;mobileOG_000370692;mobileOG_000317246;mobileOG_000272936;mobileOG_…	d__Bacteria;p__Pseudomonadota;c__Gammaproteobacteria;o__Aeromonadales;f__Aeromonadaceae;g__Aeromonas;s__Aeromonas rivipollensis	species	Aeromonas	Aeromonas rivipollensis	Yes	Yes	Yes	Aeromonas	species	waterborne-associated	No
CQSW-CTsd1	RSD	CQSW-CTsd1_k141_382800	6857	ADEG_1	Multi-compound	Tier 1	No	NA:Keyword;stability/transfer/defense;mobileOG_000736028	d__Bacteria;p__Pseudomonadota;c__Gammaproteobacteria;o__Moraxellales;f__Moraxellaceae;g__Acinetobacter;s__Acinetobacter sp. PK01	species	Acinetobacter	Acinetobacter sp. PK01	Yes	Yes	Yes	Acinetobacter	species	ESKAPE; waterborne-associated	Yes
CQSW-CTsd1	RSD	CQSW-CTsd1_k141_382901	2250	ADEJ_1;ADEI_1	Multi-compound	Tier 0	No		d__Bacteria;p__Pseudomonadota;c__Gammaproteobacteria;o__Moraxellales;f__Moraxellaceae;g__Acinetobacter;s__Acinetobacter sp. PK01	species	Acinetobacter	Acinetobacter sp. PK01	Yes	Yes	Yes	Acinetobacter	species	ESKAPE; waterborne-associated	Yes
CQSW-CTsd1	RSD	CQSW-CTsd1_k141_388009	1634	OXA_1	Drugs	Tier 0	No		d__Bacteria;p__Pseudomonadota;c__Gammaproteobacteria;o__Moraxellales;f__Moraxellaceae;g__Acinetobacter;s__Acinetobacter tibetensis	species	Acinetobacter	Acinetobacter tibetensis	Yes	Yes	Yes	Acinetobacter	species	ESKAPE; waterborne-associated	Yes
CQSW-CTsd1	RSD	CQSW-CTsd1_k141_388426	2480	DFRA_1	Drugs	Tier 0	No		d__Bacteria;p__Pseudomonadota;c__Gammaproteobacteria;o__Moraxellales;f__Moraxellaceae;g__Acinetobacter;s__Acinetobacter lwoffii	species	Acinetobacter	Acinetobacter lwoffii	Yes	Yes	Yes	Acinetobacter	species	ESKAPE; waterborne-associated	Yes
CQSW-CTsd1	RSD	CQSW-CTsd1_k141_400380	3219	ABEM_1	Multi-compound	Tier 0	No		d__Bacteria;p__Pseudomonadota;c__Gammaproteobacteria;o__Moraxellales;f__Moraxellaceae;g__Acinetobacter;s__Acinetobacter lwoffii	species	Acinetobacter	Acinetobacter lwoffii	Yes	Yes	Yes	Acinetobacter	species	ESKAPE; waterborne-associated	Yes
CQSW-CTsd1	RSD	CQSW-CTsd1_k141_400557	6076	MDTH_1	Multi-compound	Tier 0	No		d__Bacteria;p__Pseudomonadota;c__Gammaproteobacteria;o__Enterobacterales;f__Enterobacteriaceae;g__Phytobacter;s__Phytobacter diazotrophicus	species	Phytobacter	Phytobacter diazotrophicus	Yes	No	No
CQSW-CTsd1	RSD	CQSW-CTsd1_k141_40546	54484	TTGA_1	Biocides	Tier 1	No	ORFC;NA:Keyword;tnpM;integration/excision;stability/transfer/defense;mobileOG_000055831;mobileOG_000411757;mobileOG_000042723;mobileOG_000749578;mobileOG_000680029;mobileOG_000757729	d__Bacteria;p__Pseudomonadota;c__Gammaproteobacteria;o__Pseudomonadales;f__Pseudomonadaceae;g__Pseudomonas;s__Pseudomonas umsongensis	species	Pseudomonas	Pseudomonas umsongensis	Yes	Yes	Yes	Pseudomonas	species	ESKAPE; waterborne-associated	Yes
CQSW-CTsd1	RSD	CQSW-CTsd1_k141_433153	4101	EMRB_1;KPN_1;EMRR_1	Multi-compound	Tier 1	No	NA:Keyword;stability/transfer/defense;mobileOG_000737629	d__Bacteria;p__Pseudomonadota;c__Gammaproteobacteria;o__Enterobacterales;f__Enterobacteriaceae;g__Phytobacter;s__Phytobacter diazotrophicus	species	Phytobacter	Phytobacter diazotrophicus	Yes	No	No
CQSW-CTsd1	RSD	CQSW-CTsd1_k141_442077	3215	ABEM_1	Multi-compound	Tier 0	No		d__Bacteria;p__Pseudomonadota;c__Gammaproteobacteria;o__Moraxellales;f__Moraxellaceae;g__Acinetobacter;s__Acinetobacter sp. A1-4-2	species	Acinetobacter	Acinetobacter sp. A1-4-2	Yes	Yes	Yes	Acinetobacter	species	ESKAPE; waterborne-associated	Yes
CQSW-CTsd1	RSD	CQSW-CTsd1_k141_442916	3179	OXA_1	Drugs	Tier 0	No		d__Bacteria;p__Pseudomonadota;c__Gammaproteobacteria;o__Moraxellales;f__Moraxellaceae;g__Acinetobacter;s__Acinetobacter tibetensis	species	Acinetobacter	Acinetobacter tibetensis	Yes	Yes	Yes	Acinetobacter	species	ESKAPE; waterborne-associated	Yes
CQSW-CTsd1	RSD	CQSW-CTsd1_k141_445234	2293	MDTK_1	Multi-compound	Tier 0	No		d__Bacteria;p__Pseudomonadota;c__Gammaproteobacteria;o__Enterobacterales;f__Enterobacteriaceae;g__Phytobacter;s__Phytobacter diazotrophicus	species	Phytobacter	Phytobacter diazotrophicus	Yes	No	No
CQSW-CTsd1	RSD	CQSW-CTsd1_k141_45558	2035	LPSB_1	Drugs	Tier 0	No		d__Bacteria;p__Pseudomonadota;c__Gammaproteobacteria;o__Moraxellales;f__Moraxellaceae;g__Acinetobacter;s__Acinetobacter bohemicus	species	Acinetobacter	Acinetobacter bohemicus	Yes	Yes	Yes	Acinetobacter	species	ESKAPE; waterborne-associated	Yes
CQSW-CTsd1	RSD	CQSW-CTsd1_k141_458499	1496	ADEK_1	Multi-compound	Tier 0	No		d__Bacteria;p__Pseudomonadota;c__Gammaproteobacteria;o__Moraxellales;f__Moraxellaceae;g__Acinetobacter;s__Acinetobacter tibetensis	species	Acinetobacter	Acinetobacter tibetensis	Yes	Yes	Yes	Acinetobacter	species	ESKAPE; waterborne-associated	Yes
CQSW-CTsd1	RSD	CQSW-CTsd1_k141_46035	95608	CPXAR_1	Multi-compound	Tier 1	No	NA:Keyword;cpxA;cpxR;clpX;priA;traR;stability/transfer/defense;transfer;replication/recombination/repair;phage;initiation,copy;conjugation,relaxosome;conjugation,regulation;mobileOG_000733259;mobileOG_000733248;mobileOG_000738610;mobileOG_000757298;mobileOG_000422627;mobileOG_000354202;mobileOG_000015198;mobileOG_000556687;mobileOG_000638959;mobileOG_000019720;mobileOG_000745027;mobileOG_00014598…	d__Bacteria;p__Pseudomonadota;c__Gammaproteobacteria;o__Enterobacterales;f__Enterobacteriaceae;g__Enterobacter;s__Enterobacter mori	species	Enterobacter	Enterobacter mori	Yes	Yes	Yes	Enterobacter	species	ESKAPE; enteric-associated	Yes
CQSW-CTsd1	RSD	CQSW-CTsd1_k141_46141	18936	LPTD_1	Biocides	Tier 1	No	NA:Keyword;polB;integration/excision;stability/transfer/defense;replication/recombination/repair;mobileOG_000405136;mobileOG_000759657;mobileOG_000025589	d__Bacteria;p__Pseudomonadota;c__Gammaproteobacteria;o__Enterobacterales;f__Enterobacteriaceae;g__Phytobacter;s__Phytobacter cepae	species	Phytobacter	Phytobacter cepae	Yes	No	No
CQSW-CTsd1	RSD	CQSW-CTsd1_k141_469535	6237	UGD_1	Drugs	Tier 0	No		d__Bacteria;p__Pseudomonadota;c__Gammaproteobacteria;o__Enterobacterales;f__Enterobacteriaceae;g__Phytobacter;s__Phytobacter cepae	species	Phytobacter	Phytobacter cepae	Yes	No	No
CQSW-CTsd1	RSD	CQSW-CTsd1_k141_478532	1268	LPSB_1	Drugs	Tier 0	No		d__Bacteria;p__Pseudomonadota;c__Gammaproteobacteria;o__Moraxellales;f__Moraxellaceae;g__Acinetobacter;s__Acinetobacter bouvetii	species	Acinetobacter	Acinetobacter bouvetii	Yes	Yes	Yes	Acinetobacter	species	ESKAPE; waterborne-associated	Yes
CQSW-CTsd1	RSD	CQSW-CTsd1_k141_484410	8964	CRP_1	Multi-compound	Tier 0	No		d__Bacteria;p__Pseudomonadota;c__Gammaproteobacteria;o__Enterobacterales;f__Enterobacteriaceae;g__Phytobacter;s__Phytobacter diazotrophicus	species	Phytobacter	Phytobacter diazotrophicus	Yes	No	No
CQSW-CTsd1	RSD	CQSW-CTsd1_k141_486582	46553	PBP2_1	Drugs	Tier 1	No	NA:Keyword;holA;mug;stability/transfer/defense;replication/recombination/repair;phage;mobileOG_000410038;mobileOG_000025634;mobileOG_000021721;mobileOG_000598494	d__Bacteria;p__Pseudomonadota;c__Gammaproteobacteria;o__Enterobacterales;f__Enterobacteriaceae;g__Phytobacter;s__Phytobacter cepae	species	Phytobacter	Phytobacter cepae	Yes	No	No
CQSW-CTsd1	RSD	CQSW-CTsd1_k141_486706	6824	APH3-DPRIME_1;APH6_1	Drugs	Tier 2	Yes	higA;NA:Keyword;tnpA;gin;stability/transfer/defense;integration/excision;mobileOG_000072829;mobileOG_000757889;mobileOG_000036720;mobileOG_000047884	d__Bacteria;p__Pseudomonadota;c__Gammaproteobacteria;o__Moraxellales;f__Moraxellaceae;g__Acinetobacter;s__Acinetobacter lwoffii	species	Acinetobacter	Acinetobacter lwoffii	Yes	Yes	Yes	Acinetobacter	species	ESKAPE; waterborne-associated	Yes
CQSW-CTsd1	RSD	CQSW-CTsd1_k141_488235	2012	MPHB_1	Drugs	Tier 1	No	NA:Keyword;integration/excision;mobileOG_000402022	d__Bacteria;p__Pseudomonadota;c__Gammaproteobacteria;o__Enterobacterales	order			No	No	No
CQSW-CTsd1	RSD	CQSW-CTsd1_k141_492613	11112	CPXAR_1	Multi-compound	Tier 1	No	NA:Keyword;dnaE2;copR;integration/excision;replication/recombination/repair;transfer;conjugation,relaxosome;mobileOG_000726139;mobileOG_000305038;mobileOG_000317257	d__Bacteria;p__Pseudomonadota;c__Gammaproteobacteria;o__Pseudomonadales;f__Pseudomonadaceae;g__Pseudomonas;s__Pseudomonas umsongensis	species	Pseudomonas	Pseudomonas umsongensis	Yes	Yes	Yes	Pseudomonas	species	ESKAPE; waterborne-associated	Yes
CQSW-CTsd1	RSD	CQSW-CTsd1_k141_493339	1894	ANT3-DPRIME_1	Drugs	Tier 1	No	NA:Keyword;transfer;mobileOG_000732858	d__Bacteria;p__Pseudomonadota;c__Gammaproteobacteria	class			No	No	No
CQSW-CTsd1	RSD	CQSW-CTsd1_k141_495282	6356	HNS_1	Drugs	Tier 1	No	hns;replication/recombination/repair;regulation;mobileOG_000369427	d__Bacteria;p__Pseudomonadota;c__Gammaproteobacteria;o__Enterobacterales;f__Enterobacteriaceae;g__Phytobacter;s__Phytobacter cepae	species	Phytobacter	Phytobacter cepae	Yes	No	No
CQSW-CTsd1	RSD	CQSW-CTsd1_k141_495685	9604	BAER_1;MDTC_1;MDTB_1	Multi-compound	Tier 1	No	copR;transfer;conjugation,relaxosome;mobileOG_000226209	d__Bacteria;p__Pseudomonadota;c__Gammaproteobacteria;o__Enterobacterales;f__Enterobacteriaceae;g__Phytobacter;s__Phytobacter sp. SCO41	species	Phytobacter	Phytobacter sp. SCO41	Yes	No	No
CQSW-CTsd1	RSD	CQSW-CTsd1_k141_499181	44832	CRP_1	Multi-compound	Tier 1	No	NA:Keyword;oppD;stability/transfer/defense;transfer;competence;mobileOG_000730994;mobileOG_000730995;mobileOG_000727771;mobileOG_000061863	d__Bacteria;p__Pseudomonadota;c__Gammaproteobacteria;o__Aeromonadales;f__Aeromonadaceae;g__Aeromonas;s__Aeromonas rivipollensis	species	Aeromonas	Aeromonas rivipollensis	Yes	Yes	Yes	Aeromonas	species	waterborne-associated	No
CQSW-CTsd1	RSD	CQSW-CTsd1_k141_502979	2110	BCR_1	Multi-compound	Tier 0	No		d__Bacteria;p__Pseudomonadota;c__Gammaproteobacteria;o__Enterobacterales;f__Enterobacteriaceae;g__Phytobacter;s__Phytobacter cepae	species	Phytobacter	Phytobacter cepae	Yes	No	No
CQSW-CTsd1	RSD	CQSW-CTsd1_k141_509268	1736	OXA_1	Drugs	Tier 0	No		d__Bacteria;p__Pseudomonadota;c__Gammaproteobacteria;o__Moraxellales;f__Moraxellaceae;g__Acinetobacter;s__Acinetobacter tibetensis	species	Acinetobacter	Acinetobacter tibetensis	Yes	Yes	Yes	Acinetobacter	species	ESKAPE; waterborne-associated	Yes
CQSW-CTsd1	RSD	CQSW-CTsd1_k141_514421	9717	MEXT_1	Multi-compound	Tier 1	No	ftsH;phage;infection,regulation;mobileOG_000294854	d__Bacteria;p__Pseudomonadota;c__Gammaproteobacteria;o__Moraxellales;f__Moraxellaceae;g__Acinetobacter;s__Acinetobacter bohemicus	species	Acinetobacter	Acinetobacter bohemicus	Yes	Yes	Yes	Acinetobacter	species	ESKAPE; waterborne-associated	Yes
CQSW-CTsd1	RSD	CQSW-CTsd1_k141_517177	1211	TTGR_1	Multi-compound	Tier 0	No		d__Bacteria;p__Pseudomonadota;c__Gammaproteobacteria;o__Pseudomonadales;f__Pseudomonadaceae;g__Pseudomonas	genus	Pseudomonas		Yes	Yes	Yes	Pseudomonas	genus	ESKAPE; waterborne-associated	Yes
CQSW-CTsd1	RSD	CQSW-CTsd1_k141_524375	1263	LPSB_1	Drugs	Tier 0	No		d__Bacteria;p__Pseudomonadota;c__Gammaproteobacteria;o__Moraxellales;f__Moraxellaceae;g__Acinetobacter	genus	Acinetobacter		Yes	Yes	Yes	Acinetobacter	genus	ESKAPE; waterborne-associated	Yes
CQSW-CTsd1	RSD	CQSW-CTsd1_k141_52481	1801	MDTK_1	Multi-compound	Tier 0	No		d__Bacteria;p__Pseudomonadota;c__Gammaproteobacteria;o__Enterobacterales;f__Enterobacteriaceae;g__Phytobacter;s__Phytobacter diazotrophicus	species	Phytobacter	Phytobacter diazotrophicus	Yes	No	No
CQSW-CTsd1	RSD	CQSW-CTsd1_k141_530782	1795	DFRA_1	Drugs	Tier 1	No	thyA;phage;replication,infection,regulation;mobileOG_000334229	d__Bacteria;p__Pseudomonadota;c__Gammaproteobacteria;o__Moraxellales;f__Moraxellaceae;g__Acinetobacter;s__Acinetobacter sp. A1-4-2	species	Acinetobacter	Acinetobacter sp. A1-4-2	Yes	Yes	Yes	Acinetobacter	species	ESKAPE; waterborne-associated	Yes
CQSW-CTsd1	RSD	CQSW-CTsd1_k141_540742	4455	VATB_1	Drugs	Tier 1	No	NA:Keyword;integration/excision;transfer;partitioning;mobileOG_000729772;mobileOG_000454528	d__Bacteria;p__Bacillota;c__Clostridia;o__Eubacteriales;f__Clostridiaceae;g__Clostridium;s__Clostridium sp. LQ25	species	Clostridium	Clostridium sp. LQ25	Yes	Yes	Yes	Clostridium	species	opportunistic-associated	No
CQSW-CTsd1	RSD	CQSW-CTsd1_k141_551604	1252	MDTB_1	Multi-compound	Tier 0	No		d__Bacteria;p__Pseudomonadota;c__Gammaproteobacteria;o__Pseudomonadales;f__Pseudomonadaceae;g__Pseudomonas	genus	Pseudomonas		Yes	Yes	Yes	Pseudomonas	genus	ESKAPE; waterborne-associated	Yes
CQSW-CTsd1	RSD	CQSW-CTsd1_k141_551734	16742	ACRD_1	Multi-compound	Tier 1	No	NA:Keyword;transfer;mobileOG_000680709	d__Bacteria;p__Pseudomonadota;c__Gammaproteobacteria;o__Enterobacterales;f__Enterobacteriaceae;g__Phytobacter;s__Phytobacter cepae	species	Phytobacter	Phytobacter cepae	Yes	No	No
CQSW-CTsd1	RSD	CQSW-CTsd1_k141_555530	10565	OQXB_1	Multi-compound	Tier 0	No		d__Bacteria;p__Pseudomonadota;c__Gammaproteobacteria;o__Enterobacterales;f__Enterobacteriaceae;g__Phytobacter;s__Phytobacter diazotrophicus	species	Phytobacter	Phytobacter diazotrophicus	Yes	No	No
CQSW-CTsd1	RSD	CQSW-CTsd1_k141_56244	2508	ADEB_1	Multi-compound	Tier 1	No	evgS_9;copR;integration/excision;transfer;regulation;conjugation,relaxosome;mobileOG_000256315;mobileOG_000133065	d__Bacteria;p__Pseudomonadota;c__Gammaproteobacteria;o__Moraxellales;f__Moraxellaceae;g__Acinetobacter;s__Acinetobacter zhairuonensis	species	Acinetobacter	Acinetobacter zhairuonensis	Yes	Yes	Yes	Acinetobacter	species	ESKAPE; waterborne-associated	Yes
CQSW-CTsd1	RSD	CQSW-CTsd1_k141_565748	16355	ADEK_1;ADEJ_1	Multi-compound	Tier 0	No		d__Bacteria;p__Pseudomonadota;c__Gammaproteobacteria;o__Moraxellales;f__Moraxellaceae;g__Acinetobacter;s__Acinetobacter bohemicus	species	Acinetobacter	Acinetobacter bohemicus	Yes	Yes	Yes	Acinetobacter	species	ESKAPE; waterborne-associated	Yes
CQSW-CTsd1	RSD	CQSW-CTsd1_k141_567804	1261	MEXE_1	Multi-compound	Tier 0	No		d__Bacteria;p__Pseudomonadota;c__Gammaproteobacteria;o__Pseudomonadales;f__Pseudomonadaceae;g__Pseudomonas	genus	Pseudomonas		Yes	Yes	Yes	Pseudomonas	genus	ESKAPE; waterborne-associated	Yes
CQSW-CTsd1	RSD	CQSW-CTsd1_k141_575461	4267	TET36_1	Drugs	Tier 1	No	R00164;integration/excision;mobileOG_000270760;mobileOG_000294057	d__Bacteria;p__Bacteroidota;c__Flavobacteriia;o__Flavobacteriales;f__Weeksellaceae;g__Chryseobacterium;s__Chryseobacterium sp. POL2	species	Chryseobacterium	Chryseobacterium sp. POL2	Yes	No	No
CQSW-CTsd1	RSD	CQSW-CTsd1_k141_578002	109079	MDTG_1;MDTH_1	Multi-compound	Tier 1	No	NA:Keyword;oppD;oppF;lamB;rutB;rutA;dinI_2;cwlA;integration/excision;stability/transfer/defense;transfer;replication/recombination/repair;phage;competence;infection,lysis/lysogeny;mobileOG_000355654;mobileOG_000757730;mobileOG_000063318;mobileOG_000361603;mobileOG_000350429;mobileOG_000682098;mobileOG_000288485;mobileOG_000345319;mobileOG_000401784;mobileOG_000620147;mobileOG_000288407;mobileOG_0…	d__Bacteria;p__Pseudomonadota;c__Gammaproteobacteria;o__Enterobacterales;f__Enterobacteriaceae;g__Enterobacter;s__Enterobacter mori	species	Enterobacter	Enterobacter mori	Yes	Yes	Yes	Enterobacter	species	ESKAPE; enteric-associated	Yes
CQSW-CTsd1	RSD	CQSW-CTsd1_k141_585272	7444	CRP_1	Multi-compound	Tier 0	No		d__Bacteria;p__Pseudomonadota;c__Gammaproteobacteria;o__Enterobacterales;f__Enterobacteriaceae;g__Phytobacter;s__Phytobacter cepae	species	Phytobacter	Phytobacter cepae	Yes	No	No
CQSW-CTsd1	RSD	CQSW-CTsd1_k141_595753	7561	MCA_1	Drugs	Tier 0	No		d__Bacteria;p__Pseudomonadota;c__Gammaproteobacteria;o__Moraxellales;f__Moraxellaceae;g__Acinetobacter;s__Acinetobacter bohemicus	species	Acinetobacter	Acinetobacter bohemicus	Yes	Yes	Yes	Acinetobacter	species	ESKAPE; waterborne-associated	Yes
CQSW-CTsd1	RSD	CQSW-CTsd1_k141_598454	2447	APH3-DPRIME_1	Drugs	Tier 3	Yes	tnpA;ltrA;integration/excision;introns;mobileOG_000033423;mobileOG_000055042	d__Bacteria;p__Pseudomonadota;c__Gammaproteobacteria;o__Enterobacterales;f__Yersiniaceae;g__Yersinia;s__Yersinia enterocolitica	species	Yersinia	Yersinia enterocolitica	Yes	Yes	Yes	Yersinia	species	enteric-associated	No
CQSW-CTsd1	RSD	CQSW-CTsd1_k141_611733	222365	HNS_1	Drugs	Tier 1	No	dinI_2;NA:Keyword;15;recE_2;xisR;int_1;tnpM;tssB;oppA;pilR;oppF;oppD;copR;rnr;traR;topA;dnaE2;tonB;ogr;D;gpU;gpT;E;FII;fI;tfaQ_1;K;I;J;W;V;R;lysC;lysB;rrrD;X;L;M;N;O;P;Q;A;B;cox;cI;intD_3;oppC;oppB;hns;integration/excision;replication/recombination/repair;phage;transfer;stability/transfer/defense;initiation,copy;replication,initiation;regulation;competence;conjugation,competence;conjugation,relax…	d__Bacteria;p__Pseudomonadota;c__Gammaproteobacteria;o__Enterobacterales;f__Enterobacteriaceae;g__Enterobacter;s__Enterobacter mori	species	Enterobacter	Enterobacter mori	Yes	Yes	Yes	Enterobacter	species	ESKAPE; enteric-associated	Yes
CQSW-CTsd1	RSD	CQSW-CTsd1_k141_613417	3988	MEXT_1	Multi-compound	Tier 0	No		d__Bacteria;p__Pseudomonadota;c__Gammaproteobacteria;o__Moraxellales;f__Moraxellaceae;g__Acinetobacter;s__Acinetobacter sp. CS-2	species	Acinetobacter	Acinetobacter sp. CS-2	Yes	Yes	Yes	Acinetobacter	species	ESKAPE; waterborne-associated	Yes
CQSW-CTsd1	RSD	CQSW-CTsd1_k141_618701	3006	LPSB_1	Drugs	Tier 0	No		d__Bacteria;p__Pseudomonadota;c__Gammaproteobacteria;o__Cellvibrionales;f__Cellvibrionaceae;g__Teredinibacter;s__Teredinibacter haidensis	species	Teredinibacter	Teredinibacter haidensis	Yes	No	No
CQSW-CTsd1	RSD	CQSW-CTsd1_k141_620985	1213	MOX_1	Drugs	Tier 0	No		d__Bacteria;p__Pseudomonadota;c__Gammaproteobacteria;o__Aeromonadales;f__Aeromonadaceae;g__Aeromonas	genus	Aeromonas		Yes	Yes	Yes	Aeromonas	genus	waterborne-associated	No
CQSW-CTsd1	RSD	CQSW-CTsd1_k141_625241	103006	SOXS_1	Multi-compound	Tier 1	No	oppF;oppD;NA:Keyword;copR;stm;traR;tnpM;ssb;uvrA;rep;dnaB;traF;lexA;lamB;intE;transfer;stability/transfer/defense;integration/excision;replication/recombination/repair;phage;competence;conjugation,relaxosome;conjugation,regulation;initiation,copy;conjugation;infection,regulation;mobileOG_000106277;mobileOG_000311366;mobileOG_000047117;mobileOG_000757298;mobileOG_000369867;mobileOG_000363977;mobil…	d__Bacteria;p__Pseudomonadota;c__Gammaproteobacteria;o__Enterobacterales;f__Enterobacteriaceae;g__Enterobacter;s__Enterobacter mori	species	Enterobacter	Enterobacter mori	Yes	Yes	Yes	Enterobacter	species	ESKAPE; enteric-associated	Yes
CQSW-CTsd1	RSD	CQSW-CTsd1_k141_62740	1204	RSMA_1	Multi-compound	Tier 0	No		d__Bacteria;p__Pseudomonadota;c__Gammaproteobacteria;o__Moraxellales;f__Moraxellaceae;g__Acinetobacter;s__Acinetobacter lanii	species	Acinetobacter	Acinetobacter lanii	Yes	Yes	Yes	Acinetobacter	species	ESKAPE; waterborne-associated	Yes
CQSW-CTsd1	RSD	CQSW-CTsd1_k141_629126	1748	ADEI_1	Multi-compound	Tier 0	No		d__Bacteria;p__Pseudomonadota;c__Gammaproteobacteria;o__Moraxellales;f__Moraxellaceae;g__Acinetobacter	no rank	Acinetobacter		No	No	Yes	Acinetobacter	no rank	ESKAPE; waterborne-associated	Yes
CQSW-CTsd1	RSD	CQSW-CTsd1_k141_632174	2609	SULII_1	Drugs	Tier 1	No	NA:Keyword;replication/recombination/repair;initiation,copy;mobileOG_000741256	d__Bacteria;p__Pseudomonadota;c__Gammaproteobacteria	class			No	No	No
CQSW-CTsd1	RSD	CQSW-CTsd1_k141_632673	1067	DFRA_1	Drugs	Tier 0	No		d__Bacteria;p__Pseudomonadota;c__Gammaproteobacteria;o__Moraxellales;f__Moraxellaceae;g__Acinetobacter	no rank	Acinetobacter		No	No	Yes	Acinetobacter	no rank	ESKAPE; waterborne-associated	Yes
CQSW-CTsd1	RSD	CQSW-CTsd1_k141_633096	18473	EMRD_1	Multi-compound	Tier 1	No	NA:Keyword;replication/recombination/repair;initiation,copy;mobileOG_000502543	d__Bacteria;p__Pseudomonadota;c__Gammaproteobacteria;o__Enterobacterales;f__Enterobacteriaceae;g__Phytobacter;s__Phytobacter cepae	species	Phytobacter	Phytobacter cepae	Yes	No	No
CQSW-CTsd1	RSD	CQSW-CTsd1_k141_63852	2698	LPSB_1	Drugs	Tier 0	No		d__Bacteria;p__Pseudomonadota;c__Gammaproteobacteria;o__Moraxellales;f__Moraxellaceae;g__Acinetobacter;s__Acinetobacter sp. WCHAc010034	species	Acinetobacter	Acinetobacter sp. WCHAc010034	Yes	Yes	Yes	Acinetobacter	species	ESKAPE; waterborne-associated	Yes
CQSW-CTsd1	RSD	CQSW-CTsd1_k141_641409	14492	KPN_1;EMRR_1	Multi-compound	Tier 1	No	NA:Keyword;stability/transfer/defense;mobileOG_000737629	d__Bacteria;p__Pseudomonadota;c__Gammaproteobacteria;o__Enterobacterales;f__Enterobacteriaceae;g__Phytobacter;s__Phytobacter cepae	species	Phytobacter	Phytobacter cepae	Yes	No	No
CQSW-CTsd1	RSD	CQSW-CTsd1_k141_648656	3179	ADEJ_1	Multi-compound	Tier 0	No		d__Bacteria;p__Pseudomonadota;c__Gammaproteobacteria;o__Moraxellales;f__Moraxellaceae;g__Acinetobacter;s__Acinetobacter tibetensis	species	Acinetobacter	Acinetobacter tibetensis	Yes	Yes	Yes	Acinetobacter	species	ESKAPE; waterborne-associated	Yes
CQSW-CTsd1	RSD	CQSW-CTsd1_k141_648859	1947	DFRA_1	Drugs	Tier 1	No	thyA;phage;replication,infection,regulation;mobileOG_000334229	d__Bacteria;p__Pseudomonadota;c__Gammaproteobacteria;o__Moraxellales;f__Moraxellaceae;g__Acinetobacter;s__Acinetobacter sp. CS-2	species	Acinetobacter	Acinetobacter sp. CS-2	Yes	Yes	Yes	Acinetobacter	species	ESKAPE; waterborne-associated	Yes
CQSW-CTsd1	RSD	CQSW-CTsd1_k141_658293	1913	HNS_1	Drugs	Tier 1	No	hns;replication/recombination/repair;regulation;mobileOG_000369427	d__Bacteria;p__Pseudomonadota;c__Gammaproteobacteria;o__Enterobacterales;f__Enterobacteriaceae;g__Phytobacter;s__Phytobacter diazotrophicus	species	Phytobacter	Phytobacter diazotrophicus	Yes	No	No
CQSW-CTsd1	RSD	CQSW-CTsd1_k141_664096	1094	MEXT_1	Multi-compound	Tier 0	No		d__Bacteria;p__Pseudomonadota;c__Gammaproteobacteria;o__Moraxellales;f__Moraxellaceae;g__Acinetobacter;s__Acinetobacter tibetensis	species	Acinetobacter	Acinetobacter tibetensis	Yes	Yes	Yes	Acinetobacter	species	ESKAPE; waterborne-associated	Yes
CQSW-CTsd1	RSD	CQSW-CTsd1_k141_664877	1528	EMRD_1	Multi-compound	Tier 0	No		d__Bacteria;p__Pseudomonadota;c__Gammaproteobacteria;o__Enterobacterales;f__Enterobacteriaceae;g__Phytobacter;s__Phytobacter sp. SCO41	species	Phytobacter	Phytobacter sp. SCO41	Yes	No	No
CQSW-CTsd1	RSD	CQSW-CTsd1_k141_665946	86764	MOX_1	Drugs	Tier 1	No	tnpR;ung;NA:Keyword;NGR_a03160;dam_1;traR;integration/excision;replication/recombination/repair;stability/transfer/defense;transfer;phage;partitioning;conjugation,regulation;initiation,copy;mobileOG_000318212;mobileOG_000368553;mobileOG_000734239;mobileOG_000063979;mobileOG_000454893;mobileOG_000401784;mobileOG_000365508;mobileOG_000747190;mobileOG_000745597;mobileOG_000023011;mobileOG_000736748;…	d__Bacteria;p__Pseudomonadota;c__Gammaproteobacteria;o__Aeromonadales;f__Aeromonadaceae;g__Aeromonas;s__Aeromonas rivipollensis	species	Aeromonas	Aeromonas rivipollensis	Yes	Yes	Yes	Aeromonas	species	waterborne-associated	No
CQSW-CTsd1	RSD	CQSW-CTsd1_k141_667820	1309	VANRI_1	Drugs	Tier 1	No	copR;transfer;conjugation,relaxosome;mobileOG_000136975	d__Bacteria;p__Bacillota;c__Clostridia;o__Eubacteriales;f__Clostridiaceae;g__Clostridium;s__Clostridium thermosuccinogenes	species	Clostridium	Clostridium thermosuccinogenes	Yes	Yes	Yes	Clostridium	species	opportunistic-associated	No
CQSW-CTsd1	RSD	CQSW-CTsd1_k141_675735	1467	ADEJ_1	Multi-compound	Tier 0	No		d__Bacteria;p__Pseudomonadota;c__Gammaproteobacteria;o__Moraxellales;f__Moraxellaceae;g__Acinetobacter	no rank	Acinetobacter		No	No	Yes	Acinetobacter	no rank	ESKAPE; waterborne-associated	Yes
CQSW-CTsd1	RSD	CQSW-CTsd1_k141_679553	5684	MEXT_1	Multi-compound	Tier 1	No	NA:Keyword;phage;mobileOG_000579555	d__Bacteria;p__Pseudomonadota;c__Gammaproteobacteria;o__Moraxellales;f__Moraxellaceae;g__Acinetobacter;s__Acinetobacter sp. WCHAc010034	species	Acinetobacter	Acinetobacter sp. WCHAc010034	Yes	Yes	Yes	Acinetobacter	species	ESKAPE; waterborne-associated	Yes
CQSW-CTsd1	RSD	CQSW-CTsd1_k141_67984	3190	DFRA_1	Drugs	Tier 1	No	thyA;phage;replication,infection,regulation;mobileOG_000334229	d__Bacteria;p__Pseudomonadota;c__Gammaproteobacteria;o__Moraxellales;f__Moraxellaceae;g__Acinetobacter;s__Acinetobacter sp. PK01	species	Acinetobacter	Acinetobacter sp. PK01	Yes	Yes	Yes	Acinetobacter	species	ESKAPE; waterborne-associated	Yes
CQSW-CTsd1	RSD	CQSW-CTsd1_k141_703554	1543	TETBP_1	Drugs	Tier 0	No		d__Bacteria;p__Bacillota;c__Clostridia;o__Eubacteriales;f__Clostridiaceae;g__Clostridium;s__Clostridium beijerinckii	species	Clostridium	Clostridium beijerinckii	Yes	Yes	Yes	Clostridium	species	opportunistic-associated	No
CQSW-CTsd1	RSD	CQSW-CTsd1_k141_712271	3522	CMLB_1	Drugs	Tier 3	Yes	tnp;NA:Keyword;integration/excision;stability/transfer/defense;mobileOG_000051560;mobileOG_000745108	d__Bacteria;p__Pseudomonadota;c__Gammaproteobacteria;o__Moraxellales;f__Moraxellaceae;g__Acinetobacter;s__Acinetobacter towneri	species	Acinetobacter	Acinetobacter towneri	Yes	Yes	Yes	Acinetobacter	species	ESKAPE; waterborne-associated	Yes
CQSW-CTsd1	RSD	CQSW-CTsd1_k141_713279	1307	RSMA_1	Multi-compound	Tier 0	No		d__Bacteria;p__Pseudomonadota;c__Gammaproteobacteria;o__Lysobacterales;f__Lysobacteraceae	family			No	No	No
CQSW-CTsd1	RSD	CQSW-CTsd1_k141_718612	1510	QACF_1	Multi-compound	Tier 0	No		d__Bacteria;p__Bacillota;c__Bacilli;o__Bacillales;f__Bacillaceae	family			No	No	No
CQSW-CTsd1	RSD	CQSW-CTsd1_k141_719308	88234	LPTD_1	Biocides	Tier 1	No	pilA;NA:Keyword;pilC;mutT;ftsZ;tnpA;srnB;oppF;polB;transfer;replication/recombination/repair;phage;integration/excision;stability/transfer/defense;conjugation,competence;competence;mobileOG_000354231;mobileOG_000441713;mobileOG_000023725;mobileOG_000012965;mobileOG_000490231;mobileOG_000326016;mobileOG_000317645;mobileOG_000757126;mobileOG_000732012;mobileOG_000360066;mobileOG_000159854;mobileOG_…	d__Bacteria;p__Pseudomonadota;c__Gammaproteobacteria;o__Enterobacterales;f__Enterobacteriaceae;g__Enterobacter;s__Enterobacter mori	species	Enterobacter	Enterobacter mori	Yes	Yes	Yes	Enterobacter	species	ESKAPE; enteric-associated	Yes
CQSW-CTsd1	RSD	CQSW-CTsd1_k141_720364	1389	ADEJ_1	Multi-compound	Tier 0	No		d__Bacteria;p__Pseudomonadota;c__Gammaproteobacteria;o__Moraxellales;f__Moraxellaceae;g__Acinetobacter;s__Acinetobacter tibetensis	species	Acinetobacter	Acinetobacter tibetensis	Yes	Yes	Yes	Acinetobacter	species	ESKAPE; waterborne-associated	Yes
CQSW-CTsd1	RSD	CQSW-CTsd1_k141_735085	2910	OXA_1	Drugs	Tier 0	No		d__Bacteria;p__Pseudomonadota;c__Gammaproteobacteria;o__Moraxellales;f__Moraxellaceae;g__Acinetobacter	no rank	Acinetobacter		No	No	Yes	Acinetobacter	no rank	ESKAPE; waterborne-associated	Yes
CQSW-CTsd1	RSD	CQSW-CTsd1_k141_736523	1804	ADEK_1	Multi-compound	Tier 0	No		d__Bacteria;p__Pseudomonadota;c__Gammaproteobacteria;o__Moraxellales;f__Moraxellaceae;g__Acinetobacter;s__Acinetobacter sp. CS-2	species	Acinetobacter	Acinetobacter sp. CS-2	Yes	Yes	Yes	Acinetobacter	species	ESKAPE; waterborne-associated	Yes
CQSW-CTsd1	RSD	CQSW-CTsd1_k141_738486	1157	ANT3-DPRIME_1	Drugs	Tier 0	No		d__Bacteria;p__Pseudomonadota	phylum			No	No	No
CQSW-CTsd1	RSD	CQSW-CTsd1_k141_74241	7799	SOXS_1	Multi-compound	Tier 1	No	tnpM;integration/excision;mobileOG_000354990	d__Bacteria;p__Pseudomonadota;c__Gammaproteobacteria;o__Enterobacterales;f__Enterobacteriaceae;g__Phytobacter;s__Phytobacter ursingii	species	Phytobacter	Phytobacter ursingii	Yes	No	No
CQSW-CTsd1	RSD	CQSW-CTsd1_k141_74553	1085	RSMA_1	Multi-compound	Tier 0	No		d__Bacteria;p__Pseudomonadota;c__Gammaproteobacteria;o__Enterobacterales;f__Enterobacteriaceae	family			No	No	No
CQSW-CTsd1	RSD	CQSW-CTsd1_k141_75502	7751	MSRE_1;MPHE_1	Drugs	Tier 1	No	repB;NA:Keyword;NGR_a00240;replication/recombination/repair;transfer;integration/excision;initiation,copy;partitioning;mobileOG_000319282;mobileOG_000416429;mobileOG_000454893;mobileOG_000311805	d__Bacteria;p__Pseudomonadota;c__Gammaproteobacteria;o__Moraxellales;f__Moraxellaceae;g__Acinetobacter;s__Acinetobacter nosocomialis	species	Acinetobacter	Acinetobacter nosocomialis	Yes	Yes	Yes	Acinetobacter	species	ESKAPE; waterborne-associated	Yes
CQSW-CTsd1	RSD	CQSW-CTsd1_k141_757115	3330	BLAA_1	Drugs	Tier 0	No		d__Bacteria;p__Pseudomonadota;c__Gammaproteobacteria;o__Moraxellales;f__Moraxellaceae;g__Acinetobacter;s__Acinetobacter proteolyticus	species	Acinetobacter	Acinetobacter proteolyticus	Yes	Yes	Yes	Acinetobacter	species	ESKAPE; waterborne-associated	Yes
CQSW-CTsd1	RSD	CQSW-CTsd1_k141_76511	2763	MCA_1	Drugs	Tier 0	No		d__Bacteria;p__Pseudomonadota;c__Gammaproteobacteria;o__Moraxellales;f__Moraxellaceae;g__Acinetobacter;s__Acinetobacter sp. WCHAc010034	species	Acinetobacter	Acinetobacter sp. WCHAc010034	Yes	Yes	Yes	Acinetobacter	species	ESKAPE; waterborne-associated	Yes
CQSW-CTsd1	RSD	CQSW-CTsd1_k141_765822	1261	KPNO_1	Multi-compound	Tier 0	No		d__Bacteria;p__Pseudomonadota;c__Gammaproteobacteria;o__Enterobacterales;f__Enterobacteriaceae	family			No	No	No
CQSW-CTsd1	RSD	CQSW-CTsd1_k141_769295	1441	DFRA_1	Drugs	Tier 1	No	g229c;phage;replication,infection,regulation;mobileOG_000334606	d__Bacteria;p__Pseudomonadota;c__Gammaproteobacteria;o__Moraxellales;f__Moraxellaceae;g__Acinetobacter	no rank	Acinetobacter		No	No	Yes	Acinetobacter	no rank	ESKAPE; waterborne-associated	Yes
CQSW-CTsd1	RSD	CQSW-CTsd1_k141_772210	1205	DFRA_1	Drugs	Tier 1	No	thyA;phage;replication,infection,regulation;mobileOG_000334229	d__Bacteria;p__Pseudomonadota;c__Gammaproteobacteria;o__Moraxellales;f__Moraxellaceae;g__Acinetobacter;s__Acinetobacter tibetensis	species	Acinetobacter	Acinetobacter tibetensis	Yes	Yes	Yes	Acinetobacter	species	ESKAPE; waterborne-associated	Yes
CQSW-CTsd1	RSD	CQSW-CTsd1_k141_774797	130790	FOSA_1;ROBA_1	Drugs;Multi-compound	Tier 1	No	helD;NA:Keyword;mcrC;mcrB;copR;clpP;fhuE;tnpA;dnaC;dnaT;radA;yomI;evgS_9;tnpR;replication/recombination/repair;stability/transfer/defense;transfer;phage;integration/excision;conjugation,relaxosome;structural;regulation;mobileOG_000320644;mobileOG_000597598;mobileOG_000557139;mobileOG_000003055;mobileOG_000267519;mobileOG_000297470;mobileOG_000030970;mobileOG_000025001;mobileOG_000318794;mobileOG_…	d__Bacteria;p__Pseudomonadota;c__Gammaproteobacteria;o__Enterobacterales;f__Enterobacteriaceae;g__Enterobacter;s__Enterobacter mori	species	Enterobacter	Enterobacter mori	Yes	Yes	Yes	Enterobacter	species	ESKAPE; enteric-associated	Yes
CQSW-CTsd1	RSD	CQSW-CTsd1_k141_777146	2288	PBP2_1	Drugs	Tier 0	No		d__Bacteria;p__Pseudomonadota;c__Gammaproteobacteria;o__Enterobacterales;f__Enterobacteriaceae;g__Phytobacter	genus	Phytobacter		Yes	No	No
CQSW-CTsd1	RSD	CQSW-CTsd1_k141_785187	1314	LPSB_1	Drugs	Tier 0	No		d__Bacteria;p__Pseudomonadota;c__Gammaproteobacteria;o__Moraxellales;f__Moraxellaceae;g__Acinetobacter;s__Acinetobacter bohemicus	species	Acinetobacter	Acinetobacter bohemicus	Yes	Yes	Yes	Acinetobacter	species	ESKAPE; waterborne-associated	Yes
CQSW-CTsd1	RSD	CQSW-CTsd1_k141_785350	4348	RAMA_1	Drugs	Tier 0	No		d__Bacteria;p__Pseudomonadota;c__Gammaproteobacteria;o__Enterobacterales;f__Enterobacteriaceae;g__Phytobacter;s__Phytobacter sp. SCO41	species	Phytobacter	Phytobacter sp. SCO41	Yes	No	No
CQSW-CTsd1	RSD	CQSW-CTsd1_k141_793996	1274	TEM_1	Drugs	Tier 0	No		d__Bacteria;p__Pseudomonadota;c__Gammaproteobacteria	class			No	No	No
CQSW-CTsd1	RSD	CQSW-CTsd1_k141_802224	1698	ADEJ_1	Multi-compound	Tier 0	No		d__Bacteria;p__Pseudomonadota;c__Gammaproteobacteria;o__Moraxellales;f__Moraxellaceae;g__Acinetobacter;s__Acinetobacter sp. CS-2	species	Acinetobacter	Acinetobacter sp. CS-2	Yes	Yes	Yes	Acinetobacter	species	ESKAPE; waterborne-associated	Yes
CQSW-CTsd1	RSD	CQSW-CTsd1_k141_810452	1084	ANT6_1	Drugs	Tier 0	No		d__Bacteria;p__Bacteroidota	phylum			No	No	No
CQSW-CTsd1	RSD	CQSW-CTsd1_k141_819643	1292	DFRA_1	Drugs	Tier 1	No	thyA;phage;replication,infection,regulation;mobileOG_000334229	d__Bacteria;p__Pseudomonadota;c__Gammaproteobacteria;o__Moraxellales;f__Moraxellaceae;g__Acinetobacter	genus	Acinetobacter		Yes	Yes	Yes	Acinetobacter	genus	ESKAPE; waterborne-associated	Yes
CQSW-CTsd1	RSD	CQSW-CTsd1_k141_822461	11897	AMPH_1	Drugs	Tier 0	No		d__Bacteria;p__Pseudomonadota;c__Gammaproteobacteria;o__Enterobacterales;f__Enterobacteriaceae;g__Phytobacter;s__Phytobacter cepae	species	Phytobacter	Phytobacter cepae	Yes	No	No
CQSW-CTsd1	RSD	CQSW-CTsd1_k141_823919	22077	PMRF_1	Drugs	Tier 1	No	tnpA;hns;tnpM;integration/excision;replication/recombination/repair;regulation;mobileOG_000269486;mobileOG_000364577;mobileOG_000041821	d__Bacteria;p__Pseudomonadota;c__Gammaproteobacteria;o__Enterobacterales;f__Enterobacteriaceae;g__Phytobacter;s__Phytobacter cepae	species	Phytobacter	Phytobacter cepae	Yes	No	No
CQSW-CTsd1	RSD	CQSW-CTsd1_k141_82849	5070	ADEJ_1;ADEK_1	Multi-compound	Tier 0	No		d__Bacteria;p__Pseudomonadota;c__Gammaproteobacteria;o__Moraxellales;f__Moraxellaceae;g__Acinetobacter;s__Acinetobacter sp. CS-2	species	Acinetobacter	Acinetobacter sp. CS-2	Yes	Yes	Yes	Acinetobacter	species	ESKAPE; waterborne-associated	Yes
CQSW-CTsd1	RSD	CQSW-CTsd1_k141_83094	1110	ADEJ_1	Multi-compound	Tier 0	No		d__Bacteria;p__Pseudomonadota;c__Gammaproteobacteria;o__Moraxellales;f__Moraxellaceae;g__Acinetobacter;s__Acinetobacter tibetensis	species	Acinetobacter	Acinetobacter tibetensis	Yes	Yes	Yes	Acinetobacter	species	ESKAPE; waterborne-associated	Yes
CQSW-CTsd1	RSD	CQSW-CTsd1_k141_833036	2862	ACRB_1	Multi-compound	Tier 0	No		d__Bacteria;p__Pseudomonadota;c__Gammaproteobacteria;o__Enterobacterales;f__Enterobacteriaceae;g__Phytobacter;s__Phytobacter diazotrophicus	species	Phytobacter	Phytobacter diazotrophicus	Yes	No	No
CQSW-CTsd1	RSD	CQSW-CTsd1_k141_834909	1317	TETM_1	Drugs	Tier 1	No	NA:Keyword;transfer;mobileOG_000719391	d__Bacteria	domain			No	No	No
CQSW-CTsd1	RSD	CQSW-CTsd1_k141_837347	5518	ADEI_1	Multi-compound	Tier 0	No		d__Bacteria;p__Pseudomonadota;c__Gammaproteobacteria;o__Moraxellales;f__Moraxellaceae;g__Acinetobacter;s__Acinetobacter sp. WCHAc010034	species	Acinetobacter	Acinetobacter sp. WCHAc010034	Yes	Yes	Yes	Acinetobacter	species	ESKAPE; waterborne-associated	Yes
CQSW-CTsd1	RSD	CQSW-CTsd1_k141_840640	1655	RSMA_1	Multi-compound	Tier 0	No		d__Bacteria;p__Pseudomonadota;c__Gammaproteobacteria;o__Moraxellales;f__Moraxellaceae;g__Acinetobacter;s__Acinetobacter sp. PK01	species	Acinetobacter	Acinetobacter sp. PK01	Yes	Yes	Yes	Acinetobacter	species	ESKAPE; waterborne-associated	Yes
CQSW-CTsd1	RSD	CQSW-CTsd1_k141_841096	1543	OXA_1	Drugs	Tier 0	No		d__Bacteria;p__Pseudomonadota;c__Gammaproteobacteria;o__Moraxellales;f__Moraxellaceae;g__Acinetobacter;s__Acinetobacter haemolyticus	species	Acinetobacter	Acinetobacter haemolyticus	Yes	Yes	Yes	Acinetobacter	species	ESKAPE; waterborne-associated	Yes
CQSW-CTsd1	RSD	CQSW-CTsd1_k141_845306	5463	ACRD_1	Multi-compound	Tier 0	No		d__Bacteria;p__Pseudomonadota;c__Gammaproteobacteria;o__Enterobacterales;f__Enterobacteriaceae;g__Phytobacter;s__Phytobacter ursingii	species	Phytobacter	Phytobacter ursingii	Yes	No	No
CQSW-CTsd1	RSD	CQSW-CTsd1_k141_852264	1515	SME_1	Multi-compound	Tier 0	No		d__Bacteria;p__Pseudomonadota;c__Betaproteobacteria;o__Burkholderiales;f__Comamonadaceae;g__Variovorax	genus	Variovorax		Yes	No	No
CQSW-CTsd1	RSD	CQSW-CTsd1_k141_853118	1897	MEXT_1	Multi-compound	Tier 0	No		d__Bacteria;p__Pseudomonadota;c__Gammaproteobacteria;o__Moraxellales;f__Moraxellaceae;g__Acinetobacter;s__Acinetobacter sp. GSS19	species	Acinetobacter	Acinetobacter sp. GSS19	Yes	Yes	Yes	Acinetobacter	species	ESKAPE; waterborne-associated	Yes
CQSW-CTsd1	RSD	CQSW-CTsd1_k141_853861	6236	ADEJ_1;ADEI_1	Multi-compound	Tier 0	No		d__Bacteria;p__Pseudomonadota;c__Gammaproteobacteria;o__Moraxellales;f__Moraxellaceae;g__Acinetobacter;s__Acinetobacter sp. A1-4-2	species	Acinetobacter	Acinetobacter sp. A1-4-2	Yes	Yes	Yes	Acinetobacter	species	ESKAPE; waterborne-associated	Yes
CQSW-CTsd1	RSD	CQSW-CTsd1_k141_856386	22817	BACA_1	Drugs	Tier 1	No	cca;dnaG;phage;replication/recombination/repair;regulation,infection;mobileOG_000025806;mobileOG_000021722	d__Bacteria;p__Pseudomonadota;c__Gammaproteobacteria;o__Enterobacterales;f__Enterobacteriaceae;g__Phytobacter;s__Phytobacter cepae	species	Phytobacter	Phytobacter cepae	Yes	No	No
CQSW-CTsd1	RSD	CQSW-CTsd1_k141_857101	1140	ACRB_1	Multi-compound	Tier 0	No		d__Bacteria;p__Pseudomonadota;c__Gammaproteobacteria;o__Enterobacterales;f__Enterobacteriaceae;g__Phytobacter	genus	Phytobacter		Yes	No	No
CQSW-CTsd1	RSD	CQSW-CTsd1_k141_864655	1410	MCA_1	Drugs	Tier 0	No		d__Bacteria;p__Pseudomonadota;c__Gammaproteobacteria;o__Moraxellales;f__Moraxellaceae;g__Acinetobacter	genus	Acinetobacter		Yes	Yes	Yes	Acinetobacter	genus	ESKAPE; waterborne-associated	Yes
CQSW-CTsd1	RSD	CQSW-CTsd1_k141_869508	1242	MEXF_1	Multi-compound	Tier 0	No		d__Bacteria;p__Pseudomonadota;c__Gammaproteobacteria;o__Pseudomonadales;f__Pseudomonadaceae;g__Pseudomonas	genus	Pseudomonas		Yes	Yes	Yes	Pseudomonas	genus	ESKAPE; waterborne-associated	Yes
CQSW-CTsd1	RSD	CQSW-CTsd1_k141_876903	1183	ANT3-DPRIME_1	Drugs	Tier 1	No	mobC;transfer;conjugation,relaxosome;mobileOG_000315753	d__Bacteria;p__Pseudomonadota;c__Gammaproteobacteria;o__Moraxellales;f__Moraxellaceae;g__Acinetobacter	genus	Acinetobacter		Yes	Yes	Yes	Acinetobacter	genus	ESKAPE; waterborne-associated	Yes
CQSW-CTsd1	RSD	CQSW-CTsd1_k141_880338	41793	RAMA_1	Drugs	Tier 1	No	diaA;NA:Keyword;replication/recombination/repair;integration/excision;mobileOG_000025623;mobileOG_000757752	d__Bacteria;p__Pseudomonadota;c__Gammaproteobacteria;o__Enterobacterales;f__Enterobacteriaceae;g__Phytobacter;s__Phytobacter cepae	species	Phytobacter	Phytobacter cepae	Yes	No	No
CQSW-CTsd1	RSD	CQSW-CTsd1_k141_890707	2024	QACL_1;EREA_1	Multi-compound;Drugs	Tier 0	No		d__Bacteria;p__Pseudomonadota	phylum			No	No	No
CQSW-CTsd1	RSD	CQSW-CTsd1_k141_891394	2360	ADEJ_1	Multi-compound	Tier 0	No		d__Bacteria;p__Pseudomonadota;c__Gammaproteobacteria;o__Moraxellales;f__Moraxellaceae;g__Acinetobacter	genus	Acinetobacter		Yes	Yes	Yes	Acinetobacter	genus	ESKAPE; waterborne-associated	Yes
CQSW-CTsd1	RSD	CQSW-CTsd1_k141_89620	9252	DFRA_1	Drugs	Tier 1	No	thyA;phage;replication,infection,regulation;mobileOG_000334229	d__Bacteria;p__Pseudomonadota;c__Gammaproteobacteria;o__Moraxellales;f__Moraxellaceae;g__Acinetobacter;s__Acinetobacter sp. CS-2	species	Acinetobacter	Acinetobacter sp. CS-2	Yes	Yes	Yes	Acinetobacter	species	ESKAPE; waterborne-associated	Yes
CQSW-CTsd1	RSD	CQSW-CTsd1_k141_897412	16049	YOGI_1;KPNO_1	Multi-compound	Tier 1	No	oppF;alkB;evgS_9;gyrA;transfer;replication/recombination/repair;integration/excision;competence;regulation;mobileOG_000355436;mobileOG_000176539;mobileOG_000271359;mobileOG_000353674	d__Bacteria;p__Pseudomonadota;c__Gammaproteobacteria;o__Enterobacterales;f__Enterobacteriaceae;g__Phytobacter;s__Phytobacter cepae	species	Phytobacter	Phytobacter cepae	Yes	No	No
CQSW-CTsd1	RSD	CQSW-CTsd1_k141_89917	1508	EMRB_1	Multi-compound	Tier 0	No		d__Bacteria;p__Pseudomonadota;c__Gammaproteobacteria;o__Enterobacterales;f__Enterobacteriaceae;g__Phytobacter;s__Phytobacter diazotrophicus	species	Phytobacter	Phytobacter diazotrophicus	Yes	No	No
CQSW-CTsd1	RSD	CQSW-CTsd1_k141_90142	1192	ACRB_1	Multi-compound	Tier 0	No		d__Bacteria;p__Pseudomonadota;c__Gammaproteobacteria;o__Enterobacterales;f__Enterobacteriaceae;g__Phytobacter	genus	Phytobacter		Yes	No	No
CQSW-CTsd1	RSD	CQSW-CTsd1_k141_904208	12484	MEXK_1	Multi-compound	Tier 0	No		d__Bacteria;p__Pseudomonadota;c__Gammaproteobacteria;o__Pseudomonadales;f__Pseudomonadaceae;g__Pseudomonas;s__Pseudomonas umsongensis	species	Pseudomonas	Pseudomonas umsongensis	Yes	Yes	Yes	Pseudomonas	species	ESKAPE; waterborne-associated	Yes
CQSW-CTsd1	RSD	CQSW-CTsd1_k141_906634	1878	ADEJ_1	Multi-compound	Tier 0	No		d__Bacteria;p__Pseudomonadota;c__Gammaproteobacteria;o__Moraxellales;f__Moraxellaceae;g__Acinetobacter;s__Acinetobacter sp. GSS19	species	Acinetobacter	Acinetobacter sp. GSS19	Yes	Yes	Yes	Acinetobacter	species	ESKAPE; waterborne-associated	Yes
CQSW-CTsd1	RSD	CQSW-CTsd1_k141_911600	35080	EPTB_1	Drugs	Tier 1	No	NA:Keyword;oppF;oppD;oppA;tag;stability/transfer/defense;transfer;replication/recombination/repair;competence;partitioning;mobileOG_000737629;mobileOG_000288462;mobileOG_000333736;mobileOG_000729177;mobileOG_000739423;mobileOG_000278561;mobileOG_000340295;mobileOG_000454893	d__Bacteria;p__Pseudomonadota;c__Gammaproteobacteria;o__Enterobacterales;f__Enterobacteriaceae;g__Phytobacter;s__Phytobacter cepae	species	Phytobacter	Phytobacter cepae	Yes	No	No
CQSW-CTsd1	RSD	CQSW-CTsd1_k141_921413	24649	CRP_1	Multi-compound	Tier 1	No	dam_1;fic;stability/transfer/defense;replication/recombination/repair;transfer;mobileOG_000289033;mobileOG_000378147	d__Bacteria;p__Pseudomonadota;c__Gammaproteobacteria;o__Enterobacterales;f__Enterobacteriaceae;g__Phytobacter;s__Phytobacter cepae	species	Phytobacter	Phytobacter cepae	Yes	No	No
CQSW-CTsd1	RSD	CQSW-CTsd1_k141_921682	3104	RPH_1	Drugs	Tier 0	No		d__Bacteria;p__Bacillota;c__Bacilli;o__Bacillales;f__Bacillaceae;g__Heyndrickxia;s__Heyndrickxia sp. MSNUG	species	Heyndrickxia	Heyndrickxia sp. MSNUG	Yes	No	No
CQSW-CTsd1	RSD	CQSW-CTsd1_k141_923462	2685	QACE_1	Multi-compound	Tier 1	No	int;integration/excision;mobileOG_000347767	d__Bacteria;p__Thermodesulfobacteriota;c__Desulfuromonadia;o__Geobacterales;f__Geobacteraceae;g__Geobacter;s__Geobacter sulfurreducens	species	Geobacter	Geobacter sulfurreducens	Yes	No	No
CQSW-CTsd1	RSD	CQSW-CTsd1_k141_924214	1140	PBP2_1	Drugs	Tier 0	No		d__Bacteria;p__Pseudomonadota;c__Gammaproteobacteria;o__Enterobacterales;f__Enterobacteriaceae;g__Phytobacter	genus	Phytobacter		Yes	No	No
CQSW-CTsd1	RSD	CQSW-CTsd1_k141_931861	1454	MEXT_1	Multi-compound	Tier 0	No		d__Bacteria;p__Pseudomonadota;c__Gammaproteobacteria;o__Moraxellales;f__Moraxellaceae;g__Acinetobacter;s__Acinetobacter wuhouensis	species	Acinetobacter	Acinetobacter wuhouensis	Yes	Yes	Yes	Acinetobacter	species	ESKAPE; waterborne-associated	Yes
CQSW-CTsd1	RSD	CQSW-CTsd1_k141_936210	5814	ROBA_1	Multi-compound	Tier 1	No	oppF;yomI;NA:Keyword;transfer;phage;integration/excision;competence;structural;mobileOG_000298639;mobileOG_000000790;mobileOG_000418957	d__Bacteria;p__Pseudomonadota;c__Gammaproteobacteria;o__Enterobacterales;f__Enterobacteriaceae;g__Phytobacter	genus	Phytobacter		Yes	No	No
CQSW-CTsd1	RSD	CQSW-CTsd1_k141_952419	2843	MEXT_1	Multi-compound	Tier 0	No		d__Bacteria;p__Pseudomonadota;c__Gammaproteobacteria;o__Moraxellales;f__Moraxellaceae;g__Acinetobacter;s__Acinetobacter sp. CS-2	species	Acinetobacter	Acinetobacter sp. CS-2	Yes	Yes	Yes	Acinetobacter	species	ESKAPE; waterborne-associated	Yes
CQSW-CTsd1	RSD	CQSW-CTsd1_k141_953108	2007	QACEDELTA1_1;SULI_1	Multi-compound;Drugs	Tier 1	No	tniB;integration/excision;mobileOG_000068778	d__Bacteria	domain			No	No	No
CQSW-CTsd1	RSD	CQSW-CTsd1_k141_955060	10187	SOXS_1	Multi-compound	Tier 1	No	traR;tnpM;transfer;integration/excision;conjugation,regulation;mobileOG_000269500;mobileOG_000309067	d__Bacteria;p__Pseudomonadota;c__Gammaproteobacteria;o__Enterobacterales;f__Enterobacteriaceae;g__Phytobacter;s__Phytobacter cepae	species	Phytobacter	Phytobacter cepae	Yes	No	No
CQSW-CTsd1	RSD	CQSW-CTsd1_k141_959605	3316	MCA_1	Drugs	Tier 0	No		d__Bacteria;p__Pseudomonadota;c__Gammaproteobacteria;o__Moraxellales;f__Moraxellaceae;g__Acinetobacter;s__Acinetobacter schindleri	species	Acinetobacter	Acinetobacter schindleri	Yes	Yes	Yes	Acinetobacter	species	ESKAPE; waterborne-associated	Yes
CQSW-CTsd1	RSD	CQSW-CTsd1_k141_961167	2263	ADEK_1	Multi-compound	Tier 0	No		d__Bacteria;p__Pseudomonadota;c__Gammaproteobacteria;o__Moraxellales;f__Moraxellaceae;g__Acinetobacter;s__Acinetobacter sp. PK01	species	Acinetobacter	Acinetobacter sp. PK01	Yes	Yes	Yes	Acinetobacter	species	ESKAPE; waterborne-associated	Yes
CQSW-CTsd1	RSD	CQSW-CTsd1_k141_976650	2154	MEXT_1	Multi-compound	Tier 0	No		d__Bacteria;p__Pseudomonadota;c__Gammaproteobacteria;o__Moraxellales;f__Moraxellaceae;g__Acinetobacter;s__Acinetobacter lwoffii	species	Acinetobacter	Acinetobacter lwoffii	Yes	Yes	Yes	Acinetobacter	species	ESKAPE; waterborne-associated	Yes
CQSW-CTsd1	RSD	CQSW-CTsd1_k141_976670	11578	MDTB_1;MDTC_1;BAER_1	Multi-compound	Tier 1	No	copR;tnpA;transfer;integration/excision;conjugation,relaxosome;mobileOG_000226209;mobileOG_000061117	d__Bacteria;p__Pseudomonadota;c__Gammaproteobacteria;o__Enterobacterales;f__Enterobacteriaceae;g__Phytobacter;s__Phytobacter cepae	species	Phytobacter	Phytobacter cepae	Yes	No	No
CQSW-CTsd1	RSD	CQSW-CTsd1_k141_979185	2617	BACA_1	Drugs	Tier 1	No	cca;phage;regulation,infection;mobileOG_000025806	d__Bacteria;p__Pseudomonadota;c__Gammaproteobacteria;o__Enterobacterales;f__Enterobacteriaceae;g__Phytobacter;s__Phytobacter diazotrophicus	species	Phytobacter	Phytobacter diazotrophicus	Yes	No	No
CQSW-CTsd1	RSD	CQSW-CTsd1_k141_991544	7429	EPTB_1	Drugs	Tier 1	No	tag;NA:Keyword;replication/recombination/repair;stability/transfer/defense;mobileOG_000288438;mobileOG_000418435	d__Bacteria;p__Pseudomonadota;c__Gammaproteobacteria;o__Enterobacterales;f__Enterobacteriaceae;g__Phytobacter;s__Phytobacter diazotrophicus	species	Phytobacter	Phytobacter diazotrophicus	Yes	No	No
CQSW-CTsd1	RSD	CQSW-CTsd1_k141_998953	11904	MDTK_1	Multi-compound	Tier 1	No	NA:Keyword;pemI;pemK;tnpM;transfer;stability/transfer/defense;integration/excision;mobileOG_000730995;mobileOG_000015165;mobileOG_000289015;mobileOG_000355710	d__Bacteria;p__Pseudomonadota;c__Gammaproteobacteria;o__Enterobacterales;f__Enterobacteriaceae;g__Phytobacter;s__Phytobacter cepae	species	Phytobacter	Phytobacter cepae	Yes	No	No
CQSW-CTsd1	RSD	CQSW-CTsd1_k141_999485	4050	MEXT_1	Multi-compound	Tier 1	No	NA:Keyword;phage;mobileOG_000579555	d__Bacteria;p__Pseudomonadota;c__Gammaproteobacteria;o__Moraxellales;f__Moraxellaceae;g__Acinetobacter;s__Acinetobacter sp. A1-4-2	species	Acinetobacter	Acinetobacter sp. A1-4-2	Yes	Yes	Yes	Acinetobacter	species	ESKAPE; waterborne-associated	Yes
CQSW-CTsd1	RSD	CQSW-CTsd1_k141_999522	1338	LPSB_1	Drugs	Tier 0	No		d__Bacteria;p__Pseudomonadota;c__Gammaproteobacteria;o__Moraxellales;f__Moraxellaceae;g__Acinetobacter	no rank	Acinetobacter		No	No	Yes	Acinetobacter	no rank	ESKAPE; waterborne-associated	Yes
CQSW-DXGsd1	RSD	CQSW-DXGsd1_k141_1172883	1457	ADEI_1	Multi-compound	Tier 0	No		d__Bacteria;p__Pseudomonadota;c__Gammaproteobacteria;o__Moraxellales;f__Moraxellaceae;g__Acinetobacter;s__Acinetobacter bohemicus	species	Acinetobacter	Acinetobacter bohemicus	Yes	Yes	Yes	Acinetobacter	species	ESKAPE; waterborne-associated	Yes
CQSW-DXGsd1	RSD	CQSW-DXGsd1_k141_1253835	3545	SULII_1	Drugs	Tier 2	Yes	NA:Keyword;integration/excision;mobileOG_000730009	d__Bacteria	domain			No	No	No
CQSW-DXGsd1	RSD	CQSW-DXGsd1_k141_1291816	5219	ADEG_1	Multi-compound	Tier 0	No		d__Bacteria;p__Pseudomonadota;c__Betaproteobacteria;o__Rhodocyclales;f__Azonexaceae;g__Dechloromonas;s__Dechloromonas sp. A34	species	Dechloromonas	Dechloromonas sp. A34	Yes	No	No
CQSW-DXGsd1	RSD	CQSW-DXGsd1_k141_1364130	5537	MPHE_1;MSRE_1	Drugs	Tier 1	No	NA:Keyword;relE;integration/excision;transfer;stability/transfer/defense;replication/recombination/repair;partitioning;mobileOG_000757742;mobileOG_000454893;mobileOG_000405735;mobileOG_000072836	d__Bacteria;p__Pseudomonadota;c__Gammaproteobacteria;o__Moraxellales;f__Moraxellaceae;g__Acinetobacter	genus	Acinetobacter		Yes	Yes	Yes	Acinetobacter	genus	ESKAPE; waterborne-associated	Yes
CQSW-DXGsd1	RSD	CQSW-DXGsd1_k141_1387440	1605	RSMA_1	Multi-compound	Tier 0	No		d__Bacteria;p__Pseudomonadota;c__Gammaproteobacteria;o__Lysobacterales;f__Lysobacteraceae;g__Thermomonas	genus	Thermomonas		Yes	No	No
CQSW-DXGsd1	RSD	CQSW-DXGsd1_k141_1397061	3437	QACEDELTA1_1;SULI_1	Multi-compound;Drugs	Tier 1	No	tniB;integration/excision;mobileOG_000035055	d__Bacteria;p__Pseudomonadota;c__Gammaproteobacteria;o__Lysobacterales;f__Lysobacteraceae;g__Arenimonas;s__Arenimonas daejeonensis	species	Arenimonas	Arenimonas daejeonensis	Yes	No	No
CQSW-DXGsd1	RSD	CQSW-DXGsd1_k141_1418173	1402	ANT3-DPRIME_1;EREA_1	Drugs	Tier 0	No		d__Bacteria;p__Pseudomonadota;c__Gammaproteobacteria	class			No	No	No
CQSW-DXGsd1	RSD	CQSW-DXGsd1_k141_1478553	1031	RSMA_1	Multi-compound	Tier 0	No		d__Bacteria;p__Actinomycetota;c__Actinomycetes;o__Kitasatosporales;f__Streptomycetaceae;g__Streptomyces;s__Streptomyces boninensis	species	Streptomyces	Streptomyces boninensis	Yes	No	No
CQSW-DXGsd1	RSD	CQSW-DXGsd1_k141_1515337	1425	RSMA_1	Multi-compound	Tier 0	No		d__Bacteria;p__Actinomycetota;c__Actinomycetes;o__Micrococcales	order			No	No	No
CQSW-DXGsd1	RSD	CQSW-DXGsd1_k141_1517140	1466	ERED_1;TETX_1	Drugs	Tier 0	No		d__Bacteria;p__Bacteroidota	phylum			No	No	No
CQSW-DXGsd1	RSD	CQSW-DXGsd1_k141_18486	1122	TETC_1	Drugs	Tier 1	No	NA:Keyword;rsvB;transfer;integration/excision;replication/recombination/repair;mobileOG_000719479;mobileOG_000059505	d__Bacteria	kingdom			No	No	No
CQSW-DXGsd1	RSD	CQSW-DXGsd1_k141_384383	1031	RSMA_1	Multi-compound	Tier 0	No		d__Bacteria;p__Pseudomonadota	phylum			No	No	No
CQSW-DXGsd1	RSD	CQSW-DXGsd1_k141_427613	1568	ABEM_1	Multi-compound	Tier 0	No		d__Bacteria;p__Pseudomonadota;c__Gammaproteobacteria;o__Moraxellales;f__Moraxellaceae;g__Acinetobacter;s__Acinetobacter bohemicus	species	Acinetobacter	Acinetobacter bohemicus	Yes	Yes	Yes	Acinetobacter	species	ESKAPE; waterborne-associated	Yes
CQSW-DXGsd1	RSD	CQSW-DXGsd1_k141_455986	1081	ESTD_1	Drugs	Tier 0	No		Unclassified	Unclassified			No	No	No
CQSW-DXGsd1	RSD	CQSW-DXGsd1_k141_601605	2082	LNUF_1;ANT3-DPRIME_1	Drugs	Tier 1	No	tnpA;integration/excision;mobileOG_000024137	d__Bacteria;p__Pseudomonadota;c__Gammaproteobacteria	class			No	No	No
CQSW-DXGsd1	RSD	CQSW-DXGsd1_k141_745289	2343	TET39_1	Drugs	Tier 0	No		d__Bacteria;p__Pseudomonadota;c__Gammaproteobacteria;o__Moraxellales;f__Moraxellaceae;g__Acinetobacter	genus	Acinetobacter		Yes	Yes	Yes	Acinetobacter	genus	ESKAPE; waterborne-associated	Yes
CQSW-DXGsd1	RSD	CQSW-DXGsd1_k141_758358	1034	RSMA_1	Multi-compound	Tier 0	No		d__Bacteria;p__Pseudomonadota;c__Gammaproteobacteria;o__Lysobacterales;f__Lysobacteraceae;g__Thermomonas;s__Thermomonas brevis	species	Thermomonas	Thermomonas brevis	Yes	No	No
CQSW-DXGsd1	RSD	CQSW-DXGsd1_k141_78467	2756	EREA_1	Drugs	Tier 0	No		d__Bacteria;p__Thermodesulfobacteriota;c__Desulfuromonadia;o__Geobacterales;f__Geobacteraceae	family			No	No	No
CQSW-DXGsd1	RSD	CQSW-DXGsd1_k141_813177	1331	AAC3_1	Drugs	Tier 0	No		d__Bacteria;p__Pseudomonadota;c__Gammaproteobacteria;o__Lysobacterales;f__Lysobacteraceae;g__Thermomonas	genus	Thermomonas		Yes	No	No
CQSW-DXGsd1	RSD	CQSW-DXGsd1_k141_998979	1031	OQXB_1	Multi-compound	Tier 1	No	NA:Keyword;stability/transfer/defense;mobileOG_000731947	d__Bacteria;p__Pseudomonadota;c__Gammaproteobacteria;o__Lysobacterales;f__Lysobacteraceae;g__Lysobacter;s__Lysobacter sp. 5GHs7-4	species	Lysobacter	Lysobacter sp. 5GHs7-4	Yes	No	No
CQSW-FSBsd1	RSD	CQSW-FSBsd1_k141_1103206	4271	MEXK_1	Multi-compound	Tier 0	No		d__Bacteria;p__Pseudomonadota;c__Gammaproteobacteria;o__Pseudomonadales;f__Pseudomonadaceae;g__Pseudomonas;s__Pseudomonas umsongensis	species	Pseudomonas	Pseudomonas umsongensis	Yes	Yes	Yes	Pseudomonas	species	ESKAPE; waterborne-associated	Yes
CQSW-FSBsd1	RSD	CQSW-FSBsd1_k141_1154090	1249	ESTD_1	Drugs	Tier 0	No		d__Bacteria;p__Cyanobacteriota;c__Cyanophyceae;o__Nostocales;f__Nostocaceae;g__Nostoc;s__Nostoc sp. PCC 7524	species	Nostoc	Nostoc sp. PCC 7524	Yes	No	No
CQSW-FSBsd1	RSD	CQSW-FSBsd1_k141_1246267	3447	DFRA_1	Drugs	Tier 0	No		d__Bacteria;p__Pseudomonadota;c__Gammaproteobacteria;o__Moraxellales;f__Moraxellaceae;g__Acinetobacter;s__Acinetobacter lwoffii	species	Acinetobacter	Acinetobacter lwoffii	Yes	Yes	Yes	Acinetobacter	species	ESKAPE; waterborne-associated	Yes
CQSW-FSBsd1	RSD	CQSW-FSBsd1_k141_1250666	1611	SME_1	Multi-compound	Tier 0	No		d__Bacteria;p__Pseudomonadota;c__Gammaproteobacteria;o__Lysobacterales;f__Rhodanobacteraceae;g__Dyella;s__Dyella terrae	species	Dyella	Dyella terrae	Yes	No	No
CQSW-FSBsd1	RSD	CQSW-FSBsd1_k141_129820	1037	MEXK_1	Multi-compound	Tier 0	No		d__Bacteria;p__Pseudomonadota;c__Gammaproteobacteria	class			No	No	No
CQSW-FSBsd1	RSD	CQSW-FSBsd1_k141_1318668	1518	RSMA_1	Multi-compound	Tier 0	No		d__Bacteria;p__Pseudomonadota;c__Gammaproteobacteria	class			No	No	No
CQSW-FSBsd1	RSD	CQSW-FSBsd1_k141_1367767	1241	ESTD_1	Drugs	Tier 0	No		Unclassified	Unclassified			No	No	No
CQSW-FSBsd1	RSD	CQSW-FSBsd1_k141_1450930	2760	MEXF_1	Multi-compound	Tier 0	No		d__Bacteria;p__Pseudomonadota;c__Gammaproteobacteria;o__Pseudomonadales;f__Pseudomonadaceae;g__Pseudomonas;s__Pseudomonas umsongensis	species	Pseudomonas	Pseudomonas umsongensis	Yes	Yes	Yes	Pseudomonas	species	ESKAPE; waterborne-associated	Yes
CQSW-FSBsd1	RSD	CQSW-FSBsd1_k141_1490005	1021	RSMA_1	Multi-compound	Tier 0	No		d__Bacteria;p__Pseudomonadota;c__Gammaproteobacteria;o__Chromatiales;f__Chromatiaceae;g__Thiocapsa;s__Thiocapsa bogorovii	species	Thiocapsa	Thiocapsa bogorovii	Yes	No	No
CQSW-FSBsd1	RSD	CQSW-FSBsd1_k141_1538430	6288	ESTD_1	Drugs	Tier 1	No	NA:Keyword;stability/transfer/defense;mobileOG_000731947	d__Bacteria;p__Pseudomonadota	phylum			No	No	No
CQSW-FSBsd1	RSD	CQSW-FSBsd1_k141_1539327	1295	MEXK_1	Multi-compound	Tier 0	No		d__Bacteria;p__Pseudomonadota;c__Gammaproteobacteria	class			No	No	No
CQSW-FSBsd1	RSD	CQSW-FSBsd1_k141_155325	2730	CPXAR_1	Multi-compound	Tier 1	No	dnaE2;copR;replication/recombination/repair;transfer;conjugation,relaxosome;mobileOG_000305038;mobileOG_000288861	d__Bacteria;p__Pseudomonadota;c__Gammaproteobacteria;o__Pseudomonadales;f__Pseudomonadaceae;g__Pseudomonas;s__Pseudomonas umsongensis	species	Pseudomonas	Pseudomonas umsongensis	Yes	Yes	Yes	Pseudomonas	species	ESKAPE; waterborne-associated	Yes
CQSW-FSBsd1	RSD	CQSW-FSBsd1_k141_1569650	1582	RSMA_1	Multi-compound	Tier 0	No		d__Bacteria;p__Pseudomonadota;c__Gammaproteobacteria	class			No	No	No
CQSW-FSBsd1	RSD	CQSW-FSBsd1_k141_1584471	5304	MEXE_1;MEXF_1	Multi-compound	Tier 0	No		d__Bacteria;p__Pseudomonadota;c__Gammaproteobacteria;o__Pseudomonadales;f__Pseudomonadaceae;g__Pseudomonas;s__Pseudomonas umsongensis	species	Pseudomonas	Pseudomonas umsongensis	Yes	Yes	Yes	Pseudomonas	species	ESKAPE; waterborne-associated	Yes
CQSW-FSBsd1	RSD	CQSW-FSBsd1_k141_1616051	1054	RSMA_1	Multi-compound	Tier 0	No		d__Bacteria;p__Pseudomonadota;c__Gammaproteobacteria	class			No	No	No
CQSW-FSBsd1	RSD	CQSW-FSBsd1_k141_1622020	2733	MEXK_1	Multi-compound	Tier 0	No		d__Bacteria;p__Pseudomonadota;c__Gammaproteobacteria	class			No	No	No
CQSW-FSBsd1	RSD	CQSW-FSBsd1_k141_1708975	1412	MEXK_1	Multi-compound	Tier 0	No		d__Bacteria;p__Pseudomonadota;c__Gammaproteobacteria;o__Pseudomonadales;f__Pseudomonadaceae;g__Stutzerimonas;s__Stutzerimonas stutzeri	species	Stutzerimonas	Stutzerimonas stutzeri	Yes	No	No
CQSW-FSBsd1	RSD	CQSW-FSBsd1_k141_1780971	2405	RSMA_1	Multi-compound	Tier 0	No		d__Bacteria;p__Pseudomonadota;c__Gammaproteobacteria;o__Lysobacterales;f__Lysobacteraceae;g__Lysobacter;s__Lysobacter enzymogenes	species	Lysobacter	Lysobacter enzymogenes	Yes	No	No
CQSW-FSBsd1	RSD	CQSW-FSBsd1_k141_1811586	8208	RSMA_1	Multi-compound	Tier 0	No		d__Bacteria;p__Pseudomonadota;c__Gammaproteobacteria;o__Pseudomonadales;f__Pseudomonadaceae;g__Pseudomonas;s__Pseudomonas umsongensis	species	Pseudomonas	Pseudomonas umsongensis	Yes	Yes	Yes	Pseudomonas	species	ESKAPE; waterborne-associated	Yes
CQSW-FSBsd1	RSD	CQSW-FSBsd1_k141_1816545	7994	MEXK_1	Multi-compound	Tier 0	No		d__Bacteria;p__Pseudomonadota;c__Gammaproteobacteria;o__Pseudomonadales;f__Pseudomonadaceae;g__Pseudomonas;s__Pseudomonas umsongensis	species	Pseudomonas	Pseudomonas umsongensis	Yes	Yes	Yes	Pseudomonas	species	ESKAPE; waterborne-associated	Yes
CQSW-FSBsd1	RSD	CQSW-FSBsd1_k141_1829889	2512	MEXT_1	Multi-compound	Tier 0	No		d__Bacteria;p__Pseudomonadota;c__Gammaproteobacteria;o__Moraxellales;f__Moraxellaceae;g__Acinetobacter;s__Acinetobacter lwoffii	species	Acinetobacter	Acinetobacter lwoffii	Yes	Yes	Yes	Acinetobacter	species	ESKAPE; waterborne-associated	Yes
CQSW-FSBsd1	RSD	CQSW-FSBsd1_k141_1966665	6734	ABAF_1	Drugs	Tier 1	No	oppF;transfer;competence;mobileOG_000106277	d__Bacteria;p__Pseudomonadota;c__Gammaproteobacteria;o__Pseudomonadales;f__Pseudomonadaceae;g__Pseudomonas;s__Pseudomonas umsongensis	species	Pseudomonas	Pseudomonas umsongensis	Yes	Yes	Yes	Pseudomonas	species	ESKAPE; waterborne-associated	Yes
CQSW-FSBsd1	RSD	CQSW-FSBsd1_k141_1979029	1279	SME_1	Multi-compound	Tier 0	No		d__Bacteria;p__Pseudomonadota;c__Gammaproteobacteria;o__Pseudomonadales;f__Pseudomonadaceae;g__Pseudomonas	no rank	Pseudomonas		No	No	Yes	Pseudomonas	no rank	ESKAPE; waterborne-associated	Yes
CQSW-FSBsd1	RSD	CQSW-FSBsd1_k141_2161504	3093	OXA_1	Drugs	Tier 0	No		d__Bacteria;p__Pseudomonadota;c__Gammaproteobacteria;o__Moraxellales;f__Moraxellaceae;g__Acinetobacter;s__Acinetobacter lwoffii	species	Acinetobacter	Acinetobacter lwoffii	Yes	Yes	Yes	Acinetobacter	species	ESKAPE; waterborne-associated	Yes
CQSW-FSBsd1	RSD	CQSW-FSBsd1_k141_2188413	1542	APH3-DPRIME_1	Drugs	Tier 2	Yes	hsdM_2;tnpA;stability/transfer/defense;integration/excision;mobileOG_000320543;mobileOG_000033423	d__Bacteria	domain			No	No	No
CQSW-FSBsd1	RSD	CQSW-FSBsd1_k141_2194098	3866	YAJC_1	Multi-compound	Tier 0	No		d__Bacteria;p__Pseudomonadota;c__Gammaproteobacteria;o__Pseudomonadales;f__Pseudomonadaceae;g__Pseudomonas;s__Pseudomonas umsongensis	species	Pseudomonas	Pseudomonas umsongensis	Yes	Yes	Yes	Pseudomonas	species	ESKAPE; waterborne-associated	Yes
CQSW-FSBsd1	RSD	CQSW-FSBsd1_k141_2213096	1608	APH6_1	Drugs	Tier 1	No	tnpA;integration/excision;mobileOG_000318919	d__Bacteria;p__Pseudomonadota;c__Alphaproteobacteria	class			No	No	No
CQSW-FSBsd1	RSD	CQSW-FSBsd1_k141_2297308	1597	RSMA_1	Multi-compound	Tier 0	No		d__Bacteria;p__Pseudomonadota;c__Gammaproteobacteria;o__Lysobacterales;f__Lysobacteraceae	family			No	No	No
CQSW-FSBsd1	RSD	CQSW-FSBsd1_k141_2308411	1136	MEXK_1	Multi-compound	Tier 0	No		Unclassified	Unclassified			No	No	No
CQSW-FSBsd1	RSD	CQSW-FSBsd1_k141_2311454	1698	RSMA_1	Multi-compound	Tier 0	No		d__Bacteria;p__Pseudomonadota;c__Gammaproteobacteria;o__Pseudomonadales;f__Pseudomonadaceae;g__Pseudomonas	genus	Pseudomonas		Yes	Yes	Yes	Pseudomonas	genus	ESKAPE; waterborne-associated	Yes
CQSW-FSBsd1	RSD	CQSW-FSBsd1_k141_2316835	6861	MCA_1;MSRE_1;MPHE_1;TET39_1	Drugs	Tier 1	No	relE;NA:Keyword;stability/transfer/defense;transfer;integration/excision;partitioning;replication/recombination/repair;mobileOG_000072836;mobileOG_000405735;mobileOG_000454893;mobileOG_000757742	d__Bacteria;p__Pseudomonadota;c__Gammaproteobacteria;o__Moraxellales;f__Moraxellaceae;g__Acinetobacter	genus	Acinetobacter		Yes	Yes	Yes	Acinetobacter	genus	ESKAPE; waterborne-associated	Yes
CQSW-FSBsd1	RSD	CQSW-FSBsd1_k141_2346682	1015	ADEJ_1	Multi-compound	Tier 0	No		d__Bacteria;p__Pseudomonadota;c__Gammaproteobacteria;o__Moraxellales;f__Moraxellaceae;g__Acinetobacter;s__Acinetobacter bohemicus	species	Acinetobacter	Acinetobacter bohemicus	Yes	Yes	Yes	Acinetobacter	species	ESKAPE; waterborne-associated	Yes
CQSW-FSBsd1	RSD	CQSW-FSBsd1_k141_2367205	3081	ANT3-DPRIME_2	Drugs	Tier 1	No	NA:Keyword;int;integration/excision;replication/recombination/repair;mobileOG_000758410;mobileOG_000001169	d__Bacteria;p__Pseudomonadota;c__Gammaproteobacteria;o__Pseudomonadales;f__Pseudomonadaceae;g__Pseudomonas;s__Pseudomonas aeruginosa	species	Pseudomonas	Pseudomonas aeruginosa	Yes	Yes	Yes	Pseudomonas	species	ESKAPE; waterborne-associated	Yes
CQSW-FSBsd1	RSD	CQSW-FSBsd1_k141_2443467	23151	EMHC_1;TTGB_1	Multi-compound;Biocides	Tier 1	No	ORFC;NA:Keyword;integration/excision;mobileOG_000055831;mobileOG_000411757	d__Bacteria;p__Pseudomonadota;c__Gammaproteobacteria;o__Pseudomonadales;f__Pseudomonadaceae;g__Pseudomonas;s__Pseudomonas umsongensis	species	Pseudomonas	Pseudomonas umsongensis	Yes	Yes	Yes	Pseudomonas	species	ESKAPE; waterborne-associated	Yes
CQSW-FSBsd1	RSD	CQSW-FSBsd1_k141_2496365	2134	ADEJ_1	Multi-compound	Tier 0	No		d__Bacteria;p__Pseudomonadota;c__Gammaproteobacteria;o__Moraxellales;f__Moraxellaceae;g__Acinetobacter;s__Acinetobacter lwoffii	species	Acinetobacter	Acinetobacter lwoffii	Yes	Yes	Yes	Acinetobacter	species	ESKAPE; waterborne-associated	Yes
CQSW-FSBsd1	RSD	CQSW-FSBsd1_k141_341442	1044	RSMA_1	Multi-compound	Tier 0	No		d__Bacteria;p__Pseudomonadota;c__Gammaproteobacteria;o__Lysobacterales;f__Lysobacteraceae;g__Thermomonas;s__Thermomonas sp. HDW16	species	Thermomonas	Thermomonas sp. HDW16	Yes	No	No
CQSW-FSBsd1	RSD	CQSW-FSBsd1_k141_363571	1331	SME_1	Multi-compound	Tier 0	No		d__Bacteria;p__Pseudomonadota	phylum			No	No	No
CQSW-FSBsd1	RSD	CQSW-FSBsd1_k141_367638	2086	SULII_1	Drugs	Tier 0	No		d__Bacteria	domain			No	No	No
CQSW-FSBsd1	RSD	CQSW-FSBsd1_k141_39086	1149	MEXK_1	Multi-compound	Tier 1	No	NA:Keyword;stability/transfer/defense;mobileOG_000732012	d__Bacteria;p__Pseudomonadota;c__Gammaproteobacteria;o__Lysobacterales;f__Lysobacteraceae;g__Lysobacter;s__Lysobacter antibioticus	species	Lysobacter	Lysobacter antibioticus	Yes	No	No
CQSW-FSBsd1	RSD	CQSW-FSBsd1_k141_449514	1083	EREA_1	Drugs	Tier 0	No		d__Bacteria;p__Pseudomonadota	phylum			No	No	No
CQSW-FSBsd1	RSD	CQSW-FSBsd1_k141_45969	1498	MEXF_1	Multi-compound	Tier 0	No		d__Bacteria;p__Pseudomonadota;c__Gammaproteobacteria;o__Pseudomonadales;f__Pseudomonadaceae;g__Pseudomonas;s__Pseudomonas umsongensis	species	Pseudomonas	Pseudomonas umsongensis	Yes	Yes	Yes	Pseudomonas	species	ESKAPE; waterborne-associated	Yes
CQSW-FSBsd1	RSD	CQSW-FSBsd1_k141_580440	1085	MEXF_1	Multi-compound	Tier 0	No		d__Bacteria;p__Pseudomonadota;c__Gammaproteobacteria;o__Pseudomonadales;f__Pseudomonadaceae;g__Pseudomonas	genus	Pseudomonas		Yes	Yes	Yes	Pseudomonas	genus	ESKAPE; waterborne-associated	Yes
CQSW-FSBsd1	RSD	CQSW-FSBsd1_k141_581991	1251	MEXB_1	Multi-compound	Tier 0	No		d__Bacteria;p__Pseudomonadota;c__Alphaproteobacteria;o__Sphingomonadales;f__Sphingomonadaceae;g__Sphingomonas;s__Sphingomonas nostoxanthinifaciens	species	Sphingomonas	Sphingomonas nostoxanthinifaciens	Yes	No	No
CQSW-FSBsd1	RSD	CQSW-FSBsd1_k141_592475	1400	RSMA_1	Multi-compound	Tier 0	No		d__Bacteria;p__Pseudomonadota;c__Gammaproteobacteria;o__Lysobacterales;f__Lysobacteraceae;g__Arenimonas;s__Arenimonas daejeonensis	species	Arenimonas	Arenimonas daejeonensis	Yes	No	No
CQSW-FSBsd1	RSD	CQSW-FSBsd1_k141_664803	1774	MEXK_1	Multi-compound	Tier 0	No		d__Bacteria;p__Pseudomonadota;c__Gammaproteobacteria;o__Lysobacterales	order			No	No	No
CQSW-FSBsd1	RSD	CQSW-FSBsd1_k141_678666	2215	RSMA_1	Multi-compound	Tier 0	No		d__Bacteria;p__Pseudomonadota;c__Gammaproteobacteria;o__Pseudomonadales;f__Pseudomonadaceae;g__Pseudomonas	genus	Pseudomonas		Yes	Yes	Yes	Pseudomonas	genus	ESKAPE; waterborne-associated	Yes
CQSW-FSBsd1	RSD	CQSW-FSBsd1_k141_696037	1316	OXA_1	Drugs	Tier 0	No		d__Bacteria;p__Pseudomonadota;c__Gammaproteobacteria;o__Moraxellales;f__Moraxellaceae;g__Acinetobacter;s__Acinetobacter bohemicus	species	Acinetobacter	Acinetobacter bohemicus	Yes	Yes	Yes	Acinetobacter	species	ESKAPE; waterborne-associated	Yes
CQSW-FSBsd1	RSD	CQSW-FSBsd1_k141_716313	2173	YAJC_1	Multi-compound	Tier 0	No		d__Bacteria;p__Pseudomonadota;c__Gammaproteobacteria;o__Pseudomonadales;f__Pseudomonadaceae;g__Pseudomonas;s__Pseudomonas umsongensis	species	Pseudomonas	Pseudomonas umsongensis	Yes	Yes	Yes	Pseudomonas	species	ESKAPE; waterborne-associated	Yes
CQSW-FSBsd1	RSD	CQSW-FSBsd1_k141_734156	53688	RSMA_1	Multi-compound	Tier 1	No	NA:Keyword;dnaQ;rnhA;hup;brxL;clpX;clpP;recA;lexA;transfer;phage;replication/recombination/repair;stability/transfer/defense;integration/excision;infection,regulation;mobileOG_000749120;mobileOG_000579555;mobileOG_000336325;mobileOG_000281643;mobileOG_000309233;mobileOG_000351525;mobileOG_000025945;mobileOG_000000023;mobileOG_000282639;mobileOG_000330838	d__Bacteria;p__Pseudomonadota;c__Gammaproteobacteria;o__Lysobacterales;f__Lysobacteraceae;g__Xanthomonas;s__Xanthomonas sacchari	species	Xanthomonas	Xanthomonas sacchari	Yes	No	No
CQSW-FSBsd1	RSD	CQSW-FSBsd1_k141_741289	1166	EMHC_1	Multi-compound	Tier 0	No		d__Bacteria;p__Pseudomonadota;c__Gammaproteobacteria;o__Pseudomonadales;f__Pseudomonadaceae;g__Pseudomonas;s__Pseudomonas umsongensis	species	Pseudomonas	Pseudomonas umsongensis	Yes	Yes	Yes	Pseudomonas	species	ESKAPE; waterborne-associated	Yes
CQSW-FSBsd1	RSD	CQSW-FSBsd1_k141_823681	3243	SME_1	Multi-compound	Tier 0	No		d__Bacteria;p__Pseudomonadota;c__Gammaproteobacteria;o__Pseudomonadales;f__Pseudomonadaceae;g__Stutzerimonas;s__Stutzerimonas urumqiensis	species	Stutzerimonas	Stutzerimonas urumqiensis	Yes	No	No
CQSW-FSBsd1	RSD	CQSW-FSBsd1_k141_832897	1148	RSMA_1	Multi-compound	Tier 0	No		d__Bacteria;p__Pseudomonadota;c__Gammaproteobacteria;o__Pseudomonadales;f__Pseudomonadaceae;g__Pseudomonas	genus	Pseudomonas		Yes	Yes	Yes	Pseudomonas	genus	ESKAPE; waterborne-associated	Yes
CQSW-FSBsd1	RSD	CQSW-FSBsd1_k141_838746	1019	ADEJ_1	Multi-compound	Tier 0	No		d__Bacteria;p__Pseudomonadota;c__Gammaproteobacteria;o__Moraxellales;f__Moraxellaceae;g__Acinetobacter;s__Acinetobacter bohemicus	species	Acinetobacter	Acinetobacter bohemicus	Yes	Yes	Yes	Acinetobacter	species	ESKAPE; waterborne-associated	Yes
CQSW-FSBsd1	RSD	CQSW-FSBsd1_k141_872424	1207	SDEB_1	Multi-compound	Tier 1	No	NA:Keyword;stability/transfer/defense;mobileOG_000731947	d__Bacteria;p__Pseudomonadota;c__Gammaproteobacteria;o__Lysobacterales;f__Lysobacteraceae;g__Pseudoxanthomonas;s__Pseudoxanthomonas suwonensis	species	Pseudoxanthomonas	Pseudoxanthomonas suwonensis	Yes	No	No
CQSW-FSBsd1	RSD	CQSW-FSBsd1_k141_873324	3587	SULI_1;QACEDELTA1_1	Drugs;Multi-compound	Tier 2	Yes	tnpA;tniB;integration/excision;mobileOG_000033488;mobileOG_000003271	d__Bacteria	kingdom			No	No	No
CQSW-FSBsd1	RSD	CQSW-FSBsd1_k141_974836	5813	APH6_1;APH3-DPRIME_1	Drugs	Tier 2	Yes	gin;tnpA;integration/excision;mobileOG_000058937;mobileOG_000036720	d__Bacteria;p__Pseudomonadota;c__Alphaproteobacteria;o__Rhodobacterales;f__Paracoccaceae;g__Amaricoccus;s__Amaricoccus sp. B4	species	Amaricoccus	Amaricoccus sp. B4	Yes	No	No
CQSW-HJDsd1	RSD	CQSW-HJDsd1_k141_1135621	1707	SMR_1	Multi-compound	Tier 0	No		d__Bacteria;p__Pseudomonadota;c__Gammaproteobacteria;o__Enterobacterales;f__Enterobacteriaceae;g__Enterobacter	genus	Enterobacter		Yes	Yes	Yes	Enterobacter	genus	ESKAPE; enteric-associated	Yes
CQSW-HJDsd1	RSD	CQSW-HJDsd1_k141_1147738	1051	CRD_1	Drugs	Tier 1	No	NA:Keyword;phage;mobileOG_000539053	Unclassified	Unclassified			No	No	No
CQSW-HJDsd1	RSD	CQSW-HJDsd1_k141_1199381	1343	ANT3-DPRIME_2	Drugs	Tier 1	No	int;integration/excision;mobileOG_000002257	d__Bacteria	domain			No	No	No
CQSW-HJDsd1	RSD	CQSW-HJDsd1_k141_1353182	1296	RSMA_1	Multi-compound	Tier 0	No		d__Bacteria;p__Pseudomonadota;c__Gammaproteobacteria;o__Lysobacterales;f__Lysobacteraceae	family			No	No	No
CQSW-HJDsd1	RSD	CQSW-HJDsd1_k141_1502849	2458	RSMA_1	Multi-compound	Tier 0	No		d__Bacteria;p__Pseudomonadota;c__Gammaproteobacteria;o__Lysobacterales;f__Lysobacteraceae;g__Stenotrophomonas	genus	Stenotrophomonas		Yes	Yes	Yes	Stenotrophomonas	genus	opportunistic-associated	No
CQSW-HJDsd1	RSD	CQSW-HJDsd1_k141_1534595	1761	MEXK_1	Multi-compound	Tier 1	No	NA:Keyword;stability/transfer/defense;mobileOG_000732012	d__Bacteria;p__Pseudomonadota;c__Gammaproteobacteria	class			No	No	No
CQSW-HJDsd1	RSD	CQSW-HJDsd1_k141_1539306	1344	OQXB_1	Multi-compound	Tier 1	No	NA:Keyword;stability/transfer/defense;mobileOG_000731947	d__Bacteria;p__Pseudomonadota;c__Gammaproteobacteria;o__Lysobacterales;f__Lysobacteraceae;g__Lysobacter;s__Lysobacter sp. 5GHs7-4	species	Lysobacter	Lysobacter sp. 5GHs7-4	Yes	No	No
CQSW-HJDsd1	RSD	CQSW-HJDsd1_k141_1634169	1048	MEXB_1	Multi-compound	Tier 0	No		d__Bacteria;p__Pseudomonadota;c__Alphaproteobacteria;o__Acetobacterales;f__Roseomonadaceae;g__Sediminicoccus;s__Sediminicoccus rosea	species	Sediminicoccus	Sediminicoccus rosea	Yes	No	No
CQSW-HJDsd1	RSD	CQSW-HJDsd1_k141_176151	1011	SDEB_1	Multi-compound	Tier 1	No	NA:Keyword;stability/transfer/defense;mobileOG_000731947	d__Bacteria;p__Pseudomonadota;c__Gammaproteobacteria;o__Lysobacterales;f__Lysobacteraceae;g__Pseudoxanthomonas;s__Pseudoxanthomonas suwonensis	species	Pseudoxanthomonas	Pseudoxanthomonas suwonensis	Yes	No	No
CQSW-HJDsd1	RSD	CQSW-HJDsd1_k141_248581	1186	OQXB_1	Multi-compound	Tier 0	No		d__Bacteria;p__Pseudomonadota;c__Gammaproteobacteria;o__Enterobacterales	order			No	No	No
CQSW-HJDsd1	RSD	CQSW-HJDsd1_k141_332382	8135	SME_1	Multi-compound	Tier 0	No		d__Bacteria;p__Pseudomonadota;c__Gammaproteobacteria;o__Lysobacterales;f__Lysobacteraceae;g__Lysobacter;s__Lysobacter arenosi	species	Lysobacter	Lysobacter arenosi	Yes	No	No
CQSW-HJDsd1	RSD	CQSW-HJDsd1_k141_356886	12573	RSMA_1	Multi-compound	Tier 0	No		d__Bacteria;p__Pseudomonadota;c__Gammaproteobacteria;o__Lysobacterales;f__Lysobacteraceae;g__Luteimonas;s__Luteimonas yindakuii	species	Luteimonas	Luteimonas yindakuii	Yes	No	No
CQSW-HJDsd1	RSD	CQSW-HJDsd1_k141_36196	1957	OQXB_1	Multi-compound	Tier 0	No		d__Bacteria;p__Pseudomonadota;c__Gammaproteobacteria;o__Lysobacterales;f__Lysobacteraceae	family			No	No	No
CQSW-HJDsd1	RSD	CQSW-HJDsd1_k141_377115	1297	RSMA_1	Multi-compound	Tier 0	No		d__Bacteria;p__Pseudomonadota;c__Betaproteobacteria;o__Burkholderiales;f__Comamonadaceae	family			No	No	No
CQSW-HJDsd1	RSD	CQSW-HJDsd1_k141_439367	16075	SULII_1	Drugs	Tier 2	Yes	NA:Keyword;parA;tnpA;pemI;trbJ;stbC;repC;repA;integration/excision;stability/transfer/defense;transfer;replication/recombination/repair;partitioning;conjugation;initiation,copy;mobileOG_000730009;mobileOG_000037566;mobileOG_000052397;mobileOG_000289136;mobileOG_000397521;mobileOG_000397520;mobileOG_000397519;mobileOG_000042252;mobileOG_000042251;mobileOG_000042250;mobileOG_000042249;mobileOG_0007…	d__Bacteria;p__Pseudomonadota;c__Betaproteobacteria	class			No	No	No
CQSW-HJDsd1	RSD	CQSW-HJDsd1_k141_553219	2282	QACEDELTA1_1;SULI_1	Multi-compound;Drugs	Tier 1	No	tniB;integration/excision;mobileOG_000035055	d__Bacteria;p__Pseudomonadota	phylum			No	No	No
CQSW-HJDsd1	RSD	CQSW-HJDsd1_k141_56963	6246	OQXB_1	Multi-compound	Tier 0	No		d__Bacteria;p__Pseudomonadota;c__Gammaproteobacteria;o__Lysobacterales;f__Lysobacteraceae;g__Lysobacter;s__Lysobacter sp. 5GHs7-4	species	Lysobacter	Lysobacter sp. 5GHs7-4	Yes	No	No
CQSW-HJDsd1	RSD	CQSW-HJDsd1_k141_652428	1222	SME_1	Multi-compound	Tier 0	No		d__Bacteria;p__Pseudomonadota;c__Gammaproteobacteria;o__Lysobacterales;f__Lysobacteraceae;g__Lysobacter;s__Lysobacter sp. HDW10	species	Lysobacter	Lysobacter sp. HDW10	Yes	No	No
CQSW-HJDsd1	RSD	CQSW-HJDsd1_k141_759975	3574	SME_1	Multi-compound	Tier 0	No		d__Bacteria;p__Pseudomonadota;c__Gammaproteobacteria;o__Lysobacterales;f__Lysobacteraceae;g__Lysobacter;s__Lysobacter sp. HDW10	species	Lysobacter	Lysobacter sp. HDW10	Yes	No	No
CQSW-HJDsd1	RSD	CQSW-HJDsd1_k141_927961	1462	EREA_1	Drugs	Tier 0	No		d__Bacteria;p__Pseudomonadota	phylum			No	No	No
CQSW-LMWsd1	RSD	CQSW-LMWsd1_k141_1060007	2468	OQXB_1	Multi-compound	Tier 0	No		d__Bacteria;p__Pseudomonadota;c__Gammaproteobacteria;o__Lysobacterales;f__Lysobacteraceae;g__Marilutibacter;s__Marilutibacter alkalisoli	species	Marilutibacter	Marilutibacter alkalisoli	Yes	No	No
CQSW-LMWsd1	RSD	CQSW-LMWsd1_k141_111508	1375	RSMA_1	Multi-compound	Tier 0	No		d__Bacteria;p__Pseudomonadota;c__Alphaproteobacteria;o__Hyphomicrobiales;f__Stappiaceae;g__Roseibium;s__Roseibium sp.	species	Roseibium	Roseibium sp.	Yes	No	No
CQSW-LMWsd1	RSD	CQSW-LMWsd1_k141_1146101	1713	RSMA_1	Multi-compound	Tier 0	No		d__Bacteria;p__Pseudomonadota;c__Gammaproteobacteria;o__Pseudomonadales;f__Pseudomonadaceae;g__Pseudomonas;s__Pseudomonas sp. J452	species	Pseudomonas	Pseudomonas sp. J452	Yes	Yes	Yes	Pseudomonas	species	ESKAPE; waterborne-associated	Yes
CQSW-LMWsd1	RSD	CQSW-LMWsd1_k141_1185090	8342	MEXK_1	Multi-compound	Tier 1	No	NA:Keyword;stability/transfer/defense;mobileOG_000732012	d__Bacteria;p__Pseudomonadota;c__Gammaproteobacteria;o__Lysobacterales;f__Lysobacteraceae;g__Agrilutibacter;s__Agrilutibacter terrestris	species	Agrilutibacter	Agrilutibacter terrestris	Yes	No	No
CQSW-LMWsd1	RSD	CQSW-LMWsd1_k141_1196442	1510	MEXK_1	Multi-compound	Tier 0	No		d__Bacteria;p__Pseudomonadota;c__Gammaproteobacteria;o__Pseudomonadales;f__Pseudomonadaceae;g__Pseudomonas;s__Pseudomonas umsongensis	species	Pseudomonas	Pseudomonas umsongensis	Yes	Yes	Yes	Pseudomonas	species	ESKAPE; waterborne-associated	Yes
CQSW-LMWsd1	RSD	CQSW-LMWsd1_k141_1201974	3051	MEXE_1	Multi-compound	Tier 0	No		d__Bacteria;p__Pseudomonadota;c__Gammaproteobacteria;o__Pseudomonadales;f__Pseudomonadaceae;g__Pseudomonas;s__Pseudomonas sp. J452	species	Pseudomonas	Pseudomonas sp. J452	Yes	Yes	Yes	Pseudomonas	species	ESKAPE; waterborne-associated	Yes
CQSW-LMWsd1	RSD	CQSW-LMWsd1_k141_1202004	1057	OXA_1	Drugs	Tier 0	No		d__Bacteria;p__Pseudomonadota;c__Gammaproteobacteria;o__Moraxellales;f__Moraxellaceae;g__Acinetobacter;s__Acinetobacter bohemicus	species	Acinetobacter	Acinetobacter bohemicus	Yes	Yes	Yes	Acinetobacter	species	ESKAPE; waterborne-associated	Yes
CQSW-LMWsd1	RSD	CQSW-LMWsd1_k141_1202409	2109	ADEG_1	Multi-compound	Tier 0	No		d__Bacteria;p__Pseudomonadota;c__Betaproteobacteria;o__Rhodocyclales;f__Rhodocyclaceae;g__Azospira;s__Azospira oryzae	species	Azospira	Azospira oryzae	Yes	No	No
CQSW-LMWsd1	RSD	CQSW-LMWsd1_k141_120272	1179	OXA_1	Drugs	Tier 0	No		d__Bacteria;p__Pseudomonadota;c__Gammaproteobacteria;o__Moraxellales;f__Moraxellaceae;g__Acinetobacter;s__Acinetobacter bohemicus	species	Acinetobacter	Acinetobacter bohemicus	Yes	Yes	Yes	Acinetobacter	species	ESKAPE; waterborne-associated	Yes
CQSW-LMWsd1	RSD	CQSW-LMWsd1_k141_1204889	1050	ESTD_1	Drugs	Tier 0	No		Unclassified	Unclassified			No	No	No
CQSW-LMWsd1	RSD	CQSW-LMWsd1_k141_1223247	49848	YAJC_1	Multi-compound	Tier 1	No	dnaK;NA:Keyword;xseA;holC;phage;transfer;replication/recombination/repair;infection,regulation;mobileOG_000326970;mobileOG_000736229;mobileOG_000297184;mobileOG_000341831	d__Bacteria;p__Pseudomonadota;c__Gammaproteobacteria;o__Pseudomonadales;f__Pseudomonadaceae;g__Pseudomonas	no rank	Pseudomonas		No	No	Yes	Pseudomonas	no rank	ESKAPE; waterborne-associated	Yes
CQSW-LMWsd1	RSD	CQSW-LMWsd1_k141_1237918	1103	CPXAR_1	Multi-compound	Tier 1	No	copR;transfer;conjugation,relaxosome;mobileOG_000354717	d__Bacteria;p__Pseudomonadota;c__Gammaproteobacteria;o__Pseudomonadales;f__Pseudomonadaceae;g__Pseudomonas;s__Pseudomonas umsongensis	species	Pseudomonas	Pseudomonas umsongensis	Yes	Yes	Yes	Pseudomonas	species	ESKAPE; waterborne-associated	Yes
CQSW-LMWsd1	RSD	CQSW-LMWsd1_k141_1269238	1077	PMPM_1	Multi-compound	Tier 0	No		d__Bacteria;p__Pseudomonadota;c__Gammaproteobacteria;o__Pseudomonadales;f__Pseudomonadaceae;g__Pseudomonas	genus	Pseudomonas		Yes	Yes	Yes	Pseudomonas	genus	ESKAPE; waterborne-associated	Yes
CQSW-LMWsd1	RSD	CQSW-LMWsd1_k141_1272075	2619	OPRN_1;MUXC_1	Multi-compound;Drugs	Tier 0	No		d__Bacteria;p__Pseudomonadota;c__Gammaproteobacteria;o__Pseudomonadales;f__Pseudomonadaceae;g__Aquipseudomonas;s__Aquipseudomonas alcaligenes	species	Aquipseudomonas	Aquipseudomonas alcaligenes	Yes	No	No
CQSW-LMWsd1	RSD	CQSW-LMWsd1_k141_1273474	1107	MEXK_1	Multi-compound	Tier 0	No		d__Bacteria;p__Pseudomonadota;c__Gammaproteobacteria;o__Pseudomonadales;f__Pseudomonadaceae;g__Aquipseudomonas;s__Aquipseudomonas alcaligenes	species	Aquipseudomonas	Aquipseudomonas alcaligenes	Yes	No	No
CQSW-LMWsd1	RSD	CQSW-LMWsd1_k141_1288138	1354	ADEG_1	Multi-compound	Tier 0	No		d__Bacteria;p__Pseudomonadota;c__Betaproteobacteria;o__Rhodocyclales;f__Rhodocyclaceae;g__Azospira;s__Azospira sp. APE16	species	Azospira	Azospira sp. APE16	Yes	No	No
CQSW-LMWsd1	RSD	CQSW-LMWsd1_k141_1294349	8802	RSMA_1	Multi-compound	Tier 1	No	NA:Keyword;phage;mobileOG_000620147	d__Bacteria;p__Pseudomonadota;c__Gammaproteobacteria;o__Lysobacterales;f__Lysobacteraceae;g__Agrilutibacter;s__Agrilutibacter terrestris	species	Agrilutibacter	Agrilutibacter terrestris	Yes	No	No
CQSW-LMWsd1	RSD	CQSW-LMWsd1_k141_130230	2129	RSMA_1	Multi-compound	Tier 0	No		d__Bacteria;p__Pseudomonadota;c__Gammaproteobacteria;o__Lysobacterales;f__Lysobacteraceae	family			No	No	No
CQSW-LMWsd1	RSD	CQSW-LMWsd1_k141_133107	4639	CPXAR_1	Multi-compound	Tier 1	No	dnaE2;copR;cpxA;replication/recombination/repair;transfer;conjugation,relaxosome;mobileOG_000305038;mobileOG_000230870;mobileOG_000354199	d__Bacteria;p__Pseudomonadota;c__Gammaproteobacteria;o__Pseudomonadales;f__Pseudomonadaceae;g__Pseudomonas;s__Pseudomonas sp. J452	species	Pseudomonas	Pseudomonas sp. J452	Yes	Yes	Yes	Pseudomonas	species	ESKAPE; waterborne-associated	Yes
CQSW-LMWsd1	RSD	CQSW-LMWsd1_k141_1339135	4070	MEXK_1	Multi-compound	Tier 0	No		d__Bacteria;p__Pseudomonadota;c__Gammaproteobacteria;o__Pseudomonadales;f__Pseudomonadaceae;g__Pseudomonas;s__Pseudomonas sp. J452	species	Pseudomonas	Pseudomonas sp. J452	Yes	Yes	Yes	Pseudomonas	species	ESKAPE; waterborne-associated	Yes
CQSW-LMWsd1	RSD	CQSW-LMWsd1_k141_1372607	7318	TET39_1	Drugs	Tier 1	No	NA:Keyword;mobC;mobL;stability/transfer/defense;transfer;replication/recombination/repair;conjugation,relaxosome;conjugation;initiation,copy;mobileOG_000744728;mobileOG_000743694;mobileOG_000299581;mobileOG_000356471;mobileOG_000405287	d__Bacteria;p__Pseudomonadota;c__Gammaproteobacteria;o__Moraxellales;f__Moraxellaceae;g__Acinetobacter;s__Acinetobacter sp. YH16040_T	species	Acinetobacter	Acinetobacter sp. YH16040_T	Yes	Yes	Yes	Acinetobacter	species	ESKAPE; waterborne-associated	Yes
CQSW-LMWsd1	RSD	CQSW-LMWsd1_k141_1372703	2192	ADEG_1	Multi-compound	Tier 0	No		d__Bacteria;p__Pseudomonadota;c__Betaproteobacteria;o__Rhodocyclales;f__Azonexaceae;g__Dechloromonas;s__Dechloromonas sp. A34	species	Dechloromonas	Dechloromonas sp. A34	Yes	No	No
CQSW-LMWsd1	RSD	CQSW-LMWsd1_k141_1409347	121062	TTGB_1;EMHC_1	Biocides;Multi-compound	Tier 1	No	NA:Keyword;pilS;copR;abrB;ung;tnpM;traR;uvrB;ORFC;stability/transfer/defense;transfer;replication/recombination/repair;integration/excision;conjugation,competence;conjugation,relaxosome;regulation,competence;conjugation,regulation;mobileOG_000733484;mobileOG_000024609;mobileOG_000352257;mobileOG_000300988;mobileOG_000024613;mobileOG_000757729;mobileOG_000773914;mobileOG_000042723;mobileOG_0002693…	d__Bacteria;p__Pseudomonadota;c__Gammaproteobacteria;o__Pseudomonadales;f__Pseudomonadaceae;g__Pseudomonas;s__Pseudomonas sp. WJP1	species	Pseudomonas	Pseudomonas sp. WJP1	Yes	Yes	Yes	Pseudomonas	species	ESKAPE; waterborne-associated	Yes
CQSW-LMWsd1	RSD	CQSW-LMWsd1_k141_146108	118731	MEXF_1	Multi-compound	Tier 1	No	tssB;NA:Keyword;oppF;traR;tnpM;replication/recombination/repair;stability/transfer/defense;transfer;phage;integration/excision;competence;conjugation,regulation;initiation,copy;mobileOG_000328982;mobileOG_000734239;mobileOG_000401784;mobileOG_000359623;mobileOG_000442096;mobileOG_000269383;mobileOG_000745027;mobileOG_000403867;mobileOG_000356075	d__Bacteria;p__Pseudomonadota;c__Gammaproteobacteria;o__Pseudomonadales;f__Pseudomonadaceae;g__Pseudomonas;s__Pseudomonas izuensis	species	Pseudomonas	Pseudomonas izuensis	Yes	Yes	Yes	Pseudomonas	species	ESKAPE; waterborne-associated	Yes
CQSW-LMWsd1	RSD	CQSW-LMWsd1_k141_1490461	2650	LPSB_1	Drugs	Tier 0	No		d__Bacteria;p__Pseudomonadota;c__Gammaproteobacteria;o__Moraxellales;f__Moraxellaceae;g__Acinetobacter;s__Acinetobacter bohemicus	species	Acinetobacter	Acinetobacter bohemicus	Yes	Yes	Yes	Acinetobacter	species	ESKAPE; waterborne-associated	Yes
CQSW-LMWsd1	RSD	CQSW-LMWsd1_k141_1501405	1629	MEXK_1	Multi-compound	Tier 1	No	xerC;integration/excision;replication/recombination/repair;mobileOG_000015075	d__Bacteria;p__Pseudomonadota;c__Betaproteobacteria;o__Nitrosomonadales;f__Thiobacillaceae;g__Thiobacillus;s__Thiobacillus denitrificans	species	Thiobacillus	Thiobacillus denitrificans	Yes	No	No
CQSW-LMWsd1	RSD	CQSW-LMWsd1_k141_1509909	1253	MEXF_1	Multi-compound	Tier 1	No	NA:Keyword;phage;mobileOG_000589060	d__Bacteria;p__Pseudomonadota;c__Gammaproteobacteria;o__Pseudomonadales;f__Pseudomonadaceae;g__Pseudomonas;s__Pseudomonas sp. J452	species	Pseudomonas	Pseudomonas sp. J452	Yes	Yes	Yes	Pseudomonas	species	ESKAPE; waterborne-associated	Yes
CQSW-LMWsd1	RSD	CQSW-LMWsd1_k141_1525410	1111	EMHC_1;TTGB_1	Multi-compound;Biocides	Tier 0	No		d__Bacteria;p__Pseudomonadota;c__Gammaproteobacteria;o__Pseudomonadales;f__Pseudomonadaceae;g__Pseudomonas;s__Pseudomonas umsongensis	species	Pseudomonas	Pseudomonas umsongensis	Yes	Yes	Yes	Pseudomonas	species	ESKAPE; waterborne-associated	Yes
CQSW-LMWsd1	RSD	CQSW-LMWsd1_k141_1527190	3356	MEXT_1	Multi-compound	Tier 0	No		d__Bacteria;p__Pseudomonadota;c__Gammaproteobacteria;o__Moraxellales;f__Moraxellaceae;g__Acinetobacter;s__Acinetobacter bohemicus	species	Acinetobacter	Acinetobacter bohemicus	Yes	Yes	Yes	Acinetobacter	species	ESKAPE; waterborne-associated	Yes
CQSW-LMWsd1	RSD	CQSW-LMWsd1_k141_1549502	2539	MEXT_1	Multi-compound	Tier 0	No		d__Bacteria;p__Pseudomonadota;c__Gammaproteobacteria;o__Moraxellales;f__Moraxellaceae;g__Acinetobacter;s__Acinetobacter sp. WCHAc010034	species	Acinetobacter	Acinetobacter sp. WCHAc010034	Yes	Yes	Yes	Acinetobacter	species	ESKAPE; waterborne-associated	Yes
CQSW-LMWsd1	RSD	CQSW-LMWsd1_k141_1554316	1973	MDTB_1	Multi-compound	Tier 0	No		d__Bacteria;p__Pseudomonadota;c__Gammaproteobacteria;o__Enterobacterales;f__Enterobacteriaceae;g__Citrobacter	genus	Citrobacter		Yes	Yes	Yes	Citrobacter	genus	enteric-associated	No
CQSW-LMWsd1	RSD	CQSW-LMWsd1_k141_1588456	1426	ADEK_1;ADEJ_1	Multi-compound	Tier 0	No		d__Bacteria;p__Pseudomonadota;c__Gammaproteobacteria;o__Moraxellales;f__Moraxellaceae;g__Acinetobacter;s__Acinetobacter bohemicus	species	Acinetobacter	Acinetobacter bohemicus	Yes	Yes	Yes	Acinetobacter	species	ESKAPE; waterborne-associated	Yes
CQSW-LMWsd1	RSD	CQSW-LMWsd1_k141_1602397	2582	EMHC_1	Multi-compound	Tier 0	No		d__Bacteria;p__Pseudomonadota;c__Gammaproteobacteria;o__Pseudomonadales;f__Pseudomonadaceae;g__Pseudomonas;s__Pseudomonas umsongensis	species	Pseudomonas	Pseudomonas umsongensis	Yes	Yes	Yes	Pseudomonas	species	ESKAPE; waterborne-associated	Yes
CQSW-LMWsd1	RSD	CQSW-LMWsd1_k141_1604540	1507	CPXAR_1	Multi-compound	Tier 1	No	copR;transfer;conjugation,relaxosome;mobileOG_000356452	d__Bacteria;p__Pseudomonadota;c__Gammaproteobacteria;o__Pseudomonadales;f__Pseudomonadaceae;g__Aquipseudomonas;s__Aquipseudomonas alcaligenes	species	Aquipseudomonas	Aquipseudomonas alcaligenes	Yes	No	No
CQSW-LMWsd1	RSD	CQSW-LMWsd1_k141_1607979	182165	CPXAR_1	Multi-compound	Tier 1	No	tnpM;NA:Keyword;tnpA;dnaE2;copR;recQ;traR;holB;tmk;mutS;integration/excision;transfer;stability/transfer/defense;replication/recombination/repair;phage;conjugation,relaxosome;conjugation,regulation;stability/transfer/defense,metabolism;initiation,copy;competence;mobileOG_000042723;mobileOG_000719803;mobileOG_000318794;mobileOG_000401790;mobileOG_000305038;mobileOG_000317257;mobileOG_000025495;mob…	d__Bacteria;p__Pseudomonadota;c__Gammaproteobacteria;o__Pseudomonadales;f__Pseudomonadaceae;g__Pseudomonas;s__Pseudomonas sp. NFX224	species	Pseudomonas	Pseudomonas sp. NFX224	Yes	Yes	Yes	Pseudomonas	species	ESKAPE; waterborne-associated	Yes
CQSW-LMWsd1	RSD	CQSW-LMWsd1_k141_172903	1137	MCA_1	Drugs	Tier 0	No		d__Bacteria;p__Pseudomonadota;c__Gammaproteobacteria;o__Moraxellales;f__Moraxellaceae;g__Acinetobacter;s__Acinetobacter chinensis	species	Acinetobacter	Acinetobacter chinensis	Yes	Yes	Yes	Acinetobacter	species	ESKAPE; waterborne-associated	Yes
CQSW-LMWsd1	RSD	CQSW-LMWsd1_k141_192490	4299	MEXF_1	Multi-compound	Tier 0	No		d__Bacteria;p__Pseudomonadota;c__Gammaproteobacteria;o__Pseudomonadales;f__Pseudomonadaceae;g__Pseudomonas;s__Pseudomonas sp. J452	species	Pseudomonas	Pseudomonas sp. J452	Yes	Yes	Yes	Pseudomonas	species	ESKAPE; waterborne-associated	Yes
CQSW-LMWsd1	RSD	CQSW-LMWsd1_k141_199147	4906	RSMA_1	Multi-compound	Tier 1	No	lexA;recA;phage;replication/recombination/repair;infection,regulation;mobileOG_000330838;mobileOG_000282639	d__Bacteria;p__Pseudomonadota;c__Gammaproteobacteria	class			No	No	No
CQSW-LMWsd1	RSD	CQSW-LMWsd1_k141_216600	1236	LPSB_1	Drugs	Tier 0	No		d__Bacteria;p__Pseudomonadota;c__Gammaproteobacteria;o__Moraxellales;f__Moraxellaceae;g__Acinetobacter;s__Acinetobacter sp. WCHAc010034	species	Acinetobacter	Acinetobacter sp. WCHAc010034	Yes	Yes	Yes	Acinetobacter	species	ESKAPE; waterborne-associated	Yes
CQSW-LMWsd1	RSD	CQSW-LMWsd1_k141_23527	1331	LPSB_1	Drugs	Tier 0	No		d__Bacteria;p__Pseudomonadota;c__Gammaproteobacteria;o__Moraxellales;f__Moraxellaceae;g__Acinetobacter;s__Acinetobacter sp. WCHAc010034	species	Acinetobacter	Acinetobacter sp. WCHAc010034	Yes	Yes	Yes	Acinetobacter	species	ESKAPE; waterborne-associated	Yes
CQSW-LMWsd1	RSD	CQSW-LMWsd1_k141_254983	1189	ADEJ_1	Multi-compound	Tier 0	No		d__Bacteria;p__Pseudomonadota;c__Gammaproteobacteria;o__Moraxellales;f__Moraxellaceae;g__Acinetobacter;s__Acinetobacter bohemicus	species	Acinetobacter	Acinetobacter bohemicus	Yes	Yes	Yes	Acinetobacter	species	ESKAPE; waterborne-associated	Yes
CQSW-LMWsd1	RSD	CQSW-LMWsd1_k141_260772	3831	OPRN_1	Multi-compound	Tier 0	No		d__Bacteria;p__Pseudomonadota;c__Gammaproteobacteria;o__Pseudomonadales;f__Pseudomonadaceae;g__Aquipseudomonas;s__Aquipseudomonas campi	species	Aquipseudomonas	Aquipseudomonas campi	Yes	No	No
CQSW-LMWsd1	RSD	CQSW-LMWsd1_k141_3001	1174	ADEJ_1	Multi-compound	Tier 0	No		d__Bacteria;p__Pseudomonadota;c__Gammaproteobacteria;o__Moraxellales;f__Moraxellaceae;g__Acinetobacter;s__Acinetobacter sp. WCHAc010034	species	Acinetobacter	Acinetobacter sp. WCHAc010034	Yes	Yes	Yes	Acinetobacter	species	ESKAPE; waterborne-associated	Yes
CQSW-LMWsd1	RSD	CQSW-LMWsd1_k141_308981	1547	YAJC_1	Multi-compound	Tier 0	No		d__Bacteria;p__Pseudomonadota;c__Gammaproteobacteria;o__Pseudomonadales;f__Pseudomonadaceae;g__Aquipseudomonas;s__Aquipseudomonas campi	species	Aquipseudomonas	Aquipseudomonas campi	Yes	No	No
CQSW-LMWsd1	RSD	CQSW-LMWsd1_k141_326391	2711	ADEI_1	Multi-compound	Tier 0	No		d__Bacteria;p__Pseudomonadota;c__Gammaproteobacteria;o__Moraxellales;f__Moraxellaceae;g__Acinetobacter;s__Acinetobacter sp. WCHAc010034	species	Acinetobacter	Acinetobacter sp. WCHAc010034	Yes	Yes	Yes	Acinetobacter	species	ESKAPE; waterborne-associated	Yes
CQSW-LMWsd1	RSD	CQSW-LMWsd1_k141_365770	290268	MEXF_1;MEXE_1	Multi-compound	Tier 1	No	NA:Keyword;clpB;tssB;traR;oppD;oppC;oppB;rnhA;dnaQ;sbcC;sbcD;tnpM;fhuE;pilR;ku;copR;phage;replication/recombination/repair;integration/excision;transfer;chaperone;conjugation,regulation;competence;stability/transfer/defense;initiation,copy;conjugation,competence;partitioning;conjugation,relaxosome;mobileOG_000746691;mobileOG_000289594;mobileOG_000059580;mobileOG_000428321;mobileOG_000269114;mobil…	d__Bacteria;p__Pseudomonadota;c__Gammaproteobacteria;o__Pseudomonadales;f__Pseudomonadaceae;g__Pseudomonas;s__Pseudomonas sp. NFX224	species	Pseudomonas	Pseudomonas sp. NFX224	Yes	Yes	Yes	Pseudomonas	species	ESKAPE; waterborne-associated	Yes
CQSW-LMWsd1	RSD	CQSW-LMWsd1_k141_394449	1046	MDTB_1	Multi-compound	Tier 0	No		d__Bacteria;p__Pseudomonadota;c__Gammaproteobacteria;o__Pseudomonadales;f__Pseudomonadaceae;g__Pseudomonas;s__Pseudomonas umsongensis	species	Pseudomonas	Pseudomonas umsongensis	Yes	Yes	Yes	Pseudomonas	species	ESKAPE; waterborne-associated	Yes
CQSW-LMWsd1	RSD	CQSW-LMWsd1_k141_440888	10193	MPHE_1;MSRE_1;MCA_1	Drugs	Tier 1	No	NA:Keyword;relE;integration/excision;transfer;stability/transfer/defense;replication/recombination/repair;partitioning;mobileOG_000757742;mobileOG_000454893;mobileOG_000405735;mobileOG_000072836;mobileOG_000743692;mobileOG_000416705;mobileOG_000752330;mobileOG_000734474	d__Bacteria;p__Pseudomonadota;c__Gammaproteobacteria;o__Moraxellales;f__Moraxellaceae;g__Acinetobacter;s__Acinetobacter baumannii	species	Acinetobacter	Acinetobacter baumannii	Yes	Yes	Yes	Acinetobacter	species	ESKAPE; waterborne-associated	Yes
CQSW-LMWsd1	RSD	CQSW-LMWsd1_k141_44263	1265	ADEK_1	Multi-compound	Tier 0	No		d__Bacteria;p__Pseudomonadota;c__Gammaproteobacteria;o__Moraxellales;f__Moraxellaceae;g__Acinetobacter;s__Acinetobacter bohemicus	species	Acinetobacter	Acinetobacter bohemicus	Yes	Yes	Yes	Acinetobacter	species	ESKAPE; waterborne-associated	Yes
CQSW-LMWsd1	RSD	CQSW-LMWsd1_k141_466057	1206	OQXB_1	Multi-compound	Tier 1	No	NA:Keyword;stability/transfer/defense;mobileOG_000731947	d__Bacteria;p__Pseudomonadota;c__Gammaproteobacteria;o__Lysobacterales;f__Lysobacteraceae;g__Lysobacter	genus	Lysobacter		Yes	No	No
CQSW-LMWsd1	RSD	CQSW-LMWsd1_k141_480702	5593	CEOB_1	Multi-compound	Tier 0	No		d__Bacteria;p__Pseudomonadota;c__Betaproteobacteria;o__Burkholderiales;f__Oxalobacteraceae;g__Pseudoduganella;s__Pseudoduganella armeniaca	species	Pseudoduganella	Pseudoduganella armeniaca	Yes	No	No
CQSW-LMWsd1	RSD	CQSW-LMWsd1_k141_485948	1103	ADEG_1	Multi-compound	Tier 0	No		d__Bacteria;p__Pseudomonadota;c__Betaproteobacteria;o__Rhodocyclales;f__Azonexaceae;g__Dechloromonas;s__Dechloromonas denitrificans	species	Dechloromonas	Dechloromonas denitrificans	Yes	No	No
CQSW-LMWsd1	RSD	CQSW-LMWsd1_k141_55598	1169	ABEM_1	Multi-compound	Tier 0	No		d__Bacteria;p__Pseudomonadota;c__Gammaproteobacteria;o__Moraxellales;f__Moraxellaceae;g__Acinetobacter;s__Acinetobacter bohemicus	species	Acinetobacter	Acinetobacter bohemicus	Yes	Yes	Yes	Acinetobacter	species	ESKAPE; waterborne-associated	Yes
CQSW-LMWsd1	RSD	CQSW-LMWsd1_k141_571054	1361	OQXB_1	Multi-compound	Tier 0	No		d__Bacteria;p__Pseudomonadota;c__Gammaproteobacteria;o__Lysobacterales;f__Lysobacteraceae;g__Stenotrophomonas	genus	Stenotrophomonas		Yes	Yes	Yes	Stenotrophomonas	genus	opportunistic-associated	No
CQSW-LMWsd1	RSD	CQSW-LMWsd1_k141_677594	64753	RSMA_1	Multi-compound	Tier 1	No	impA;NA:Keyword;R;orf82;dnaT;prtR;impB;replication/recombination/repair;phage;stability/transfer/defense;integration/excision;replication,transfer;initiation,copy;mobileOG_000372445;mobileOG_000773251;mobileOG_000541932;mobileOG_000541931;mobileOG_000774342;mobileOG_000395234;mobileOG_000480082;mobileOG_000773261;mobileOG_000746352;mobileOG_000596734;mobileOG_000266608;mobileOG_000767266;mobileOG…	d__Bacteria;p__Pseudomonadota;c__Gammaproteobacteria;o__Pseudomonadales;f__Pseudomonadaceae;g__Pseudomonas;s__Pseudomonas sp. SO81	species	Pseudomonas	Pseudomonas sp. SO81	Yes	Yes	Yes	Pseudomonas	species	ESKAPE; waterborne-associated	Yes
CQSW-LMWsd1	RSD	CQSW-LMWsd1_k141_684618	1086	RSMA_1	Multi-compound	Tier 0	No		d__Bacteria;p__Pseudomonadota;c__Alphaproteobacteria;o__Rhodobacterales;f__Roseobacteraceae;g__Jannaschia;s__Jannaschia sp. W003	species	Jannaschia	Jannaschia sp. W003	Yes	No	No
CQSW-LMWsd1	RSD	CQSW-LMWsd1_k141_686175	1094	OXA_1	Drugs	Tier 0	No		d__Bacteria;p__Pseudomonadota;c__Gammaproteobacteria;o__Moraxellales;f__Moraxellaceae;g__Acinetobacter;s__Acinetobacter bohemicus	species	Acinetobacter	Acinetobacter bohemicus	Yes	Yes	Yes	Acinetobacter	species	ESKAPE; waterborne-associated	Yes
CQSW-LMWsd1	RSD	CQSW-LMWsd1_k141_713115	193332	MEXK_1	Multi-compound	Tier 1	No	recO;korSA;pif;10A;NA:Keyword;traR;pilR;oppF;copR;ompA;bamA;rnhB;dnaE;replication/recombination/repair;integration/excision;stability/transfer/defense;phage;transfer;structural;conjugation,regulation;conjugation,competence;competence;initiation,copy;conjugation,relaxosome;mobileOG_000024611;mobileOG_000267771;mobileOG_000320090;mobileOG_000145862;mobileOG_000398709;mobileOG_000269684;mobileOG_000…	d__Bacteria;p__Pseudomonadota;c__Gammaproteobacteria;o__Pseudomonadales;f__Pseudomonadaceae;g__Pseudomonas;s__Pseudomonas sp. ZT5P21	species	Pseudomonas	Pseudomonas sp. ZT5P21	Yes	Yes	Yes	Pseudomonas	species	ESKAPE; waterborne-associated	Yes
CQSW-LMWsd1	RSD	CQSW-LMWsd1_k141_730597	3801	APH6_1;APH3-DPRIME_1	Drugs	Tier 1	No	gin;NA:Keyword;integration/excision;mobileOG_000320472;mobileOG_000058937;mobileOG_000395637	d__Bacteria	domain			No	No	No
CQSW-LMWsd1	RSD	CQSW-LMWsd1_k141_781690	4269	SME_1	Multi-compound	Tier 0	No		d__Bacteria;p__Pseudomonadota;c__Gammaproteobacteria;o__Lysobacterales;f__Lysobacteraceae;g__Lysobacter	genus	Lysobacter		Yes	No	No
CQSW-LMWsd1	RSD	CQSW-LMWsd1_k141_791067	1231	OQXB_1	Multi-compound	Tier 0	No		d__Bacteria;p__Pseudomonadota;c__Gammaproteobacteria;o__Lysobacterales;f__Lysobacteraceae;g__Pseudoxanthomonas;s__Pseudoxanthomonas suwonensis	species	Pseudoxanthomonas	Pseudoxanthomonas suwonensis	Yes	No	No
CQSW-LMWsd1	RSD	CQSW-LMWsd1_k141_795512	1478	MEXK_1	Multi-compound	Tier 0	No		d__Bacteria;p__Pseudomonadota;c__Gammaproteobacteria;o__Pseudomonadales;f__Pseudomonadaceae;g__Aquipseudomonas;s__Aquipseudomonas alcaligenes	species	Aquipseudomonas	Aquipseudomonas alcaligenes	Yes	No	No
CQSW-LMWsd1	RSD	CQSW-LMWsd1_k141_798250	134071	RSMA_1	Multi-compound	Tier 1	No	ruvC;ruvA;ruvB;NA:Keyword;pilR;alkA;copR;cpxA;oppF;oppD;replication/recombination/repair;stability/transfer/defense;phage;transfer;conjugation,competence;initiation,copy;conjugation,relaxosome;competence;mobileOG_000368503;mobileOG_000288413;mobileOG_000354069;mobileOG_000398492;mobileOG_000528126;mobileOG_000024610;mobileOG_000333770;mobileOG_000403867;mobileOG_000638959;mobileOG_000288861;mobil…	d__Bacteria;p__Pseudomonadota;c__Gammaproteobacteria;o__Pseudomonadales;f__Pseudomonadaceae;g__Pseudomonas;s__Pseudomonas sp. MYb327	species	Pseudomonas	Pseudomonas sp. MYb327	Yes	Yes	Yes	Pseudomonas	species	ESKAPE; waterborne-associated	Yes
CQSW-LMWsd1	RSD	CQSW-LMWsd1_k141_805136	4169	QACEDELTA1_1;SULI_1	Multi-compound;Drugs	Tier 1	No	int;tniB;integration/excision;mobileOG_000033316;mobileOG_000035055	d__Bacteria;p__Pseudomonadota	phylum			No	No	No
CQSW-LMWsd1	RSD	CQSW-LMWsd1_k141_809648	1880	ESTD_1	Drugs	Tier 0	No		Unclassified	Unclassified			No	No	No
CQSW-LMWsd1	RSD	CQSW-LMWsd1_k141_818452	1165	RSMA_1	Multi-compound	Tier 0	No		d__Bacteria;p__Pseudomonadota;c__Gammaproteobacteria;o__Pseudomonadales;f__Pseudomonadaceae;g__Pseudomonas;s__Pseudomonas umsongensis	species	Pseudomonas	Pseudomonas umsongensis	Yes	Yes	Yes	Pseudomonas	species	ESKAPE; waterborne-associated	Yes
CQSW-LMWsd1	RSD	CQSW-LMWsd1_k141_850347	2359	DFRA_1	Drugs	Tier 1	No	g229c;phage;replication,infection,regulation;mobileOG_000334606	d__Bacteria;p__Pseudomonadota;c__Gammaproteobacteria;o__Moraxellales;f__Moraxellaceae;g__Acinetobacter;s__Acinetobacter bohemicus	species	Acinetobacter	Acinetobacter bohemicus	Yes	Yes	Yes	Acinetobacter	species	ESKAPE; waterborne-associated	Yes
CQSW-LMWsd1	RSD	CQSW-LMWsd1_k141_867312	1322	ADEJ_1	Multi-compound	Tier 0	No		d__Bacteria;p__Pseudomonadota;c__Gammaproteobacteria;o__Moraxellales;f__Moraxellaceae;g__Acinetobacter;s__Acinetobacter sp. WCHAc010034	species	Acinetobacter	Acinetobacter sp. WCHAc010034	Yes	Yes	Yes	Acinetobacter	species	ESKAPE; waterborne-associated	Yes
CQSW-LMWsd1	RSD	CQSW-LMWsd1_k141_885626	1209	SME_1	Multi-compound	Tier 0	No		d__Bacteria;p__Thermodesulfobacteriota;c__Desulfovibrionia;o__Desulfovibrionales;f__Desulfovibrionaceae;g__Bilophila;s__Bilophila wadsworthia	species	Bilophila	Bilophila wadsworthia	Yes	No	No
CQSW-LMWsd1	RSD	CQSW-LMWsd1_k141_895772	3631	SULII_1	Drugs	Tier 2	Yes	NA:Keyword;integration/excision;mobileOG_000730009	d__Bacteria;p__Pseudomonadota;c__Alphaproteobacteria;o__Hyphomicrobiales;f__Methylobacteriaceae;g__Methylorubrum	genus	Methylorubrum		Yes	No	No
CQSW-LMWsd1	RSD	CQSW-LMWsd1_k141_90958	1190	ANT6_1	Drugs	Tier 0	No		d__Bacteria;p__Bacteroidota;c__Flavobacteriia;o__Flavobacteriales	order			No	No	No
CQSW-LMWsd1	RSD	CQSW-LMWsd1_k141_936503	1644	APH3-DPRIME_1	Drugs	Tier 0	No		d__Bacteria	domain			No	No	No
CQSW-LMWsd1	RSD	CQSW-LMWsd1_k141_943107	1126	ABEM_1	Multi-compound	Tier 0	No		d__Bacteria;p__Pseudomonadota;c__Gammaproteobacteria;o__Moraxellales;f__Moraxellaceae;g__Acinetobacter;s__Acinetobacter johnsonii	species	Acinetobacter	Acinetobacter johnsonii	Yes	Yes	Yes	Acinetobacter	species	ESKAPE; waterborne-associated	Yes
CQSW-WBZsd1	RSD	CQSW-WBZsd1_k141_1013211	1100	DFRA_1	Drugs	Tier 0	No		Unclassified	Unclassified			No	No	No
CQSW-WBZsd1	RSD	CQSW-WBZsd1_k141_1025301	5892	ESTD_1	Drugs	Tier 1	No	NA:Keyword;stability/transfer/defense;mobileOG_000731947	d__Bacteria;p__Pseudomonadota	phylum			No	No	No
CQSW-WBZsd1	RSD	CQSW-WBZsd1_k141_1033897	1664	RSMA_1	Multi-compound	Tier 0	No		d__Bacteria;p__Pseudomonadota;c__Gammaproteobacteria;o__Lysobacterales;f__Lysobacteraceae;g__Agrilutibacter;s__Agrilutibacter terrestris	species	Agrilutibacter	Agrilutibacter terrestris	Yes	No	No
CQSW-WBZsd1	RSD	CQSW-WBZsd1_k141_1037783	2180	EMHC_1	Multi-compound	Tier 0	No		d__Bacteria;p__Pseudomonadota;c__Gammaproteobacteria;o__Pseudomonadales;f__Pseudomonadaceae;g__Pseudomonas	no rank	Pseudomonas		No	No	Yes	Pseudomonas	no rank	ESKAPE; waterborne-associated	Yes
CQSW-WBZsd1	RSD	CQSW-WBZsd1_k141_1061166	2243	KHM_1	Drugs	Tier 1	No	NA:Keyword;transfer;mobileOG_000444360	d__Bacteria;p__Pseudomonadota;c__Gammaproteobacteria;o__Cellvibrionales;f__Cellvibrionaceae;g__Cellvibrio;s__Cellvibrio sp. KY-YJ-3	species	Cellvibrio	Cellvibrio sp. KY-YJ-3	Yes	No	No
CQSW-WBZsd1	RSD	CQSW-WBZsd1_k141_1067642	1535	RSMA_1	Multi-compound	Tier 0	No		d__Bacteria;p__Pseudomonadota;c__Gammaproteobacteria;o__Lysobacterales;f__Lysobacteraceae	family			No	No	No
CQSW-WBZsd1	RSD	CQSW-WBZsd1_k141_1108273	2657	ADEK_1	Multi-compound	Tier 0	No		d__Bacteria;p__Pseudomonadota;c__Gammaproteobacteria;o__Moraxellales;f__Moraxellaceae;g__Acinetobacter;s__Acinetobacter bohemicus	species	Acinetobacter	Acinetobacter bohemicus	Yes	Yes	Yes	Acinetobacter	species	ESKAPE; waterborne-associated	Yes
CQSW-WBZsd1	RSD	CQSW-WBZsd1_k141_1114784	4402	MEXT_1	Multi-compound	Tier 0	No		d__Bacteria;p__Pseudomonadota;c__Gammaproteobacteria;o__Moraxellales;f__Moraxellaceae;g__Acinetobacter;s__Acinetobacter bohemicus	species	Acinetobacter	Acinetobacter bohemicus	Yes	Yes	Yes	Acinetobacter	species	ESKAPE; waterborne-associated	Yes
CQSW-WBZsd1	RSD	CQSW-WBZsd1_k141_1140090	19928	CPXAR_1	Multi-compound	Tier 1	No	copR;recQ;tnpM;transfer;replication/recombination/repair;integration/excision;conjugation,relaxosome;mobileOG_000354717;mobileOG_000025495;mobileOG_000356075	d__Bacteria;p__Pseudomonadota;c__Gammaproteobacteria;o__Pseudomonadales;f__Pseudomonadaceae;g__Pseudomonas;s__Pseudomonas umsongensis	species	Pseudomonas	Pseudomonas umsongensis	Yes	Yes	Yes	Pseudomonas	species	ESKAPE; waterborne-associated	Yes
CQSW-WBZsd1	RSD	CQSW-WBZsd1_k141_118866	1205	MEXE_1	Multi-compound	Tier 0	No		d__Bacteria;p__Pseudomonadota;c__Gammaproteobacteria;o__Pseudomonadales;f__Pseudomonadaceae;g__Pseudomonas;s__Pseudomonas sp. FDAARGOS_380	species	Pseudomonas	Pseudomonas sp. FDAARGOS_380	Yes	Yes	Yes	Pseudomonas	species	ESKAPE; waterborne-associated	Yes
CQSW-WBZsd1	RSD	CQSW-WBZsd1_k141_1199411	1020	ADEK_1	Multi-compound	Tier 0	No		d__Bacteria;p__Pseudomonadota;c__Gammaproteobacteria;o__Moraxellales;f__Moraxellaceae;g__Acinetobacter;s__Acinetobacter bohemicus	species	Acinetobacter	Acinetobacter bohemicus	Yes	Yes	Yes	Acinetobacter	species	ESKAPE; waterborne-associated	Yes
CQSW-WBZsd1	RSD	CQSW-WBZsd1_k141_1209412	1222	MEXF_1	Multi-compound	Tier 0	No		d__Bacteria;p__Pseudomonadota;c__Gammaproteobacteria;o__Pseudomonadales;f__Pseudomonadaceae;g__Pseudomonas;s__Pseudomonas imrae	species	Pseudomonas	Pseudomonas imrae	Yes	Yes	Yes	Pseudomonas	species	ESKAPE; waterborne-associated	Yes
CQSW-WBZsd1	RSD	CQSW-WBZsd1_k141_1216526	1057	LPSB_1	Drugs	Tier 0	No		d__Bacteria;p__Pseudomonadota;c__Gammaproteobacteria;o__Moraxellales;f__Moraxellaceae;g__Acinetobacter;s__Acinetobacter bohemicus	species	Acinetobacter	Acinetobacter bohemicus	Yes	Yes	Yes	Acinetobacter	species	ESKAPE; waterborne-associated	Yes
CQSW-WBZsd1	RSD	CQSW-WBZsd1_k141_1250631	2223	ANT3-DPRIME_1	Drugs	Tier 1	No	mobC;transfer;conjugation,relaxosome;mobileOG_000362343	d__Bacteria;p__Pseudomonadota;c__Gammaproteobacteria;o__Moraxellales;f__Moraxellaceae;g__Acinetobacter;s__Acinetobacter sp. 10FS3-1	species	Acinetobacter	Acinetobacter sp. 10FS3-1	Yes	Yes	Yes	Acinetobacter	species	ESKAPE; waterborne-associated	Yes
CQSW-WBZsd1	RSD	CQSW-WBZsd1_k141_1255598	2054	ADEK_1;ADEJ_1	Multi-compound	Tier 0	No		d__Bacteria;p__Pseudomonadota;c__Gammaproteobacteria;o__Moraxellales;f__Moraxellaceae;g__Acinetobacter;s__Acinetobacter bohemicus	species	Acinetobacter	Acinetobacter bohemicus	Yes	Yes	Yes	Acinetobacter	species	ESKAPE; waterborne-associated	Yes
CQSW-WBZsd1	RSD	CQSW-WBZsd1_k141_1358636	1071	ADEJ_1	Multi-compound	Tier 0	No		d__Bacteria;p__Pseudomonadota;c__Gammaproteobacteria;o__Moraxellales;f__Moraxellaceae;g__Acinetobacter;s__Acinetobacter bohemicus	species	Acinetobacter	Acinetobacter bohemicus	Yes	Yes	Yes	Acinetobacter	species	ESKAPE; waterborne-associated	Yes
CQSW-WBZsd1	RSD	CQSW-WBZsd1_k141_136738	2109	ADEJ_1	Multi-compound	Tier 0	No		d__Bacteria;p__Pseudomonadota;c__Gammaproteobacteria;o__Moraxellales;f__Moraxellaceae;g__Acinetobacter;s__Acinetobacter bohemicus	species	Acinetobacter	Acinetobacter bohemicus	Yes	Yes	Yes	Acinetobacter	species	ESKAPE; waterborne-associated	Yes
CQSW-WBZsd1	RSD	CQSW-WBZsd1_k141_1382723	1995	AAC6-PRIME_1	Drugs	Tier 1	No	int;integration/excision;mobileOG_000001169	d__Bacteria;p__Pseudomonadota	phylum			No	No	No
CQSW-WBZsd1	RSD	CQSW-WBZsd1_k141_1395031	1772	RSMA_1	Multi-compound	Tier 0	No		d__Bacteria;p__Pseudomonadota;c__Alphaproteobacteria;o__Hyphomicrobiales;f__Stappiaceae;g__Roseibium;s__Roseibium sp.	species	Roseibium	Roseibium sp.	Yes	No	No
CQSW-WBZsd1	RSD	CQSW-WBZsd1_k141_1573590	2918	MEXK_1	Multi-compound	Tier 0	No		d__Bacteria;p__Pseudomonadota;c__Gammaproteobacteria;o__Pseudomonadales;f__Pseudomonadaceae;g__Pseudomonas;s__Pseudomonas vancouverensis	species	Pseudomonas	Pseudomonas vancouverensis	Yes	Yes	Yes	Pseudomonas	species	ESKAPE; waterborne-associated	Yes
CQSW-WBZsd1	RSD	CQSW-WBZsd1_k141_1575261	1727	RSMA_1	Multi-compound	Tier 0	No		d__Bacteria;p__Pseudomonadota;c__Gammaproteobacteria;o__Lysobacterales;f__Lysobacteraceae;g__Arenimonas;s__Arenimonas daejeonensis	species	Arenimonas	Arenimonas daejeonensis	Yes	No	No
CQSW-WBZsd1	RSD	CQSW-WBZsd1_k141_1584860	1575	KHM_1	Drugs	Tier 0	No		d__Bacteria;p__Pseudomonadota;c__Gammaproteobacteria	class			No	No	No
CQSW-WBZsd1	RSD	CQSW-WBZsd1_k141_16355	1052	RSMA_1	Multi-compound	Tier 0	No		d__Bacteria;p__Pseudomonadota;c__Gammaproteobacteria;o__Pseudomonadales;f__Pseudomonadaceae;g__Pseudomonas;s__Pseudomonas oryzae	species	Pseudomonas	Pseudomonas oryzae	Yes	Yes	Yes	Pseudomonas	species	ESKAPE; waterborne-associated	Yes
CQSW-WBZsd1	RSD	CQSW-WBZsd1_k141_1657765	1172	MEXK_1	Multi-compound	Tier 0	No		d__Bacteria;p__Pseudomonadota;c__Gammaproteobacteria;o__Pseudomonadales;f__Pseudomonadaceae;g__Pseudomonas	genus	Pseudomonas		Yes	Yes	Yes	Pseudomonas	genus	ESKAPE; waterborne-associated	Yes
CQSW-WBZsd1	RSD	CQSW-WBZsd1_k141_1675223	1007	MEXK_1	Multi-compound	Tier 0	No		d__Bacteria;p__Pseudomonadota;c__Gammaproteobacteria;o__Pseudomonadales;f__Pseudomonadaceae;g__Pseudomonas	genus	Pseudomonas		Yes	Yes	Yes	Pseudomonas	genus	ESKAPE; waterborne-associated	Yes
CQSW-WBZsd1	RSD	CQSW-WBZsd1_k141_1683886	1048	MEXK_1	Multi-compound	Tier 0	No		Unclassified	Unclassified			No	No	No
CQSW-WBZsd1	RSD	CQSW-WBZsd1_k141_1714036	1456	OXA_1	Drugs	Tier 0	No		d__Bacteria;p__Pseudomonadota;c__Gammaproteobacteria;o__Moraxellales;f__Moraxellaceae;g__Acinetobacter;s__Acinetobacter bohemicus	species	Acinetobacter	Acinetobacter bohemicus	Yes	Yes	Yes	Acinetobacter	species	ESKAPE; waterborne-associated	Yes
CQSW-WBZsd1	RSD	CQSW-WBZsd1_k141_1715413	1163	DFRA_1	Drugs	Tier 1	No	thyA;phage;replication,infection,regulation;mobileOG_000334229	d__Bacteria;p__Pseudomonadota;c__Gammaproteobacteria;o__Moraxellales;f__Moraxellaceae;g__Acinetobacter;s__Acinetobacter bohemicus	species	Acinetobacter	Acinetobacter bohemicus	Yes	Yes	Yes	Acinetobacter	species	ESKAPE; waterborne-associated	Yes
CQSW-WBZsd1	RSD	CQSW-WBZsd1_k141_1798587	1413	RSMA_1	Multi-compound	Tier 0	No		d__Bacteria;p__Pseudomonadota;c__Gammaproteobacteria;o__Pseudomonadales;f__Pseudomonadaceae	family			No	No	No
CQSW-WBZsd1	RSD	CQSW-WBZsd1_k141_1826914	4052	MCA_1	Drugs	Tier 1	No	tISRso16a;NA:Keyword;integration/excision;stability/transfer/defense;mobileOG_000061650;mobileOG_000746345	d__Bacteria;p__Pseudomonadota;c__Gammaproteobacteria;o__Moraxellales;f__Moraxellaceae;g__Acinetobacter;s__Acinetobacter baumannii	species	Acinetobacter	Acinetobacter baumannii	Yes	Yes	Yes	Acinetobacter	species	ESKAPE; waterborne-associated	Yes
CQSW-WBZsd1	RSD	CQSW-WBZsd1_k141_183283	1067	MUXB_1	Drugs	Tier 0	No		d__Bacteria;p__Pseudomonadota;c__Gammaproteobacteria;o__Pseudomonadales;f__Pseudomonadaceae;g__Pseudomonas;s__Pseudomonas sp. J452	species	Pseudomonas	Pseudomonas sp. J452	Yes	Yes	Yes	Pseudomonas	species	ESKAPE; waterborne-associated	Yes
CQSW-WBZsd1	RSD	CQSW-WBZsd1_k141_1840234	1827	TTGB_1	Biocides	Tier 0	No		d__Bacteria;p__Pseudomonadota;c__Gammaproteobacteria;o__Pseudomonadales;f__Pseudomonadaceae;g__Pseudomonas;s__Pseudomonas umsongensis	species	Pseudomonas	Pseudomonas umsongensis	Yes	Yes	Yes	Pseudomonas	species	ESKAPE; waterborne-associated	Yes
CQSW-WBZsd1	RSD	CQSW-WBZsd1_k141_191529	2528	DFRA_1	Drugs	Tier 0	No		d__Bacteria;p__Pseudomonadota;c__Gammaproteobacteria;o__Moraxellales;f__Moraxellaceae;g__Acinetobacter;s__Acinetobacter bohemicus	species	Acinetobacter	Acinetobacter bohemicus	Yes	Yes	Yes	Acinetobacter	species	ESKAPE; waterborne-associated	Yes
CQSW-WBZsd1	RSD	CQSW-WBZsd1_k141_213612	1474	CPXAR_1	Multi-compound	Tier 1	No	copR;transfer;conjugation,relaxosome;mobileOG_000230870	d__Bacteria;p__Pseudomonadota;c__Gammaproteobacteria;o__Pseudomonadales;f__Pseudomonadaceae;g__Pseudomonas;s__Pseudomonas reinekei	species	Pseudomonas	Pseudomonas reinekei	Yes	Yes	Yes	Pseudomonas	species	ESKAPE; waterborne-associated	Yes
CQSW-WBZsd1	RSD	CQSW-WBZsd1_k141_23106	1534	OPMH_1	Drugs	Tier 0	No		d__Bacteria;p__Pseudomonadota;c__Gammaproteobacteria;o__Pseudomonadales;f__Pseudomonadaceae;g__Pseudomonas	genus	Pseudomonas		Yes	Yes	Yes	Pseudomonas	genus	ESKAPE; waterborne-associated	Yes
CQSW-WBZsd1	RSD	CQSW-WBZsd1_k141_236844	5959	MEXE_1;MEXF_1	Multi-compound	Tier 0	No		d__Bacteria;p__Pseudomonadota;c__Gammaproteobacteria;o__Pseudomonadales;f__Pseudomonadaceae;g__Pseudomonas;s__Pseudomonas umsongensis	species	Pseudomonas	Pseudomonas umsongensis	Yes	Yes	Yes	Pseudomonas	species	ESKAPE; waterborne-associated	Yes
CQSW-WBZsd1	RSD	CQSW-WBZsd1_k141_246933	1236	MEXK_1	Multi-compound	Tier 0	No		d__Bacteria;p__Pseudomonadota;c__Betaproteobacteria;o__Burkholderiales;f__Comamonadaceae;g__Polaromonas	no rank	Polaromonas		No	No	No
CQSW-WBZsd1	RSD	CQSW-WBZsd1_k141_251560	5787	MPHE_1;MSRE_1	Drugs	Tier 1	No	NA:Keyword;relE;integration/excision;transfer;stability/transfer/defense;replication/recombination/repair;partitioning;mobileOG_000757742;mobileOG_000454893;mobileOG_000405735;mobileOG_000361645;mobileOG_000743692	d__Bacteria;p__Pseudomonadota;c__Gammaproteobacteria;o__Moraxellales;f__Moraxellaceae;g__Acinetobacter	genus	Acinetobacter		Yes	Yes	Yes	Acinetobacter	genus	ESKAPE; waterborne-associated	Yes
CQSW-WBZsd1	RSD	CQSW-WBZsd1_k141_282822	1146	RSMA_1	Multi-compound	Tier 0	No		d__Bacteria;p__Pseudomonadota;c__Gammaproteobacteria;o__Lysobacterales;f__Lysobacteraceae;g__Thermomonas;s__Thermomonas sp. HDW16	species	Thermomonas	Thermomonas sp. HDW16	Yes	No	No
CQSW-WBZsd1	RSD	CQSW-WBZsd1_k141_295084	2744	MCA_1	Drugs	Tier 0	No		d__Bacteria;p__Pseudomonadota;c__Gammaproteobacteria;o__Moraxellales;f__Moraxellaceae;g__Acinetobacter;s__Acinetobacter bohemicus	species	Acinetobacter	Acinetobacter bohemicus	Yes	Yes	Yes	Acinetobacter	species	ESKAPE; waterborne-associated	Yes
CQSW-WBZsd1	RSD	CQSW-WBZsd1_k141_351436	1382	TTGC_1	Biocides	Tier 0	No		d__Bacteria;p__Pseudomonadota;c__Gammaproteobacteria;o__Pseudomonadales;f__Pseudomonadaceae	family			No	No	No
CQSW-WBZsd1	RSD	CQSW-WBZsd1_k141_35598	2426	CPXAR_1	Multi-compound	Tier 1	No	copR;transfer;conjugation,relaxosome;mobileOG_000317257	d__Bacteria;p__Pseudomonadota;c__Gammaproteobacteria;o__Pseudomonadales;f__Pseudomonadaceae;g__Pseudomonas;s__Pseudomonas umsongensis	species	Pseudomonas	Pseudomonas umsongensis	Yes	Yes	Yes	Pseudomonas	species	ESKAPE; waterborne-associated	Yes
CQSW-WBZsd1	RSD	CQSW-WBZsd1_k141_357968	2691	SULI_1;QACEDELTA1_1	Drugs;Multi-compound	Tier 1	No	tniB;integration/excision;mobileOG_000035055	d__Bacteria;p__Pseudomonadota	phylum			No	No	No
CQSW-WBZsd1	RSD	CQSW-WBZsd1_k141_442226	11195	MEXF_1	Multi-compound	Tier 1	No	NA:Keyword;hsdS;stability/transfer/defense;mobileOG_000755498;mobileOG_000301908	d__Bacteria;p__Pseudomonadota;c__Gammaproteobacteria;o__Pseudomonadales;f__Pseudomonadaceae;g__Pseudomonas;s__Pseudomonas svalbardensis	species	Pseudomonas	Pseudomonas svalbardensis	Yes	Yes	Yes	Pseudomonas	species	ESKAPE; waterborne-associated	Yes
CQSW-WBZsd1	RSD	CQSW-WBZsd1_k141_48233	2301	ANT3-DPRIME_1	Drugs	Tier 1	No	NA:Keyword;mobC;transfer;conjugation,relaxosome;mobileOG_000733124;mobileOG_000287479	d__Bacteria;p__Pseudomonadota;c__Gammaproteobacteria;o__Moraxellales;f__Moraxellaceae;g__Acinetobacter;s__Acinetobacter lwoffii	species	Acinetobacter	Acinetobacter lwoffii	Yes	Yes	Yes	Acinetobacter	species	ESKAPE; waterborne-associated	Yes
CQSW-WBZsd1	RSD	CQSW-WBZsd1_k141_495610	1191	DFRA_1	Drugs	Tier 0	No		Unclassified	Unclassified			No	No	No
CQSW-WBZsd1	RSD	CQSW-WBZsd1_k141_517332	1509	MEXF_1	Multi-compound	Tier 0	No		d__Bacteria;p__Pseudomonadota;c__Gammaproteobacteria;o__Pseudomonadales;f__Pseudomonadaceae;g__Pseudomonas	genus	Pseudomonas		Yes	Yes	Yes	Pseudomonas	genus	ESKAPE; waterborne-associated	Yes
CQSW-WBZsd1	RSD	CQSW-WBZsd1_k141_521195	1340	TTGB_1	Biocides	Tier 0	No		d__Bacteria;p__Pseudomonadota;c__Gammaproteobacteria;o__Pseudomonadales;f__Pseudomonadaceae;g__Pseudomonas;s__Pseudomonas migulae	species	Pseudomonas	Pseudomonas migulae	Yes	Yes	Yes	Pseudomonas	species	ESKAPE; waterborne-associated	Yes
CQSW-WBZsd1	RSD	CQSW-WBZsd1_k141_551430	1078	SDEB_1	Multi-compound	Tier 0	No		d__Bacteria;p__Pseudomonadota;c__Betaproteobacteria;o__Nitrosomonadales;f__Nitrosomonadaceae;g__Nitrosospira;s__Nitrosospira sp. Is2	species	Nitrosospira	Nitrosospira sp. Is2	Yes	No	No
CQSW-WBZsd1	RSD	CQSW-WBZsd1_k141_5681	2325	TTGB_1	Biocides	Tier 0	No		d__Bacteria;p__Pseudomonadota;c__Gammaproteobacteria;o__Pseudomonadales;f__Pseudomonadaceae;g__Pseudomonas	no rank	Pseudomonas		No	No	Yes	Pseudomonas	no rank	ESKAPE; waterborne-associated	Yes
CQSW-WBZsd1	RSD	CQSW-WBZsd1_k141_579678	5918	TET39_1	Drugs	Tier 1	No	repB;NA:Keyword;mobC;replication/recombination/repair;stability/transfer/defense;transfer;initiation,copy;conjugation,relaxosome;mobileOG_000074248;mobileOG_000744728;mobileOG_000743694;mobileOG_000296661	d__Bacteria;p__Pseudomonadota;c__Gammaproteobacteria;o__Moraxellales;f__Moraxellaceae;g__Acinetobacter;s__Acinetobacter sp. 10FS3-1	species	Acinetobacter	Acinetobacter sp. 10FS3-1	Yes	Yes	Yes	Acinetobacter	species	ESKAPE; waterborne-associated	Yes
CQSW-WBZsd1	RSD	CQSW-WBZsd1_k141_590010	1709	MEXF_1	Multi-compound	Tier 0	No		d__Bacteria;p__Pseudomonadota;c__Gammaproteobacteria;o__Pseudomonadales;f__Pseudomonadaceae;g__Pseudomonas;s__Pseudomonas fluorescens	species	Pseudomonas	Pseudomonas fluorescens	Yes	Yes	Yes	Pseudomonas	species	ESKAPE; waterborne-associated	Yes
CQSW-WBZsd1	RSD	CQSW-WBZsd1_k141_615393	1276	YAJC_1	Multi-compound	Tier 0	No		d__Bacteria;p__Pseudomonadota;c__Gammaproteobacteria;o__Pseudomonadales;f__Pseudomonadaceae;g__Pseudomonas;s__Pseudomonas sp. J452	species	Pseudomonas	Pseudomonas sp. J452	Yes	Yes	Yes	Pseudomonas	species	ESKAPE; waterborne-associated	Yes
CQSW-WBZsd1	RSD	CQSW-WBZsd1_k141_625130	2027	RSMA_1	Multi-compound	Tier 0	No		d__Bacteria;p__Pseudomonadota;c__Gammaproteobacteria;o__Pseudomonadales;f__Pseudomonadaceae;g__Pseudomonas;s__Pseudomonas umsongensis	species	Pseudomonas	Pseudomonas umsongensis	Yes	Yes	Yes	Pseudomonas	species	ESKAPE; waterborne-associated	Yes
CQSW-WBZsd1	RSD	CQSW-WBZsd1_k141_625758	2275	SULII_1	Drugs	Tier 1	No	NA:Keyword;integration/excision;mobileOG_000735047	d__Bacteria	domain			No	No	No
CQSW-WBZsd1	RSD	CQSW-WBZsd1_k141_636337	2154	MEXF_1	Multi-compound	Tier 0	No		d__Bacteria;p__Pseudomonadota;c__Gammaproteobacteria;o__Pseudomonadales;f__Pseudomonadaceae;g__Pseudomonas;s__Pseudomonas sp. GB2N2	species	Pseudomonas	Pseudomonas sp. GB2N2	Yes	Yes	Yes	Pseudomonas	species	ESKAPE; waterborne-associated	Yes
CQSW-WBZsd1	RSD	CQSW-WBZsd1_k141_662375	2833	RSMA_1	Multi-compound	Tier 0	No		d__Bacteria;p__Pseudomonadota;c__Gammaproteobacteria;o__Cellvibrionales;f__Cellvibrionaceae;g__Cellvibrio;s__Cellvibrio sp. KY-GH-1	species	Cellvibrio	Cellvibrio sp. KY-GH-1	Yes	No	No
CQSW-WBZsd1	RSD	CQSW-WBZsd1_k141_684085	15120	EMHC_1;TTGB_1	Multi-compound;Biocides	Tier 1	No	ORFC;integration/excision;mobileOG_000055831	d__Bacteria;p__Pseudomonadota;c__Gammaproteobacteria;o__Pseudomonadales;f__Pseudomonadaceae;g__Pseudomonas;s__Pseudomonas umsongensis	species	Pseudomonas	Pseudomonas umsongensis	Yes	Yes	Yes	Pseudomonas	species	ESKAPE; waterborne-associated	Yes
CQSW-WBZsd1	RSD	CQSW-WBZsd1_k141_7509	5203	TTGB_1	Biocides	Tier 0	No		d__Bacteria;p__Pseudomonadota;c__Gammaproteobacteria;o__Pseudomonadales;f__Pseudomonadaceae;g__Pseudomonas;s__Pseudomonas umsongensis	species	Pseudomonas	Pseudomonas umsongensis	Yes	Yes	Yes	Pseudomonas	species	ESKAPE; waterborne-associated	Yes
CQSW-WBZsd1	RSD	CQSW-WBZsd1_k141_776138	1437	RSMA_1	Multi-compound	Tier 0	No		d__Bacteria;p__Pseudomonadota;c__Gammaproteobacteria;o__Chromatiales;f__Chromatiaceae;g__Thiocapsa;s__Thiocapsa bogorovii	species	Thiocapsa	Thiocapsa bogorovii	Yes	No	No
CQSW-WBZsd1	RSD	CQSW-WBZsd1_k141_780722	2427	MEXF_1	Multi-compound	Tier 0	No		d__Bacteria;p__Pseudomonadota;c__Gammaproteobacteria;o__Pseudomonadales;f__Pseudomonadaceae;g__Pseudomonas;s__Pseudomonas umsongensis	species	Pseudomonas	Pseudomonas umsongensis	Yes	Yes	Yes	Pseudomonas	species	ESKAPE; waterborne-associated	Yes
CQSW-WBZsd1	RSD	CQSW-WBZsd1_k141_781440	7579	MEXK_1	Multi-compound	Tier 0	No		d__Bacteria;p__Pseudomonadota;c__Gammaproteobacteria;o__Pseudomonadales;f__Pseudomonadaceae;g__Pseudomonas;s__Pseudomonas umsongensis	species	Pseudomonas	Pseudomonas umsongensis	Yes	Yes	Yes	Pseudomonas	species	ESKAPE; waterborne-associated	Yes
CQSW-WBZsd1	RSD	CQSW-WBZsd1_k141_805056	1052	MEXN_1	Multi-compound	Tier 0	No		d__Bacteria;p__Pseudomonadota;c__Gammaproteobacteria;o__Pseudomonadales;f__Pseudomonadaceae;g__Pseudomonas;s__Pseudomonas reinekei	species	Pseudomonas	Pseudomonas reinekei	Yes	Yes	Yes	Pseudomonas	species	ESKAPE; waterborne-associated	Yes
CQSW-WBZsd1	RSD	CQSW-WBZsd1_k141_816597	3218	MEXF_1	Multi-compound	Tier 0	No		d__Bacteria;p__Pseudomonadota;c__Gammaproteobacteria;o__Pseudomonadales;f__Pseudomonadaceae;g__Pseudomonas;s__Pseudomonas sp. J452	species	Pseudomonas	Pseudomonas sp. J452	Yes	Yes	Yes	Pseudomonas	species	ESKAPE; waterborne-associated	Yes
CQSW-WBZsd1	RSD	CQSW-WBZsd1_k141_818791	1053	RSMA_1	Multi-compound	Tier 0	No		d__Bacteria;p__Pseudomonadota;c__Gammaproteobacteria;o__Lysobacterales;f__Lysobacteraceae;g__Thermomonas;s__Thermomonas sp. HDW16	species	Thermomonas	Thermomonas sp. HDW16	Yes	No	No
CQSW-WBZsd1	RSD	CQSW-WBZsd1_k141_851826	1540	MEXF_1	Multi-compound	Tier 0	No		d__Bacteria;p__Pseudomonadota;c__Gammaproteobacteria;o__Pseudomonadales;f__Pseudomonadaceae;g__Stutzerimonas;s__Stutzerimonas stutzeri	species	Stutzerimonas	Stutzerimonas stutzeri	Yes	No	No
CQSW-WBZsd1	RSD	CQSW-WBZsd1_k141_862642	4392	TTGA_1	Biocides	Tier 0	No		d__Bacteria;p__Pseudomonadota;c__Gammaproteobacteria;o__Pseudomonadales;f__Pseudomonadaceae;g__Pseudomonas	no rank	Pseudomonas		No	No	Yes	Pseudomonas	no rank	ESKAPE; waterborne-associated	Yes
CQSW-WBZsd1	RSD	CQSW-WBZsd1_k141_866799	1037	OXA_1	Drugs	Tier 0	No		d__Bacteria;p__Pseudomonadota;c__Gammaproteobacteria;o__Moraxellales;f__Moraxellaceae;g__Acinetobacter;s__Acinetobacter bohemicus	species	Acinetobacter	Acinetobacter bohemicus	Yes	Yes	Yes	Acinetobacter	species	ESKAPE; waterborne-associated	Yes
CQSW-WBZsd1	RSD	CQSW-WBZsd1_k141_893739	1224	YAJC_1	Multi-compound	Tier 0	No		d__Bacteria;p__Pseudomonadota;c__Gammaproteobacteria;o__Pseudomonadales;f__Pseudomonadaceae;g__Pseudomonas;s__Pseudomonas sp. SG20056	species	Pseudomonas	Pseudomonas sp. SG20056	Yes	Yes	Yes	Pseudomonas	species	ESKAPE; waterborne-associated	Yes
CQSW-WBZsd1	RSD	CQSW-WBZsd1_k141_951857	5419	MEXN_1	Multi-compound	Tier 1	No	copR;evgS_9;transfer;integration/excision;conjugation,relaxosome;regulation;mobileOG_000352238;mobileOG_000271964	d__Bacteria;p__Pseudomonadota;c__Gammaproteobacteria;o__Pseudomonadales;f__Pseudomonadaceae;g__Pseudomonas;s__Pseudomonas sp. PP3	species	Pseudomonas	Pseudomonas sp. PP3	Yes	Yes	Yes	Pseudomonas	species	ESKAPE; waterborne-associated	Yes
CQSW-WBZsd1	RSD	CQSW-WBZsd1_k141_966004	1655	CPXAR_1	Multi-compound	Tier 1	No	copR;transfer;conjugation,relaxosome;mobileOG_000317257	d__Bacteria;p__Pseudomonadota;c__Gammaproteobacteria;o__Pseudomonadales;f__Pseudomonadaceae;g__Pseudomonas	genus	Pseudomonas		Yes	Yes	Yes	Pseudomonas	genus	ESKAPE; waterborne-associated	Yes
CQWT-BTas1	WT	CQWT-BTas1_k141_1047761	4370	ARR_1	Drugs	Tier 0	No		Unclassified	Unclassified			No	No	No
CQWT-BTas1	WT	CQWT-BTas1_k141_1057642	1226	ANT3-DPRIME_1	Drugs	Tier 0	No		Unclassified	Unclassified			No	No	No
CQWT-BTas1	WT	CQWT-BTas1_k141_1062345	1322	ANT6_1	Drugs	Tier 0	No		d__Bacteria;p__Bacteroidota;c__Flavobacteriia;o__Flavobacteriales;f__Flavobacteriaceae;g__Amniculibacterium;s__Amniculibacterium sp. G2-70	species	Amniculibacterium	Amniculibacterium sp. G2-70	Yes	No	No
CQWT-BTas1	WT	CQWT-BTas1_k141_107281	4977	RSMA_1	Multi-compound	Tier 1	No	mutT;replication/recombination/repair;mobileOG_000295142	d__Bacteria;p__Pseudomonadota;c__Betaproteobacteria;o__Burkholderiales;f__Oxalobacteraceae;g__Janthinobacterium;s__Janthinobacterium sp. NFX145	species	Janthinobacterium	Janthinobacterium sp. NFX145	Yes	No	No
CQWT-BTas1	WT	CQWT-BTas1_k141_1092881	3198	RSMA_1	Multi-compound	Tier 0	No		d__Bacteria;p__Pseudomonadota;c__Gammaproteobacteria;o__Lysobacterales	order			No	No	No
CQWT-BTas1	WT	CQWT-BTas1_k141_1148825	1450	RSMA_1	Multi-compound	Tier 0	No		d__Bacteria;p__Pseudomonadota;c__Gammaproteobacteria	class			No	No	No
CQWT-BTas1	WT	CQWT-BTas1_k141_1179308	3627	AAC3_1;APH4_1	Drugs	Tier 1	No	tnp;integration/excision;mobileOG_000056316	d__Bacteria	domain			No	No	No
CQWT-BTas1	WT	CQWT-BTas1_k141_140947	5150	OMPR_1	Drugs	Tier 1	No	copR;cpxA;transfer;conjugation,relaxosome;mobileOG_000363309;mobileOG_000354202	d__Bacteria;p__Pseudomonadota;c__Betaproteobacteria;o__Rhodocyclales;f__Zoogloeaceae;g__Thauera;s__Thauera sp. JM12B12	species	Thauera	Thauera sp. JM12B12	Yes	No	No
CQWT-BTas1	WT	CQWT-BTas1_k141_157776	5957	SULII_1	Drugs	Tier 0	No		d__Bacteria;p__Actinomycetota;c__Actinomycetes;o__Micrococcales;f__Microbacteriaceae;g__Cryobacterium;s__Cryobacterium sp. 10S3	species	Cryobacterium	Cryobacterium sp. 10S3	Yes	No	No
CQWT-BTas1	WT	CQWT-BTas1_k141_170692	1963	ADEG_1	Multi-compound	Tier 0	No		d__Bacteria;p__Pseudomonadota;c__Betaproteobacteria;o__Nitrosomonadales;f__Sterolibacteriaceae;g__Methyloversatilis;s__Methyloversatilis sp.	species	Methyloversatilis	Methyloversatilis sp.	Yes	No	No
CQWT-BTas1	WT	CQWT-BTas1_k141_198890	1623	RSMA_1	Multi-compound	Tier 0	No		d__Bacteria;p__Pseudomonadota;c__Gammaproteobacteria;o__Lysobacterales;f__Lysobacteraceae;g__Thermomonas;s__Thermomonas sp. XSG	species	Thermomonas	Thermomonas sp. XSG	Yes	No	No
CQWT-BTas1	WT	CQWT-BTas1_k141_224603	3067	TETX_1	Drugs	Tier 1	No	ecoRIM;stability/transfer/defense;mobileOG_000116951	d__Bacteria;p__Bacteroidota;c__Flavobacteriia;o__Flavobacteriales;f__Weeksellaceae;g__Cloacibacterium;s__Cloacibacterium caeni	species	Cloacibacterium	Cloacibacterium caeni	Yes	No	No
CQWT-BTas1	WT	CQWT-BTas1_k141_240635	1191	ANT3-DPRIME_1	Drugs	Tier 0	No		d__Bacteria;p__Pseudomonadota;c__Gammaproteobacteria;o__Lysobacterales;f__Lysobacteraceae	family			No	No	No
CQWT-BTas1	WT	CQWT-BTas1_k141_24422	2338	SDEB_1	Multi-compound	Tier 1	No	tnpR;integration/excision;mobileOG_000293199	d__Bacteria;p__Pseudomonadota;c__Alphaproteobacteria;o__Hyphomicrobiales;f__Rhizobiaceae;g__Sinorhizobium;s__Sinorhizobium meliloti	species	Sinorhizobium	Sinorhizobium meliloti	Yes	No	No
CQWT-BTas1	WT	CQWT-BTas1_k141_264966	2314	ANT3-DPRIME_1;EREA_1	Drugs	Tier 0	No		d__Bacteria;p__Pseudomonadota	phylum			No	No	No
CQWT-BTas1	WT	CQWT-BTas1_k141_270576	10844	RSMA_1	Multi-compound	Tier 1	No	recX;recA;ygaD;replication/recombination/repair;transfer;competence;mobileOG_000000104;mobileOG_000282646;mobileOG_000335768	d__Bacteria;p__Pseudomonadota;c__Betaproteobacteria;o__Burkholderiales;f__Comamonadaceae	family			No	No	No
CQWT-BTas1	WT	CQWT-BTas1_k141_282231	3438	ADEG_1	Multi-compound	Tier 0	No		d__Bacteria;p__Pseudomonadota;c__Betaproteobacteria;o__Nitrosomonadales;f__Sterolibacteriaceae;g__Methyloversatilis;s__Methyloversatilis sp.	species	Methyloversatilis	Methyloversatilis sp.	Yes	No	No
CQWT-BTas1	WT	CQWT-BTas1_k141_285035	2298	OXA_1	Drugs	Tier 0	No		d__Bacteria;p__Bacteroidota;c__Sphingobacteriia;o__Sphingobacteriales;f__Sphingobacteriaceae;g__Sphingobacterium;s__Sphingobacterium hotanense	species	Sphingobacterium	Sphingobacterium hotanense	Yes	No	No
CQWT-BTas1	WT	CQWT-BTas1_k141_306783	3104	ADEG_1	Multi-compound	Tier 0	No		d__Bacteria;p__Pseudomonadota;c__Betaproteobacteria;o__Nitrosomonadales;f__Sterolibacteriaceae;g__Methyloversatilis;s__Methyloversatilis sp.	species	Methyloversatilis	Methyloversatilis sp.	Yes	No	No
CQWT-BTas1	WT	CQWT-BTas1_k141_321080	1490	MEXK_1	Multi-compound	Tier 0	No		d__Bacteria;p__Pseudomonadota	phylum			No	No	No
CQWT-BTas1	WT	CQWT-BTas1_k141_335996	6850	MCR_1	Drugs	Tier 1	No	tnpA;tnpR;NA:Keyword;integration/excision;transfer;mobileOG_000054146;mobileOG_000054145;mobileOG_000396849;mobileOG_000058792	d__Bacteria;p__Pseudomonadota;c__Gammaproteobacteria;o__Pseudomonadales;f__Pseudomonadaceae;g__Pseudomonas;s__Pseudomonas aeruginosa	species	Pseudomonas	Pseudomonas aeruginosa	Yes	Yes	Yes	Pseudomonas	species	ESKAPE; waterborne-associated	Yes
CQWT-BTas1	WT	CQWT-BTas1_k141_336573	2740	ADEG_1	Multi-compound	Tier 0	No		d__Bacteria;p__Pseudomonadota;c__Betaproteobacteria;o__Nitrosomonadales;f__Sterolibacteriaceae;g__Methyloversatilis;s__Methyloversatilis sp.	species	Methyloversatilis	Methyloversatilis sp.	Yes	No	No
CQWT-BTas1	WT	CQWT-BTas1_k141_339849	32407	OMPR_1	Drugs	Tier 1	No	NA:Keyword;clpS;clpA;copR;cpxA;pilR;stability/transfer/defense;phage;transfer;replication/recombination/repair;infection,regulation;conjugation,relaxosome;regulation;conjugation,competence;mobileOG_000410038;mobileOG_000327259;mobileOG_000333489;mobileOG_000363309;mobileOG_000018972;mobileOG_000773176;mobileOG_000024610	d__Bacteria;p__Pseudomonadota;c__Betaproteobacteria;o__Rhodocyclales;f__Zoogloeaceae;g__Thauera;s__Thauera sp. WB-2	species	Thauera	Thauera sp. WB-2	Yes	No	No
CQWT-BTas1	WT	CQWT-BTas1_k141_35207	4581	ANT3-DPRIME_1	Drugs	Tier 2	Yes	NA:Keyword;int;integration/excision;mobileOG_000401437;mobileOG_000401438;mobileOG_000001169	d__Bacteria;p__Pseudomonadota;c__Gammaproteobacteria;o__Pseudomonadales;f__Pseudomonadaceae	family			No	No	No
CQWT-BTas1	WT	CQWT-BTas1_k141_410810	1207	TETM_1	Drugs	Tier 1	No	immR_1;stability/transfer/defense;mobileOG_000269519	d__Bacteria;p__Bacillota	phylum			No	No	No
CQWT-BTas1	WT	CQWT-BTas1_k141_439249	1153	GESB_1	Multi-compound	Tier 0	No		d__Bacteria;p__Pseudomonadota	phylum			No	No	No
CQWT-BTas1	WT	CQWT-BTas1_k141_468727	2091	EREA_1;AAC6-PRIME_1;DFRB_1;ARR_1	Drugs	Tier 0	No		d__Bacteria;p__Pseudomonadota	phylum			No	No	No
CQWT-BTas1	WT	CQWT-BTas1_k141_483602	3179	QACL_1	Multi-compound	Tier 1	No	NA:Keyword;tnpA;integration/excision;mobileOG_000554705;mobileOG_000276159	d__Bacteria;p__Pseudomonadota;c__Gammaproteobacteria;o__Lysobacterales;f__Lysobacteraceae;g__Pseudoxanthomonas;s__Pseudoxanthomonas suwonensis	species	Pseudoxanthomonas	Pseudoxanthomonas suwonensis	Yes	No	No
CQWT-BTas1	WT	CQWT-BTas1_k141_49411	1825	TTGB_1	Biocides	Tier 0	No		d__Bacteria;p__Pseudomonadota;c__Betaproteobacteria;o__Rhodocyclales;f__Zoogloeaceae;g__Thauera;s__Thauera sp. WB-2	species	Thauera	Thauera sp. WB-2	Yes	No	No
CQWT-BTas1	WT	CQWT-BTas1_k141_535794	2626	RSMA_1	Multi-compound	Tier 1	No	NGR_a02060;integration/excision;mobileOG_000074941	d__Bacteria;p__Pseudomonadota	phylum			No	No	No
CQWT-BTas1	WT	CQWT-BTas1_k141_596119	1028	MEXF_1	Multi-compound	Tier 0	No		d__Bacteria;p__Pseudomonadota;c__Gammaproteobacteria;o__Enterobacterales;f__Enterobacteriaceae;g__Kosakonia;s__Kosakonia pseudosacchari	species	Kosakonia	Kosakonia pseudosacchari	Yes	No	No
CQWT-BTas1	WT	CQWT-BTas1_k141_611131	5632	TETC_1	Drugs	Tier 1	No	NA:Keyword;rsvB;integration/excision;transfer;replication/recombination/repair;mobileOG_000403576;mobileOG_000719479;mobileOG_000062985	d__Bacteria	kingdom			No	No	No
CQWT-BTas1	WT	CQWT-BTas1_k141_61684	1058	TETG_1	Drugs	Tier 0	No		d__Bacteria;p__Pseudomonadota;c__Alphaproteobacteria;o__Hyphomicrobiales;f__Devosiaceae;g__Paradevosia;s__Paradevosia shaoguanensis	species	Paradevosia	Paradevosia shaoguanensis	Yes	No	No
CQWT-BTas1	WT	CQWT-BTas1_k141_6645	1144	ERMF_1	Drugs	Tier 0	No		d__Bacteria	kingdom			No	No	No
CQWT-BTas1	WT	CQWT-BTas1_k141_669975	1181	QACK_1	Multi-compound	Tier 0	No		d__Bacteria;p__Pseudomonadota;c__Gammaproteobacteria	class			No	No	No
CQWT-BTas1	WT	CQWT-BTas1_k141_677325	11362	ANT3-DPRIME_1	Drugs	Tier 1	No	int;NA:Keyword;integration/excision;phage;mobileOG_000039250;mobileOG_000539053	d__Bacteria;p__Pseudomonadota;c__Betaproteobacteria;o__Burkholderiales;f__Comamonadaceae;g__Ottowia	genus	Ottowia		Yes	No	No
CQWT-BTas1	WT	CQWT-BTas1_k141_705672	2990	ADEG_1	Multi-compound	Tier 0	No		d__Bacteria;p__Pseudomonadota;c__Betaproteobacteria;o__Nitrosomonadales;f__Sterolibacteriaceae;g__Methyloversatilis;s__Methyloversatilis sp.	species	Methyloversatilis	Methyloversatilis sp.	Yes	No	No
CQWT-BTas1	WT	CQWT-BTas1_k141_710140	1676	QACEDELTA1_1;SULI_1	Multi-compound;Drugs	Tier 0	No		d__Bacteria	domain			No	No	No
CQWT-BTas1	WT	CQWT-BTas1_k141_739873	1475	ERMF_1	Drugs	Tier 0	No		d__Bacteria;p__Bacteroidota;c__Cytophagia;o__Cytophagales;f__Cyclobacteriaceae;g__Algoriphagus;s__Algoriphagus sp. Y33	species	Algoriphagus	Algoriphagus sp. Y33	Yes	No	No
CQWT-BTas1	WT	CQWT-BTas1_k141_784658	27036	RSMA_1	Multi-compound	Tier 1	No	recX;recA;ygaD;NA:Keyword;mutS;replication/recombination/repair;transfer;integration/excision;competence;mobileOG_000000104;mobileOG_000282646;mobileOG_000333655;mobileOG_000732138;mobileOG_000020035	d__Bacteria;p__Pseudomonadota;c__Gammaproteobacteria;o__Enterobacterales;f__Yersiniaceae;g__Rahnella;s__Rahnella victoriana	species	Rahnella	Rahnella victoriana	Yes	No	No
CQWT-BTas1	WT	CQWT-BTas1_k141_822142	14371	OMPR_1	Drugs	Tier 1	No	copR;cpxA;transfer;conjugation,relaxosome;mobileOG_000363309;mobileOG_000354202	d__Bacteria;p__Pseudomonadota;c__Betaproteobacteria;o__Rhodocyclales;f__Zoogloeaceae;g__Thauera;s__Thauera aminoaromatica	species	Thauera	Thauera aminoaromatica	Yes	No	No
CQWT-BTas1	WT	CQWT-BTas1_k141_828720	1018	LPSB_1	Drugs	Tier 1	No	yafQ;NA:Keyword;stability/transfer/defense;mobileOG_000065706;mobileOG_000404093	d__Bacteria;p__Pseudomonadota;c__Betaproteobacteria;o__Rhodocyclales;f__Zoogloeaceae;g__Thauera;s__Thauera aminoaromatica	species	Thauera	Thauera aminoaromatica	Yes	No	No
CQWT-BTas1	WT	CQWT-BTas1_k141_83348	4911	MEFC_1;MPHG_1	Drugs	Tier 0	No		d__Bacteria;p__Bacteroidota;c__Flavobacteriia;o__Flavobacteriales;f__Flavobacteriaceae;g__Flavobacterium;s__Flavobacterium indicum	species	Flavobacterium	Flavobacterium indicum	Yes	No	No
CQWT-BTas1	WT	CQWT-BTas1_k141_884558	1011	ADEG_1	Multi-compound	Tier 0	No		d__Bacteria;p__Pseudomonadota;c__Betaproteobacteria;o__Nitrosomonadales;f__Sterolibacteriaceae;g__Methyloversatilis;s__Methyloversatilis sp.	species	Methyloversatilis	Methyloversatilis sp.	Yes	No	No
CQWT-BTas1	WT	CQWT-BTas1_k141_885819	1672	OMPR_1	Drugs	Tier 1	No	copR;transfer;conjugation,relaxosome;mobileOG_000363309	d__Bacteria;p__Pseudomonadota;c__Betaproteobacteria;o__Rhodocyclales;f__Rhodocyclaceae;g__Aromatoleum;s__Aromatoleum bremense	species	Aromatoleum	Aromatoleum bremense	Yes	No	No
CQWT-BTas1	WT	CQWT-BTas1_k141_885860	1738	OMPR_1	Drugs	Tier 1	No	copR;transfer;conjugation,relaxosome;mobileOG_000363309	d__Bacteria;p__Pseudomonadota;c__Betaproteobacteria;o__Rhodocyclales;f__Zoogloeaceae;g__Thauera;s__Thauera sp. JM12B12	species	Thauera	Thauera sp. JM12B12	Yes	No	No
CQWT-BTas1	WT	CQWT-BTas1_k141_904657	1208	AAC6-PRIME_1	Drugs	Tier 0	No		d__Bacteria;p__Pseudomonadota;c__Betaproteobacteria;o__Neisseriales;f__Neisseriaceae;g__Neisseria	genus	Neisseria		Yes	Yes	Yes	Neisseria	genus	opportunistic-associated	No
CQWT-BTas1	WT	CQWT-BTas1_k141_906786	2107	APH3-DPRIME_1;APH6_1	Drugs	Tier 0	No		d__Bacteria;p__Pseudomonadota;c__Betaproteobacteria;o__Rhodocyclales;f__Rhodocyclaceae;g__Aromatoleum;s__Aromatoleum aromaticum	species	Aromatoleum	Aromatoleum aromaticum	Yes	No	No
CQWT-BTas1	WT	CQWT-BTas1_k141_974982	15957	MEXQ_1	Multi-compound	Tier 1	No	yomI;phage;structural;mobileOG_000000790	d__Bacteria;p__Pseudomonadota;c__Gammaproteobacteria;o__Pseudomonadales;f__Pseudomonadaceae;g__Pseudomonas;s__Pseudomonas alkylphenolica	species	Pseudomonas	Pseudomonas alkylphenolica	Yes	Yes	Yes	Pseudomonas	species	ESKAPE; waterborne-associated	Yes
CQWT-BTas1	WT	CQWT-BTas1_k141_981055	1465	ERMF_1	Drugs	Tier 1	No	NA:Keyword;integration/excision;mobileOG_000732920	d__Bacteria;p__Bacteroidota	phylum			No	No	No
CQWT-FSas1	WT	CQWT-FSas1_k141_1004724	1248	RCP_1	Drugs	Tier 0	No		d__Bacteria;p__Pseudomonadota;c__Alphaproteobacteria;o__Rhodobacterales;f__Roseobacteraceae;g__Alloyangia;s__Alloyangia pacifica	species	Alloyangia	Alloyangia pacifica	Yes	No	No
CQWT-FSas1	WT	CQWT-FSas1_k141_11110	1807	OQXB_1	Multi-compound	Tier 0	No		d__Bacteria;p__Pseudomonadota;c__Alphaproteobacteria;o__Hyphomicrobiales;f__Rhizobiaceae	family			No	No	No
CQWT-FSas1	WT	CQWT-FSas1_k141_1118348	2781	MCA_1	Drugs	Tier 1	No	NA:Keyword;yafQ;mobL;stability/transfer/defense;transfer;conjugation;mobileOG_000747373;mobileOG_000074277;mobileOG_000331141	d__Bacteria;p__Pseudomonadota;c__Gammaproteobacteria;o__Moraxellales;f__Moraxellaceae;g__Acinetobacter;s__Acinetobacter sp. SWBY1	species	Acinetobacter	Acinetobacter sp. SWBY1	Yes	Yes	Yes	Acinetobacter	species	ESKAPE; waterborne-associated	Yes
CQWT-FSas1	WT	CQWT-FSas1_k141_1133184	1245	MEXK_1	Multi-compound	Tier 0	No		d__Bacteria;p__Pseudomonadota;c__Betaproteobacteria;o__Burkholderiales;f__Comamonadaceae;g__Comamonas;s__Comamonas fluminis	species	Comamonas	Comamonas fluminis	Yes	No	No
CQWT-FSas1	WT	CQWT-FSas1_k141_1166644	1439	CAT_1;EREA_1	Drugs	Tier 0	No		d__Bacteria;p__Pseudomonadota;c__Gammaproteobacteria	class			No	No	No
CQWT-FSas1	WT	CQWT-FSas1_k141_1166865	1339	ANT3-DPRIME_1	Drugs	Tier 0	No		d__Bacteria;p__Pseudomonadota;c__Gammaproteobacteria;o__Pseudomonadales;f__Pseudomonadaceae;g__Pseudomonas;s__Pseudomonas aeruginosa	species	Pseudomonas	Pseudomonas aeruginosa	Yes	Yes	Yes	Pseudomonas	species	ESKAPE; waterborne-associated	Yes
CQWT-FSas1	WT	CQWT-FSas1_k141_1277276	2446	RPOB_1	Drugs	Tier 0	No		d__Bacteria;p__Actinomycetota;c__Actinomycetes;o__Bifidobacteriales;f__Bifidobacteriaceae;g__Bifidobacterium;s__Bifidobacterium pseudocatenulatum	species	Bifidobacterium	Bifidobacterium pseudocatenulatum	Yes	No	No
CQWT-FSas1	WT	CQWT-FSas1_k141_132159	1927	DFRF_1	Drugs	Tier 0	No		d__Bacteria;p__Bacillota;c__Clostridia;o__Lachnospirales;f__Lachnospiraceae;g__Mediterraneibacter;s__Mediterraneibacter gnavus	species	Mediterraneibacter	Mediterraneibacter gnavus	Yes	No	No
CQWT-FSas1	WT	CQWT-FSas1_k141_1329146	2359	MTRAD_1	Drugs	Tier 1	No	copR;transfer;conjugation,relaxosome;mobileOG_000259089	d__Bacteria;p__Actinomycetota;c__Actinomycetes;o__Mycobacteriales;f__Mycobacteriaceae;g__Mycolicibacterium;s__Mycolicibacterium mengxianglii	species	Mycolicibacterium	Mycolicibacterium mengxianglii	Yes	No	No
CQWT-FSas1	WT	CQWT-FSas1_k141_133223	1908	VANRS_1	Drugs	Tier 1	No	copR;transfer;conjugation,relaxosome;mobileOG_000317239	d__Bacteria;p__Actinomycetota;c__Actinomycetes;o__Micrococcales;f__Promicromonosporaceae;g__Xylanimonas;s__Xylanimonas cellulosilytica	species	Xylanimonas	Xylanimonas cellulosilytica	Yes	No	No
CQWT-FSas1	WT	CQWT-FSas1_k141_1342193	1694	TET32_1	Drugs	Tier 0	No		d__Bacteria	domain			No	No	No
CQWT-FSas1	WT	CQWT-FSas1_k141_1371591	3546	SULII_1	Drugs	Tier 2	Yes	NA:Keyword;replication/recombination/repair;integration/excision;initiation,copy;mobileOG_000741256;mobileOG_000730009	d__Bacteria	domain			No	No	No
CQWT-FSas1	WT	CQWT-FSas1_k141_1386906	1507	TETE_1	Drugs	Tier 0	No		d__Bacteria;p__Pseudomonadota;c__Gammaproteobacteria	class			No	No	No
CQWT-FSas1	WT	CQWT-FSas1_k141_1413396	1165	ANT3-DPRIME_1;OXA_1	Drugs	Tier 0	No		d__Bacteria;p__Pseudomonadota;c__Betaproteobacteria;o__Burkholderiales;f__Comamonadaceae;g__Hydrogenophaga;s__Hydrogenophaga sp. NH-16	species	Hydrogenophaga	Hydrogenophaga sp. NH-16	Yes	No	No
CQWT-FSas1	WT	CQWT-FSas1_k141_1517441	1704	RPH_1	Drugs	Tier 0	No		d__Bacteria;p__Pseudomonadota;c__Alphaproteobacteria;o__Hyphomicrobiales;f__Nitrobacteraceae;g__Bradyrhizobium;s__Bradyrhizobium barranii	species	Bradyrhizobium	Bradyrhizobium barranii	Yes	No	No
CQWT-FSas1	WT	CQWT-FSas1_k141_1577973	2514	AAC6-PRIME_1	Drugs	Tier 1	No	tndX;integration/excision;stability/transfer/defense;mobileOG_000204851;mobileOG_000369404	d__Bacteria;p__Bacillota;c__Clostridia	class			No	No	No
CQWT-FSas1	WT	CQWT-FSas1_k141_1676160	1157	TETG_1	Drugs	Tier 0	No		d__Bacteria;p__Pseudomonadota;c__Alphaproteobacteria;o__Hyphomicrobiales;f__Methylobacteriaceae;g__Methylorubrum;s__Methylorubrum extorquens	species	Methylorubrum	Methylorubrum extorquens	Yes	No	No
CQWT-FSas1	WT	CQWT-FSas1_k141_1737783	3993	SULI_1	Drugs	Tier 1	No	tniB;NA:Keyword;integration/excision;mobileOG_000035055;mobileOG_000399629	d__Bacteria;p__Pseudomonadota	phylum			No	No	No
CQWT-FSas1	WT	CQWT-FSas1_k141_1741976	4161	TETW_1	Drugs	Tier 0	No		d__Bacteria;p__Bacillota	phylum			No	No	No
CQWT-FSas1	WT	CQWT-FSas1_k141_1780025	2178	MUXB_1	Multi-compound	Tier 0	No		d__Bacteria;p__Pseudomonadota;c__Gammaproteobacteria;o__Enterobacterales;f__Pectobacteriaceae;g__Pectobacterium;s__Pectobacterium polaris	species	Pectobacterium	Pectobacterium polaris	Yes	No	No
CQWT-FSas1	WT	CQWT-FSas1_k141_1796667	2430	TETG_1	Drugs	Tier 1	No	traR;NA:Keyword;transfer;integration/excision;conjugation,regulation;mobileOG_000268175;mobileOG_000732621	d__Bacteria;p__Pseudomonadota;c__Alphaproteobacteria	class			No	No	No
CQWT-FSas1	WT	CQWT-FSas1_k141_1816359	6909	TETE_1	Drugs	Tier 1	No	recA;dnaJ;replication/recombination/repair;mobileOG_000282677;mobileOG_000335944	d__Bacteria;p__Pseudomonadota;c__Gammaproteobacteria	class			No	No	No
CQWT-FSas1	WT	CQWT-FSas1_k141_1869753	4290	FLOR_1	Drugs	Tier 1	No	traR;NA:Keyword;transfer;integration/excision;conjugation,regulation;mobileOG_000268175;mobileOG_000400048;mobileOG_000406695	d__Bacteria;p__Pseudomonadota;c__Alphaproteobacteria	class			No	No	No
CQWT-FSas1	WT	CQWT-FSas1_k141_1877980	6224	MCA_1;MPHE_1;MSRE_1	Drugs	Tier 1	No	NA:Keyword;relE;integration/excision;transfer;stability/transfer/defense;replication/recombination/repair;partitioning;mobileOG_000757742;mobileOG_000454893;mobileOG_000405735;mobileOG_000072836	d__Bacteria;p__Pseudomonadota;c__Gammaproteobacteria;o__Moraxellales;f__Moraxellaceae;g__Acinetobacter	genus	Acinetobacter		Yes	Yes	Yes	Acinetobacter	genus	ESKAPE; waterborne-associated	Yes
CQWT-FSas1	WT	CQWT-FSas1_k141_1922063	4209	SDEB_1	Multi-compound	Tier 0	No		d__Bacteria;p__Pseudomonadota;c__Gammaproteobacteria	class			No	No	No
CQWT-FSas1	WT	CQWT-FSas1_k141_1992266	1135	EFPA_1	Multi-compound	Tier 0	No		d__Bacteria;p__Actinomycetota;c__Actinomycetes;o__Mycobacteriales;f__Mycobacteriaceae;g__Mycolicibacterium	genus	Mycolicibacterium		Yes	No	No
CQWT-FSas1	WT	CQWT-FSas1_k141_2042586	2053	RPH_1	Drugs	Tier 0	No		d__Bacteria;p__Actinomycetota;c__Actinomycetes	class			No	No	No
CQWT-FSas1	WT	CQWT-FSas1_k141_2068601	3276	TETO_1;TET40_1	Drugs	Tier 1	No	NA:Keyword;integration/excision;mobileOG_000719392	d__Bacteria;p__Bacillota;c__Bacilli;o__Lactobacillales;f__Streptococcaceae;g__Streptococcus;s__Streptococcus sp. ZY1909104	species	Streptococcus	Streptococcus sp. ZY1909104	Yes	Yes	Yes	Streptococcus	species	opportunistic-associated	No
CQWT-FSas1	WT	CQWT-FSas1_k141_2124039	1928	RBPA_1	Drugs	Tier 0	No		d__Bacteria;p__Actinomycetota;c__Actinomycetes;o__Mycobacteriales;f__Mycobacteriaceae;g__Mycolicibacterium;s__Mycolicibacterium sp. ND9-15	species	Mycolicibacterium	Mycolicibacterium sp. ND9-15	Yes	No	No
CQWT-FSas1	WT	CQWT-FSas1_k141_2168934	3038	TETX_1	Drugs	Tier 0	No		d__Bacteria;p__Bacteroidota;c__Chitinophagia;o__Chitinophagales;f__Chitinophagaceae;g__Sediminibacterium;s__Sediminibacterium planctonicum	species	Sediminibacterium	Sediminibacterium planctonicum	Yes	No	No
CQWT-FSas1	WT	CQWT-FSas1_k141_2174073	1175	OXA_1;ANT3-DPRIME_1	Drugs	Tier 0	No		d__Bacteria;p__Pseudomonadota;c__Gammaproteobacteria	class			No	No	No
CQWT-FSas1	WT	CQWT-FSas1_k141_2201168	2867	MEFA_1;MSRD_1	Drugs	Tier 1	No	tnpR_4;integration/excision;mobileOG_000278909	d__Bacteria;p__Bacillota	phylum			No	No	No
CQWT-FSas1	WT	CQWT-FSas1_k141_226533	2250	TET39_1	Drugs	Tier 0	No		d__Bacteria;p__Pseudomonadota;c__Gammaproteobacteria;o__Moraxellales;f__Moraxellaceae;g__Acinetobacter	genus	Acinetobacter		Yes	Yes	Yes	Acinetobacter	genus	ESKAPE; waterborne-associated	Yes
CQWT-FSas1	WT	CQWT-FSas1_k141_2266734	1756	ILES_1	Drugs	Tier 0	No		d__Bacteria;p__Actinomycetota;c__Actinomycetes;o__Bifidobacteriales;f__Bifidobacteriaceae;g__Bifidobacterium;s__Bifidobacterium adolescentis	species	Bifidobacterium	Bifidobacterium adolescentis	Yes	No	No
CQWT-FSas1	WT	CQWT-FSas1_k141_236477	1484	EREA_1	Drugs	Tier 0	No		d__Bacteria;p__Pseudomonadota	phylum			No	No	No
CQWT-FSas1	WT	CQWT-FSas1_k141_246298	2648	AAC6-PRIME_1	Drugs	Tier 1	No	NGR_a01870;NGR_a01880;integration/excision;mobileOG_000276992;mobileOG_000276991	d__Bacteria;p__Pseudomonadota;c__Betaproteobacteria;o__Rhodocyclales;f__Zoogloeaceae;g__Thauera;s__Thauera humireducens	species	Thauera	Thauera humireducens	Yes	No	No
CQWT-FSas1	WT	CQWT-FSas1_k141_271615	1773	ANT6_1	Drugs	Tier 0	No		d__Bacteria;p__Bacteroidota;c__Chitinophagia;o__Chitinophagales;f__Chitinophagaceae;g__Phnomibacter;s__Phnomibacter sp. MR	species	Phnomibacter	Phnomibacter sp. MR	Yes	No	No
CQWT-FSas1	WT	CQWT-FSas1_k141_272821	1134	VANSO_1	Drugs	Tier 0	No		d__Bacteria;p__Actinomycetota;c__Actinomycetes;o__Micromonosporales;f__Micromonosporaceae;g__Actinocatenispora;s__Actinocatenispora thailandica	species	Actinocatenispora	Actinocatenispora thailandica	Yes	No	No
CQWT-FSas1	WT	CQWT-FSas1_k141_304008	2257	ERMX_2	Drugs	Tier 1	No	NA:Keyword;stability/transfer/defense;mobileOG_000418296	d__Bacteria;p__Actinomycetota;c__Actinomycetes	class			No	No	No
CQWT-FSas1	WT	CQWT-FSas1_k141_309923	1082	BLAA_1	Drugs	Tier 1	No	integration/excision;mobileOG_000033534	d__Bacteria;p__Pseudomonadota;c__Gammaproteobacteria	class			No	No	No
CQWT-FSas1	WT	CQWT-FSas1_k141_360506	1576	RSMA_1	Multi-compound	Tier 0	No		d__Bacteria;p__Pseudomonadota;c__Gammaproteobacteria;o__Lysobacterales;f__Lysobacteraceae;g__Thermomonas;s__Thermomonas brevis	species	Thermomonas	Thermomonas brevis	Yes	No	No
CQWT-FSas1	WT	CQWT-FSas1_k141_402918	3830	FLOR_1;TETG_1	Drugs	Tier 1	No	virD2;transfer;conjugation;mobileOG_000065539	d__Bacteria;p__Pseudomonadota;c__Alphaproteobacteria	class			No	No	No
CQWT-FSas1	WT	CQWT-FSas1_k141_542658	12563	TET33_1	Drugs	Tier 1	No	repA;NA:Keyword;replication/recombination/repair;transfer;initiation,copy;mobileOG_000279527;mobileOG_000740874;mobileOG_000415101	d__Bacteria;p__Actinomycetota;c__Actinomycetes	class			No	No	No
CQWT-FSas1	WT	CQWT-FSas1_k141_544019	1039	ARNA_1	Drugs	Tier 0	No		d__Bacteria;p__Pseudomonadota;c__Betaproteobacteria;o__Burkholderiales;f__Oxalobacteraceae	family			No	No	No
CQWT-FSas1	WT	CQWT-FSas1_k141_603653	1271	FLOR_1	Drugs	Tier 1	No	virD2;transfer;conjugation;mobileOG_000049186	d__Bacteria;p__Pseudomonadota;c__Alphaproteobacteria;o__Hyphomicrobiales;f__Rhizobiaceae;g__Sinorhizobium;s__Sinorhizobium sp. RAC02	species	Sinorhizobium	Sinorhizobium sp. RAC02	Yes	No	No
CQWT-FSas1	WT	CQWT-FSas1_k141_627252	4722	TETC_1	Drugs	Tier 2	Yes	NA:Keyword;rsvB;tnpA;transfer;integration/excision;replication/recombination/repair;mobileOG_000719479;mobileOG_000059505;mobileOG_000033423	d__Bacteria;p__Pseudomonadota	phylum			No	No	No
CQWT-FSas1	WT	CQWT-FSas1_k141_650963	3276	GES_1;SULI_1	Drugs	Tier 1	No	tnpA;integration/excision;mobileOG_000050642	d__Bacteria;p__Pseudomonadota;c__Gammaproteobacteria	class			No	No	No
CQWT-FSas1	WT	CQWT-FSas1_k141_721563	1555	OXA_1	Drugs	Tier 0	No		d__Bacteria;p__Bacteroidota	phylum			No	No	No
CQWT-FSas1	WT	CQWT-FSas1_k141_782139	1397	MDTB_1	Multi-compound	Tier 0	No		d__Bacteria;p__Pseudomonadota;c__Alphaproteobacteria;o__Rhodobacterales;f__Paracoccaceae;g__Rhodovulum	no rank	Rhodovulum		No	No	No
CQWT-FSas1	WT	CQWT-FSas1_k141_784086	5350	RSMA_1	Multi-compound	Tier 1	No	tnpA;istB;integration/excision;mobileOG_000276133;mobileOG_000279331	d__Bacteria;p__Pseudomonadota;c__Gammaproteobacteria	class			No	No	No
CQWT-FSas1	WT	CQWT-FSas1_k141_881033	5830	APH6_1;APH3-DPRIME_1	Drugs	Tier 2	Yes	tnpA;integration/excision;mobileOG_000307860;mobileOG_000036720	d__Bacteria;p__Pseudomonadota	phylum			No	No	No
CQWT-FSas1	WT	CQWT-FSas1_k141_927993	1472	SULI_1	Drugs	Tier 1	No	int;integration/excision;mobileOG_000033487	d__Bacteria	domain			No	No	No
CQWT-FSas1	WT	CQWT-FSas1_k141_934546	2953	RPOB_1	Drugs	Tier 0	No		d__Bacteria;p__Actinomycetota;c__Actinomycetes;o__Bifidobacteriales;f__Bifidobacteriaceae;g__Bifidobacterium;s__Bifidobacterium pseudocatenulatum	species	Bifidobacterium	Bifidobacterium pseudocatenulatum	Yes	No	No
CQWT-FSas1	WT	CQWT-FSas1_k141_971728	1040	EREA_1	Drugs	Tier 0	No		d__Bacteria;p__Pseudomonadota	phylum			No	No	No
CQWT-FSas1	WT	CQWT-FSas1_k141_97484	1010	LNUF_1	Drugs	Tier 1	No	int;integration/excision;mobileOG_000039250	d__Bacteria	domain			No	No	No
CQWT-GPas1	WT	CQWT-GPas1_k141_1007385	5585	FLOR_1	Drugs	Tier 3	Yes	virD2;tnpA;gin;transfer;integration/excision;conjugation;mobileOG_000065539;mobileOG_000054190;mobileOG_000360820	d__Bacteria;p__Pseudomonadota	phylum			No	No	No
CQWT-GPas1	WT	CQWT-GPas1_k141_1021456	3767	RSMA_1	Multi-compound	Tier 0	No		d__Bacteria;p__Pseudomonadota;c__Betaproteobacteria;o__Nitrosomonadales;f__Sterolibacteriaceae;g__Denitratisoma;s__Denitratisoma oestradiolicum	species	Denitratisoma	Denitratisoma oestradiolicum	Yes	No	No
CQWT-GPas1	WT	CQWT-GPas1_k141_1033782	1119	ERMB_1	Drugs	Tier 0	No		d__Bacteria;p__Bacillota;c__Clostridia;o__Lachnospirales;f__Lachnospiraceae;g__Mediterraneibacter;s__Mediterraneibacter faecis	species	Mediterraneibacter	Mediterraneibacter faecis	Yes	No	No
CQWT-GPas1	WT	CQWT-GPas1_k141_1052746	1749	RSMA_1	Multi-compound	Tier 0	No		d__Bacteria;p__Actinomycetota;c__Actinomycetes;o__Pseudonocardiales;f__Pseudonocardiaceae;g__Kibdelosporangium;s__Kibdelosporangium phytohabitans	species	Kibdelosporangium	Kibdelosporangium phytohabitans	Yes	No	No
CQWT-GPas1	WT	CQWT-GPas1_k141_1053670	5453	EREA_1;SULI_1	Drugs	Tier 0	No		d__Bacteria;p__Pseudomonadota;c__Gammaproteobacteria;o__Lysobacterales;f__Lysobacteraceae;g__Stenotrophomonas;s__Stenotrophomonas sp. NY11291	species	Stenotrophomonas	Stenotrophomonas sp. NY11291	Yes	Yes	Yes	Stenotrophomonas	species	opportunistic-associated	No
CQWT-GPas1	WT	CQWT-GPas1_k141_106375	9311	CFX_1	Drugs	Tier 1	No	NA:Keyword;xerD_7;mobN1_2;integration/excision;phage;transfer;replication/recombination/repair;conjugation;mobileOG_000723025;mobileOG_000151427;mobileOG_000585471;mobileOG_000542399;mobileOG_000722423;mobileOG_000151425	d__Bacteria;p__Bacteroidota;c__Bacteroidia;o__Bacteroidales	order			No	No	No
CQWT-GPas1	WT	CQWT-GPas1_k141_1068758	1112	MEXK_1	Multi-compound	Tier 0	No		d__Bacteria;p__Pseudomonadota	phylum			No	No	No
CQWT-GPas1	WT	CQWT-GPas1_k141_1082125	2165	ANT3-DPRIME_1	Drugs	Tier 0	No		d__Bacteria;p__Pseudomonadota	phylum			No	No	No
CQWT-GPas1	WT	CQWT-GPas1_k141_1108023	6053	AAC6-PRIME_1	Drugs	Tier 0	No		Unclassified	Unclassified			No	No	No
CQWT-GPas1	WT	CQWT-GPas1_k141_1115876	1569	TET40_1	Drugs	Tier 0	No		d__Bacteria;p__Bacillota;c__Clostridia;o__Eubacteriales;f__Clostridiaceae;g__Clostridium;s__Clostridium sp. M62/1	species	Clostridium	Clostridium sp. M62/1	Yes	Yes	Yes	Clostridium	species	opportunistic-associated	No
CQWT-GPas1	WT	CQWT-GPas1_k141_1172966	1039	QACE_1	Multi-compound	Tier 1	No	int;integration/excision;mobileOG_000002372	d__Bacteria;p__Pseudomonadota;c__Gammaproteobacteria;o__Enterobacterales;f__Enterobacteriaceae	family			No	No	No
CQWT-GPas1	WT	CQWT-GPas1_k141_1180370	1502	MCA_1	Drugs	Tier 0	No		d__Bacteria;p__Pseudomonadota;c__Gammaproteobacteria;o__Moraxellales;f__Moraxellaceae;g__Acinetobacter	genus	Acinetobacter		Yes	Yes	Yes	Acinetobacter	genus	ESKAPE; waterborne-associated	Yes
CQWT-GPas1	WT	CQWT-GPas1_k141_1181809	1644	MEFA_1	Drugs	Tier 0	No		d__Bacteria;p__Bacillota	phylum			No	No	No
CQWT-GPas1	WT	CQWT-GPas1_k141_1186114	1202	MEXK_1	Multi-compound	Tier 0	No		d__Bacteria	domain			No	No	No
CQWT-GPas1	WT	CQWT-GPas1_k141_1187989	1486	RSMA_1	Multi-compound	Tier 0	No		d__Bacteria;p__Pseudomonadota;c__Gammaproteobacteria;o__Chromatiales;f__Chromatiaceae;g__Thiocystis;s__Thiocystis violascens	species	Thiocystis	Thiocystis violascens	Yes	No	No
CQWT-GPas1	WT	CQWT-GPas1_k141_1201145	4818	TETG_1;APH6_1;APH3-DPRIME_1	Drugs	Tier 1	No	traR;transfer;integration/excision;conjugation,regulation;mobileOG_000268175;mobileOG_000307860	d__Bacteria;p__Pseudomonadota	phylum			No	No	No
CQWT-GPas1	WT	CQWT-GPas1_k141_1225071	5523	BLAA_1	Drugs	Tier 2	Yes	tnpA;uvp1;integration/excision;replication/recombination/repair;mobileOG_000037846;mobileOG_000302638;mobileOG_000302575;mobileOG_000033534	d__Bacteria;p__Pseudomonadota;c__Gammaproteobacteria	class			No	No	No
CQWT-GPas1	WT	CQWT-GPas1_k141_1292330	1006	ANT3-DPRIME_1;CAT_1	Drugs	Tier 0	No		d__Bacteria	domain			No	No	No
CQWT-GPas1	WT	CQWT-GPas1_k141_130668	7411	SULI_1	Drugs	Tier 1	No	imuA1;replication/recombination/repair;mobileOG_000304165	d__Bacteria;p__Pseudomonadota;c__Alphaproteobacteria;o__Sphingomonadales;f__Sphingomonadaceae;g__Sphingomonas;s__Sphingomonas sp. FARSPH	species	Sphingomonas	Sphingomonas sp. FARSPH	Yes	No	No
CQWT-GPas1	WT	CQWT-GPas1_k141_1307486	11345	TETO_1	Drugs	Tier 1	No	NA:Keyword;pre;integration/excision;transfer;replication/recombination/repair;partitioning;conjugation;initiation,copy;mobileOG_000720100;mobileOG_000711892;mobileOG_000284744;mobileOG_000455409;mobileOG_000720386;mobileOG_000719392	d__Bacteria;p__Bacillota;c__Clostridia;o__Lachnospirales;f__Lachnospiraceae;g__Blautia;s__Blautia massiliensis (ex Durand et al. 2017)	species	Blautia	Blautia massiliensis (ex Durand et al. 2017)	Yes	No	No
CQWT-GPas1	WT	CQWT-GPas1_k141_1312437	3023	SULI_1	Drugs	Tier 0	No		d__Bacteria;p__Pseudomonadota	phylum			No	No	No
CQWT-GPas1	WT	CQWT-GPas1_k141_1333650	3985	RPOB_1	Drugs	Tier 0	No		d__Bacteria;p__Actinomycetota;c__Actinomycetes;o__Bifidobacteriales;f__Bifidobacteriaceae;g__Bifidobacterium;s__Bifidobacterium pseudocatenulatum	species	Bifidobacterium	Bifidobacterium pseudocatenulatum	Yes	No	No
CQWT-GPas1	WT	CQWT-GPas1_k141_1338603	2414	MTRAD_1	Drugs	Tier 1	No	copR;transfer;conjugation,relaxosome;mobileOG_000259089	d__Bacteria;p__Actinomycetota;c__Actinomycetes;o__Mycobacteriales;f__Mycobacteriaceae;g__Mycolicibacterium;s__Mycolicibacterium mengxianglii	species	Mycolicibacterium	Mycolicibacterium mengxianglii	Yes	No	No
CQWT-GPas1	WT	CQWT-GPas1_k141_1343544	4819	MPHE_1;MSRE_1	Drugs	Tier 1	No	NA:Keyword;relE;integration/excision;transfer;stability/transfer/defense;replication/recombination/repair;partitioning;mobileOG_000757742;mobileOG_000454893;mobileOG_000405735;mobileOG_000072836	d__Bacteria;p__Pseudomonadota;c__Gammaproteobacteria;o__Moraxellales;f__Moraxellaceae;g__Acinetobacter;s__Acinetobacter sp. NEB 394	species	Acinetobacter	Acinetobacter sp. NEB 394	Yes	Yes	Yes	Acinetobacter	species	ESKAPE; waterborne-associated	Yes
CQWT-GPas1	WT	CQWT-GPas1_k141_1345269	1873	TETX_1	Drugs	Tier 0	No		d__Bacteria;p__Bacteroidota;c__Bacteroidia;o__Bacteroidales	order			No	No	No
CQWT-GPas1	WT	CQWT-GPas1_k141_1359574	7498	RBPA_1	Drugs	Tier 0	No		d__Bacteria;p__Actinomycetota;c__Actinomycetes;o__Mycobacteriales;f__Mycobacteriaceae;g__Mycolicibacterium;s__Mycolicibacterium helvum	species	Mycolicibacterium	Mycolicibacterium helvum	Yes	No	No
CQWT-GPas1	WT	CQWT-GPas1_k141_1376828	8512	TETM_1	Drugs	Tier 1	No	NA:Keyword;immR_1;xis;Int-Tn;transfer;stability/transfer/defense;integration/excision;replication/recombination/repair;mobileOG_000719816;mobileOG_000403593;mobileOG_000719763;mobileOG_000071068;mobileOG_000719310;mobileOG_000001153;mobileOG_000022976	d__Bacteria;p__Bacillota;c__Bacilli;o__Lactobacillales;f__Enterococcaceae;g__Enterococcus;s__Enterococcus faecalis	species	Enterococcus	Enterococcus faecalis	Yes	Yes	Yes	Enterococcus	species	ESKAPE; opportunistic-associated	Yes
CQWT-GPas1	WT	CQWT-GPas1_k141_1380314	4826	EREA_1	Drugs	Tier 0	No		d__Bacteria;p__Pseudomonadota;c__Betaproteobacteria;o__Burkholderiales;f__Comamonadaceae;g__Acidovorax;s__Acidovorax radicis	species	Acidovorax	Acidovorax radicis	Yes	No	No
CQWT-GPas1	WT	CQWT-GPas1_k141_1411124	1002	TETG_1	Drugs	Tier 0	No		d__Bacteria;p__Pseudomonadota;c__Alphaproteobacteria;o__Hyphomicrobiales;f__Methylobacteriaceae;g__Methylorubrum;s__Methylorubrum extorquens	species	Methylorubrum	Methylorubrum extorquens	Yes	No	No
CQWT-GPas1	WT	CQWT-GPas1_k141_1461551	1544	VEB_1	Drugs	Tier 0	No		d__Bacteria	kingdom			No	No	No
CQWT-GPas1	WT	CQWT-GPas1_k141_1472696	1059	APH3-DPRIME_1	Drugs	Tier 1	No	NA:Keyword;integration/excision;mobileOG_000418589	d__Bacteria;p__Pseudomonadota;c__Alphaproteobacteria;o__Acetobacterales;f__Roseomonadaceae;g__Roseomonas;s__Roseomonas sp. FDAARGOS_362	species	Roseomonas	Roseomonas sp. FDAARGOS_362	Yes	No	No
CQWT-GPas1	WT	CQWT-GPas1_k141_148370	1588	QNRS_1	Drugs	Tier 0	No		d__Bacteria;p__Pseudomonadota;c__Gammaproteobacteria;o__Aeromonadales;f__Aeromonadaceae;g__Aeromonas;s__Aeromonas caviae	species	Aeromonas	Aeromonas caviae	Yes	Yes	Yes	Aeromonas	species	waterborne-associated	No
CQWT-GPas1	WT	CQWT-GPas1_k141_1534840	1253	OXA_1	Drugs	Tier 1	No	NA:Keyword;phage;mobileOG_000759037	Unclassified	Unclassified			No	No	No
CQWT-GPas1	WT	CQWT-GPas1_k141_158856	3511	MPHA_1	Drugs	Tier 1	No	NA:Keyword;integration/excision;mobileOG_000400048;mobileOG_000734262	d__Bacteria;p__Pseudomonadota;c__Gammaproteobacteria;o__Enterobacterales;f__Enterobacteriaceae	family			No	No	No
CQWT-GPas1	WT	CQWT-GPas1_k141_1601020	1457	LSA_1;LSAE_1	Drugs	Tier 1	No	NA:Keyword;transfer;partitioning;mobileOG_000454893	d__Bacteria;p__Bacillota;c__Bacilli;o__Lactobacillales;f__Enterococcaceae;g__Enterococcus;s__Enterococcus cecorum	species	Enterococcus	Enterococcus cecorum	Yes	Yes	Yes	Enterococcus	species	ESKAPE; opportunistic-associated	Yes
CQWT-GPas1	WT	CQWT-GPas1_k141_1618134	4368	TETQ_1	Drugs	Tier 1	No	NA:Keyword;stability/transfer/defense;mobileOG_000673676	d__Bacteria;p__Bacteroidota;c__Bacteroidia;o__Bacteroidales	order			No	No	No
CQWT-GPas1	WT	CQWT-GPas1_k141_1619715	29971	VANRO_1	Drugs	Tier 1	No	oppF;NA:Keyword;copR;cpxA;transfer;stability/transfer/defense;competence;conjugation,relaxosome;mobileOG_000360996;mobileOG_000745027;mobileOG_000317239;mobileOG_000018972;mobileOG_000742133	d__Bacteria;p__Actinomycetota;c__Actinomycetes;o__Kitasatosporales;f__Streptomycetaceae;g__Streptomyces;s__Streptomyces sp. NBC_01803	species	Streptomyces	Streptomyces sp. NBC_01803	Yes	No	No
CQWT-GPas1	WT	CQWT-GPas1_k141_1620384	2426	TET39_1	Drugs	Tier 0	No		d__Bacteria;p__Pseudomonadota;c__Gammaproteobacteria;o__Moraxellales;f__Moraxellaceae;g__Acinetobacter;s__Acinetobacter wuhouensis	species	Acinetobacter	Acinetobacter wuhouensis	Yes	Yes	Yes	Acinetobacter	species	ESKAPE; waterborne-associated	Yes
CQWT-GPas1	WT	CQWT-GPas1_k141_1629955	1386	VANRO_1	Drugs	Tier 1	No	copR;transfer;conjugation,relaxosome;mobileOG_000317275;mobileOG_000317239	d__Bacteria;p__Actinomycetota;c__Actinomycetes;o__Micrococcales;f__Microbacteriaceae;g__Leucobacter;s__Leucobacter aridicollis	species	Leucobacter	Leucobacter aridicollis	Yes	No	No
CQWT-GPas1	WT	CQWT-GPas1_k141_1632249	1565	QACL_1;ANT3-DPRIME_1	Multi-compound;Drugs	Tier 1	No	NA:Keyword;integration/excision;mobileOG_000734262	d__Bacteria;p__Pseudomonadota	phylum			No	No	No
CQWT-GPas1	WT	CQWT-GPas1_k141_1643642	1333	CTX_1	Drugs	Tier 3	Yes	tnpA;integration/excision;mobileOG_000038624	d__Bacteria;p__Pseudomonadota;c__Gammaproteobacteria;o__Enterobacterales;f__Enterobacteriaceae;g__Enterobacter;s__Enterobacter roggenkampii	species	Enterobacter	Enterobacter roggenkampii	Yes	Yes	Yes	Enterobacter	species	ESKAPE; enteric-associated	Yes
CQWT-GPas1	WT	CQWT-GPas1_k141_1651540	4445	TETW_1	Drugs	Tier 0	No		d__Bacteria;p__Bacillota;c__Clostridia;o__Eubacteriales;f__Oscillospiraceae;g__Owariibacterium;s__Owariibacterium komagatae	species	Owariibacterium	Owariibacterium komagatae	Yes	No	No
CQWT-GPas1	WT	CQWT-GPas1_k141_1655096	1562	ERMB_1	Drugs	Tier 0	No		d__Bacteria	domain			No	No	No
CQWT-GPas1	WT	CQWT-GPas1_k141_1656580	1104	ERM_1	Drugs	Tier 0	No		d__Bacteria;p__Bacillota;c__Erysipelotrichia;o__Erysipelotrichales;f__Erysipelotrichaceae;g__Erysipelothrix;s__Erysipelothrix rhusiopathiae	species	Erysipelothrix	Erysipelothrix rhusiopathiae	Yes	No	No
CQWT-GPas1	WT	CQWT-GPas1_k141_165706	1160	CFX_1	Drugs	Tier 0	No		d__Bacteria;p__Bacteroidota;c__Bacteroidia;o__Bacteroidales	order			No	No	No
CQWT-GPas1	WT	CQWT-GPas1_k141_1662152	4491	TETG_1;FLOR_1	Drugs	Tier 1	No	tnpA;virD2;integration/excision;transfer;conjugation;mobileOG_000052548;mobileOG_000049186	d__Bacteria;p__Pseudomonadota;c__Alphaproteobacteria;o__Hyphomicrobiales	order			No	No	No
CQWT-GPas1	WT	CQWT-GPas1_k141_1669724	2605	CAT_1;OXA_1;ANT3-DPRIME_1	Drugs	Tier 1	No	nit1;nit2;stability/transfer/defense;mobileOG_000026013;mobileOG_000025895	d__Bacteria;p__Pseudomonadota	phylum			No	No	No
CQWT-GPas1	WT	CQWT-GPas1_k141_1671003	1988	RCP_1	Drugs	Tier 0	No		d__Bacteria;p__Pseudomonadota;c__Alphaproteobacteria;o__Rhodobacterales;f__Paracoccaceae;g__Fuscovulum;s__Fuscovulum ytuae	species	Fuscovulum	Fuscovulum ytuae	Yes	No	No
CQWT-GPas1	WT	CQWT-GPas1_k141_1701755	99602	TET33_1	Drugs	Tier 1	No	NA:Keyword;repA;phd;sbcD;sbcC;soj_2;ftsK;ruvB;ruvA;ruvC;oppF;integration/excision;transfer;replication/recombination/repair;stability/transfer/defense;phage;inversion;initiation,copy;conjugation;competence;mobileOG_000452876;mobileOG_000740874;mobileOG_000056202;mobileOG_000739610;mobileOG_000375170;mobileOG_000299768;mobileOG_000007138;mobileOG_000313273;mobileOG_000747798;mobileOG_000225262;mob…	d__Bacteria;p__Actinomycetota;c__Actinomycetes;o__Micrococcales	order			No	No	No
CQWT-GPas1	WT	CQWT-GPas1_k141_1739036	2609	ANT3-DPRIME_1;CMLA_1	Drugs	Tier 0	No		d__Bacteria;p__Pseudomonadota	phylum			No	No	No
CQWT-GPas1	WT	CQWT-GPas1_k141_1768937	2958	TETG_1	Drugs	Tier 1	No	traR;transfer;conjugation,regulation;mobileOG_000268175	d__Bacteria;p__Pseudomonadota;c__Alphaproteobacteria;o__Hyphomicrobiales;f__Methylobacteriaceae;g__Methylorubrum;s__Methylorubrum extorquens	species	Methylorubrum	Methylorubrum extorquens	Yes	No	No
CQWT-GPas1	WT	CQWT-GPas1_k141_1778745	1900	MTRAD_1	Drugs	Tier 1	No	cpxA;transfer;conjugation,relaxosome;mobileOG_000354202	d__Bacteria;p__Actinomycetota;c__Actinomycetes;o__Kitasatosporales;f__Streptomycetaceae;g__Streptomyces	genus	Streptomyces		Yes	No	No
CQWT-GPas1	WT	CQWT-GPas1_k141_1790110	1627	ANT6_1;ERED_1	Drugs	Tier 0	No		d__Bacteria;p__Bacteroidota	phylum			No	No	No
CQWT-GPas1	WT	CQWT-GPas1_k141_1792688	1127	MEFA_1	Drugs	Tier 0	No		d__Bacteria;p__Bacillota;c__Bacilli;o__Lactobacillales;f__Enterococcaceae;g__Vagococcus;s__Vagococcus lutrae	species	Vagococcus	Vagococcus lutrae	Yes	No	No
CQWT-GPas1	WT	CQWT-GPas1_k141_1843792	5770	SULI_1	Drugs	Tier 1	No	rnhA;NA:Keyword;replication/recombination/repair;integration/excision;mobileOG_000020648;mobileOG_000731860	d__Bacteria;p__Actinomycetota;c__Actinomycetes;o__Mycobacteriales;f__Corynebacteriaceae;g__Corynebacterium;s__Corynebacterium diphtheriae	species	Corynebacterium	Corynebacterium diphtheriae	Yes	Yes	Yes	Corynebacterium	species	opportunistic-associated	No
CQWT-GPas1	WT	CQWT-GPas1_k141_1847946	1636	PARY_1	Drugs	Tier 1	No	gyrB;replication/recombination/repair;transfer;mobileOG_000313286	d__Bacteria;p__Pseudomonadota;c__Alphaproteobacteria;o__Geminicoccales;f__Geminicoccaceae;g__Tistrella;s__Tistrella mobilis	species	Tistrella	Tistrella mobilis	Yes	No	No
CQWT-GPas1	WT	CQWT-GPas1_k141_1903369	1244	ERM51_1	Drugs	Tier 0	No		d__Bacteria;p__Actinomycetota;c__Actinomycetes;o__Mycobacteriales	order			No	No	No
CQWT-GPas1	WT	CQWT-GPas1_k141_1904196	2221	CFX_1	Drugs	Tier 1	No	NA:Keyword;integration/excision;mobileOG_000422984	d__Bacteria;p__Bacteroidota;c__Bacteroidia;o__Bacteroidales;f__Prevotellaceae;g__Segatella;s__Segatella copri	species	Segatella	Segatella copri	Yes	No	No
CQWT-GPas1	WT	CQWT-GPas1_k141_1909925	4029	GESB_1	Multi-compound	Tier 0	No		d__Bacteria;p__Pseudomonadota	phylum			No	No	No
CQWT-GPas1	WT	CQWT-GPas1_k141_1923756	1177	MDTC_1	Multi-compound	Tier 0	No		d__Bacteria;p__Pseudomonadota;c__Betaproteobacteria;o__Burkholderiales;g__Xylophilus;s__Xylophilus rhododendri	species	Xylophilus	Xylophilus rhododendri	Yes	No	No
CQWT-GPas1	WT	CQWT-GPas1_k141_1942446	9920	TET32_1	Drugs	Tier 1	No	tndX;NA:Keyword;dnaD;mobC;integration/excision;replication/recombination/repair;transfer;initiation,copy;conjugation,relaxosome;mobileOG_000217424;mobileOG_000722263;mobileOG_000210463;mobileOG_000628660;mobileOG_000084282	d__Bacteria;p__Bacillota;c__Clostridia;o__Lachnospirales;f__Lachnospiraceae;g__Blautia;s__Blautia hansenii	species	Blautia	Blautia hansenii	Yes	No	No
CQWT-GPas1	WT	CQWT-GPas1_k141_1946629	1129	OXA_1	Drugs	Tier 0	No		d__Bacteria;p__Pseudomonadota	phylum			No	No	No
CQWT-GPas1	WT	CQWT-GPas1_k141_1967200	1697	AAC6-PRIME_1;ANT3-DPRIME_1	Drugs	Tier 0	No		d__Bacteria;p__Pseudomonadota;c__Betaproteobacteria;o__Burkholderiales;f__Comamonadaceae;g__Comamonas;s__Comamonas testosteroni	species	Comamonas	Comamonas testosteroni	Yes	No	No
CQWT-GPas1	WT	CQWT-GPas1_k141_197673	1851	TETG_1	Drugs	Tier 0	No		d__Bacteria;p__Bdellovibrionota;c__Bdellovibrionia;o__Bdellovibrionales;f__Pseudobdellovibrionaceae;g__Bdellovibrio;s__Bdellovibrio bacteriovorus	species	Bdellovibrio	Bdellovibrio bacteriovorus	Yes	No	No
CQWT-GPas1	WT	CQWT-GPas1_k141_1987615	4133	MEFE_1;LNUA_1	Drugs	Tier 1	No	mobN1_2;HMPREF1204_00020;transfer;conjugation;mobileOG_000274137;mobileOG_000231023	d__Bacteria;p__Bacteroidota;c__Bacteroidia;o__Bacteroidales	order			No	No	No
CQWT-GPas1	WT	CQWT-GPas1_k141_1987736	4402	AAC6-PRIME_1	Drugs	Tier 2	Yes	tnp;stability/transfer/defense;integration/excision;mobileOG_000369404;mobileOG_000001375	d__Bacteria;p__Bacillota;c__Clostridia;o__Lachnospirales;f__Lachnospiraceae;g__Lachnoclostridium;s__[Clostridium] scindens	species	Lachnoclostridium	[Clostridium] scindens	Yes	No	No
CQWT-GPas1	WT	CQWT-GPas1_k141_2005141	4247	TETC_1	Drugs	Tier 2	Yes	tnpA;NA:Keyword;rsvB;integration/excision;transfer;replication/recombination/repair;mobileOG_000033423;mobileOG_000719479;mobileOG_000059505	d__Bacteria;p__Pseudomonadota	phylum			No	No	No
CQWT-GPas1	WT	CQWT-GPas1_k141_2009205	1167	MEXK_1	Multi-compound	Tier 0	No		d__Bacteria;p__Pseudomonadota;c__Betaproteobacteria;o__Rhodocyclales;f__Zoogloeaceae;g__Nitrogeniibacter;s__Nitrogeniibacter mangrovi	species	Nitrogeniibacter	Nitrogeniibacter mangrovi	Yes	No	No
CQWT-GPas1	WT	CQWT-GPas1_k141_237546	1699	MUXB_1	Multi-compound	Tier 0	No		d__Bacteria;p__Pseudomonadota;c__Betaproteobacteria;o__Burkholderiales;f__Burkholderiaceae;g__Burkholderia	species group	Burkholderia		No	No	Yes	Burkholderia	species group	opportunistic-associated	No
CQWT-GPas1	WT	CQWT-GPas1_k141_273533	2614	TETQ_1	Drugs	Tier 1	No	NA:Keyword;phage;mobileOG_000655345	d__Bacteria;p__Bacteroidota;c__Bacteroidia;o__Bacteroidales	order			No	No	No
CQWT-GPas1	WT	CQWT-GPas1_k141_285194	2906	MEXD1_1;TOPR_1	Multi-compound;Drugs	Tier 0	No		d__Bacteria;p__Pseudomonadota;c__Gammaproteobacteria	class			No	No	No
CQWT-GPas1	WT	CQWT-GPas1_k141_286888	1451	LSA_1	Drugs	Tier 0	No		d__Bacteria;p__Bacillota;c__Clostridia;o__Lachnospirales;f__Anaerotignaceae;g__Anaerotignum;s__Anaerotignum sp. MB30-C6	species	Anaerotignum	Anaerotignum sp. MB30-C6	Yes	No	No
CQWT-GPas1	WT	CQWT-GPas1_k141_312579	1104	MEXK_1	Multi-compound	Tier 0	No		d__Bacteria;p__Actinomycetota;c__Actinomycetes;o__Streptosporangiales;f__Streptosporangiaceae;g__Nonomuraea;s__Nonomuraea phyllanthi	species	Nonomuraea	Nonomuraea phyllanthi	Yes	No	No
CQWT-GPas1	WT	CQWT-GPas1_k141_319728	1454	GES_1;AAC6-PRIME_1	Drugs	Tier 0	No		d__Bacteria;p__Pseudomonadota	phylum			No	No	No
CQWT-GPas1	WT	CQWT-GPas1_k141_320725	2258	FLOR_1	Drugs	Tier 1	No	traR;transfer;conjugation,regulation;mobileOG_000268175	d__Bacteria;p__Pseudomonadota	phylum			No	No	No
CQWT-GPas1	WT	CQWT-GPas1_k141_358940	1979	MSRD_1	Drugs	Tier 1	No	NA:Keyword;transfer;partitioning;mobileOG_000454893	d__Bacteria;p__Bacillota	phylum			No	No	No
CQWT-GPas1	WT	CQWT-GPas1_k141_39125	1184	SULI_1	Drugs	Tier 1	No	tniB;integration/excision;mobileOG_000068778	d__Bacteria	domain			No	No	No
CQWT-GPas1	WT	CQWT-GPas1_k141_402031	1220	CTX_1	Drugs	Tier 3	Yes	tnpA;integration/excision;mobileOG_000056311	d__Bacteria;p__Pseudomonadota;c__Gammaproteobacteria;o__Enterobacterales;f__Enterobacteriaceae;g__Klebsiella	species group	Klebsiella		No	No	Yes	Klebsiella	species group	ESKAPE; enteric-associated	Yes
CQWT-GPas1	WT	CQWT-GPas1_k141_424044	4355	ERMF_1	Drugs	Tier 1	No	NA:Keyword;integration/excision;transfer;mobileOG_000723056;mobileOG_000724083	d__Bacteria;p__Bacteroidota;c__Bacteroidia;o__Bacteroidales;f__Bacteroidaceae	family			No	No	No
CQWT-GPas1	WT	CQWT-GPas1_k141_445853	1325	QACPB_1	Multi-compound	Tier 0	No		d__Bacteria;p__Pseudomonadota;c__Betaproteobacteria;o__Burkholderiales;f__Comamonadaceae;g__Diaphorobacter;s__Diaphorobacter sp. HDW4A	species	Diaphorobacter	Diaphorobacter sp. HDW4A	Yes	No	No
CQWT-GPas1	WT	CQWT-GPas1_k141_452788	3721	QACF_1	Multi-compound	Tier 1	No	NA:Keyword;integration/excision;mobileOG_000746271	d__Bacteria;p__Pseudomonadota;c__Betaproteobacteria;o__Nitrosomonadales;f__Sterolibacteriaceae;g__Denitratisoma;s__Denitratisoma sp. DHT3	species	Denitratisoma	Denitratisoma sp. DHT3	Yes	No	No
CQWT-GPas1	WT	CQWT-GPas1_k141_481671	1107	ANT3-DPRIME_1	Drugs	Tier 0	No		d__Bacteria;p__Pseudomonadota;c__Betaproteobacteria;o__Burkholderiales;f__Comamonadaceae;g__Polaromonas;s__Polaromonas naphthalenivorans	species	Polaromonas	Polaromonas naphthalenivorans	Yes	No	No
CQWT-GPas1	WT	CQWT-GPas1_k141_485302	2401	DFRB_1	Drugs	Tier 0	No		Unclassified	Unclassified			No	No	No
CQWT-GPas1	WT	CQWT-GPas1_k141_516638	4251	TET36_1	Drugs	Tier 1	No	R00164;integration/excision;mobileOG_000270760	d__Bacteria;p__Bacteroidota;c__Flavobacteriia;o__Flavobacteriales;f__Weeksellaceae;g__Chryseobacterium;s__Chryseobacterium sp. POL2	species	Chryseobacterium	Chryseobacterium sp. POL2	Yes	No	No
CQWT-GPas1	WT	CQWT-GPas1_k141_530623	1795	RCP_1	Drugs	Tier 1	No	ssb;replication/recombination/repair;mobileOG_000053831	d__Bacteria;p__Pseudomonadota;c__Alphaproteobacteria;o__Rhodobacterales;f__Roseobacteraceae;g__Alloyangia;s__Alloyangia pacifica	species	Alloyangia	Alloyangia pacifica	Yes	No	No
CQWT-GPas1	WT	CQWT-GPas1_k141_540615	3595	LNUC_1	Drugs	Tier 0	No		d__Bacteria;p__Actinomycetota;c__Coriobacteriia;o__Coriobacteriales;f__Coriobacteriaceae;g__Collinsella;s__Collinsella aerofaciens	species	Collinsella	Collinsella aerofaciens	Yes	No	No
CQWT-GPas1	WT	CQWT-GPas1_k141_555107	1653	MUXB_1	Multi-compound	Tier 0	No		d__Bacteria;p__Pseudomonadota;c__Betaproteobacteria;o__Burkholderiales;f__Burkholderiaceae;g__Burkholderia	species group	Burkholderia		No	No	Yes	Burkholderia	species group	opportunistic-associated	No
CQWT-GPas1	WT	CQWT-GPas1_k141_588118	1496	OXA_1;AAC6-PRIME_1	Drugs	Tier 0	No		d__Bacteria;p__Pseudomonadota	phylum			No	No	No
CQWT-GPas1	WT	CQWT-GPas1_k141_614928	4745	PARY_1	Drugs	Tier 1	No	gyrB;dinB;replication/recombination/repair;transfer;mobileOG_000313286;mobileOG_000265298	d__Bacteria;p__Actinomycetota;c__Actinomycetes;o__Kitasatosporales;f__Streptomycetaceae;g__Streptomyces;s__Streptomyces subrutilus	species	Streptomyces	Streptomyces subrutilus	Yes	No	No
CQWT-GPas1	WT	CQWT-GPas1_k141_622922	1358	MEXC1_1	Drugs	Tier 0	No		d__Bacteria;p__Pseudomonadota;c__Gammaproteobacteria;o__Pseudomonadales;f__Pseudomonadaceae;g__Pseudomonas	genus	Pseudomonas		Yes	Yes	Yes	Pseudomonas	genus	ESKAPE; waterborne-associated	Yes
CQWT-GPas1	WT	CQWT-GPas1_k141_642170	1738	RPOB_1	Drugs	Tier 0	No		d__Bacteria;p__Actinomycetota;c__Actinomycetes;o__Bifidobacteriales;f__Bifidobacteriaceae;g__Bifidobacterium;s__Bifidobacterium pseudocatenulatum	species	Bifidobacterium	Bifidobacterium pseudocatenulatum	Yes	No	No
CQWT-GPas1	WT	CQWT-GPas1_k141_658511	1397	RPOB_1	Drugs	Tier 0	No		d__Bacteria;p__Actinomycetota;c__Actinomycetes;o__Bifidobacteriales;f__Bifidobacteriaceae;g__Bifidobacterium;s__Bifidobacterium longum	species	Bifidobacterium	Bifidobacterium longum	Yes	No	No
CQWT-GPas1	WT	CQWT-GPas1_k141_658581	1213	VEB_1	Drugs	Tier 1	No	pifA;NGR_a01870;phage;integration/excision;stability/transfer/defense;mobileOG_000003181;mobileOG_000288820	d__Bacteria;p__Pseudomonadota;c__Gammaproteobacteria	class			No	No	No
CQWT-GPas1	WT	CQWT-GPas1_k141_716311	1214	FLOR_1	Drugs	Tier 0	No		d__Bacteria;p__Pseudomonadota;c__Alphaproteobacteria;o__Hyphomicrobiales;f__Rhizobiaceae;g__Sinorhizobium;s__Sinorhizobium sp. RAC02	species	Sinorhizobium	Sinorhizobium sp. RAC02	Yes	No	No
CQWT-GPas1	WT	CQWT-GPas1_k141_733964	1073	OXA_1	Drugs	Tier 0	No		d__Bacteria;p__Bacteroidota;c__Flavobacteriia;o__Flavobacteriales;f__Weeksellaceae;g__Chryseobacterium;s__Chryseobacterium sp. POL2	species	Chryseobacterium	Chryseobacterium sp. POL2	Yes	No	No
CQWT-GPas1	WT	CQWT-GPas1_k141_735015	3011	TETA_1	Drugs	Tier 1	No	NA:Keyword;integration/excision;mobileOG_000733327	d__Bacteria;p__Pseudomonadota;c__Betaproteobacteria;o__Burkholderiales;f__Comamonadaceae	family			No	No	No
CQWT-GPas1	WT	CQWT-GPas1_k141_830079	2565	OXA_1	Drugs	Tier 0	No		d__Bacteria;p__Pseudomonadota;c__Gammaproteobacteria;o__Pseudomonadales;f__Pseudomonadaceae;g__Pseudomonas;s__Pseudomonas aeruginosa	species	Pseudomonas	Pseudomonas aeruginosa	Yes	Yes	Yes	Pseudomonas	species	ESKAPE; waterborne-associated	Yes
CQWT-GPas1	WT	CQWT-GPas1_k141_831865	1155	VEB_1	Drugs	Tier 0	No		d__Bacteria	kingdom			No	No	No
CQWT-GPas1	WT	CQWT-GPas1_k141_93870	4632	SULII_1	Drugs	Tier 1	No	NA:Keyword;phage;mobileOG_000624226	d__Bacteria;p__Pseudomonadota;c__Gammaproteobacteria;o__Chromatiales;f__Chromatiaceae;g__Thermochromatium;s__Thermochromatium tepidum	species	Thermochromatium	Thermochromatium tepidum	Yes	No	No
CQWT-GPas1	WT	CQWT-GPas1_k141_958319	1354	SDEB_1	Multi-compound	Tier 0	No		Unclassified	Unclassified			No	No	No
CQWT-GPas1	WT	CQWT-GPas1_k141_976020	2072	TETA_1	Drugs	Tier 2	Yes	tnpA;integration/excision;mobileOG_000275342	d__Bacteria;p__Bacillota	phylum			No	No	No
CQWT-GPas1	WT	CQWT-GPas1_k141_978513	1117	LNUF_1	Drugs	Tier 0	No		d__Bacteria	kingdom			No	No	No
CQWT-GPas1	WT	CQWT-GPas1_k141_981120	31911	EREA_1	Drugs	Tier 1	No	dam;NA:Keyword;vapC;vapB;gspF;oppF;stability/transfer/defense;phage;transfer;conjugation,competence;competence;mobileOG_000031982;mobileOG_000424030;mobileOG_000736029;mobileOG_000371530;mobileOG_000031449;mobileOG_000555874;mobileOG_000441713;mobileOG_000018883;mobileOG_000047117	d__Bacteria;p__Pseudomonadota;c__Betaproteobacteria	class			No	No	No
CQWT-GPas1	WT	CQWT-GPas1_k141_988111	1147	ERMG_1	Drugs	Tier 0	No		d__Bacteria;p__Bacteroidota;c__Bacteroidia;o__Bacteroidales;f__Prevotellaceae;g__Segatella;s__Segatella copri	species	Segatella	Segatella copri	Yes	No	No
CQWT-GYas1	WT	CQWT-GYas1_k141_1038335	2860	ANT6_1	Drugs	Tier 0	No		d__Bacteria;p__Bacteroidota;c__Flavobacteriia;o__Flavobacteriales;f__Flavobacteriaceae;g__Myroides;s__Myroides fluvii	species	Myroides	Myroides fluvii	Yes	No	No
CQWT-GYas1	WT	CQWT-GYas1_k141_1089379	4089	SULII_1	Drugs	Tier 1	No	NA:Keyword;integration/excision;mobileOG_000719525	d__Bacteria;p__Pseudomonadota;c__Betaproteobacteria;o__Burkholderiales;f__Comamonadaceae;g__Hydrogenophaga;s__Hydrogenophaga sp. A37	species	Hydrogenophaga	Hydrogenophaga sp. A37	Yes	No	No
CQWT-GYas1	WT	CQWT-GYas1_k141_1110413	2781	TETG_1;FLOR_1	Drugs	Tier 1	No	virD2;transfer;conjugation;mobileOG_000357460	d__Bacteria;p__Pseudomonadota	phylum			No	No	No
CQWT-GYas1	WT	CQWT-GYas1_k141_1175631	1002	MEXK_1	Multi-compound	Tier 0	No		d__Bacteria;p__Pseudomonadota;c__Gammaproteobacteria;o__Lysobacterales;f__Lysobacteraceae	family			No	No	No
CQWT-GYas1	WT	CQWT-GYas1_k141_1281114	1067	MEFC_1	Drugs	Tier 0	No		d__Bacteria	kingdom			No	No	No
CQWT-GYas1	WT	CQWT-GYas1_k141_1282615	1122	TOPR_1	Drugs	Tier 0	No		d__Bacteria;p__Pseudomonadota	phylum			No	No	No
CQWT-GYas1	WT	CQWT-GYas1_k141_1298947	1199	TET32_1	Drugs	Tier 0	No		d__Bacteria;p__Bacillota;c__Clostridia	class			No	No	No
CQWT-GYas1	WT	CQWT-GYas1_k141_1304743	11898	SULI_1	Drugs	Tier 1	No	NA:Keyword;tniB;integration/excision;mobileOG_000417390;mobileOG_000374266	d__Bacteria;p__Pseudomonadota	phylum			No	No	No
CQWT-GYas1	WT	CQWT-GYas1_k141_1324830	1478	ANT3-DPRIME_1	Drugs	Tier 0	No		d__Bacteria;p__Pseudomonadota;c__Gammaproteobacteria;o__Lysobacterales;f__Lysobacteraceae	family			No	No	No
CQWT-GYas1	WT	CQWT-GYas1_k141_1337315	6306	TETX_1	Drugs	Tier 0	No		Unclassified	Unclassified			No	No	No
CQWT-GYas1	WT	CQWT-GYas1_k141_1365277	2087	APH3-DPRIME_1	Drugs	Tier 1	No	NA:Keyword;integration/excision;mobileOG_000416860;mobileOG_000307860	d__Bacteria	domain			No	No	No
CQWT-GYas1	WT	CQWT-GYas1_k141_1406305	1704	TETG_1	Drugs	Tier 1	No	traR;transfer;conjugation,regulation;mobileOG_000268175	d__Bacteria;p__Pseudomonadota;c__Alphaproteobacteria	class			No	No	No
CQWT-GYas1	WT	CQWT-GYas1_k141_1454010	1043	QACE_1	Multi-compound	Tier 1	No	gin;integration/excision;mobileOG_000352147	d__Bacteria;p__Pseudomonadota	phylum			No	No	No
CQWT-GYas1	WT	CQWT-GYas1_k141_1568769	3312	TETX_1	Drugs	Tier 0	No		d__Bacteria;p__Bacteroidota;c__Flavobacteriia;o__Flavobacteriales;f__Weeksellaceae	family			No	No	No
CQWT-GYas1	WT	CQWT-GYas1_k141_1598801	1120	RPOB_1	Drugs	Tier 0	No		d__Bacteria;p__Actinomycetota;c__Actinomycetes;o__Propionibacteriales;f__Kribbellaceae;g__Kribbella	no rank	Kribbella		No	No	No
CQWT-GYas1	WT	CQWT-GYas1_k141_1628772	1391	MUXB_1	Multi-compound	Tier 0	No		d__Bacteria;p__Pseudomonadota;c__Gammaproteobacteria;o__Pseudomonadales;f__Pseudomonadaceae;g__Pseudomonas;s__Pseudomonas sp. CBS	species	Pseudomonas	Pseudomonas sp. CBS	Yes	Yes	Yes	Pseudomonas	species	ESKAPE; waterborne-associated	Yes
CQWT-GYas1	WT	CQWT-GYas1_k141_1643233	2111	MDTB_1	Multi-compound	Tier 0	No		d__Bacteria;p__Pseudomonadota;c__Betaproteobacteria;o__Burkholderiales;f__Burkholderiaceae;g__Cupriavidus;s__Cupriavidus taiwanensis	species	Cupriavidus	Cupriavidus taiwanensis	Yes	No	No
CQWT-GYas1	WT	CQWT-GYas1_k141_1681559	4706	TETC_1	Drugs	Tier 3	Yes	tnpA;rsvB;NA:Keyword;integration/excision;transfer;replication/recombination/repair;mobileOG_000035630;mobileOG_000059505;mobileOG_000719479;mobileOG_000402609	d__Bacteria;p__Pseudomonadota	phylum			No	No	No
CQWT-GYas1	WT	CQWT-GYas1_k141_1691579	3232	MPHE_1;MSRE_1	Drugs	Tier 1	No	NA:Keyword;integration/excision;transfer;replication/recombination/repair;partitioning;mobileOG_000757742;mobileOG_000454893	d__Bacteria;p__Pseudomonadota;c__Gammaproteobacteria;o__Moraxellales;f__Moraxellaceae;g__Acinetobacter	genus	Acinetobacter		Yes	Yes	Yes	Acinetobacter	genus	ESKAPE; waterborne-associated	Yes
CQWT-GYas1	WT	CQWT-GYas1_k141_1719877	1494	MUXB_1	Drugs	Tier 0	No		d__Bacteria;p__Pseudomonadota;c__Betaproteobacteria;o__Burkholderiales;f__Comamonadaceae;g__Variovorax	no rank	Variovorax		No	No	No
CQWT-GYas1	WT	CQWT-GYas1_k141_1721059	1960	MDTB_1	Multi-compound	Tier 0	No		d__Bacteria;p__Pseudomonadota;c__Betaproteobacteria	class			No	No	No
CQWT-GYas1	WT	CQWT-GYas1_k141_226038	20645	RSMA_1	Multi-compound	Tier 1	No	recX;recA;ygaD;mutS;clpB;replication/recombination/repair;transfer;phage;competence;chaperone;mobileOG_000000104;mobileOG_000282646;mobileOG_000373924;mobileOG_000020091;mobileOG_000334022	d__Bacteria;p__Pseudomonadota;c__Alphaproteobacteria;o__Hyphomicrobiales;f__Nitrobacteraceae;g__Bradyrhizobium	no rank	Bradyrhizobium		No	No	No
CQWT-GYas1	WT	CQWT-GYas1_k141_268184	2098	ERMF_1	Drugs	Tier 0	No		d__Bacteria	kingdom			No	No	No
CQWT-GYas1	WT	CQWT-GYas1_k141_30957	1381	MEXK_1	Multi-compound	Tier 0	No		d__Bacteria;p__Pseudomonadota;c__Betaproteobacteria;o__Nitrosomonadales;f__Usitatibacteraceae;g__Usitatibacter;s__Usitatibacter rugosus	species	Usitatibacter	Usitatibacter rugosus	Yes	No	No
CQWT-GYas1	WT	CQWT-GYas1_k141_403709	1023	FLOR_1	Drugs	Tier 0	No		d__Bacteria;p__Pseudomonadota	phylum			No	No	No
CQWT-GYas1	WT	CQWT-GYas1_k141_408874	1326	GESB_1	Multi-compound	Tier 0	No		d__Bacteria;p__Pseudomonadota	phylum			No	No	No
CQWT-GYas1	WT	CQWT-GYas1_k141_455693	2587	TETG_1	Drugs	Tier 0	No		d__Bacteria;p__Pseudomonadota;c__Alphaproteobacteria;o__Hyphomicrobiales;f__Methylobacteriaceae;g__Methylorubrum;s__Methylorubrum extorquens	species	Methylorubrum	Methylorubrum extorquens	Yes	No	No
CQWT-GYas1	WT	CQWT-GYas1_k141_467578	2459	ANT3-DPRIME_1	Drugs	Tier 1	No	insH6;integration/excision;mobileOG_000284713	d__Bacteria;p__Pseudomonadota;c__Betaproteobacteria;o__Burkholderiales;f__Comamonadaceae;g__Acidovorax;s__Acidovorax sp. FHTAMBA	species	Acidovorax	Acidovorax sp. FHTAMBA	Yes	No	No
CQWT-GYas1	WT	CQWT-GYas1_k141_503072	1488	ANT3-DPRIME_1;CMLA_1	Drugs	Tier 0	No		d__Bacteria;p__Pseudomonadota	phylum			No	No	No
CQWT-GYas1	WT	CQWT-GYas1_k141_518265	16091	RSMA_1	Multi-compound	Tier 1	No	NA:Keyword;tnpA;istB;integration/excision;mobileOG_000754366;mobileOG_000333098;mobileOG_000276133;mobileOG_000279331	d__Bacteria;p__Pseudomonadota;c__Gammaproteobacteria;o__Lysobacterales;f__Lysobacteraceae;g__Luteimonas;s__Luteimonas sp. MC1572	species	Luteimonas	Luteimonas sp. MC1572	Yes	No	No
CQWT-GYas1	WT	CQWT-GYas1_k141_518588	1046	VEB_1	Drugs	Tier 0	No		d__Bacteria;p__Pseudomonadota;c__Gammaproteobacteria	class			No	No	No
CQWT-GYas1	WT	CQWT-GYas1_k141_600417	27078	SULI_1;QACEDELTA1_1	Drugs;Multi-compound	Tier 1	No	ftsK;NA:Keyword;trhI;dnaG;int;replication/recombination/repair;integration/excision;conjugation;mobileOG_000341099;mobileOG_000399037;mobileOG_000061881;mobileOG_000286405;mobileOG_000418010;mobileOG_000001169	d__Bacteria;p__Pseudomonadota;c__Betaproteobacteria;o__Burkholderiales;f__Burkholderiaceae;g__Burkholderia;s__Burkholderia multivorans	species	Burkholderia	Burkholderia multivorans	Yes	Yes	Yes	Burkholderia	species	opportunistic-associated	No
CQWT-GYas1	WT	CQWT-GYas1_k141_637660	1268	EREA_1	Drugs	Tier 0	No		d__Bacteria;p__Pseudomonadota	phylum			No	No	No
CQWT-GYas1	WT	CQWT-GYas1_k141_650901	2685	MDTC_1	Multi-compound	Tier 0	No		d__Bacteria;p__Pseudomonadota;c__Alphaproteobacteria;o__Hyphomicrobiales;f__Nitrobacteraceae;g__Bradyrhizobium	genus	Bradyrhizobium		Yes	No	No
CQWT-GYas1	WT	CQWT-GYas1_k141_659317	1034	APH6_1	Drugs	Tier 0	No		d__Bacteria	domain			No	No	No
CQWT-GYas1	WT	CQWT-GYas1_k141_685535	1989	MEXK_1	Multi-compound	Tier 0	No		d__Bacteria	domain			No	No	No
CQWT-GYas1	WT	CQWT-GYas1_k141_693249	4092	TETO_1	Drugs	Tier 0	No		d__Bacteria	domain			No	No	No
CQWT-GYas1	WT	CQWT-GYas1_k141_802290	1085	CAT_1	Drugs	Tier 0	No		d__Bacteria;p__Pseudomonadota;c__Betaproteobacteria;o__Burkholderiales;f__Comamonadaceae;g__Diaphorobacter;s__Diaphorobacter sp. ED-3	species	Diaphorobacter	Diaphorobacter sp. ED-3	Yes	No	No
CQWT-GYas1	WT	CQWT-GYas1_k141_900947	1293	MEXK_1	Multi-compound	Tier 0	No		d__Bacteria;p__Pseudomonadota;c__Gammaproteobacteria;o__Lysobacterales	order			No	No	No
CQWT-GYas1	WT	CQWT-GYas1_k141_952654	1254	RCP_1	Drugs	Tier 1	No	ssb;replication/recombination/repair;mobileOG_000118519	d__Bacteria;p__Pseudomonadota;c__Alphaproteobacteria;o__Rhodobacterales;f__Paracoccaceae;g__Tabrizicola;s__Tabrizicola sp. M-4	species	Tabrizicola	Tabrizicola sp. M-4	Yes	No	No
CQWT-GYas1	WT	CQWT-GYas1_k141_968642	1657	ESTD_1	Drugs	Tier 1	No	tnpM;integration/excision;mobileOG_000356075	d__Bacteria;p__Pseudomonadota;c__Alphaproteobacteria;o__Sphingomonadales;f__Sphingomonadaceae;g__Novosphingobium;s__Novosphingobium sp. ES2-1	species	Novosphingobium	Novosphingobium sp. ES2-1	Yes	No	No
CQWT-JQHas1	WT	CQWT-JQHas1_k141_1098682	1767	ESTD_1	Drugs	Tier 1	No	tnpM;integration/excision;mobileOG_000356075	d__Bacteria;p__Pseudomonadota;c__Alphaproteobacteria;o__Sphingomonadales;f__Sphingomonadaceae;g__Novosphingobium;s__Novosphingobium sp. ES2-1	species	Novosphingobium	Novosphingobium sp. ES2-1	Yes	No	No
CQWT-JQHas1	WT	CQWT-JQHas1_k141_1221558	1638	EREA_1	Drugs	Tier 0	No		d__Bacteria;p__Pseudomonadota	phylum			No	No	No
CQWT-JQHas1	WT	CQWT-JQHas1_k141_1237518	6780	FLOR_1;TETG_1	Drugs	Tier 1	No	virD2;traR;NA:Keyword;transfer;integration/excision;conjugation;conjugation,regulation;mobileOG_000065539;mobileOG_000357460;mobileOG_000268175;mobileOG_000405064	d__Bacteria;p__Pseudomonadota	phylum			No	No	No
CQWT-JQHas1	WT	CQWT-JQHas1_k141_1344725	5689	APH6_1;APH3-DPRIME_1	Drugs	Tier 2	Yes	tnpA;integration/excision;mobileOG_000307860;mobileOG_000036720	d__Bacteria;p__Pseudomonadota	phylum			No	No	No
CQWT-JQHas1	WT	CQWT-JQHas1_k141_1416830	1766	VEB_1	Drugs	Tier 0	No		d__Bacteria	kingdom			No	No	No
CQWT-JQHas1	WT	CQWT-JQHas1_k141_1424722	1071	TETW_1	Drugs	Tier 0	No		d__Bacteria;p__Bacillota;c__Clostridia;o__Eubacteriales;f__Oscillospiraceae	family			No	No	No
CQWT-JQHas1	WT	CQWT-JQHas1_k141_1452966	1294	PARY_1	Drugs	Tier 1	No	gyrB;replication/recombination/repair;transfer;mobileOG_000313286	d__Bacteria;p__Actinomycetota;c__Actinomycetes	class			No	No	No
CQWT-JQHas1	WT	CQWT-JQHas1_k141_1468367	9733	OQXB_1	Multi-compound	Tier 0	No		d__Bacteria;p__Actinomycetota;c__Actinomycetes;o__Propionibacteriales;f__Nocardioidaceae;g__Nocardioides;s__Nocardioides dongxiaopingii	species	Nocardioides	Nocardioides dongxiaopingii	Yes	No	No
CQWT-JQHas1	WT	CQWT-JQHas1_k141_1480361	1320	FLOR_1	Drugs	Tier 0	No		d__Bacteria;p__Pseudomonadota;c__Alphaproteobacteria	class			No	No	No
CQWT-JQHas1	WT	CQWT-JQHas1_k141_1493315	1369	TETO_1	Drugs	Tier 0	No		d__Bacteria	domain			No	No	No
CQWT-JQHas1	WT	CQWT-JQHas1_k141_1540862	1405	MEXK_1	Multi-compound	Tier 0	No		d__Bacteria;p__Pseudomonadota;c__Betaproteobacteria;o__Burkholderiales;f__Comamonadaceae;g__Diaphorobacter;s__Diaphorobacter limosus	species	Diaphorobacter	Diaphorobacter limosus	Yes	No	No
CQWT-JQHas1	WT	CQWT-JQHas1_k141_1546880	3418	QACEDELTA1_1;SULI_1	Multi-compound;Drugs	Tier 2	Yes	tniB;tnpA;NA:Keyword;integration/excision;stability/transfer/defense;mobileOG_000003271;mobileOG_000033488;mobileOG_000403078	d__Bacteria	domain			No	No	No
CQWT-JQHas1	WT	CQWT-JQHas1_k141_1563007	1819	ERMB_1	Drugs	Tier 1	No	integration/excision;mobileOG_000041191	d__Bacteria;p__Bacillota	phylum			No	No	No
CQWT-JQHas1	WT	CQWT-JQHas1_k141_1577782	10003	RSMA_1	Multi-compound	Tier 1	No	recX;recA;ygaD;mutS;replication/recombination/repair;transfer;competence;mobileOG_000000104;mobileOG_000282646;mobileOG_000335769;mobileOG_000023833	d__Bacteria;p__Pseudomonadota;c__Betaproteobacteria;o__Burkholderiales;f__Burkholderiaceae;g__Ralstonia;s__Ralstonia mannitolilytica	species	Ralstonia	Ralstonia mannitolilytica	Yes	No	No
CQWT-JQHas1	WT	CQWT-JQHas1_k141_1762779	1671	ERMX_2	Drugs	Tier 1	No	NA:Keyword;stability/transfer/defense;mobileOG_000418296	d__Bacteria;p__Actinomycetota;c__Actinomycetes	class			No	No	No
CQWT-JQHas1	WT	CQWT-JQHas1_k141_1764671	5088	SULI_1	Drugs	Tier 1	No	NA:Keyword;tniB;integration/excision;mobileOG_000417390;mobileOG_000374266	d__Bacteria;p__Pseudomonadota;c__Gammaproteobacteria	class			No	No	No
CQWT-JQHas1	WT	CQWT-JQHas1_k141_1828128	1588	MEXD1_1	Multi-compound	Tier 0	No		d__Bacteria;p__Pseudomonadota;c__Gammaproteobacteria	class			No	No	No
CQWT-JQHas1	WT	CQWT-JQHas1_k141_1895593	1302	ANT3-DPRIME_1;OXA_1	Drugs	Tier 0	No		d__Bacteria;p__Pseudomonadota;c__Gammaproteobacteria;o__Thiotrichales;f__Thiotrichaceae;g__Thiothrix;s__Thiothrix unzii	species	Thiothrix	Thiothrix unzii	Yes	No	No
CQWT-JQHas1	WT	CQWT-JQHas1_k141_1907097	1046	EREA_1;ANT3-DPRIME_1	Drugs	Tier 0	No		d__Bacteria;p__Pseudomonadota	phylum			No	No	No
CQWT-JQHas1	WT	CQWT-JQHas1_k141_2073516	1072	SDEB_1	Multi-compound	Tier 0	No		d__Bacteria;p__Pseudomonadota	phylum			No	No	No
CQWT-JQHas1	WT	CQWT-JQHas1_k141_2106848	2914	TETX_1	Drugs	Tier 1	No	NA:Keyword;stability/transfer/defense;mobileOG_000728586	d__Bacteria	kingdom			No	No	No
CQWT-JQHas1	WT	CQWT-JQHas1_k141_2117460	2793	TETA_1	Drugs	Tier 1	No	NA:Keyword;integration/excision;mobileOG_000733327	d__Bacteria;p__Pseudomonadota;c__Gammaproteobacteria;o__Enterobacterales;f__Enterobacteriaceae	family			No	No	No
CQWT-JQHas1	WT	CQWT-JQHas1_k141_2153790	2297	RCP_1	Drugs	Tier 0	No		d__Bacteria;p__Pseudomonadota;c__Alphaproteobacteria;o__Rhodobacterales;f__Roseobacteraceae;g__Alloyangia;s__Alloyangia pacifica	species	Alloyangia	Alloyangia pacifica	Yes	No	No
CQWT-JQHas1	WT	CQWT-JQHas1_k141_2165223	1532	VANRO_1	Drugs	Tier 1	No	copR;transfer;conjugation,relaxosome;mobileOG_000317239	d__Bacteria;p__Actinomycetota;c__Actinomycetes;o__Micrococcales;f__Microbacteriaceae;g__Microbacterium;s__Microbacterium sp. 4R-513	species	Microbacterium	Microbacterium sp. 4R-513	Yes	No	No
CQWT-JQHas1	WT	CQWT-JQHas1_k141_2167524	1859	MCA_1	Drugs	Tier 0	No		d__Bacteria;p__Pseudomonadota;c__Gammaproteobacteria;o__Moraxellales;f__Moraxellaceae;g__Acinetobacter;s__Acinetobacter sp. SWBY1	species	Acinetobacter	Acinetobacter sp. SWBY1	Yes	Yes	Yes	Acinetobacter	species	ESKAPE; waterborne-associated	Yes
CQWT-JQHas1	WT	CQWT-JQHas1_k141_2228449	1190	RSMA_1	Multi-compound	Tier 0	No		d__Bacteria;p__Pseudomonadota;c__Gammaproteobacteria;o__Lysobacterales;f__Rhodanobacteraceae;g__Dyella;s__Dyella sp. BiH032	species	Dyella	Dyella sp. BiH032	Yes	No	No
CQWT-JQHas1	WT	CQWT-JQHas1_k141_2234719	1099	EREA_1	Drugs	Tier 0	No		d__Bacteria	domain			No	No	No
CQWT-JQHas1	WT	CQWT-JQHas1_k141_2262373	1245	TETW_1	Drugs	Tier 0	No		d__Bacteria;p__Actinomycetota	phylum			No	No	No
CQWT-JQHas1	WT	CQWT-JQHas1_k141_2278525	1195	FLOR_1	Drugs	Tier 1	No	tnpA;integration/excision;mobileOG_000052548	d__Bacteria;p__Pseudomonadota	phylum			No	No	No
CQWT-JQHas1	WT	CQWT-JQHas1_k141_2305033	2860	MEFC_1;MPHG_1	Drugs	Tier 0	No		d__Bacteria	kingdom			No	No	No
CQWT-JQHas1	WT	CQWT-JQHas1_k141_2315397	2524	VANRS_1	Drugs	Tier 1	No	copR;transfer;conjugation,relaxosome;mobileOG_000317239	d__Bacteria;p__Actinomycetota;c__Actinomycetes;o__Micrococcales;f__Promicromonosporaceae;g__Xylanimonas;s__Xylanimonas cellulosilytica	species	Xylanimonas	Xylanimonas cellulosilytica	Yes	No	No
CQWT-JQHas1	WT	CQWT-JQHas1_k141_2320439	1741	ANT6_1	Drugs	Tier 0	No		d__Bacteria;p__Bacteroidota;c__Flavobacteriia;o__Flavobacteriales;f__Flavobacteriaceae;g__Amniculibacterium;s__Amniculibacterium sp. G2-70	species	Amniculibacterium	Amniculibacterium sp. G2-70	Yes	No	No
CQWT-JQHas1	WT	CQWT-JQHas1_k141_2324159	2052	ERMF_1	Drugs	Tier 0	No		d__Bacteria	kingdom			No	No	No
CQWT-JQHas1	WT	CQWT-JQHas1_k141_2329956	1013	TET32_1	Drugs	Tier 0	No		d__Bacteria;p__Bacillota;c__Bacilli;o__Lactobacillales;f__Streptococcaceae;g__Streptococcus;s__Streptococcus sp. ZY1909104	species	Streptococcus	Streptococcus sp. ZY1909104	Yes	Yes	Yes	Streptococcus	species	opportunistic-associated	No
CQWT-JQHas1	WT	CQWT-JQHas1_k141_2332448	2106	CAT_1	Drugs	Tier 1	No	tnpA;integration/excision;mobileOG_000024137	d__Bacteria;p__Pseudomonadota;c__Gammaproteobacteria;o__Enterobacterales;f__Morganellaceae;g__Providencia;s__Providencia rettgeri	species	Providencia	Providencia rettgeri	Yes	Yes	Yes	Providencia	species	enteric-associated	No
CQWT-JQHas1	WT	CQWT-JQHas1_k141_2359166	1799	ANT3-DPRIME_1;OXA_1	Drugs	Tier 0	No		d__Bacteria	kingdom			No	No	No
CQWT-JQHas1	WT	CQWT-JQHas1_k141_236278	1379	ANT3-DPRIME_1	Drugs	Tier 0	No		d__Bacteria;p__Pseudomonadota;c__Betaproteobacteria;o__Nitrosomonadales;f__Nitrosomonadaceae;g__Nitrosomonas;s__Nitrosomonas europaea	species	Nitrosomonas	Nitrosomonas europaea	Yes	No	No
CQWT-JQHas1	WT	CQWT-JQHas1_k141_2408119	1025	OXA_1	Drugs	Tier 1	No	NA:Keyword;stability/transfer/defense;mobileOG_000430128	d__Bacteria;p__Pseudomonadota;c__Gammaproteobacteria	class			No	No	No
CQWT-JQHas1	WT	CQWT-JQHas1_k141_2478023	6556	SULII_1	Drugs	Tier 3	Yes	NA:Keyword;integration/excision;replication/recombination/repair;transfer;initiation,copy;mobileOG_000395423;mobileOG_000730198;mobileOG_000732906;mobileOG_000719525	d__Bacteria;p__Pseudomonadota;c__Gammaproteobacteria;o__Enterobacterales	order			No	No	No
CQWT-JQHas1	WT	CQWT-JQHas1_k141_2499452	1180	OXA_1	Drugs	Tier 0	No		d__Bacteria;p__Pseudomonadota	phylum			No	No	No
CQWT-JQHas1	WT	CQWT-JQHas1_k141_2536430	3060	TETC_1	Drugs	Tier 1	No	rsvB;NA:Keyword;integration/excision;transfer;replication/recombination/repair;mobileOG_000059505;mobileOG_000719479	d__Bacteria;p__Pseudomonadota	phylum			No	No	No
CQWT-JQHas1	WT	CQWT-JQHas1_k141_2560237	3230	TET39_1	Drugs	Tier 1	No	NA:Keyword;integration/excision;replication/recombination/repair;mobileOG_000757742	d__Bacteria;p__Pseudomonadota;c__Gammaproteobacteria;o__Moraxellales;f__Moraxellaceae;g__Acinetobacter	genus	Acinetobacter		Yes	Yes	Yes	Acinetobacter	genus	ESKAPE; waterborne-associated	Yes
CQWT-JQHas1	WT	CQWT-JQHas1_k141_2579431	3079	MPHE_1;MSRE_1	Drugs	Tier 1	No	NA:Keyword;transfer;partitioning;mobileOG_000454893	d__Bacteria;p__Pseudomonadota;c__Gammaproteobacteria;o__Moraxellales;f__Moraxellaceae;g__Acinetobacter	genus	Acinetobacter		Yes	Yes	Yes	Acinetobacter	genus	ESKAPE; waterborne-associated	Yes
CQWT-JQHas1	WT	CQWT-JQHas1_k141_263434	2584	SULI_1	Drugs	Tier 0	No		d__Bacteria;p__Pseudomonadota;c__Alphaproteobacteria;o__Sphingomonadales;f__Sphingomonadaceae;g__Sphingomonas;s__Sphingomonas sp. FARSPH	species	Sphingomonas	Sphingomonas sp. FARSPH	Yes	No	No
CQWT-JQHas1	WT	CQWT-JQHas1_k141_429569	1670	MEXK_1	Multi-compound	Tier 0	No		d__Bacteria	domain			No	No	No
CQWT-JQHas1	WT	CQWT-JQHas1_k141_46169	1211	TETG_1	Drugs	Tier 1	No	traR;transfer;conjugation,regulation;mobileOG_000268175	d__Bacteria;p__Pseudomonadota;c__Alphaproteobacteria	class			No	No	No
CQWT-JQHas1	WT	CQWT-JQHas1_k141_528059	2035	RSMA_1	Multi-compound	Tier 1	No	yomI;phage;structural;mobileOG_000364165	d__Bacteria;p__Pseudomonadota	phylum			No	No	No
CQWT-JQHas1	WT	CQWT-JQHas1_k141_545867	3141	QACF_1	Multi-compound	Tier 0	No		d__Bacteria;p__Pseudomonadota	phylum			No	No	No
CQWT-JQHas1	WT	CQWT-JQHas1_k141_691692	1250	ANT3-DPRIME_1	Drugs	Tier 0	No		d__Bacteria	domain			No	No	No
CQWT-JQHas1	WT	CQWT-JQHas1_k141_720949	2608	LNUC_1	Drugs	Tier 1	No	NA:Keyword;R00164;integration/excision;mobileOG_000633383;mobileOG_000252696	d__Bacteria;p__Bacillota;c__Negativicutes;o__Selenomonadales;f__Selenomonadaceae;g__Pectinatus;s__Pectinatus haikarae	species	Pectinatus	Pectinatus haikarae	Yes	No	No
CQWT-JQHas1	WT	CQWT-JQHas1_k141_727016	52538	RSMA_1	Multi-compound	Tier 1	No	mutS;ygaD;recA;recX;istB;tnpA;NA:Keyword;vapC;recQ;replication/recombination/repair;transfer;integration/excision;stability/transfer/defense;competence;mobileOG_000020035;mobileOG_000329096;mobileOG_000282646;mobileOG_000000104;mobileOG_000279331;mobileOG_000276133;mobileOG_000333098;mobileOG_000754366;mobileOG_000731947;mobileOG_000341074;mobileOG_000742445;mobileOG_000289411;mobileOG_000742726;…	d__Bacteria;p__Pseudomonadota;c__Alphaproteobacteria	class			No	No	No
CQWT-JQHas1	WT	CQWT-JQHas1_k141_747361	7889	RSMA_1	Multi-compound	Tier 1	No	ygaD;recA;recX;transfer;replication/recombination/repair;competence;mobileOG_000335769;mobileOG_000282646;mobileOG_000000104	d__Bacteria;p__Pseudomonadota;c__Gammaproteobacteria;o__Enterobacterales	order			No	No	No
CQWT-JQHas1	WT	CQWT-JQHas1_k141_866672	1114	TOPR_1	Drugs	Tier 0	No		d__Bacteria;p__Pseudomonadota;c__Gammaproteobacteria	class			No	No	No
CQWT-JQHas1	WT	CQWT-JQHas1_k141_879783	9588	RSMA_1	Multi-compound	Tier 1	No	recX;recA;replication/recombination/repair;mobileOG_000000104;mobileOG_000282646	d__Bacteria;p__Pseudomonadota;c__Gammaproteobacteria;o__Steroidobacterales;f__Steroidobacteraceae;g__Steroidobacter;s__Steroidobacter denitrificans	species	Steroidobacter	Steroidobacter denitrificans	Yes	No	No
CQWT-JQHas1	WT	CQWT-JQHas1_k141_966148	3435	TETX_1	Drugs	Tier 1	No	NA:Keyword;stability/transfer/defense;mobileOG_000741682	d__Bacteria;p__Bacteroidota;c__Flavobacteriia;o__Flavobacteriales;f__Weeksellaceae;g__Riemerella;s__Riemerella anatipestifer	species	Riemerella	Riemerella anatipestifer	Yes	No	No
CQWT-JQHas1	WT	CQWT-JQHas1_k141_973315	3620	TET33_1	Drugs	Tier 0	No		d__Bacteria;p__Actinomycetota;c__Actinomycetes	class			No	No	No
CQWT-JSas1	WT	CQWT-JSas1_k141_1003503	1219	CMY_1	Drugs	Tier 0	No		d__Bacteria;p__Pseudomonadota;c__Gammaproteobacteria	class			No	No	No
CQWT-JSas1	WT	CQWT-JSas1_k141_1029152	2146	MEXK_1	Multi-compound	Tier 0	No		d__Bacteria;p__Pseudomonadota	phylum			No	No	No
CQWT-JSas1	WT	CQWT-JSas1_k141_1035512	1044	ANT3-DPRIME_1	Drugs	Tier 0	No		d__Bacteria;p__Pseudomonadota	phylum			No	No	No
CQWT-JSas1	WT	CQWT-JSas1_k141_1062751	1254	RSMA_1	Multi-compound	Tier 0	No		d__Bacteria;p__Pseudomonadota	phylum			No	No	No
CQWT-JSas1	WT	CQWT-JSas1_k141_1082734	1209	FLOR_1	Drugs	Tier 0	No		d__Bacteria;p__Pseudomonadota	phylum			No	No	No
CQWT-JSas1	WT	CQWT-JSas1_k141_1110454	1220	ANT6_1	Drugs	Tier 0	No		d__Bacteria;p__Bacteroidota	phylum			No	No	No
CQWT-JSas1	WT	CQWT-JSas1_k141_121567	1094	BLAA_1	Drugs	Tier 1	No	integration/excision;mobileOG_000033534	d__Bacteria;p__Pseudomonadota;c__Gammaproteobacteria	class			No	No	No
CQWT-JSas1	WT	CQWT-JSas1_k141_1422133	1684	TETX_1	Drugs	Tier 0	No		d__Bacteria	kingdom			No	No	No
CQWT-JSas1	WT	CQWT-JSas1_k141_1645421	2739	CAT_1;OXA_1;AAC6-PRIME_1	Drugs	Tier 0	No		d__Bacteria;p__Pseudomonadota;c__Betaproteobacteria;o__Rhodocyclales;f__Zoogloeaceae;g__Thauera;s__Thauera humireducens	species	Thauera	Thauera humireducens	Yes	No	No
CQWT-JSas1	WT	CQWT-JSas1_k141_1728108	7741	GES_1	Drugs	Tier 1	No	int;NA:Keyword;integration/excision;stability/transfer/defense;mobileOG_000001169;mobileOG_000033528;mobileOG_000417305	d__Bacteria;p__Pseudomonadota;c__Betaproteobacteria;o__Rhodocyclales;f__Fluviibacteraceae;g__Fluviibacter;s__Fluviibacter phosphoraccumulans	species	Fluviibacter	Fluviibacter phosphoraccumulans	Yes	No	No
CQWT-JSas1	WT	CQWT-JSas1_k141_1770457	1691	VANRS_1	Drugs	Tier 1	No	copR;transfer;conjugation,relaxosome;mobileOG_000317275	d__Bacteria;p__Actinomycetota;c__Actinomycetes;o__Mycobacteriales;f__Nocardiaceae;g__Nocardia;s__Nocardia testacea	species	Nocardia	Nocardia testacea	Yes	No	No
CQWT-JSas1	WT	CQWT-JSas1_k141_1809220	2465	TETC_1	Drugs	Tier 1	No	mbeC;NA:Keyword;transfer;conjugation,relaxosome;mobileOG_000001764;mobileOG_000719479	d__Bacteria	kingdom			No	No	No
CQWT-JSas1	WT	CQWT-JSas1_k141_1882101	1267	SDEB_1	Multi-compound	Tier 0	No		d__Bacteria;p__Pseudomonadota;c__Gammaproteobacteria;o__Lysobacterales;f__Lysobacteraceae;g__Agrilutibacter;s__Agrilutibacter solisilvae	species	Agrilutibacter	Agrilutibacter solisilvae	Yes	No	No
CQWT-JSas1	WT	CQWT-JSas1_k141_1930764	1192	FLOR_1	Drugs	Tier 1	No	virD2;transfer;conjugation;mobileOG_000065539	d__Bacteria;p__Pseudomonadota	phylum			No	No	No
CQWT-JSas1	WT	CQWT-JSas1_k141_1976431	1161	MPHA_1	Drugs	Tier 0	No		d__Bacteria;p__Pseudomonadota	phylum			No	No	No
CQWT-JSas1	WT	CQWT-JSas1_k141_1980038	2114	ERMB_1	Drugs	Tier 2	Yes	NA:Keyword;tnp;transfer;integration/excision;mobileOG_000719825;mobileOG_000034805	d__Bacteria;p__Bacillota;c__Bacilli;o__Lactobacillales;f__Enterococcaceae;g__Enterococcus;s__Enterococcus faecium	species	Enterococcus	Enterococcus faecium	Yes	Yes	Yes	Enterococcus	species	ESKAPE; opportunistic-associated	Yes
CQWT-JSas1	WT	CQWT-JSas1_k141_2135150	1740	ANT3-DPRIME_1;QACEDELTA1_1;SULI_1	Drugs;Multi-compound	Tier 0	No		d__Bacteria;p__Pseudomonadota;c__Betaproteobacteria;o__Burkholderiales;f__Comamonadaceae;g__Ottowia;s__Ottowia oryzae	species	Ottowia	Ottowia oryzae	Yes	No	No
CQWT-JSas1	WT	CQWT-JSas1_k141_2178635	2596	SDEB_1	Multi-compound	Tier 0	No		d__Bacteria;p__Pseudomonadota;c__Gammaproteobacteria;o__Pseudomonadales;f__Pseudomonadaceae;g__Pseudomonas	genus	Pseudomonas		Yes	Yes	Yes	Pseudomonas	genus	ESKAPE; waterborne-associated	Yes
CQWT-JSas1	WT	CQWT-JSas1_k141_2388451	3038	RSMA_1	Multi-compound	Tier 0	No		d__Bacteria;p__Pseudomonadota;c__Alphaproteobacteria;o__Sphingomonadales;f__Sphingobiaceae;g__Sphingobium	genus	Sphingobium		Yes	No	No
CQWT-JSas1	WT	CQWT-JSas1_k141_2454446	4214	TETG_1	Drugs	Tier 1	No	NA:Keyword;traR;integration/excision;transfer;conjugation,regulation;mobileOG_000405064;mobileOG_000268175	d__Bacteria;p__Pseudomonadota	phylum			No	No	No
CQWT-JSas1	WT	CQWT-JSas1_k141_2493768	1435	RPH_1	Drugs	Tier 1	No	tISRso5-;integration/excision;mobileOG_000314943	d__Bacteria;p__Actinomycetota;c__Actinomycetes	class			No	No	No
CQWT-JSas1	WT	CQWT-JSas1_k141_2588659	1252	FLOR_1	Drugs	Tier 1	No	tnpA;integration/excision;mobileOG_000052548	d__Bacteria;p__Pseudomonadota;c__Alphaproteobacteria;o__Sphingomonadales;f__Sphingomonadaceae;g__Sphingomonas;s__Sphingomonas sp. CL5.1	species	Sphingomonas	Sphingomonas sp. CL5.1	Yes	No	No
CQWT-JSas1	WT	CQWT-JSas1_k141_264562	3651	SULII_1	Drugs	Tier 2	Yes	NA:Keyword;integration/excision;mobileOG_000730009	d__Bacteria	kingdom			No	No	No
CQWT-JSas1	WT	CQWT-JSas1_k141_300324	1038	RSMA_1	Multi-compound	Tier 0	No		d__Bacteria;p__Pseudomonadota;c__Betaproteobacteria;o__Burkholderiales	order			No	No	No
CQWT-JSas1	WT	CQWT-JSas1_k141_351070	1326	TETG_1	Drugs	Tier 0	No		d__Bacteria;p__Pseudomonadota;c__Alphaproteobacteria	class			No	No	No
CQWT-JSas1	WT	CQWT-JSas1_k141_372706	2938	EREA_1	Drugs	Tier 0	No		d__Bacteria;p__Thermodesulfobacteriota;c__Desulfuromonadia;o__Geobacterales;f__Geobacteraceae	family			No	No	No
CQWT-JSas1	WT	CQWT-JSas1_k141_385489	1498	RSMA_1	Multi-compound	Tier 0	No		d__Bacteria;p__Pseudomonadota;c__Gammaproteobacteria	class			No	No	No
CQWT-JSas1	WT	CQWT-JSas1_k141_507712	1402	ERMF_1	Drugs	Tier 0	No		d__Bacteria;p__Bacteroidota;c__Cytophagia;o__Cytophagales;f__Cyclobacteriaceae;g__Algoriphagus;s__Algoriphagus halophytocola	species	Algoriphagus	Algoriphagus halophytocola	Yes	No	No
CQWT-JSas1	WT	CQWT-JSas1_k141_561115	2852	SULI_1	Drugs	Tier 2	Yes	tnpA;tniB;integration/excision;mobileOG_000033441;mobileOG_000003271	d__Bacteria	domain			No	No	No
CQWT-JSas1	WT	CQWT-JSas1_k141_570909	2364	TET39_1	Drugs	Tier 0	No		d__Bacteria;p__Pseudomonadota;c__Gammaproteobacteria;o__Moraxellales;f__Moraxellaceae;g__Acinetobacter	genus	Acinetobacter		Yes	Yes	Yes	Acinetobacter	genus	ESKAPE; waterborne-associated	Yes
CQWT-JSas1	WT	CQWT-JSas1_k141_595792	4638	SULI_1	Drugs	Tier 1	No	NA:Keyword;topA;ssb;integration/excision;replication/recombination/repair;mobileOG_000404810;mobileOG_000353739;mobileOG_000355872	d__Bacteria;p__Pseudomonadota;c__Gammaproteobacteria;o__Moraxellales;f__Moraxellaceae;g__Acinetobacter;s__Acinetobacter baumannii	species	Acinetobacter	Acinetobacter baumannii	Yes	Yes	Yes	Acinetobacter	species	ESKAPE; waterborne-associated	Yes
CQWT-JSas1	WT	CQWT-JSas1_k141_692223	5670	MCA_1;MPHE_1;MSRE_1	Drugs	Tier 2	Yes	NA:Keyword;tnpA;integration/excision;transfer;replication/recombination/repair;partitioning;mobileOG_000757742;mobileOG_000454893;mobileOG_000033423	d__Bacteria;p__Pseudomonadota;c__Gammaproteobacteria;o__Moraxellales;f__Moraxellaceae;g__Acinetobacter	genus	Acinetobacter		Yes	Yes	Yes	Acinetobacter	genus	ESKAPE; waterborne-associated	Yes
CQWT-JSas1	WT	CQWT-JSas1_k141_737584	1382	ANT3-DPRIME_1;OXA_1	Drugs	Tier 0	No		d__Bacteria;p__Pseudomonadota	phylum			No	No	No
CQWT-JSas1	WT	CQWT-JSas1_k141_758799	4017	APH3-DPRIME_1;APH6_1	Drugs	Tier 1	No	tnpA;gin;integration/excision;mobileOG_000036720;mobileOG_000058937	d__Bacteria;p__Pseudomonadota;c__Alphaproteobacteria;o__Hyphomicrobiales;f__Rhizobiaceae;g__Rhizobium;s__Rhizobium sp. SYY.PMSO	species	Rhizobium	Rhizobium sp. SYY.PMSO	Yes	No	No
CQWT-JSas1	WT	CQWT-JSas1_k141_900921	1462	TETG_1	Drugs	Tier 0	No		d__Bacteria;p__Pseudomonadota;c__Alphaproteobacteria;o__Rhodobacterales;f__Paracoccaceae	family			No	No	No
CQWT-JSas1	WT	CQWT-JSas1_k141_953314	1897	OMPR_1	Drugs	Tier 1	No	copR;transfer;conjugation,relaxosome;mobileOG_000363309	d__Bacteria;p__Pseudomonadota;c__Betaproteobacteria;o__Rhodocyclales;f__Zoogloeaceae;g__Thauera;s__Thauera aminoaromatica	species	Thauera	Thauera aminoaromatica	Yes	No	No
CQWT-LXas1	WT	CQWT-LXas1_k141_1109297	1035	MEXD1_1	Multi-compound	Tier 0	No		d__Bacteria;p__Pseudomonadota;c__Gammaproteobacteria	class			No	No	No
CQWT-LXas1	WT	CQWT-LXas1_k141_1120949	1352	EREA_1;AAC6-PRIME_1	Drugs	Tier 0	No		d__Bacteria;p__Pseudomonadota;c__Gammaproteobacteria;o__Enterobacterales;f__Enterobacteriaceae	family			No	No	No
CQWT-LXas1	WT	CQWT-LXas1_k141_1122766	1464	FLOR_1	Drugs	Tier 1	No	virD2;transfer;conjugation;mobileOG_000357460	d__Bacteria;p__Pseudomonadota	phylum			No	No	No
CQWT-LXas1	WT	CQWT-LXas1_k141_1128281	1509	MTRAD_1	Drugs	Tier 1	No	copR;transfer;conjugation,relaxosome;mobileOG_000259089	d__Bacteria;p__Actinomycetota;c__Actinomycetes;o__Mycobacteriales;f__Mycobacteriaceae;g__Mycolicibacterium;s__Mycolicibacterium mengxianglii	species	Mycolicibacterium	Mycolicibacterium mengxianglii	Yes	No	No
CQWT-LXas1	WT	CQWT-LXas1_k141_1198487	1296	VEB_1	Drugs	Tier 0	No		d__Bacteria;p__Pseudomonadota;c__Gammaproteobacteria	class			No	No	No
CQWT-LXas1	WT	CQWT-LXas1_k141_127020	2161	GESB_1	Multi-compound	Tier 0	No		d__Bacteria;p__Pseudomonadota	phylum			No	No	No
CQWT-LXas1	WT	CQWT-LXas1_k141_1322445	1602	SULI_1;QACEDELTA1_1;ANT3-DPRIME_1	Drugs;Multi-compound	Tier 0	No		d__Bacteria;p__Pseudomonadota;c__Gammaproteobacteria;o__Pseudomonadales;f__Pseudomonadaceae;g__Pseudomonas;s__Pseudomonas aeruginosa	species	Pseudomonas	Pseudomonas aeruginosa	Yes	Yes	Yes	Pseudomonas	species	ESKAPE; waterborne-associated	Yes
CQWT-LXas1	WT	CQWT-LXas1_k141_1341990	6791	ANT3-DPRIME_1	Drugs	Tier 0	No		d__Bacteria;p__Pseudomonadota;c__Betaproteobacteria;o__Nitrosomonadales;f__Nitrosomonadaceae;g__Nitrosomonas;s__Nitrosomonas sp. wSCUT-2	species	Nitrosomonas	Nitrosomonas sp. wSCUT-2	Yes	No	No
CQWT-LXas1	WT	CQWT-LXas1_k141_1348686	1028	RPH_1	Drugs	Tier 0	No		Unclassified	Unclassified			No	No	No
CQWT-LXas1	WT	CQWT-LXas1_k141_1416590	2585	RSMA_1	Multi-compound	Tier 1	No	tnpA;istB;integration/excision;mobileOG_000276133;mobileOG_000279331	d__Bacteria;p__Pseudomonadota;c__Gammaproteobacteria;o__Lysobacterales;f__Lysobacteraceae;g__Luteimonas;s__Luteimonas sp. MC1572	species	Luteimonas	Luteimonas sp. MC1572	Yes	No	No
CQWT-LXas1	WT	CQWT-LXas1_k141_1453013	2079	RSMA_1	Multi-compound	Tier 0	No		d__Bacteria;p__Pseudomonadota;c__Gammaproteobacteria;o__Lysobacterales	order			No	No	No
CQWT-LXas1	WT	CQWT-LXas1_k141_1453031	3774	RSMA_1	Multi-compound	Tier 0	No		d__Bacteria;p__Pseudomonadota;c__Alphaproteobacteria	class			No	No	No
CQWT-LXas1	WT	CQWT-LXas1_k141_14619	2215	RSMA_1	Multi-compound	Tier 0	No		d__Bacteria;p__Pseudomonadota	phylum			No	No	No
CQWT-LXas1	WT	CQWT-LXas1_k141_1462804	1341	OMPR_1	Drugs	Tier 1	No	copR;transfer;conjugation,relaxosome;mobileOG_000363309	d__Bacteria;p__Pseudomonadota;c__Betaproteobacteria;o__Rhodocyclales;f__Zoogloeaceae;g__Thauera;s__Thauera aminoaromatica	species	Thauera	Thauera aminoaromatica	Yes	No	No
CQWT-LXas1	WT	CQWT-LXas1_k141_150388	1350	ERMB_1	Drugs	Tier 0	No		d__Bacteria;p__Bacillota;c__Bacilli;o__Lactobacillales;f__Enterococcaceae;g__Enterococcus	genus	Enterococcus		Yes	Yes	Yes	Enterococcus	genus	ESKAPE; opportunistic-associated	Yes
CQWT-LXas1	WT	CQWT-LXas1_k141_1539035	1292	MUXB_1	Multi-compound	Tier 0	No		d__Bacteria;p__Pseudomonadota	phylum			No	No	No
CQWT-LXas1	WT	CQWT-LXas1_k141_1540072	1901	MUXB_1	Multi-compound	Tier 0	No		d__Bacteria;p__Pseudomonadota;c__Betaproteobacteria;o__Burkholderiales	order			No	No	No
CQWT-LXas1	WT	CQWT-LXas1_k141_1558258	1448	QACPB_1	Multi-compound	Tier 0	No		d__Bacteria;p__Pseudomonadota;c__Betaproteobacteria;o__Burkholderiales;f__Comamonadaceae;g__Diaphorobacter;s__Diaphorobacter sp. HDW4A	species	Diaphorobacter	Diaphorobacter sp. HDW4A	Yes	No	No
CQWT-LXas1	WT	CQWT-LXas1_k141_1629486	1209	EREA_1	Drugs	Tier 0	No		d__Bacteria;p__Pseudomonadota	phylum			No	No	No
CQWT-LXas1	WT	CQWT-LXas1_k141_1665387	2102	SULI_1	Drugs	Tier 1	No	NA:Keyword;tniB;integration/excision;mobileOG_000396982;mobileOG_000003271	d__Bacteria	domain			No	No	No
CQWT-LXas1	WT	CQWT-LXas1_k141_1699554	1390	ANT6_1	Drugs	Tier 0	No		d__Bacteria;p__Bacteroidota;c__Flavobacteriia;o__Flavobacteriales;f__Weeksellaceae	family			No	No	No
CQWT-LXas1	WT	CQWT-LXas1_k141_176640	1600	RPH_1	Drugs	Tier 0	No		Unclassified	Unclassified			No	No	No
CQWT-LXas1	WT	CQWT-LXas1_k141_1797933	1211	TET32_1	Drugs	Tier 0	No		d__Bacteria	domain			No	No	No
CQWT-LXas1	WT	CQWT-LXas1_k141_1941936	1930	TETA_1	Drugs	Tier 1	No	NA:Keyword;integration/excision;mobileOG_000733327	d__Bacteria;p__Pseudomonadota;c__Gammaproteobacteria;o__Enterobacterales;f__Enterobacteriaceae	family			No	No	No
CQWT-LXas1	WT	CQWT-LXas1_k141_1944007	1884	TETO_1	Drugs	Tier 0	No		d__Bacteria;p__Campylobacterota;c__Epsilonproteobacteria;o__Campylobacterales;f__Campylobacteraceae;g__Campylobacter	genus	Campylobacter		Yes	Yes	Yes	Campylobacter	genus	opportunistic-associated	No
CQWT-LXas1	WT	CQWT-LXas1_k141_2024763	7645	TETC_1	Drugs	Tier 1	No	mobA;NA:Keyword;mobC;rsvB;transfer;integration/excision;conjugation;conjugation,relaxosome;replication/recombination/repair;mobileOG_000063075;mobileOG_000733661;mobileOG_000033604;mobileOG_000418354;mobileOG_000730662;mobileOG_000062985;mobileOG_000719479	d__Bacteria;p__Pseudomonadota;c__Gammaproteobacteria;o__Aeromonadales;f__Aeromonadaceae;g__Aeromonas;s__Aeromonas caviae	species	Aeromonas	Aeromonas caviae	Yes	Yes	Yes	Aeromonas	species	waterborne-associated	No
CQWT-LXas1	WT	CQWT-LXas1_k141_2046888	5032	ROSB_1	Drugs	Tier 0	No		d__Bacteria;p__Pseudomonadota;c__Gammaproteobacteria;o__Lysobacterales;f__Lysobacteraceae	family			No	No	No
CQWT-LXas1	WT	CQWT-LXas1_k141_2087608	1081	TOPR_1	Biocides	Tier 0	No		d__Bacteria;p__Pseudomonadota;c__Betaproteobacteria;o__Rhodocyclales;f__Zoogloeaceae;g__Thauera;s__Thauera butanivorans	species	Thauera	Thauera butanivorans	Yes	No	No
CQWT-LXas1	WT	CQWT-LXas1_k141_2202682	1156	RSMA_1	Multi-compound	Tier 0	No		d__Bacteria;p__Pseudomonadota	phylum			No	No	No
CQWT-LXas1	WT	CQWT-LXas1_k141_2202932	1156	RSMA_1	Multi-compound	Tier 0	No		d__Bacteria;p__Pseudomonadota	phylum			No	No	No
CQWT-LXas1	WT	CQWT-LXas1_k141_2231161	2149	MTRAD_1	Drugs	Tier 1	No	cpxA;transfer;conjugation,relaxosome;mobileOG_000018972	d__Bacteria;p__Actinomycetota;c__Actinomycetes;o__Micrococcales;f__Promicromonosporaceae;g__Isoptericola;s__Isoptericola halotolerans	species	Isoptericola	Isoptericola halotolerans	Yes	No	No
CQWT-LXas1	WT	CQWT-LXas1_k141_262388	1614	OXA_1	Drugs	Tier 0	No		d__Bacteria;p__Pseudomonadota;c__Betaproteobacteria;o__Burkholderiales;f__Comamonadaceae;g__Hydrogenophaga;s__Hydrogenophaga sp. NH-16	species	Hydrogenophaga	Hydrogenophaga sp. NH-16	Yes	No	No
CQWT-LXas1	WT	CQWT-LXas1_k141_40194	1154	GES_1	Drugs	Tier 0	No		d__Bacteria;p__Pseudomonadota	phylum			No	No	No
CQWT-LXas1	WT	CQWT-LXas1_k141_416796	1195	MEXK_1	Multi-compound	Tier 0	No		d__Bacteria;p__Pseudomonadota	phylum			No	No	No
CQWT-LXas1	WT	CQWT-LXas1_k141_500789	2221	SULII_1	Drugs	Tier 1	No	NA:Keyword;integration/excision;mobileOG_000719525	d__Bacteria	domain			No	No	No
CQWT-LXas1	WT	CQWT-LXas1_k141_781562	5937	APH6_1;APH3-DPRIME_1	Drugs	Tier 2	Yes	NA:Keyword;tnpA;integration/excision;mobileOG_000730305;mobileOG_000307860;mobileOG_000054190	d__Bacteria;p__Pseudomonadota;c__Gammaproteobacteria;o__Pseudomonadales;f__Pseudomonadaceae;g__Pseudomonas;s__Pseudomonas aeruginosa	species	Pseudomonas	Pseudomonas aeruginosa	Yes	Yes	Yes	Pseudomonas	species	ESKAPE; waterborne-associated	Yes
CQWT-LXas1	WT	CQWT-LXas1_k141_819	1428	TETG_1	Drugs	Tier 0	No		d__Bacteria;p__Pseudomonadota;c__Alphaproteobacteria	class			No	No	No
CQWT-LXas1	WT	CQWT-LXas1_k141_82920	7286	SULI_1	Drugs	Tier 1	No	radA;NA:Keyword;tnpA;replication/recombination/repair;integration/excision;competence;mobileOG_000334176;mobileOG_000402075;mobileOG_000278009	d__Bacteria;p__Pseudomonadota;c__Betaproteobacteria;o__Burkholderiales;f__Sphaerotilaceae;g__Aquincola;s__Aquincola tertiaricarbonis	species	Aquincola	Aquincola tertiaricarbonis	Yes	No	No
CQWT-LXas1	WT	CQWT-LXas1_k141_832328	3702	MSRE_1;MPHE_1	Drugs	Tier 1	No	relE;NA:Keyword;stability/transfer/defense;transfer;partitioning;mobileOG_000072836;mobileOG_000405735;mobileOG_000454893	d__Bacteria;p__Pseudomonadota;c__Gammaproteobacteria;o__Moraxellales;f__Moraxellaceae;g__Acinetobacter	genus	Acinetobacter		Yes	Yes	Yes	Acinetobacter	genus	ESKAPE; waterborne-associated	Yes
CQWT-LXas1	WT	CQWT-LXas1_k141_885640	1114	ERMF_1	Drugs	Tier 0	No		d__Bacteria;p__Bacteroidota	phylum			No	No	No
CQWT-LXas1	WT	CQWT-LXas1_k141_88746	1113	ANT3-DPRIME_1	Drugs	Tier 0	No		d__Bacteria;p__Pseudomonadota;c__Betaproteobacteria;o__Burkholderiales;f__Comamonadaceae;g__Hydrogenophaga;s__Hydrogenophaga sp. NH-16	species	Hydrogenophaga	Hydrogenophaga sp. NH-16	Yes	No	No
CQWT-LXas1	WT	CQWT-LXas1_k141_904268	1041	TETM_1	Drugs	Tier 0	No		d__Bacteria	domain			No	No	No
CQWT-NQas1	WT	CQWT-NQas1_k141_1002035	2133	RSMA_1	Multi-compound	Tier 0	No		d__Bacteria;p__Pseudomonadota	phylum			No	No	No
CQWT-NQas1	WT	CQWT-NQas1_k141_112809	1530	SDEB_1	Multi-compound	Tier 0	No		Unclassified	Unclassified			No	No	No
CQWT-NQas1	WT	CQWT-NQas1_k141_1142194	5325	TETX_1	Drugs	Tier 1	No	NA:Keyword;stability/transfer/defense;mobileOG_000741682	d__Bacteria;p__Bacteroidota;c__Flavobacteriia;o__Flavobacteriales;f__Flavobacteriaceae;g__Myroides;s__Myroides sp. JBRI-B21084	species	Myroides	Myroides sp. JBRI-B21084	Yes	No	No
CQWT-NQas1	WT	CQWT-NQas1_k141_1162191	2025	SULI_1;QACEDELTA1_1;ANT3-DPRIME_1	Drugs;Multi-compound	Tier 0	No		d__Bacteria;p__Pseudomonadota	phylum			No	No	No
CQWT-NQas1	WT	CQWT-NQas1_k141_1178082	1566	SULI_1	Drugs	Tier 2	Yes	NA:Keyword;integration/excision;mobileOG_000414384	d__Bacteria;p__Bacteroidota;c__Flavobacteriia;o__Flavobacteriales;f__Weeksellaceae	family			No	No	No
CQWT-NQas1	WT	CQWT-NQas1_k141_1180912	1583	MTRAD_1	Drugs	Tier 1	No	cpxA;transfer;conjugation,relaxosome;mobileOG_000354202	d__Bacteria;p__Actinomycetota;c__Actinomycetes;o__Mycobacteriales;f__Mycobacteriaceae;g__Mycolicibacterium;s__Mycolicibacterium doricum	species	Mycolicibacterium	Mycolicibacterium doricum	Yes	No	No
CQWT-NQas1	WT	CQWT-NQas1_k141_1246048	4102	EREA_1;AAC6-PRIME_1	Drugs	Tier 1	No	tnpA;integration/excision;mobileOG_000050642	d__Bacteria;p__Pseudomonadota;c__Gammaproteobacteria	class			No	No	No
CQWT-NQas1	WT	CQWT-NQas1_k141_1317192	1124	MEXC1_1	Drugs	Tier 0	No		d__Bacteria;p__Pseudomonadota	phylum			No	No	No
CQWT-NQas1	WT	CQWT-NQas1_k141_1329848	20630	RSMA_1	Multi-compound	Tier 1	No	recJ;replication/recombination/repair;mobileOG_000349929	d__Bacteria;p__Pseudomonadota;c__Gammaproteobacteria;o__Lysobacterales;f__Lysobacteraceae	family			No	No	No
CQWT-NQas1	WT	CQWT-NQas1_k141_1386240	2214	EFPA_1	Multi-compound	Tier 0	No		d__Bacteria;p__Actinomycetota;c__Actinomycetes;o__Mycobacteriales;f__Mycobacteriaceae;g__Mycolicibacterium;s__Mycolicibacterium tokaiense	species	Mycolicibacterium	Mycolicibacterium tokaiense	Yes	No	No
CQWT-NQas1	WT	CQWT-NQas1_k141_1423755	1059	ANT3-DPRIME_1	Drugs	Tier 0	No		d__Bacteria;p__Pseudomonadota	phylum			No	No	No
CQWT-NQas1	WT	CQWT-NQas1_k141_1439481	6103	TETC_1	Drugs	Tier 2	Yes	rsvB;NA:Keyword;tnpA;integration/excision;transfer;replication/recombination/repair;mobileOG_000062985;mobileOG_000719479;mobileOG_000033423;mobileOG_000059505	d__Bacteria;p__Pseudomonadota;c__Gammaproteobacteria;o__Aeromonadales;f__Aeromonadaceae;g__Aeromonas;s__Aeromonas caviae	species	Aeromonas	Aeromonas caviae	Yes	Yes	Yes	Aeromonas	species	waterborne-associated	No
CQWT-NQas1	WT	CQWT-NQas1_k141_1504809	2900	ANT3-DPRIME_2;LNUF_1	Drugs	Tier 1	No	int;integration/excision;mobileOG_000024754	d__Bacteria	domain			No	No	No
CQWT-NQas1	WT	CQWT-NQas1_k141_1514601	2187	ANT6_1	Drugs	Tier 0	No		d__Bacteria;p__Bacteroidota;c__Flavobacteriia;o__Flavobacteriales;f__Weeksellaceae;g__Riemerella;s__Riemerella anatipestifer	species	Riemerella	Riemerella anatipestifer	Yes	No	No
CQWT-NQas1	WT	CQWT-NQas1_k141_153716	4196	RSMA_1	Multi-compound	Tier 0	No		d__Bacteria;p__Pseudomonadota;c__Gammaproteobacteria;o__Nevskiales;f__Nevskiaceae;g__Nevskia;s__Nevskia ramosa	species	Nevskia	Nevskia ramosa	Yes	No	No
CQWT-NQas1	WT	CQWT-NQas1_k141_1569687	2680	RSMA_1	Multi-compound	Tier 0	No		d__Bacteria;p__Pseudomonadota;c__Gammaproteobacteria;o__Lysobacterales	order			No	No	No
CQWT-NQas1	WT	CQWT-NQas1_k141_1609603	1309	ERM_1	Drugs	Tier 1	No	pglX;stability/transfer/defense;mobileOG_000343513	d__Bacteria;p__Bacillota;c__Erysipelotrichia;o__Erysipelotrichales;f__Erysipelotrichaceae;g__Erysipelothrix;s__Erysipelothrix rhusiopathiae	species	Erysipelothrix	Erysipelothrix rhusiopathiae	Yes	No	No
CQWT-NQas1	WT	CQWT-NQas1_k141_167048	1264	ERMF_1	Drugs	Tier 0	No		d__Bacteria;p__Bacteroidota	phylum			No	No	No
CQWT-NQas1	WT	CQWT-NQas1_k141_1675119	2645	EREA_1;AAC6-PRIME_1	Drugs	Tier 0	No		d__Bacteria;p__Pseudomonadota;c__Gammaproteobacteria	class			No	No	No
CQWT-NQas1	WT	CQWT-NQas1_k141_1689267	27300	TAP_1	Drugs	Tier 1	No	NA:Keyword;phage;mobileOG_000719346	d__Bacteria;p__Actinomycetota;c__Actinomycetes;o__Mycobacteriales;f__Mycobacteriaceae;g__Mycolicibacterium;s__Mycolicibacterium neoaurum	species	Mycolicibacterium	Mycolicibacterium neoaurum	Yes	No	No
CQWT-NQas1	WT	CQWT-NQas1_k141_16915	8222	RBPA_1	Drugs	Tier 0	No		d__Bacteria;p__Actinomycetota;c__Actinomycetes;o__Mycobacteriales;f__Mycobacteriaceae;g__Mycolicibacterium;s__Mycolicibacterium grossiae	species	Mycolicibacterium	Mycolicibacterium grossiae	Yes	No	No
CQWT-NQas1	WT	CQWT-NQas1_k141_1699518	2005	TETG_1	Drugs	Tier 1	No	traR;transfer;conjugation,regulation;mobileOG_000268175	d__Bacteria;p__Pseudomonadota;c__Alphaproteobacteria;o__Hyphomicrobiales;f__Methylobacteriaceae;g__Methylorubrum;s__Methylorubrum extorquens	species	Methylorubrum	Methylorubrum extorquens	Yes	No	No
CQWT-NQas1	WT	CQWT-NQas1_k141_1731491	5720	OMPR_1	Drugs	Tier 1	No	cpxA;copR;transfer;conjugation,relaxosome;mobileOG_000018972;mobileOG_000363309	d__Bacteria;p__Pseudomonadota;c__Betaproteobacteria;o__Rhodocyclales;f__Zoogloeaceae;g__Thauera;s__Thauera aminoaromatica	species	Thauera	Thauera aminoaromatica	Yes	No	No
CQWT-NQas1	WT	CQWT-NQas1_k141_175388	1410	QACL_1	Multi-compound	Tier 0	No		d__Bacteria;p__Pseudomonadota	phylum			No	No	No
CQWT-NQas1	WT	CQWT-NQas1_k141_1759516	1265	MUXB_1	Multi-compound	Tier 0	No		d__Bacteria;p__Pseudomonadota;c__Betaproteobacteria;o__Burkholderiales;f__Burkholderiaceae;g__Burkholderia	species group	Burkholderia		No	No	Yes	Burkholderia	species group	opportunistic-associated	No
CQWT-NQas1	WT	CQWT-NQas1_k141_177234	1294	BLAA_1	Drugs	Tier 1	No	integration/excision;mobileOG_000033534	d__Bacteria;p__Pseudomonadota;c__Gammaproteobacteria	class			No	No	No
CQWT-NQas1	WT	CQWT-NQas1_k141_180038	1179	SULI_1	Drugs	Tier 0	No		d__Bacteria;p__Bacteroidota;c__Sphingobacteriia;o__Sphingobacteriales;f__Sphingobacteriaceae;g__Olivibacter;s__Olivibacter sp. SDN3	species	Olivibacter	Olivibacter sp. SDN3	Yes	No	No
CQWT-NQas1	WT	CQWT-NQas1_k141_1806159	8182	MTRAD_1	Drugs	Tier 1	No	copR;cpxA;NA:Keyword;transfer;conjugation,relaxosome;mobileOG_000259089;mobileOG_000354202;mobileOG_000729901	d__Bacteria;p__Actinomycetota;c__Actinomycetes;o__Mycobacteriales;f__Mycobacteriaceae;g__Mycolicibacterium;s__Mycolicibacterium mengxianglii	species	Mycolicibacterium	Mycolicibacterium mengxianglii	Yes	No	No
CQWT-NQas1	WT	CQWT-NQas1_k141_1807503	1789	TETG_1	Drugs	Tier 0	No		d__Bacteria;p__Pseudomonadota	phylum			No	No	No
CQWT-NQas1	WT	CQWT-NQas1_k141_1828854	6556	SULII_1	Drugs	Tier 2	Yes	NA:Keyword;integration/excision;replication/recombination/repair;transfer;initiation,copy;mobileOG_000730009;mobileOG_000730198;mobileOG_000732906	d__Bacteria;p__Pseudomonadota;c__Gammaproteobacteria;o__Enterobacterales	order			No	No	No
CQWT-NQas1	WT	CQWT-NQas1_k141_1863165	1701	RBPA_1	Drugs	Tier 0	No		d__Bacteria;p__Actinomycetota;c__Actinomycetes;o__Mycobacteriales;f__Mycobacteriaceae;g__Mycolicibacterium;s__Mycolicibacterium sp. ND9-15	species	Mycolicibacterium	Mycolicibacterium sp. ND9-15	Yes	No	No
CQWT-NQas1	WT	CQWT-NQas1_k141_1904879	2098	ADEG_1	Multi-compound	Tier 0	No		d__Bacteria;p__Pseudomonadota;c__Betaproteobacteria;o__Burkholderiales;f__Oxalobacteraceae;g__Massilia;s__Massilia antarctica	species	Massilia	Massilia antarctica	Yes	No	No
CQWT-NQas1	WT	CQWT-NQas1_k141_1962495	1107	MTRAD_1	Drugs	Tier 0	No		d__Bacteria;p__Actinomycetota;c__Actinomycetes;o__Nakamurellales;f__Nakamurellaceae;g__Nakamurella;s__Nakamurella antarctica	species	Nakamurella	Nakamurella antarctica	Yes	No	No
CQWT-NQas1	WT	CQWT-NQas1_k141_1978737	13986	EFPA_1	Multi-compound	Tier 1	No	nusA;phage;regulation,infection;mobileOG_000289391	d__Bacteria;p__Actinomycetota;c__Actinomycetes;o__Mycobacteriales;f__Mycobacteriaceae	family			No	No	No
CQWT-NQas1	WT	CQWT-NQas1_k141_2029161	1353	MCA_1	Drugs	Tier 0	No		d__Bacteria;p__Pseudomonadota;c__Gammaproteobacteria;o__Moraxellales;f__Moraxellaceae;g__Acinetobacter;s__Acinetobacter sp. SWBY1	species	Acinetobacter	Acinetobacter sp. SWBY1	Yes	Yes	Yes	Acinetobacter	species	ESKAPE; waterborne-associated	Yes
CQWT-NQas1	WT	CQWT-NQas1_k141_2067159	12178	TOPR_1;MEXD1_1;MEXC1_1	Drugs;Multi-compound	Tier 1	No	NGR_a00170;istA;integration/excision;mobileOG_000058751;mobileOG_000003548	d__Bacteria;p__Pseudomonadota;c__Gammaproteobacteria;o__Pseudomonadales;f__Pseudomonadaceae;g__Pseudomonas;s__Pseudomonas aeruginosa	species	Pseudomonas	Pseudomonas aeruginosa	Yes	Yes	Yes	Pseudomonas	species	ESKAPE; waterborne-associated	Yes
CQWT-NQas1	WT	CQWT-NQas1_k141_2113417	10971	MTRAD_1	Drugs	Tier 1	No	copR;cpxA;NA:Keyword;transfer;conjugation,relaxosome;mobileOG_000259089;mobileOG_000354202;mobileOG_000729901	d__Bacteria;p__Actinomycetota;c__Actinomycetes;o__Mycobacteriales;f__Mycobacteriaceae;g__Mycolicibacterium;s__Mycolicibacterium baixiangningiae	species	Mycolicibacterium	Mycolicibacterium baixiangningiae	Yes	No	No
[truncated: 6,612 more rows]
